# Supplementary material for: Diversity of microbial carbohydrate-active enzymes in Danish anaerobic digesters fed with wastewater treatment sludge
Source: Biotechnol Biofuels. 2017 Jun 21;10:158. doi: 10.1186/s13068-017-0840-y (PMC5480151; doi:10.1186/s13068-017-0840-y)
Supplement: Supplementary file 1 — Additional file 1: Dataset S1. Closets hit for identified CAZymes determined by BLASTP. [file 13068_2017_840_MOESM1_ESM.xlsx]

## Sheet: Fredericia
DATASET S1 Closets hit for identified CAZymes determined by BLASTP
Query				Lowest E-value	Genbank Accession	Description	Greatest identity %	Greatest positive %	Greatest HSP length	Greatest bit score
247790	1	AA900	Fredericia_assembly	2.29115e-167	WP_003532268	two-component system sensor histidine kinase [[Clostridium] leptum] >gi|156866650|gb|EDO60022.1| ATPase/histidine kinase/DNA gyrase B/HSP90 domain protein [ [[Clostridium] leptum DSM 753] >gi|524461782|emb|CDC04456.1| aTPase/histidine kinase/DNA gyrase B/HSP90 domain protein [Clostridium leptum CAG:27]	43.339	63.7437	591	504.212
115	1	AA900	Fredericia_assembly	2.73138e-168	WP_003532268	two-component system sensor histidine kinase [[Clostridium] leptum] >gi|156866650|gb|EDO60022.1| ATPase/histidine kinase/DNA gyrase B/HSP90 domain protein [ [[Clostridium] leptum DSM 753] >gi|524461782|emb|CDC04456.1| aTPase/histidine kinase/DNA gyrase B/HSP90 domain protein [Clostridium leptum CAG:27]	43.7186	63.3166	591	506.908
930355	2	AA0	Fredericia_assembly	0	WP_045427691	hydroperoxidase [bacterium UASB270] >gi|672403201|dbj|GAK55690.1| catalase-peroxidase [bacterium UASB270]	80.7163	90.0826	363	627.476
284200	2	AA0	Fredericia_assembly	0	EGQ24147	spore coat protein A [Sporosarcina newyorkensis 2681]	64.1204	75.2315	432	575.859
911080	2	AA0	Fredericia_assembly	6.23188e-145	WP_013632676	catalase/hydroperoxidase HPI(I) [Pseudopedobacter saltans] >gi|324973201|gb|ADY52185.1| catalase/peroxidase HPI [Pseudopedobacter saltans DSM 12145]	74.8201	83.4532	278	437.187
448705	2	AA0	Fredericia_assembly	0	EGQ24147	spore coat protein A [Sporosarcina newyorkensis 2681]	60.5568	73.3179	431	538.495
875060	2	AA0	Fredericia_assembly	0	WP_051650923	copper oxidase [Lachnoclostridium phytofermentans]	72.5047	84.7458	530	817.765
713955	1	AA0	Fredericia_assembly	2.10715e-177	WP_010665182	bilirubin oxidase [Marinilabilia salmonicolor]	62.9808	75.7212	404	518.85
284200	2	AA1	Fredericia_assembly	0	EGQ24147	spore coat protein A [Sporosarcina newyorkensis 2681]	64.1204	75.2315	432	575.859
704230	1	AA3	Fredericia_assembly	2.62161e-60	KON27111	hypothetical protein AC481_05755 [miscellaneous Crenarchaeota group archaeon SMTZ-80]	31.2925	50.7937	433	215.698
195050	1	AA6	Fredericia_assembly	3.01988e-118	WP_044824979	NAD(P)H:quinone oxidoreductase type IV [Clostridium aceticum] >gi|765682001|gb|KJF26717.1| NAD(P)H:quinone oxidoreductase, type IV [Clostridium aceticum] >gi|831187538|gb|AKL95732.1| NAD(P)H:quinone oxidoreductase, type IV [Clostridium aceticum]	81.592	90.0498	201	348.206
270260	1	AA6	Fredericia_assembly	2.41118e-120	WP_025726997	NAD(P)H:quinone oxidoreductase type IV [Bacillus ginsengihumi] >gi|724793555|gb|KHD86254.1| NAD(P)H:quinone oxidoreductase, type IV [Bacillus ginsengihumi]	83.0846	91.5423	201	352.829
812855	1	AA6	Fredericia_assembly	2.77832e-95	WP_040956659	NAD(P)H:quinone oxidoreductase type IV [Virgibacillus sp. SK37] >gi|664692223|gb|AIF44811.1| TrpR binding protein WrbA [Virgibacillus sp. SK37]	72.2826	85.3261	184	287.73
77285	1	AA6	Fredericia_assembly	4.38156e-118	WP_019156270	TrpR-binding protein WrbA [Bacillus massiliosenegalensis]	81.1881	90.099	202	347.436
925805	1	AA6	Fredericia_assembly	1.18387e-114	WP_044824979	NAD(P)H:quinone oxidoreductase type IV [Clostridium aceticum] >gi|765682001|gb|KJF26717.1| NAD(P)H:quinone oxidoreductase, type IV [Clostridium aceticum] >gi|831187538|gb|AKL95732.1| NAD(P)H:quinone oxidoreductase, type IV [Clostridium aceticum]	78.2178	89.604	202	338.191
669955	1	AA6	Fredericia_assembly	1.5789e-116	WP_044824979	NAD(P)H:quinone oxidoreductase type IV [Clostridium aceticum] >gi|765682001|gb|KJF26717.1| NAD(P)H:quinone oxidoreductase, type IV [Clostridium aceticum] >gi|831187538|gb|AKL95732.1| NAD(P)H:quinone oxidoreductase, type IV [Clostridium aceticum]	85.8639	93.1937	191	342.043
204295	1	AA6	Fredericia_assembly	4.11201e-97	WP_040759591	NAD(P)H:quinone oxidoreductase type IV [Sporosarcina newyorkensis]	67.3267	84.1584	199	293.123
339340	2	AA6	Fredericia_assembly	5.11583e-106	WP_011939373	NAD(P)H dehydrogenase (quinone) [Geobacter uraniireducens] >gi|189030056|sp|A5G4G8.1|NQOR_GEOUR RecName: Full=NAD(P)H dehydrogenase (quinone); AltName: Full=Flavoprotein WrbA; AltName: Full=NAD(P)H:quinone oxidoreductase; Short=NQO >gi|146398053|gb|ABQ26686.1| flavoprotein WrbA [Geobacter uraniireducens Rf4]	73.399	84.7291	203	315.849
211965	1	AA6	Fredericia_assembly	4.02391e-145	WP_045087255	NAD(P)H-quinone oxidoreductase [Defluviitoga tunisiensis] >gi|762219838|emb|CEP77667.1| NAD(P)H:quinone oxidoreductase [Defluviitoga tunisiensis]	100	100	203	414.846
412990	1	AA6	Fredericia_assembly	2.92711e-91	WP_015247243	NAD(P)H quinone oxidoreductase [Singulisphaera acidiphila] >gi|430016395|gb|AGA28109.1| NAD(P)H:quinone oxidoreductase, type IV [Singulisphaera acidiphila DSM 18658]	67.1569	80.8824	204	278.87
719770	2	AA6	Fredericia_assembly	1.46035e-92	WP_040099049	NAD(P)H-quinone oxidoreductase [Geoalkalibacter ferrihydriticus] >gi|748431283|gb|KIH76486.1| NAD(P)H-quinone oxidoreductase [Geoalkalibacter ferrihydriticus DSM 17813]	64.532	79.3103	203	281.567
442510	2	AA6	Fredericia_assembly	2.14908e-103	WP_015425360	NAD(P)H quinone oxidoreductase [Candidatus Cloacimonas acidaminovorans] >gi|167730590|emb|CAO81502.1| putative conserved flavoprotein [Candidatus Cloacimonas acidaminovorans str. Evry]	73.2673	83.1683	202	308.916
344640	1	AA6	Fredericia_assembly	4.76882e-89	WP_035344074	NAD(P)H:quinone oxidoreductase type IV [Bacillus hemicellulosilyticus] >gi|569808683|dbj|GAE30948.1| Trp repressor binding protein [Bacillus hemicellulosilyticus JCM 9152]	66.1616	79.798	198	273.092
306795	1	AA6	Fredericia_assembly	2.33883e-61	WP_053435075	NAD(P)H:quinone oxidoreductase, type IV [Sporosarcina globispora] >gi|922804400|gb|KON87720.1| NAD(P)H:quinone oxidoreductase, type IV [Sporosarcina globispora]	82.4561	90.3509	114	198.364
678000	2	AA6	Fredericia_assembly	5.80204e-80	WP_047866560	flavoprotein [Rubrobacter aplysinae]	68.2635	79.6407	167	248.825
451085	2	AA6	Fredericia_assembly	1.95475e-71	WP_047980364	NAD(P)H:quinone oxidoreductase, type IV [Ornithinibacillus contaminans]	55.102	72.449	196	227.639
27385	1	AA6	Fredericia_assembly	1.80499e-78	WP_013121148	FMN reductase [Thermincola potens] >gi|296032380|gb|ADG83148.1| NADPH-dependent FMN reductase [Thermincola potens JR]	59.4872	72.8205	195	246.128
394505	1	AA6	Fredericia_assembly	2.56382	CDC64599	unknown [Clostridium sp. CAG:448]	24.5399	46.0123	157	39.2762
59290	2	AA8	Fredericia_assembly	1.02487e-157	WP_004100209	FAD-dependent oxidoreductase [Acetonema longum] >gi|337273066|gb|EGO61742.1| HI0933 family protein [Acetonema longum DSM 6540]	57.6642	74.6959	411	464.151
247790	1	AA9	Fredericia_assembly	2.29115e-167	WP_003532268	two-component system sensor histidine kinase [[Clostridium] leptum] >gi|156866650|gb|EDO60022.1| ATPase/histidine kinase/DNA gyrase B/HSP90 domain protein [ [[Clostridium] leptum DSM 753] >gi|524461782|emb|CDC04456.1| aTPase/histidine kinase/DNA gyrase B/HSP90 domain protein [Clostridium leptum CAG:27]	43.339	63.7437	591	504.212
115	1	AA9	Fredericia_assembly	2.73138e-168	WP_003532268	two-component system sensor histidine kinase [[Clostridium] leptum] >gi|156866650|gb|EDO60022.1| ATPase/histidine kinase/DNA gyrase B/HSP90 domain protein [ [[Clostridium] leptum DSM 753] >gi|524461782|emb|CDC04456.1| aTPase/histidine kinase/DNA gyrase B/HSP90 domain protein [Clostridium leptum CAG:27]	43.7186	63.3166	591	506.908
930355	2	AA0	Fredericia_assembly	0	WP_045427691	hydroperoxidase [bacterium UASB270] >gi|672403201|dbj|GAK55690.1| catalase-peroxidase [bacterium UASB270]	80.7163	90.0826	363	627.476
284200	2	AA0	Fredericia_assembly	0	EGQ24147	spore coat protein A [Sporosarcina newyorkensis 2681]	64.1204	75.2315	432	575.859
911080	2	AA0	Fredericia_assembly	6.23188e-145	WP_013632676	catalase/hydroperoxidase HPI(I) [Pseudopedobacter saltans] >gi|324973201|gb|ADY52185.1| catalase/peroxidase HPI [Pseudopedobacter saltans DSM 12145]	74.8201	83.4532	278	437.187
448705	2	AA0	Fredericia_assembly	0	EGQ24147	spore coat protein A [Sporosarcina newyorkensis 2681]	60.5568	73.3179	431	538.495
875060	2	AA0	Fredericia_assembly	0	WP_051650923	copper oxidase [Lachnoclostridium phytofermentans]	72.5047	84.7458	530	817.765
713955	1	AA0	Fredericia_assembly	2.10715e-177	WP_010665182	bilirubin oxidase [Marinilabilia salmonicolor]	62.9808	75.7212	404	518.85
284200	2	AA1	Fredericia_assembly	0	EGQ24147	spore coat protein A [Sporosarcina newyorkensis 2681]	64.1204	75.2315	432	575.859
704230	1	AA3	Fredericia_assembly	2.62161e-60	KON27111	hypothetical protein AC481_05755 [miscellaneous Crenarchaeota group archaeon SMTZ-80]	31.2925	50.7937	433	215.698
195050	1	AA6	Fredericia_assembly	3.01988e-118	WP_044824979	NAD(P)H:quinone oxidoreductase type IV [Clostridium aceticum] >gi|765682001|gb|KJF26717.1| NAD(P)H:quinone oxidoreductase, type IV [Clostridium aceticum] >gi|831187538|gb|AKL95732.1| NAD(P)H:quinone oxidoreductase, type IV [Clostridium aceticum]	81.592	90.0498	201	348.206
270260	1	AA6	Fredericia_assembly	2.41118e-120	WP_025726997	NAD(P)H:quinone oxidoreductase type IV [Bacillus ginsengihumi] >gi|724793555|gb|KHD86254.1| NAD(P)H:quinone oxidoreductase, type IV [Bacillus ginsengihumi]	83.0846	91.5423	201	352.829
812855	1	AA6	Fredericia_assembly	2.77832e-95	WP_040956659	NAD(P)H:quinone oxidoreductase type IV [Virgibacillus sp. SK37] >gi|664692223|gb|AIF44811.1| TrpR binding protein WrbA [Virgibacillus sp. SK37]	72.2826	85.3261	184	287.73
77285	1	AA6	Fredericia_assembly	4.38156e-118	WP_019156270	TrpR-binding protein WrbA [Bacillus massiliosenegalensis]	81.1881	90.099	202	347.436
925805	1	AA6	Fredericia_assembly	1.18387e-114	WP_044824979	NAD(P)H:quinone oxidoreductase type IV [Clostridium aceticum] >gi|765682001|gb|KJF26717.1| NAD(P)H:quinone oxidoreductase, type IV [Clostridium aceticum] >gi|831187538|gb|AKL95732.1| NAD(P)H:quinone oxidoreductase, type IV [Clostridium aceticum]	78.2178	89.604	202	338.191
669955	1	AA6	Fredericia_assembly	1.5789e-116	WP_044824979	NAD(P)H:quinone oxidoreductase type IV [Clostridium aceticum] >gi|765682001|gb|KJF26717.1| NAD(P)H:quinone oxidoreductase, type IV [Clostridium aceticum] >gi|831187538|gb|AKL95732.1| NAD(P)H:quinone oxidoreductase, type IV [Clostridium aceticum]	85.8639	93.1937	191	342.043
204295	1	AA6	Fredericia_assembly	4.11201e-97	WP_040759591	NAD(P)H:quinone oxidoreductase type IV [Sporosarcina newyorkensis]	67.3267	84.1584	199	293.123
339340	2	AA6	Fredericia_assembly	5.11583e-106	WP_011939373	NAD(P)H dehydrogenase (quinone) [Geobacter uraniireducens] >gi|189030056|sp|A5G4G8.1|NQOR_GEOUR RecName: Full=NAD(P)H dehydrogenase (quinone); AltName: Full=Flavoprotein WrbA; AltName: Full=NAD(P)H:quinone oxidoreductase; Short=NQO >gi|146398053|gb|ABQ26686.1| flavoprotein WrbA [Geobacter uraniireducens Rf4]	73.399	84.7291	203	315.849
211965	1	AA6	Fredericia_assembly	4.02391e-145	WP_045087255	NAD(P)H-quinone oxidoreductase [Defluviitoga tunisiensis] >gi|762219838|emb|CEP77667.1| NAD(P)H:quinone oxidoreductase [Defluviitoga tunisiensis]	100	100	203	414.846
412990	1	AA6	Fredericia_assembly	2.92711e-91	WP_015247243	NAD(P)H quinone oxidoreductase [Singulisphaera acidiphila] >gi|430016395|gb|AGA28109.1| NAD(P)H:quinone oxidoreductase, type IV [Singulisphaera acidiphila DSM 18658]	67.1569	80.8824	204	278.87
719770	2	AA6	Fredericia_assembly	1.46035e-92	WP_040099049	NAD(P)H-quinone oxidoreductase [Geoalkalibacter ferrihydriticus] >gi|748431283|gb|KIH76486.1| NAD(P)H-quinone oxidoreductase [Geoalkalibacter ferrihydriticus DSM 17813]	64.532	79.3103	203	281.567
442510	2	AA6	Fredericia_assembly	2.14908e-103	WP_015425360	NAD(P)H quinone oxidoreductase [Candidatus Cloacimonas acidaminovorans] >gi|167730590|emb|CAO81502.1| putative conserved flavoprotein [Candidatus Cloacimonas acidaminovorans str. Evry]	73.2673	83.1683	202	308.916
344640	1	AA6	Fredericia_assembly	4.76882e-89	WP_035344074	NAD(P)H:quinone oxidoreductase type IV [Bacillus hemicellulosilyticus] >gi|569808683|dbj|GAE30948.1| Trp repressor binding protein [Bacillus hemicellulosilyticus JCM 9152]	66.1616	79.798	198	273.092
306795	1	AA6	Fredericia_assembly	2.33883e-61	WP_053435075	NAD(P)H:quinone oxidoreductase, type IV [Sporosarcina globispora] >gi|922804400|gb|KON87720.1| NAD(P)H:quinone oxidoreductase, type IV [Sporosarcina globispora]	82.4561	90.3509	114	198.364
678000	2	AA6	Fredericia_assembly	5.80204e-80	WP_047866560	flavoprotein [Rubrobacter aplysinae]	68.2635	79.6407	167	248.825
451085	2	AA6	Fredericia_assembly	1.95475e-71	WP_047980364	NAD(P)H:quinone oxidoreductase, type IV [Ornithinibacillus contaminans]	55.102	72.449	196	227.639
27385	1	AA6	Fredericia_assembly	1.80499e-78	WP_013121148	FMN reductase [Thermincola potens] >gi|296032380|gb|ADG83148.1| NADPH-dependent FMN reductase [Thermincola potens JR]	59.4872	72.8205	195	246.128
394505	1	AA6	Fredericia_assembly	2.56382	CDC64599	unknown [Clostridium sp. CAG:448]	24.5399	46.0123	157	39.2762
59290	2	AA8	Fredericia_assembly	1.02487e-157	WP_004100209	FAD-dependent oxidoreductase [Acetonema longum] >gi|337273066|gb|EGO61742.1| HI0933 family protein [Acetonema longum DSM 6540]	57.6642	74.6959	411	464.151
165390	1	CE0	Fredericia_assembly	6.16903e-158	WP_014868003	polysaccharide deacetylase [Methanoculleus bourgensis] >gi|396939775|emb|CCJ37030.1| polysaccharide deacetylase [Methanoculleus bourgensis MS2]	74.7368	87.7193	284	455.677
520280	1	CE0	Fredericia_assembly	7.13315e-110	WP_026327020	phospholipase [Proteiniphilum acetatigenes]	61.9608	73.7255	254	330.102
298500	2	CE0	Fredericia_assembly	8.39307e-156	KHC92885	phospholipase/carboxylesterase [Thermotoga sp. Mc24]	56.6489	73.6702	375	456.062
443375	2	CE0	Fredericia_assembly	9.82757e-89	KLU40809	phospholipase [Peptococcaceae bacterium 1109]	59.8174	73.9726	217	274.633
898000	1	CE0	Fredericia_assembly	1.76741e-81	WP_019423418	hypothetical protein [Paenibacillus sp. OSY-SE]	56.422	71.5596	215	254.603
549275	1	CE0	Fredericia_assembly	1.14041e-60	WP_052252206	hypothetical protein [Chryseobacterium solincola]	36.3636	52.987	357	216.468
920215	1	CE0	Fredericia_assembly	3.61827e-56	WP_006679394	phospholipase [Paenibacillus dendritiformis] >gi|374388184|gb|EHQ59618.1| phospholipase/carboxylesterase [Paenibacillus dendritiformis C454]	45.8937	61.3527	203	189.889
464930	2	CE0	Fredericia_assembly	2.80003e-72	WP_004512945	polysaccharide deacetylase [Geobacter metallireducens] >gi|78194467|gb|ABB32234.1| polysaccharide deacetylase and DUF3473 domain protein [Geobacter metallireducens GS-15] >gi|373560744|gb|EHP86998.1| polysaccharide deactylase family protein, PEP-CTERM locus subfamily [Geobacter metallireducens RCH3]	48.5477	64.7303	240	235.343
171270	1	CE0	Fredericia_assembly	2.35385e-52	WP_013628419	phospholipase [Rubinisphaera brasiliensis] >gi|324968916|gb|ADY59694.1| phospholipase/carboxylesterase [Rubinisphaera brasiliensis DSM 5305]	45.4545	64.3216	203	189.889
811480	2	CE0	Fredericia_assembly	9.85354e-70	WP_038137696	phospholipase/carboxylesterase [Verrucomicrobia bacterium SCGC AAA168-F10]	47.2441	60.6299	248	230.72
897800	2	CE0	Fredericia_assembly	2.71352e-66	WP_015735432	MULTISPECIES: phospholipase [Paenibacillus] >gi|261283475|gb|ACX65446.1| phospholipase/Carboxylesterase [Paenibacillus sp. Y412MC10] >gi|573568140|gb|ETT66680.1| phospholipase/carboxylesterase [Paenibacillus sp. FSL H8-457]	46.0829	64.0553	216	217.624
406360	1	CE0	Fredericia_assembly	5.21316e-74	AFH49594	Putative hydrolase [Ignavibacterium album JCM 16511]	37.1508	56.7039	354	246.514
367955	2	CE0	Fredericia_assembly	1.86656e-73	ADI22504	predicted xylanase/chitin deacetylase [uncultured verrucomicrobium HF0500_08N17]	42.2939	62.0072	278	238.81
312540	1	CE0	Fredericia_assembly	8.24313e-51	WP_050781330	phospholipase [Streptomyces sp. SPB78]	49.0683	70.1863	156	174.866
88300	2	CE0	Fredericia_assembly	9.48069e-18	WP_007278342	phospholipase [Lentisphaera araneosa] >gi|149139426|gb|EDM27828.1| phospholipase/Carboxylesterase [Lentisphaera araneosa HTCC2155]	57.7465	71.831	70	85.1149
864150	1	CE0	Fredericia_assembly	2.87808e-50	WP_042398110	carbohydrate esterase [Clostridium sp. JCC]	45.5959	58.5492	193	175.637
19050	1	CE11	Fredericia_assembly	0	GAP43115	3-hydroxyacyl-[acyl-carrier-protein] dehydratase [Bacteroidales bacterium TBC1]	64.3478	81.087	460	639.032
912290	1	CE11	Fredericia_assembly	8.91948e-172	GAP43115	3-hydroxyacyl-[acyl-carrier-protein] dehydratase [Bacteroidales bacterium TBC1]	53.5792	70.9328	459	504.212
653745	1	CE11	Fredericia_assembly	4.1165e-159	WP_038556369	UDP-3-O-[3-hydroxymyristoyl] N-acetylglucosamine deacetylase [Draconibacterium orientale] >gi|610421971|gb|AHW59175.1| hydroxymyristoyl-ACP dehydratase [Draconibacterium orientale]	74.6667	86	300	464.537
818950	1	CE11	Fredericia_assembly	0	WP_047444755	UDP-3-O-[3-hydroxymyristoyl] N-acetylglucosamine deacetylase [Alistipes sp. ZOR0009]	66.5217	81.3043	460	616.305
480710	2	CE11	Fredericia_assembly	7.76669e-164	WP_019537862	UDP-3-O-[3-hydroxymyristoyl] N-acetylglucosamine deacetylase [Proteiniphilum acetatigenes]	76.7361	91.6667	288	476.093
233850	1	CE11	Fredericia_assembly	0	WP_019537862	UDP-3-O-[3-hydroxymyristoyl] N-acetylglucosamine deacetylase [Proteiniphilum acetatigenes]	87.156	95.7187	327	598.201
896115	2	CE11	Fredericia_assembly	6.02284e-63	WP_013779927	3-hydroxyacyl-ACP dehydratase [Mahella australiensis] >gi|332698553|gb|AEE95494.1| 3-hydroxyacyl-(acyl-carrier-protein) dehydratase [Mahella australiensis 50-1 BON]	67.6259	84.1727	139	201.445
656720	1	CE11	Fredericia_assembly	0	WP_047444755	UDP-3-O-[3-hydroxymyristoyl] N-acetylglucosamine deacetylase [Alistipes sp. ZOR0009]	60.7759	77.8017	464	568.54
362250	1	CE11	Fredericia_assembly	3.16831e-74	WP_035162408	hydroxymyristoyl-ACP dehydratase [Caloranaerobacter azorensis] >gi|692239430|gb|KGG80956.1| hydroxymyristoyl-ACP dehydratase [Caloranaerobacter azorensis H53214]	79.021	86.7133	143	230.335
894575	2	CE11	Fredericia_assembly	9.17884e-74	WP_035162408	hydroxymyristoyl-ACP dehydratase [Caloranaerobacter azorensis] >gi|692239430|gb|KGG80956.1| hydroxymyristoyl-ACP dehydratase [Caloranaerobacter azorensis H53214]	79.2857	90	140	228.794
71705	1	CE11	Fredericia_assembly	6.23165e-129	WP_019537862	UDP-3-O-[3-hydroxymyristoyl] N-acetylglucosamine deacetylase [Proteiniphilum acetatigenes]	83.4081	93.2735	223	384.415
584485	2	CE11	Fredericia_assembly	3.59331e-75	WP_012033905	3-hydroxyacyl-ACP dehydratase [Pelotomaculum thermopropionicum] >gi|259646355|sp|A5CYG8.1|FABZ_PELTS RecName: Full=3-hydroxyacyl-[acyl-carrier-protein] dehydratase FabZ; AltName: Full=(3R)-hydroxymyristoyl-[acyl-carrier-protein] dehydratase; Short=(3R)-hydroxymyristoyl-ACP dehydrase; AltName: Full=Beta-hydroxyacyl-ACP dehydratase >gi|146275202|dbj|BAF60951.1| 3-hydroxymyristoyl/3-hydroxydecanoyl-…	78.5714	93.5714	140	233.417
501410	1	CE11	Fredericia_assembly	2.50246e-71	WP_034420640	hypothetical protein [Clostridiales bacterium DRI-13]	75.8865	87.234	141	222.631
688715	1	CE11	Fredericia_assembly	2.56443e-61	WP_013779927	3-hydroxyacyl-ACP dehydratase [Mahella australiensis] >gi|332698553|gb|AEE95494.1| 3-hydroxyacyl-(acyl-carrier-protein) dehydratase [Mahella australiensis 50-1 BON]	64.7482	84.1727	139	197.593
168165	1	CE11	Fredericia_assembly	2.56443e-61	WP_013779927	3-hydroxyacyl-ACP dehydratase [Mahella australiensis] >gi|332698553|gb|AEE95494.1| 3-hydroxyacyl-(acyl-carrier-protein) dehydratase [Mahella australiensis 50-1 BON]	64.7482	84.1727	139	197.593
521115	2	CE11	Fredericia_assembly	5.27144e-154	WP_019537862	UDP-3-O-[3-hydroxymyristoyl] N-acetylglucosamine deacetylase [Proteiniphilum acetatigenes]	85.4839	95.1613	248	449.514
616950	2	CE11	Fredericia_assembly	3.48857e-59	WP_008515668	3-hydroxyacyl-ACP dehydratase [Dethiobacter alkaliphilus] >gi|225169034|gb|EEG77833.1| beta-hydroxyacyl-(acyl-carrier-protein) dehydratase FabZ [Dethiobacter alkaliphilus AHT 1]	64.7482	80.5755	139	193.356
343510	2	CE11	Fredericia_assembly	1.56364e-58	KJR97406	hypothetical protein VR68_12860 [Peptococcaceae bacterium BRH_c4a]	66.6667	76.5957	141	190.66
29835	2	CE11	Fredericia_assembly	7.63838e-62	WP_031514071	hypothetical protein [Desulfotomaculum alkaliphilum]	70.6767	84.9624	133	198.364
320480	2	CE11	Fredericia_assembly	8.72987e-79	WP_019537862	UDP-3-O-[3-hydroxymyristoyl] N-acetylglucosamine deacetylase [Proteiniphilum acetatigenes]	78.4314	90.8497	153	252.677
735130	2	CE11	Fredericia_assembly	1.6041e-57	WP_013779927	3-hydroxyacyl-ACP dehydratase [Mahella australiensis] >gi|332698553|gb|AEE95494.1| 3-hydroxyacyl-(acyl-carrier-protein) dehydratase [Mahella australiensis 50-1 BON]	60.1399	82.5175	141	188.348
70480	1	CE11	Fredericia_assembly	8.73889e-68	WP_014806209	3-hydroxyacyl-ACP dehydratase [Anaerobaculum mobile] >gi|390619823|gb|AFM20970.1| beta-hydroxyacyl-(acyl carrier protein) dehydratase FabZ [Anaerobaculum mobile DSM 13181]	68.7943	84.3972	141	214.157
199445	1	CE11	Fredericia_assembly	1.2451e-84	WP_019537862	UDP-3-O-[3-hydroxymyristoyl] N-acetylglucosamine deacetylase [Proteiniphilum acetatigenes]	86.7133	96.5035	143	267.314
410390	2	CE11	Fredericia_assembly	2.93249e-75	WP_015360016	MULTISPECIES: (3R)-hydroxymyristoyl-ACP dehydratase [Ruminiclostridium] >gi|442741649|gb|AGC69338.1| (3R)-hydroxymyristoyl-[acyl-carrier-protein] dehydratase FabZ [ [[Clostridium] stercorarium subsp. stercorarium DSM 8532] >gi|472400103|gb|AGI40302.1| 3-hydroxyacyl-acyl-carrier-protein dehydratase [ [[Clostridium] stercorarium subsp. stercorarium DSM 8532]	72.1854	86.0927	151	233.802
202200	2	CE11	Fredericia_assembly	1.13639e-60	WP_008296671	(3R)-hydroxymyristoyl-ACP dehydratase [Bhargavaea cecembensis] >gi|470235006|gb|EMR07904.1| (3R)-hydroxymyristoyl-[acyl-carrier-protein] dehydratase [Bhargavaea cecembensis DSE10]	68.1159	78.9855	138	196.052
541170	1	CE11	Fredericia_assembly	2.97183e-96	WP_045087401	hydroxymyristoyl-ACP dehydratase [Defluviitoga tunisiensis] >gi|762220017|emb|CEP77846.1| 3-hydroxyacyl-[acyl-carrier-protein] dehydratase FabZ [Defluviitoga tunisiensis]	99.2958	100	142	286.189
476550	1	CE11	Fredericia_assembly	1.11892e-46	CUH94535	hypothetical protein P22_0601 [Propionispora sp. Iso2/2]	59.5745	71.6312	141	159.844
275040	2	CE11	Fredericia_assembly	1.57531e-65	WP_044395805	3-hydroxyacyl-ACP dehydratase [Bacillus subterraneus] >gi|761633224|gb|KIY20902.1| 3-hydroxyacyl-ACP dehydratase [Bacillus subterraneus]	71.223	82.7338	139	207.994
600895	2	CE11	Fredericia_assembly	1.22956e-77	WP_013779110	3-hydroxyacyl-ACP dehydratase [Tepidanaerobacter acetatoxydans] >gi|332697733|gb|AEE92190.1| (3R)-hydroxymyristoyl-(acyl-carrier-protein) dehydratase [Tepidanaerobacter acetatoxydans Re1] >gi|549437545|emb|CCP27057.2| (3R)-hydroxymyristoyl-[acyl carrier protein] dehydratase [Tepidanaerobacter acetatoxydans Re1]	81.295	92.8058	139	238.81
31150	2	CE11	Fredericia_assembly	1.1126e-50	KKM09866	hydroxymyristoyl-ACP dehydratase [Clostridiales bacterium PH28_bin88]	58.5714	76.4286	140	170.244
479940	2	CE11	Fredericia_assembly	1.57749e-129	WP_027473573	UDP-3-O-[3-hydroxymyristoyl] N-acetylglucosamine deacetylase [Saccharicrinis fermentans] >gi|588490026|dbj|GAF03995.1| UDP-3-O-[3-hydroxymyristoyl] N-acetylglucosamine deacetylase [Saccharicrinis fermentans DSM 9555 = JCM 21142]	52.9248	71.0306	359	391.734
70595	1	CE11	Fredericia_assembly	2.81943e-60	WP_014162702	UDP-3-0-acyl N-acetylglucosamine deacetylase [Thermovirga lienii] >gi|355396854|gb|AER66283.1| UDP-3-0-acyl N-acetylglucosamine deacetylase [Thermovirga lienii DSM 17291]	42.3358	58.0292	267	204.527
583995	1	CE11	Fredericia_assembly	2.22302e-95	WP_014806209	3-hydroxyacyl-ACP dehydratase [Anaerobaculum mobile] >gi|390619823|gb|AFM20970.1| beta-hydroxyacyl-(acyl carrier protein) dehydratase FabZ [Anaerobaculum mobile DSM 13181]	92.7152	95.3642	151	284.648
326785	1	CE11	Fredericia_assembly	4.30526e-70	WP_014806209	3-hydroxyacyl-ACP dehydratase [Anaerobaculum mobile] >gi|390619823|gb|AFM20970.1| beta-hydroxyacyl-(acyl carrier protein) dehydratase FabZ [Anaerobaculum mobile DSM 13181]	96.3964	97.2973	111	218.394
810715	2	CE11	Fredericia_assembly	1.34161e-56	WP_019499118	hypothetical protein [Pseudanabaena sp. PCC 6802]	60.7143	79.2857	140	186.422
411205	1	CE11	Fredericia_assembly	4.70574e-74	WP_040581782	3-hydroxyacyl-ACP dehydratase [Sedimentibacter sp. B4]	75.8865	89.3617	141	229.565
278300	2	CE11	Fredericia_assembly	0	WP_013445927	hydroxymyristoyl-ACP dehydratase [Paludibacter propionicigenes] >gi|312444202|gb|ADQ80558.1| beta-hydroxyacyl-(acyl-carrier-protein) dehydratase FabZ [Paludibacter propionicigenes WB4]	61.8736	77.342	459	602.823
413780	1	CE11	Fredericia_assembly	5.90402e-66	KLU40119	hypothetical protein AA931_00270 [Peptococcaceae bacterium 1109]	71.3287	84.6154	142	209.149
808240	1	CE11	Fredericia_assembly	3.71476e-78	WP_013779110	3-hydroxyacyl-ACP dehydratase [Tepidanaerobacter acetatoxydans] >gi|332697733|gb|AEE92190.1| (3R)-hydroxymyristoyl-(acyl-carrier-protein) dehydratase [Tepidanaerobacter acetatoxydans Re1] >gi|549437545|emb|CCP27057.2| (3R)-hydroxymyristoyl-[acyl carrier protein] dehydratase [Tepidanaerobacter acetatoxydans Re1]	83.4532	92.8058	139	240.35
8710	1	CE11	Fredericia_assembly	4.04115e-51	CDX05021	3-hydroxyacyl-[acyl-carrier-protein] dehydratase FabZ [Desulfitobacterium hafniense]	60.7143	77.1429	140	171.4
933395	2	CE11	Fredericia_assembly	4.05741e-28	WP_048347093	UDP-3-O-[3-hydroxymyristoyl] N-acetylglucosamine deacetylase [Synechococcus sp. WH 8020] >gi|852372844|gb|AKN61058.1| UDP-3-O-(3-hydroxymyristoyl) glucosamine N-acyltransferase [Synechococcus sp. WH 8020]	48.855	66.4122	130	115.161
470225	2	CE11	Fredericia_assembly	3.19836e-96	WP_014435966	UDP-3-O-[3-hydroxymyristoyl] N-acetylglucosamine deacetylase [Phycisphaera mikurensis] >gi|381385930|dbj|BAM02746.1| UDP-3-O-[3-hydroxymyristoyl] N-acetylglucosamine deacetylase/(3R)-hydroxymyristoyl-[acyl-carrier-protein] dehydratase [Phycisphaera mikurensis NBRC 102666]	47.6608	66.9591	342	304.679
301785	1	CE11	Fredericia_assembly	8.8111e-67	WP_009063456	3-hydroxyacyl-ACP dehydratase [Clostridium sp. MSTE9] >gi|394756735|gb|EJF39794.1| beta-hydroxyacyl-(acyl-carrier-protein) dehydratase FabZ [Clostridium sp. MSTE9]	70	86.4286	140	211.46
649540	2	CE11	Fredericia_assembly	2.64908e-82	WP_040581782	3-hydroxyacyl-ACP dehydratase [Sedimentibacter sp. B4]	82.2695	95.0355	141	250.751
462150	1	CE11	Fredericia_assembly	7.50074e-61	CCY97098	(3R)-hydroxymyristoyl-[acyl-carrier-protein] dehydratase [Ruminococcus sp. CAG:17]	63.3094	82.7338	139	196.052
862150	2	CE11	Fredericia_assembly	1.8536e-45	KLU40119	hypothetical protein AA931_00270 [Peptococcaceae bacterium 1109]	62.9921	77.9528	123	156.377
946780	1	CE11	Fredericia_assembly	1.57732e-111	CCY37740	(3R)-hydroxymyristoyl-[acyl-carrier-protein] dehydratase [Alistipes sp. CAG:831]	54.1096	72.9452	292	337.806
678330	1	CE11	Fredericia_assembly	8.5581e-113	CCX52953	putative uncharacterized protein [Alistipes sp. CAG:514]	56.229	71.3805	297	340.887
260245	1	CE11	Fredericia_assembly	2.19609e-61	WP_013779110	3-hydroxyacyl-ACP dehydratase [Tepidanaerobacter acetatoxydans] >gi|332697733|gb|AEE92190.1| (3R)-hydroxymyristoyl-(acyl-carrier-protein) dehydratase [Tepidanaerobacter acetatoxydans Re1] >gi|549437545|emb|CCP27057.2| (3R)-hydroxymyristoyl-[acyl carrier protein] dehydratase [Tepidanaerobacter acetatoxydans Re1]	66.4286	80.7143	140	197.593
118895	2	CE11	Fredericia_assembly	8.31753e-48	WP_041283646	hydroxymyristoyl-ACP dehydratase [Desulfotomaculum kuznetsovii]	54.9296	71.1268	142	163.31
637730	1	CE11	Fredericia_assembly	8.42077e-68	WP_006783670	MULTISPECIES: 3-hydroxyacyl-ACP dehydratase [Turicibacter] >gi|292646795|gb|EFF64788.1| beta-hydroxyacyl-(acyl-carrier-protein) dehydratase FabZ [Turicibacter sanguinis PC909] >gi|325488766|gb|EGC91168.1| beta-hydroxyacyl-(acyl-carrier-protein) dehydratase FabZ [Turicibacter sp. HGF1]	72.1429	86.4286	140	213.772
873895	2	CE11	Fredericia_assembly	8.59667e-136	WP_045090964	MULTISPECIES: UDP-3-O-[3-hydroxymyristoyl] N-acetylglucosamine deacetylase [Bacteria]	100	100	197	400.593
596360	1	CE11	Fredericia_assembly	9.4e-54	CEO87897	(3R)-hydroxymyristol acyl carrier protein dehydratase [Syntrophaceticus schinkii]	60.1504	83.4586	133	177.948
468340	1	CE11	Fredericia_assembly	1.30617e-60	CCY97098	(3R)-hydroxymyristoyl-[acyl-carrier-protein] dehydratase [Ruminococcus sp. CAG:17]	63.0435	83.3333	138	195.667
493755	2	CE11	Fredericia_assembly	1.19587e-43	WP_013175609	3-hydroxyacyl-ACP dehydratase [Syntrophothermus lipocalidus] >gi|297145450|gb|ADI02207.1| beta-hydroxyacyl-(acyl-carrier-protein) dehydratase FabZ [Syntrophothermus lipocalidus DSM 12680]	63.4146	74.7967	123	151.369
92320	1	CE11	Fredericia_assembly	5.02434e-53	WP_038038795	hypothetical protein [Thermorudis peleae]	60	72.8571	140	177.178
947955	1	CE11	Fredericia_assembly	2.68815e-36	WP_013429653	MULTISPECIES: 3-hydroxyacyl-ACP dehydratase [Caldicellulosiruptor] >gi|254788912|sp|B9MLD4.1|FABZ_CALBD RecName: Full=3-hydroxyacyl-[acyl-carrier-protein] dehydratase FabZ; AltName: Full=(3R)-hydroxymyristoyl-[acyl-carrier-protein] dehydratase; Short=(3R)-hydroxymyristoyl-ACP dehydrase; AltName: Full=Beta-hydroxyacyl-ACP dehydratase >gi|222456862|gb|ACM61124.1| beta-hydroxyacyl-(acyl-carrier-prot…	47.5862	66.2069	132	133.65
613905	2	CE11	Fredericia_assembly	7.71144e-139	WP_005843028	UDP-3-O-[3-hydroxymyristoyl] N-acetylglucosamine deacetylase [Bacteroides vulgatus] >gi|294449208|gb|EFG17747.1| beta-hydroxyacyl-(acyl-carrier-protein) dehydratase FabZ [Bacteroides vulgatus PC510]	76.1538	86.5385	260	411.379
199425	1	CE11	Fredericia_assembly	6.81961e-77	WP_045090964	MULTISPECIES: UDP-3-O-[3-hydroxymyristoyl] N-acetylglucosamine deacetylase [Bacteria]	76.129	90.3226	155	254.603
311520	1	CE11	Fredericia_assembly	8.53613e-61	AKJ64152	3-hydroxyacyl-[acyl-carrier-protein] dehydratase FabZ [Verrucomicrobia bacterium L21-Fru-AB]	62.3188	81.1594	138	196.052
786605	1	CE11	Fredericia_assembly	1.59444e-83	WP_019245797	UDP-3-O-[3-hydroxymyristoyl] N-acetylglucosamine deacetylase [Candidatus Alistipes marseilloanorexicus]	45.8194	62.8763	299	271.552
116640	1	CE11	Fredericia_assembly	4.72502e-115	WP_013445927	hydroxymyristoyl-ACP dehydratase [Paludibacter propionicigenes] >gi|312444202|gb|ADQ80558.1| beta-hydroxyacyl-(acyl-carrier-protein) dehydratase FabZ [Paludibacter propionicigenes WB4]	57.5758	74.0741	297	352.058
916580	2	CE11	Fredericia_assembly	1.00334e-45	CEP82255	(3R)-hydroxymyristoyl-ACP dehydratase [[Clostridium] sordellii]	54.6099	70.922	140	157.918
235130	2	CE11	Fredericia_assembly	2.31226e-15	CAJ70780	similar to UDP-3-O-acyl-N-acetylglucosamine deacetylase [Candidatus Kuenenia stuttgartiensis]	45.283	60.3774	105	78.9518
157315	1	CE12	Fredericia_assembly	0	CDD83831	carbohydrate esterase family 12 protein [Bacteroides sp. CAG:462]	62.2677	77.881	537	705.286
840990	1	CE12	Fredericia_assembly	0	WP_013779787	hypothetical protein [Mahella australiensis] >gi|332698412|gb|AEE95353.1| FG-GAP repeat protein [Mahella australiensis 50-1 BON]	60.3589	73.8989	594	752.666
275675	2	CE12	Fredericia_assembly	6.44982e-127	WP_041973200	hypothetical protein [Pyrinomonas methylaliphatogenes] >gi|746992949|emb|CDM64170.1| lysophospholipase L1-like esterase [Pyrinomonas methylaliphatogenes]	50.1171	66.2763	425	386.726
157340	1	CE12	Fredericia_assembly	7.11655e-142	WP_007751119	rhamnogalacturonan acetylesterase [Bacteroides finegoldii] >gi|260623459|gb|EEX46330.1| GDSL-like protein [Bacteroides finegoldii DSM 17565] >gi|524515293|emb|CDC51647.1| putative rhamnogalacturonan acetylesterase [Bacteroides finegoldii CAG:203]	51.8703	67.8304	398	422.935
340515	2	CE12	Fredericia_assembly	0	AHG93180	glycoside hydrolase family 2 sugar binding protein (plasmid) [Gemmatirosa kalamazoonesis]	48.4444	61.9259	663	588.956
890650	1	CE12	Fredericia_assembly	3.12213e-110	WP_026995760	lysophospholipase [Flectobacillus major]	55.9846	76.834	256	331.257
576445	2	CE12	Fredericia_assembly	6.09086e-94	WP_044627151	hypothetical protein [Tamlana nanhaiensis] >gi|764102772|gb|KJD31828.1| hypothetical protein PK35_13195 [Tamlana nanhaiensis]	58.9844	72.2656	256	300.056
831325	1	CE12	Fredericia_assembly	1.2001e-73	WP_006799866	hypothetical protein [Dysgonomonas gadei] >gi|332828810|gb|EGK01502.1| hypothetical protein HMPREF9455_02335 [Dysgonomonas gadei ATCC BAA-286]	44.4444	63.6015	257	237.654
157320	1	CE12	Fredericia_assembly	0	GAO29449	predicted rhamnogalacturonan lyase in rhamnose utilization cluster [Geofilum rubicundum JCM 15548]	43.9236	59.2014	1114	870.152
850700	2	CE12	Fredericia_assembly	1.61364e-45	WP_005849167	pectinesterase [Bacteroides vulgatus] >gi|392687373|gb|EIY80666.1| hypothetical protein HMPREF1058_01188 [Bacteroides vulgatus CL09T03C04]	61.9403	73.1343	132	166.392
936670	2	CE12	Fredericia_assembly	1.02928e-106	WP_010526595	silent information regulator protein Sir2 [Thermophagus xiamenensis]	45.3401	62.7204	385	338.961
678435	1	CE12	Fredericia_assembly	2.43338e-110	AGA77922	hypothetical protein Echvi_1657 [Echinicola vietnamensis DSM 17526]	51.8987	68.9873	306	346.28
325460	2	CE14	Fredericia_assembly	2.64812e-83	WP_029228677	GlcNAc-PI de-N-acetylase [Caldicellulosiruptor acetigenus]	53.8813	73.0594	219	259.61
848230	1	CE14	Fredericia_assembly	1.82028e-114	GAP68799	N-acetylglucosaminyl deacetylase, LmbE family [Bacteroidales bacterium 6E]	68.6695	81.5451	233	342.043
752520	1	CE14	Fredericia_assembly	7.4245e-93	WP_011956349	GlcNAc-PI de-N-acetylase [Roseiflexus sp. RS-1] >gi|148567855|gb|ABQ90000.1| LmbE family protein [Roseiflexus sp. RS-1]	54.9815	68.6347	271	288.886
602505	2	CE14	Fredericia_assembly	0	WP_045090026	GlcNAc-PI de-N-acetylase [Porphyromonadaceae bacterium ING2-E5B] >gi|697633869|emb|CEA16346.1| LmbE family protein [Porphyromonadaceae bacterium ING2-E5B]	100	100	250	514.612
753805	1	CE14	Fredericia_assembly	6.95885e-146	WP_045090026	GlcNAc-PI de-N-acetylase [Porphyromonadaceae bacterium ING2-E5B] >gi|697633869|emb|CEA16346.1| LmbE family protein [Porphyromonadaceae bacterium ING2-E5B]	69.2568	80.7432	293	424.861
370105	2	CE14	Fredericia_assembly	1.71688e-88	WP_011956349	GlcNAc-PI de-N-acetylase [Roseiflexus sp. RS-1] >gi|148567855|gb|ABQ90000.1| LmbE family protein [Roseiflexus sp. RS-1]	57.4803	67.7165	254	276.174
11675	1	CE14	Fredericia_assembly	1.1977e-153	WP_045090026	GlcNAc-PI de-N-acetylase [Porphyromonadaceae bacterium ING2-E5B] >gi|697633869|emb|CEA16346.1| LmbE family protein [Porphyromonadaceae bacterium ING2-E5B]	75.2768	86.3469	271	443.736
725615	2	CE14	Fredericia_assembly	1.18296e-93	WP_053826022	GlcNAc-PI de-N-acetylase [bacterium SIT8]	75.8427	84.8315	178	286.96
105695	1	CE14	Fredericia_assembly	1.38894e-94	WP_011956349	GlcNAc-PI de-N-acetylase [Roseiflexus sp. RS-1] >gi|148567855|gb|ABQ90000.1| LmbE family protein [Roseiflexus sp. RS-1]	55.3506	69.3727	270	292.352
637800	1	CE14	Fredericia_assembly	1.80608e-103	WP_026391542	GlcNAc-PI de-N-acetylase [Acholeplasma modicum]	65.1786	77.6786	224	311.612
666105	1	CE14	Fredericia_assembly	3.16503e-113	WP_012243131	GlcNAc-PI de-N-acetylase [Acholeplasma laidlawii] >gi|161986151|gb|ABX81800.1| N-acetylglucosaminylphosphatidylinositol deacetylase related protein [Acholeplasma laidlawii PG-8A]	69.4323	81.6594	229	336.265
788660	1	CE14	Fredericia_assembly	0	WP_013740098	LmbE family protein [Sphaerochaeta coccoides] >gi|329749348|gb|AEC02704.1| LmbE family protein [Sphaerochaeta coccoides DSM 17374]	47.4478	65.8933	848	816.994
869520	1	CE14	Fredericia_assembly	1.39025e-89	WP_049972668	GlcNAc-PI de-N-acetylase [Haladaptatus cibarius]	54.5113	71.8045	264	279.641
662955	1	CE14	Fredericia_assembly	1.39968e-81	WP_019492249	hypothetical protein [Calothrix sp. PCC 7103]	55.7078	75.7991	219	254.988
796520	2	CE14	Fredericia_assembly	6.57437e-31	WP_002952836	LmbE family protein [Campylobacter showae] >gi|459278276|gb|EMG30249.1| LmbE family protein [Campylobacter showae CC57C]	48.4375	64.8438	122	120.939
469660	2	CE14	Fredericia_assembly	4.8897e-100	WP_021654951	N-acetylglucosaminylphosphatidylinositol deacetylase [Clostridiales bacterium oral taxon 876] >gi|542997965|gb|ERI93101.1| N-acetylglucosaminylphosphatidylinositol deacetylase [Clostridiales bacterium oral taxon 876 str. F0540]	58.7983	77.6824	233	302.753
693565	2	CE14	Fredericia_assembly	2.57074e-78	WP_013121179	bacillithiol biosynthesis deacetylase BshB1 [Thermincola potens] >gi|296032412|gb|ADG83180.1| LmbE family protein [Thermincola potens JR]	49.7835	70.9957	231	247.284
632660	1	CE14	Fredericia_assembly	1.70643e-108	WP_040213537	hypothetical protein [Clostridium sp. MS1]	66.8182	86.3636	220	323.553
585750	2	CE14	Fredericia_assembly	8.53921e-67	WP_047827602	hypothetical protein [Peptococcaceae bacterium CEB3] >gi|835374590|gb|KLU63213.1| mycothiol S-conjugate amidase [Peptococcaceae bacterium CEB3]	43.5484	60.0806	248	219.55
426155	1	CE14	Fredericia_assembly	4.04466e-93	WP_017252277	hypothetical protein [Brevibacillus brevis]	57.2072	76.5766	222	284.648
344290	1	CE14	Fredericia_assembly	4.18536e-55	WP_010868662	diacetylchitobiose deacetylase [Pyrococcus abyssi] >gi|5458963|emb|CAB50449.1| Hypothetical protein PAB1341 [Pyrococcus abyssi GE5] >gi|380742365|tpe|CCE70999.1| TPA: hypothetical protein PAB1341 [Pyrococcus abyssi GE5]	41.7476	62.6214	206	189.119
222535	1	CE14	Fredericia_assembly	8.15504e-97	CCI22574	conserved hypothetical protein [Microcystis aeruginosa PCC 9809]	59.6491	76.3158	228	295.049
535225	2	CE14	Fredericia_assembly	1.26777e-85	WP_019943370	GlcNAc-PI de-N-acetylase [Dyadobacter beijingensis]	48.6989	63.5688	268	271.166
935765	2	CE14	Fredericia_assembly	4.12159e-78	KJJ84299	LmbE family protein [Candidatus Omnitrophus sp. SKK-01]	40.4255	62.614	326	259.225
784855	2	CE14	Fredericia_assembly	7.71192e-32	WP_027066815	GlcNAc-PI de-N-acetylase [Maribacter sp. Hel_I_7]	58.6538	72.1154	104	124.405
51615	1	CE14	Fredericia_assembly	5.25154e-105	GAP14943	uncharacterized protein, LmbE homolog [Longilinea arvoryzae]	69.3023	80.9302	215	314.309
170095	2	CE14	Fredericia_assembly	9.55909e-60	WP_049972668	GlcNAc-PI de-N-acetylase [Haladaptatus cibarius]	56.0976	73.7805	163	198.749
33980	2	CE14	Fredericia_assembly	2.05089e-68	WP_011973143	LmbE family protein [Methanococcus aeolicus] >gi|150013560|gb|ABR56011.1| LmbE family protein [Methanococcus aeolicus Nankai-3]	47.0046	68.6636	216	221.09
328595	2	CE14	Fredericia_assembly	9.7009e-76	WP_010267949	GlcNAc-PI de-N-acetylase [Paenibacillus senegalensis]	47.2103	68.2403	233	241.121
514740	2	CE14	Fredericia_assembly	0	CCF99911	Uncharacterized transporter [uncultured Flavobacteriia bacterium]	74.5803	88.0096	417	606.29
637085	2	CE14	Fredericia_assembly	3.75604e-59	WP_028307904	hypothetical protein [Desulfitibacter alkalitolerans]	43.0622	63.1579	209	197.593
6990	1	CE14	Fredericia_assembly	1.56727e-62	WP_051553101	hypothetical protein [Paenibacillus sp. URHA0014]	44.5833	61.6667	233	207.223
905675	1	CE14	Fredericia_assembly	6.71692e-14	WP_045266117	hypothetical protein [Comamonas aquatica]	29.697	50.303	152	82.0333
903995	1	CE14	Fredericia_assembly	2.7318e-11	WP_045266117	hypothetical protein [Comamonas aquatica]	29.3413	49.7006	152	73.559
724930	1	CE14	Fredericia_assembly	1.11035e-53	WP_020492056	hypothetical protein [Dehalobacter sp. FTH1]	43.6214	60.0823	236	193.741
322225	1	CE15	Fredericia_assembly	0	WP_045029679	acetyl xylan esterase [Draconibacterium sp. JN14CK-3] >gi|766983318|gb|KJF43754.1| acetyl xylan esterase [Draconibacterium sp. JN14CK-3]	69.403	82.3383	402	605.52
499880	2	CE15	Fredericia_assembly	1.10798e-167	WP_045029679	acetyl xylan esterase [Draconibacterium sp. JN14CK-3] >gi|766983318|gb|KJF43754.1| acetyl xylan esterase [Draconibacterium sp. JN14CK-3]	73.7542	84.0532	301	485.337
197335	1	CE15	Fredericia_assembly	0	WP_026327150	acetyl xylan esterase [Proteiniphilum acetatigenes]	69.8157	80.1843	411	637.106
711690	1	CE15	Fredericia_assembly	4.44449e-153	WP_002646813	acetyl xylan esterase [Gimesia maris] >gi|148844708|gb|EDL59057.1| probable acetyl xylan esterase [Gimesia maris DSM 8797]	54.4304	69.8734	393	452.21
385830	2	CE15	Fredericia_assembly	2.63928e-155	WP_051291145	hypothetical protein [Pedobacter glucosidilyticus]	61.9318	75.5682	352	456.062
196945	2	CE15	Fredericia_assembly	0	WP_026327150	acetyl xylan esterase [Proteiniphilum acetatigenes]	63.0901	73.176	411	608.601
497145	1	CE15	Fredericia_assembly	1.22434e-95	WP_025831474	acetyl xylan esterase [Bacteroides stercorirosoris]	43.9093	61.7564	350	302.368
756145	1	CE15	Fredericia_assembly	3.19361e-138	WP_045029679	acetyl xylan esterase [Draconibacterium sp. JN14CK-3] >gi|766983318|gb|KJF43754.1| acetyl xylan esterase [Draconibacterium sp. JN14CK-3]	70.3704	85.9259	270	410.609
387510	1	CE15	Fredericia_assembly	7.45307e-172	WP_051291145	hypothetical protein [Pedobacter glucosidilyticus]	59.1241	72.5061	410	501.13
756125	1	CE15	Fredericia_assembly	1.08966e-50	WP_026348373	acetyl xylan esterase [Eudoraea adriatica]	69.2913	76.378	126	179.489
187150	2	CE15	Fredericia_assembly	2.36229e-147	WP_019940230	hypothetical protein [Dyadobacter beijingensis]	50.6329	71.1392	395	436.802
828800	1	CE15	Fredericia_assembly	6.30696e-148	GAK37361	endo-1,4-beta-xylanase A precursor [Bacteroides graminisolvens DSM 19988 = JCM 15093]	64.9518	81.0289	310	433.335
620000	2	CE15	Fredericia_assembly	2.2995e-122	WP_035615147	acetyl xylan esterase [Haloferula sp. BvORR071]	47.8908	64.268	399	374.785
85010	1	CE15	Fredericia_assembly	1.44241e-76	WP_013780323	acetyl xylan esterase [Mahella australiensis] >gi|332698951|gb|AEE95892.1| putative acetyl xylan esterase [Mahella australiensis 50-1 BON]	41.1268	53.5211	350	251.906
615660	2	CE15	Fredericia_assembly	1.70906e-94	WP_038555024	hypothetical protein [Draconibacterium orientale] >gi|610421583|gb|AHW58787.1| hypothetical protein FH5T_02180 [Draconibacterium orientale]	78.6982	88.1657	169	291.967
247955	1	CE1	Fredericia_assembly	4.45735e-150	WP_026994487	1,4-beta-xylanase [Flectobacillus major]	70.979	82.5175	285	434.491
881360	1	CE1	Fredericia_assembly	0	WP_026713189	esterase [Flavobacterium daejeonense]	76.1394	86.059	373	599.742
906950	1	CE1	Fredericia_assembly	3.97705e-156	WP_015031181	esterase [Emticicia oligotrophica] >gi|387857561|gb|AFK05656.1| esterase [Emticicia oligotrophica DSM 17448]	62.4658	72.3288	328	456.447
177225	2	CE1	Fredericia_assembly	0	WP_026768361	esterase [Sediminibacterium sp. OR53]	73.0832	84.5024	612	967.222
471125	1	CE1	Fredericia_assembly	0	KIQ25519	esterase [Flavobacterium sp. MEB061]	64.6643	77.0318	562	739.954
106400	2	CE1	Fredericia_assembly	0	WP_026768361	esterase [Sediminibacterium sp. OR53]	70.0935	82.3988	641	961.829
228140	2	CE1	Fredericia_assembly	5.22922e-92	WP_020531202	hypothetical protein [Flexithrix dorotheae]	81.7073	89.0244	164	285.034
761755	2	CE1	Fredericia_assembly	3.45709e-165	WP_026475220	esterase [Alkaliflexus imshenetskii]	60.2532	73.4177	378	484.567
89365	2	CE1	Fredericia_assembly	4.06725e-167	WP_010663030	esterase [Marinilabilia salmonicolor]	63.3423	78.9757	367	509.22
451480	2	CE1	Fredericia_assembly	2.1165e-135	WP_019598344	hypothetical protein [Rhodonellum psychrophilum] >gi|548768880|gb|ERM81490.1| hypothetical protein P872_10240 [Rhodonellum psychrophilum GCM71 = DSM 17998]	77.3663	86.4198	243	407.142
470495	2	CE1	Fredericia_assembly	2.3063e-128	WP_007326384	esterase [Rhodopirellula baltica] >gi|327541034|gb|EGF27586.1| esterase [Rhodopirellula baltica WH47]	72.3077	83.4615	260	407.142
313975	2	CE1	Fredericia_assembly	1.17802e-97	WP_053179889	1,4-beta-xylanase [Sunxiuqinia dokdonensis] >gi|918922002|gb|KOH46451.1| endo-1,4-beta-xylanase [Sunxiuqinia dokdonensis]	65.4639	83.5052	194	297.36
478600	2	CE1	Fredericia_assembly	2.58944e-132	WP_026486724	esterase [Caldanaerobius polysaccharolyticus]	72.2008	80.3089	259	387.111
926315	2	CE1	Fredericia_assembly	0	WP_053183369	esterase [Sunxiuqinia dokdonensis] >gi|918920021|gb|KOH44959.1| esterase [Sunxiuqinia dokdonensis]	73.2558	84.0116	341	536.954
849015	2	CE1	Fredericia_assembly	1.31238e-133	WP_053184019	enterochelin esterase [Sunxiuqinia dokdonensis] >gi|918919548|gb|KOH44548.1| esterase [Sunxiuqinia dokdonensis]	70.3846	80.7692	260	391.734
681290	1	CE1	Fredericia_assembly	0	WP_027317930	esterase [Bacteroides graminisolvens]	75.2451	83.5784	407	614.379
340890	2	CE1	Fredericia_assembly	6.01279e-138	WP_019540337	hypothetical protein [Proteiniphilum acetatigenes]	67.6806	82.8897	260	402.134
696115	1	CE1	Fredericia_assembly	3.51763e-94	ADB42225	putative esterase [Spirosoma linguale DSM 74]	68	78.5	200	288.886
471330	1	CE1	Fredericia_assembly	2.33868e-120	WP_026486724	esterase [Caldanaerobius polysaccharolyticus]	67.3152	78.2101	257	356.681
274310	2	CE1	Fredericia_assembly	0	GAP69976	enterochelin esterase [Bacteroidales bacterium 6E]	72.3077	80.7692	390	596.275
688590	2	CE1	Fredericia_assembly	4.46137e-116	CDC66156	uncharacterized protein BN777_00981 [Bacteroides sp. CAG:770]	78.3654	86.0577	208	347.821
76185	1	CE1	Fredericia_assembly	1.06884e-154	WP_019540337	hypothetical protein [Proteiniphilum acetatigenes]	72.4265	86.0294	272	444.891
895685	2	CE1	Fredericia_assembly	0	WP_045089466	hypothetical protein [Porphyromonadaceae bacterium ING2-E5B] >gi|697633193|emb|CEA15670.1| glycosyl hydrolase exoenzyme [Porphyromonadaceae bacterium ING2-E5B]	99.7238	100	362	754.977
895680	2	CE1	Fredericia_assembly	0	WP_045089467	MULTISPECIES: esterase [Bacteria] >gi|697633194|emb|CEA15671.1| putative isoamylase N-domain protein [Porphyromonadaceae bacterium ING2-E5B]	100	100	402	838.565
157435	2	CE1	Fredericia_assembly	2.91783e-170	AHF25434	esterase [uncultured bacterium Contig39]	62.406	72.6817	380	494.967
466115	2	CE1	Fredericia_assembly	9.67344e-144	AKJ87220	hypothetical protein [uncultured organism]	67.6056	83.8028	281	418.313
547290	2	CE1	Fredericia_assembly	8.63341e-98	WP_019540337	hypothetical protein [Proteiniphilum acetatigenes]	69.5431	82.2335	197	298.13
300165	1	CE1	Fredericia_assembly	1.29679e-146	WP_019540337	hypothetical protein [Proteiniphilum acetatigenes]	71.8519	83.3333	270	425.246
556645	1	CE1	Fredericia_assembly	2.01776e-145	WP_015009262	enterochelin esterase [Amphibacillus xylanus] >gi|407726659|dbj|BAM46657.1| hypothetical protein AXY_05250 [Amphibacillus xylanus NBRC 15112]	63.5179	78.5016	307	424.861
419780	2	CE1	Fredericia_assembly	3.63077e-82	WP_016481602	esterase [Chthonomonas calidirosea] >gi|510022021|emb|CCW34038.1| Predicted esterase [Chthonomonas calidirosea T49]	51.938	64.7287	255	259.61
427775	2	CE1	Fredericia_assembly	9.63672e-165	WP_051656011	MULTISPECIES: hypothetical protein [Bacteroides]	58.3524	71.167	406	494.582
242055	2	CE1	Fredericia_assembly	6.71868e-126	WP_045089976	XynC protein [Porphyromonadaceae bacterium ING2-E5B] >gi|697633804|emb|CEA16281.1| esterase [Porphyromonadaceae bacterium ING2-E5B]	65.9259	78.5185	268	372.089
9975	1	CE1	Fredericia_assembly	0	WP_045089467	MULTISPECIES: esterase [Bacteria] >gi|697633194|emb|CEA15671.1| putative isoamylase N-domain protein [Porphyromonadaceae bacterium ING2-E5B]	78.607	87.8109	402	676.396
341370	2	CE1	Fredericia_assembly	0	WP_045088949	esterase [Porphyromonadaceae bacterium ING2-E5B] >gi|697632537|emb|CEA15014.1| putative esterase [Porphyromonadaceae bacterium ING2-E5B]	99.5025	99.5025	402	833.558
279690	2	CE1	Fredericia_assembly	9.52449e-110	WP_050785626	hypothetical protein [Pedosphaera parvula]	50.1475	63.1268	338	339.347
797085	1	CE1	Fredericia_assembly	0	KJF45638	hypothetical protein LH29_09955 [Draconibacterium sp. JN14CK-3]	64.0704	75.1256	398	528.865
667470	1	CE1	Fredericia_assembly	2.06487e-125	WP_045089976	XynC protein [Porphyromonadaceae bacterium ING2-E5B] >gi|697633804|emb|CEA16281.1| esterase [Porphyromonadaceae bacterium ING2-E5B]	63.806	77.9851	268	370.933
173390	1	CE1	Fredericia_assembly	6.95251e-58	WP_010274891	putative esterase [Paenibacillus senegalensis]	39.4161	55.1095	263	197.593
190070	1	CE1	Fredericia_assembly	5.76964e-147	WP_026885071	esterase [Clostridium beijerinckii]	58.3799	75.1397	358	451.055
797105	1	CE1	Fredericia_assembly	0	WP_045089466	hypothetical protein [Porphyromonadaceae bacterium ING2-E5B] >gi|697633193|emb|CEA15670.1| glycosyl hydrolase exoenzyme [Porphyromonadaceae bacterium ING2-E5B]	64.2105	79.7368	376	521.161
181670	2	CE1	Fredericia_assembly	1.79752e-124	WP_045089467	MULTISPECIES: esterase [Bacteria] >gi|697633194|emb|CEA15671.1| putative isoamylase N-domain protein [Porphyromonadaceae bacterium ING2-E5B]	73.913	86.5217	230	371.318
435410	1	CE1	Fredericia_assembly	1.1752e-56	WP_030005047	esterase [Acholeplasma brassicae] >gi|549143432|emb|CCV66187.1| Putative esterase [Acholeplasma brassicae]	40.9639	59.0361	245	192.971
760455	2	CE1	Fredericia_assembly	3.99812e-101	WP_045089467	MULTISPECIES: esterase [Bacteria] >gi|697633194|emb|CEA15671.1| putative isoamylase N-domain protein [Porphyromonadaceae bacterium ING2-E5B]	79.3478	87.5	184	309.686
832895	1	CE1	Fredericia_assembly	2.6254e-87	WP_045027032	esterase [Draconibacterium sp. JN14CK-3] >gi|766984725|gb|KJF45145.1| esterase [Draconibacterium sp. JN14CK-3]	70.7692	81.0256	189	274.248
881960	1	CE1	Fredericia_assembly	7.79642e-146	ADG68554	beta-lactamase [Planctopirus limnophila DSM 3776]	43.1262	60.8286	515	446.432
920215	1	CE1	Fredericia_assembly	3.61827e-56	WP_006679394	phospholipase [Paenibacillus dendritiformis] >gi|374388184|gb|EHQ59618.1| phospholipase/carboxylesterase [Paenibacillus dendritiformis C454]	45.8937	61.3527	203	189.889
689295	2	CE1	Fredericia_assembly	3.73588e-28	WP_006782588	hypothetical protein [Hungatella hathewayi] >gi|356695866|gb|EHI57491.1| hypothetical protein HMPREF9473_04600 [[Clostridium] hathewayi WAL-18680] [Hungatella hathewayi WAL-18680]	36.4103	52.3077	188	118.627
808100	2	CE1	Fredericia_assembly	1.5305e-49	WP_044225610	XynC protein [Coprobacter sp. 177] >gi|733794094|gb|KHM48558.1| XynC protein [Coprobacter sp. 177]	58.5938	78.9062	128	171.014
178360	1	CE1	Fredericia_assembly	4.58234e-99	EKD25775	Esterase [uncultured bacterium]	51.7483	69.5804	278	304.294
881965	1	CE1	Fredericia_assembly	0	ADG68554	beta-lactamase [Planctopirus limnophila DSM 3776]	46.4724	61.9632	634	591.652
132615	2	CE1	Fredericia_assembly	7.2654e-127	WP_020598840	hypothetical protein [Spirosoma panaciterrae]	51.5228	66.4975	391	383.645
818640	1	CE1	Fredericia_assembly	2.86941e-107	WP_053093767	hypothetical protein [Rufibacter sp. DG31D]	43.2718	61.2137	378	332.798
339165	1	CE1	Fredericia_assembly	0	ALC92802	hypothetical protein AM500_13350 [Bacillus sp. FJAT-18017]	54.4765	70.8649	651	728.783
40365	1	CE1	Fredericia_assembly	8.43929e-78	GAP43519	pimeloyl-ACP methyl ester carboxylesterase [Bacteroidales bacterium TBC1]	47.1264	65.1341	261	248.825
613180	1	CE1	Fredericia_assembly	4.13817e-28	WP_020532518	hypothetical protein [Flexithrix dorotheae]	31.3653	45.0185	244	121.709
903195	1	CE1	Fredericia_assembly	0	WP_026475223	esterase [Alkaliflexus imshenetskii]	79.2839	88.2353	391	662.529
898000	1	CE1	Fredericia_assembly	1.76741e-81	WP_019423418	hypothetical protein [Paenibacillus sp. OSY-SE]	56.422	71.5596	215	254.603
549275	1	CE1	Fredericia_assembly	1.14041e-60	WP_052252206	hypothetical protein [Chryseobacterium solincola]	36.3636	52.987	357	216.468
475715	2	CE2	Fredericia_assembly	1.49762e-57	WP_049755588	hypothetical protein [Cytophaga hutchinsonii]	51.6304	67.3913	183	204.142
128635	2	CE3	Fredericia_assembly	3.6651e-37	WP_040679251	hypothetical protein [Niabella aurantiaca]	29.558	47.2376	355	162.155
141630	2	CE3	Fredericia_assembly	4.80016e-126	WP_015845142	hypothetical protein [Paenibacillus sp. JDR-2] >gi|247545181|gb|ACT02200.1| FG-GAP repeat protein [Paenibacillus sp. JDR-2]	54.039	72.1448	358	379.793
303200	2	CE3	Fredericia_assembly	2.67916e-150	WP_015845142	hypothetical protein [Paenibacillus sp. JDR-2] >gi|247545181|gb|ACT02200.1| FG-GAP repeat protein [Paenibacillus sp. JDR-2]	62.1849	75.9104	357	441.039
493715	2	CE3	Fredericia_assembly	9.18174e-116	WP_015845142	hypothetical protein [Paenibacillus sp. JDR-2] >gi|247545181|gb|ACT02200.1| FG-GAP repeat protein [Paenibacillus sp. JDR-2]	61.4504	77.0992	262	349.362
85295	1	CE3	Fredericia_assembly	1.47956e-158	WP_015845142	hypothetical protein [Paenibacillus sp. JDR-2] >gi|247545181|gb|ACT02200.1| FG-GAP repeat protein [Paenibacillus sp. JDR-2]	65.6338	79.4366	354	462.611
786315	2	CE3	Fredericia_assembly	2.77661e-69	WP_012486929	cartilage oligomeric matrix protein [Cellvibrio japonicus] >gi|190686934|gb|ACE84612.1| cartilage oligomeric matrix protein [Cellvibrio japonicus Ueda107]	47.7157	53.2995	692	267.314
320985	2	CE3	Fredericia_assembly	3.69063e-15	WP_029600962	hypothetical protein [Gemmata obscuriglobus]	40.2778	51.3889	197	82.8037
206345	1	CE3	Fredericia_assembly	6.36014e-134	WP_012162412	hypothetical protein [Acaryochloris marina] >gi|158305293|gb|ABW26910.1| conserved hypothetical protein [Acaryochloris marina MBIC11017]	53.1486	68.7657	393	429.483
377305	1	CE3	Fredericia_assembly	3.92887e-14	WP_052486086	hypothetical protein [Scytonema tolypothrichoides]	28.6517	44.1379	331	87.0409
856395	2	CE3	Fredericia_assembly	0	EGJ33958	hypothetical protein LYNGBM3L_22560 [Moorea producens 3L]	57.4032	74.0319	439	535.798
283365	2	CE3	Fredericia_assembly	7.35244e-88	WP_015360286	lipolytic protein G-D-S-L family [[Clostridium] stercorarium] >gi|442741921|gb|AGC69610.1| lipolytic protein G-D-S-L family [ [[Clostridium] stercorarium subsp. stercorarium DSM 8532]	61.165	77.6699	206	270.396
208055	2	CE3	Fredericia_assembly	3.38777e-101	WP_007414255	cysteine proteinase [Pedosphaera parvula] >gi|223895274|gb|EEF61721.1| cysteine proteinase [bacterium Ellin514]	44.0506	62.7848	391	320.087
488065	2	CE3	Fredericia_assembly	0	WP_018969866	hypothetical protein [Rubritalea marina]	44.1727	62.7338	680	593.193
923745	2	CE3	Fredericia_assembly	2.02497e-21	BAL54708	cell surface protein, partial [uncultured Acetothermia bacterium]	33.1126	48.3444	212	107.457
940395	2	CE3	Fredericia_assembly	1.12308e-56	WP_027256117	hypothetical protein [Leisingera aquimarina]	45.0382	61.4504	260	201.06
569215	2	CE3	Fredericia_assembly	2.45671e-36	WP_045501839	hypothetical protein [bacterium UASB14]	47.5524	62.3288	229	149.443
302645	1	CE4	Fredericia_assembly	0	WP_015029462	glycoside hydrolase family 9 [Emticicia oligotrophica] >gi|387855669|gb|AFK03766.1| glycoside hydrolase family 9 [Emticicia oligotrophica DSM 17448]	59.3103	72.5862	576	716.842
692650	2	CE4	Fredericia_assembly	0	WP_002560938	MULTISPECIES: hypothetical protein [Bacteroides] >gi|482608512|gb|EOA56570.1| hypothetical protein HMPREF1214_03013 [Bacteroides sp. HPS0048]	53.528	69.9513	817	918.302
425835	2	CE4	Fredericia_assembly	0	WP_045089699	glycoside hydrolase [Porphyromonadaceae bacterium ING2-E5B] >gi|697633474|emb|CEA15951.1| polysaccharide deacetylase [Porphyromonadaceae bacterium ING2-E5B]	99.7881	99.7881	472	989.178
55465	1	CE4	Fredericia_assembly	1.04868e-107	WP_019539934	hypothetical protein [Proteiniphilum acetatigenes]	69.0909	81.8182	218	321.242
381865	2	CE4	Fredericia_assembly	1.57592e-117	KJS16507	delta-lactam-biosynthetic de-N-acetylase [Peptococcaceae bacterium BRH_c4b]	75.2381	90.9524	210	349.362
688055	2	CE4	Fredericia_assembly	8.29953e-152	WP_045089334	polysaccharide deacetylase [Porphyromonadaceae bacterium ING2-E5B] >gi|697633031|emb|CEA15508.1| hypothetical protein ING2E5B_0741 [Porphyromonadaceae bacterium ING2-E5B]	100	100	208	432.18
87195	2	CE4	Fredericia_assembly	2.19188e-132	WP_025747078	deacetylase [Caldicoprobacter oshimai]	70.1961	83.9216	255	387.111
50420	2	CE4	Fredericia_assembly	0	WP_025310190	hypothetical protein [Bacteroidales bacterium CF] >gi|553027960|gb|AGY53377.1| Endoglucanase D [Bacteroidales bacterium CF]	54.994	71.3598	811	952.199
195735	1	CE4	Fredericia_assembly	5.5295e-121	WP_046496973	polysaccharide deacetylase [Syntrophomonas zehnderi] >gi|815057673|emb|CFX53357.1| Sporulation polysaccharide deacetylase, PdaB [Syntrophomonas zehnderi OL-4]	71.6738	82.4034	233	356.681
223065	2	CE4	Fredericia_assembly	0	WP_025310190	hypothetical protein [Bacteroidales bacterium CF] >gi|553027960|gb|AGY53377.1| Endoglucanase D [Bacteroidales bacterium CF]	62.7845	76.3052	738	989.949
120770	1	CE4	Fredericia_assembly	0	WP_025310190	hypothetical protein [Bacteroidales bacterium CF] >gi|553027960|gb|AGY53377.1| Endoglucanase D [Bacteroidales bacterium CF]	62.6521	76.399	813	1091.64
553380	2	CE4	Fredericia_assembly	1.27028e-122	WP_013824080	delta-lactam-biosynthetic de-N-acetylase [Desulfotomaculum kuznetsovii] >gi|333823907|gb|AEG16570.1| delta-lactam-biosynthetic de-N-acetylase [Desulfotomaculum kuznetsovii DSM 6115]	80	89.5238	209	362.844
12040	1	CE4	Fredericia_assembly	1.12094e-108	WP_053826508	polysaccharide deacetylase [bacterium SIT8]	69.9029	86.4078	206	323.939
248330	1	CE4	Fredericia_assembly	2.29035e-105	WP_042683334	deacetylase [Anaerosalibacter sp. ND1]	67.4419	85.5814	215	317.005
736005	1	CE4	Fredericia_assembly	1.02748e-108	WP_053826508	polysaccharide deacetylase [bacterium SIT8]	69.4175	86.4078	206	323.939
105510	2	CE4	Fredericia_assembly	8.09802e-101	WP_012032446	xylanase/chitin deacetylase [Pelotomaculum thermopropionicum] >gi|146273708|dbj|BAF59457.1| predicted xylanase/chitin deacetylase [Pelotomaculum thermopropionicum SI]	66.9725	78.8991	218	306.22
618380	1	CE4	Fredericia_assembly	2.17143e-108	WP_042683334	deacetylase [Anaerosalibacter sp. ND1]	67.4419	85.1163	215	324.709
793165	1	CE4	Fredericia_assembly	1.90475e-141	WP_052835743	hypothetical protein [Syntrophaceticus schinkii] >gi|754545915|emb|CEO90514.1| Delta-lactam-biosynthetic de-N-acetylase [Syntrophaceticus schinkii]	64.5161	78.3871	301	415.231
785	2	CE4	Fredericia_assembly	0	WP_025310190	hypothetical protein [Bacteroidales bacterium CF] >gi|553027960|gb|AGY53377.1| Endoglucanase D [Bacteroidales bacterium CF]	63.9161	77.6224	706	967.992
298920	1	CE4	Fredericia_assembly	4.23921e-80	WP_005944968	hypothetical protein [Bacteroides massiliensis] >gi|482604189|gb|EOA52308.1| hypothetical protein HMPREF1534_03734 [Bacteroides massiliensis B84634 = Timone 84634 = DSM 17679 = JCM 13223] >gi|524821895|emb|CDF15539.1| polysaccharide deacetylase [Bacteroides sp. CAG:98]	56	76	200	249.98
93655	1	CE4	Fredericia_assembly	1.84814e-123	WP_025747078	deacetylase [Caldicoprobacter oshimai]	66.6667	79.2157	255	364.385
802895	1	CE4	Fredericia_assembly	7.56066e-62	WP_051403580	deacetylase [Clostridium ultunense]	71.9697	84.8485	132	202.216
137520	2	CE4	Fredericia_assembly	5.46315e-146	WP_015358260	MULTISPECIES: delta-lactam-biosynthetic de-N-acetylase [Ruminiclostridium] >gi|442739879|gb|AGC67568.1| delta-lactam-biosynthetic de-N-acetylase [ [[Clostridium] stercorarium subsp. stercorarium DSM 8532] >gi|472398418|gb|AGI38617.1| deacetylase [ [[Clostridium] stercorarium subsp. stercorarium DSM 8532]	68.6084	78.9644	308	425.631
463155	1	CE4	Fredericia_assembly	4.68214e-68	WP_012447413	polysaccharide deacetylase [Natranaerobius thermophilus] >gi|179350265|gb|ACB84535.1| polysaccharide deacetylase [Natranaerobius thermophilus JW/NM-WN-LF]	50.4762	68.0952	210	226.483
451235	2	CE4	Fredericia_assembly	6.94462e-149	WP_013778633	deacetylase [Tepidanaerobacter acetatoxydans] >gi|332697253|gb|AEE91710.1| polysaccharide deacetylase [Tepidanaerobacter acetatoxydans Re1] >gi|432179502|emb|CCP26475.1| Polysaccharide deacetylase [Tepidanaerobacter acetatoxydans Re1]	86.0759	92.827	235	428.328
384050	2	CE4	Fredericia_assembly	2.94665e-120	WP_011640482	xylanase/chitin deacetylase-like protein [Syntrophomonas wolfei] >gi|114337530|gb|ABI68378.1| xylanase/chitin deacetylase-like protein [Syntrophomonas wolfei subsp. wolfei str. Goettingen G311]	67.6471	82.3529	238	355.525
270680	2	CE4	Fredericia_assembly	6.59613e-69	WP_013809984	polysaccharide deacetylase family sporulation protein PdaB [Desulfotomaculum carboxydivorans] >gi|333748794|gb|AEF93901.1| polysaccharide deacetylase family sporulation protein PdaB [Desulfotomaculum carboxydivorans CO-1-SRB]	52	71.5	200	226.483
731750	1	CE4	Fredericia_assembly	1.08807e-75	WP_051280523	hypothetical protein [Anaerovorax odorimutans]	55.1887	67.9245	212	241.891
649875	2	CE4	Fredericia_assembly	8.58352e-92	WP_026477073	deacetylase [Alkaliphilus transvaalensis]	50.8	75.2	246	283.878
875450	1	CE4	Fredericia_assembly	3.62173e-79	WP_012201077	polysaccharide deacetylase [Lachnoclostridium phytofermentans] >gi|160429863|gb|ABX43426.1| polysaccharide deacetylase [Lachnoclostridium phytofermentans ISDg]	35.8079	54.1485	457	263.848
93815	1	CE4	Fredericia_assembly	5.14841e-72	WP_018755658	hypothetical protein [Paenibacillus terrigena]	38.6581	60.3834	311	237.269
115600	1	CE4	Fredericia_assembly	8.7773e-34	WP_009860329	MULTISPECIES: polysaccharide deacetylase [Parabacteroides] >gi|409225329|gb|EKN18248.1| hypothetical protein HMPREF1076_00875 [Parabacteroides goldsteinii CL02T12C30] >gi|476627696|gb|EMZ34328.1| hypothetical protein C825_01795 [Parabacteroides sp. ASF519] >gi|507756662|gb|EOS15553.1| hypothetical protein C803_03864 [Parabacteroides goldsteinii dnLKV18] >gi|805434886|gb|KKB55910.1| hypothetical p…	73.0769	84.6154	77	127.487
40485	1	CE4	Fredericia_assembly	1.25599e-78	WP_013446530	polysaccharide deacetylase [Paludibacter propionicigenes] >gi|312444805|gb|ADQ81161.1| polysaccharide deacetylase [Paludibacter propionicigenes WB4]	57.7889	73.3668	199	245.743
496750	1	CE4	Fredericia_assembly	2.65814e-70	WP_013809984	polysaccharide deacetylase family sporulation protein PdaB [Desulfotomaculum carboxydivorans] >gi|333748794|gb|AEF93901.1| polysaccharide deacetylase family sporulation protein PdaB [Desulfotomaculum carboxydivorans CO-1-SRB]	51.5	73	200	229.95
652455	2	CE4	Fredericia_assembly	3.86675e-47	WP_013276239	deacetylase [Thermosediminibacter oceani] >gi|302200638|gb|ADL08208.1| polysaccharide deacetylase [Thermosediminibacter oceani DSM 16646]	56.4885	77.0992	131	164.466
478695	1	CE4	Fredericia_assembly	2.33625e-64	CDC75396	polysaccharide deacetylase family protein [Firmicutes bacterium CAG:272]	52.8497	69.4301	190	213.001
263140	1	CE4	Fredericia_assembly	2.70972e-66	WP_013809984	polysaccharide deacetylase family sporulation protein PdaB [Desulfotomaculum carboxydivorans] >gi|333748794|gb|AEF93901.1| polysaccharide deacetylase family sporulation protein PdaB [Desulfotomaculum carboxydivorans CO-1-SRB]	49	70	200	219.935
551395	2	CE4	Fredericia_assembly	5.81608e-95	WP_036940375	polysaccharide deacetylase [Pseudobacteroides cellulosolvens]	61.5385	77.8281	221	295.434
193080	1	CE4	Fredericia_assembly	5.54191e-137	WP_019228144	hypothetical protein [Sedimentibacter sp. B4]	68.4211	83.8346	266	399.823
262805	2	CE4	Fredericia_assembly	1.28656e-32	WP_051253715	polysaccharide deacetylase [Paenibacillus alginolyticus]	47.3684	73.6842	114	130.954
36345	1	CE4	Fredericia_assembly	1.70909e-92	WP_034419778	hypothetical protein [Clostridiales bacterium DRI-13]	58.1897	72.8448	232	284.263
564955	1	CE4	Fredericia_assembly	3.00631e-46	KJS90425	xylanase deacetylase [Desulfosporosinus sp. BICA1-9]	43.2558	60.9302	198	168.318
332820	2	CE4	Fredericia_assembly	7.20062e-161	WP_013779371	polysaccharide deacetylase [Tepidanaerobacter acetatoxydans] >gi|332697995|gb|AEE92452.1| polysaccharide deacetylase [Tepidanaerobacter acetatoxydans Re1] >gi|549437636|emb|CDI41017.1| Polysaccharide deacetylase [Tepidanaerobacter acetatoxydans Re1]	61.4731	78.7535	353	470.315
181785	1	CE4	Fredericia_assembly	1.571e-128	KLU40391	hypothetical protein AA931_01960 [Peptococcaceae bacterium 1109]	67.0588	83.1373	255	377.096
478750	1	CE4	Fredericia_assembly	3.43175e-89	CDE18488	putative uncharacterized protein [Eubacterium sp. CAG:841]	57.7778	72.4444	225	285.034
353525	2	CE4	Fredericia_assembly	2.02881e-91	KKM09298	hypothetical protein SY88_19860 [Clostridiales bacterium PH28_bin88]	56.25	72.5	240	286.96
73085	1	CE4	Fredericia_assembly	9.27562e-71	WP_012201077	polysaccharide deacetylase [Lachnoclostridium phytofermentans] >gi|160429863|gb|ABX43426.1| polysaccharide deacetylase [Lachnoclostridium phytofermentans ISDg]	57.3604	72.5888	197	234.187
368875	2	CE4	Fredericia_assembly	1.01221e-69	WP_012201077	polysaccharide deacetylase [Lachnoclostridium phytofermentans] >gi|160429863|gb|ABX43426.1| polysaccharide deacetylase [Lachnoclostridium phytofermentans ISDg]	56.3452	71.066	197	231.491
929570	1	CE4	Fredericia_assembly	8.37534e-97	WP_025641127	polysaccharide deacetylase [Clostridium ultunense]	61.1111	80.7692	234	295.049
628605	1	CE4	Fredericia_assembly	1.71554e-63	WP_051456331	polysaccharide deacetylase [Caldicoprobacter oshimai]	58.1818	72.1212	165	206.453
115590	1	CE4	Fredericia_assembly	2.92752e-33	WP_045089334	polysaccharide deacetylase [Porphyromonadaceae bacterium ING2-E5B] >gi|697633031|emb|CEA15508.1| hypothetical protein ING2E5B_0741 [Porphyromonadaceae bacterium ING2-E5B]	67.4419	81.3953	86	126.716
649150	2	CE4	Fredericia_assembly	1.95929e-75	KPD07314	hypothetical protein AM501_16325 [Aneurinibacillus migulanus]	45.9016	68.8525	239	243.432
499070	1	CE4	Fredericia_assembly	4.35917e-69	ADL06816	polysaccharide deacetylase [Thermosediminibacter oceani DSM 16646]	49.5575	66.8142	225	225.713
721115	2	CE4	Fredericia_assembly	6.62805e-46	WP_044478710	chitooligosaccharide deacetylase [Paenibacillus sp. GD11]	46.0227	64.7727	176	167.162
776640	2	CE4	Fredericia_assembly	1.18317e-58	WP_019538770	hypothetical protein [Proteiniphilum acetatigenes]	47.619	66.6667	210	197.978
824080	2	CE4	Fredericia_assembly	5.65127e-72	WP_046496973	polysaccharide deacetylase [Syntrophomonas zehnderi] >gi|815057673|emb|CFX53357.1| Sporulation polysaccharide deacetylase, PdaB [Syntrophomonas zehnderi OL-4]	49.7925	61.4108	225	233.032
762950	1	CE4	Fredericia_assembly	2.01939e-70	WP_008410099	putative polysaccharide deacetylase pdaB [Desulfotomaculum hydrothermale] >gi|411455430|emb|CCO07277.1| putative polysaccharide deacetylase pdaB [Desulfotomaculum hydrothermale Lam5 = DSM 18033]	47.2	62.8	238	229.18
625430	1	CE4	Fredericia_assembly	1.51137e-71	WP_008410099	putative polysaccharide deacetylase pdaB [Desulfotomaculum hydrothermale] >gi|411455430|emb|CCO07277.1| putative polysaccharide deacetylase pdaB [Desulfotomaculum hydrothermale Lam5 = DSM 18033]	48	62.8	238	231.876
153935	2	CE4	Fredericia_assembly	3.54771e-68	WP_018250173	hypothetical protein [Orenia marismortui]	52.7174	71.7391	184	225.713
131580	1	CE4	Fredericia_assembly	4.70252e-90	WP_052729774	hypothetical protein [Syntrophomonas zehnderi] >gi|815056522|emb|CFY01356.1| Polysaccharide deacetylase [Syntrophomonas zehnderi OL-4]	57.5221	73.0088	226	282.722
283825	1	CE4	Fredericia_assembly	2.14052e-47	WP_048571086	hypothetical protein [Clostridium cylindrosporum] >gi|870995705|gb|KMT21670.1| putative polysaccharide deacetylase YheN [Clostridium cylindrosporum DSM 605]	34.2857	55.3571	272	171.014
182970	2	CE4	Fredericia_assembly	0	WP_013779371	polysaccharide deacetylase [Tepidanaerobacter acetatoxydans] >gi|332697995|gb|AEE92452.1| polysaccharide deacetylase [Tepidanaerobacter acetatoxydans Re1] >gi|549437636|emb|CDI41017.1| Polysaccharide deacetylase [Tepidanaerobacter acetatoxydans Re1]	74.6411	87.3206	418	644.81
810220	1	CE4	Fredericia_assembly	1.1306e-55	WP_041269642	chitooligosaccharide deacetylase [Geobacillus sp. WCH70]	46.2366	69.8925	186	196.052
883500	1	CE4	Fredericia_assembly	3.52531e-55	KON98312	hypothetical protein AF333_01795 [Aneurinibacillus migulanus]	48.6486	68.6486	181	189.889
35295	2	CE4	Fredericia_assembly	3.78423e-80	WP_052181150	polysaccharide deacetylase [Alistipes sp. ZOR0009]	60.9626	75.9358	187	250.366
321945	1	CE4	Fredericia_assembly	1.05138e-104	KLU39202	hypothetical protein AA931_11070 [Peptococcaceae bacterium 1109]	72.7273	84.689	209	315.464
552750	1	CE4	Fredericia_assembly	5.87286e-68	WP_013809984	polysaccharide deacetylase family sporulation protein PdaB [Desulfotomaculum carboxydivorans] >gi|333748794|gb|AEF93901.1| polysaccharide deacetylase family sporulation protein PdaB [Desulfotomaculum carboxydivorans CO-1-SRB]	50.2439	68.2927	205	223.402
580870	1	CE4	Fredericia_assembly	7.55767e-71	WP_011877949	polysaccharide deacetylase [Desulfotomaculum reducens] >gi|134052162|gb|ABO50133.1| polysaccharide deacetylase [Desulfotomaculum reducens MI-1]	46.3415	61.7886	237	230.335
867490	1	CE4	Fredericia_assembly	4.38631e-73	WP_005588196	polysaccharide deacetylase [Clostridium ultunense] >gi|452990914|emb|CCQ97843.1| Polysaccharide deacetylase family protein [Clostridium ultunense Esp]	55.1724	77.8325	192	235.728
604420	1	CE4	Fredericia_assembly	1.88144e-57	CDB13650	polysaccharide deacetylase [Eubacterium sp. CAG:192]	50.5051	67.1717	197	206.068
217405	2	CE4	Fredericia_assembly	4.21067e-68	WP_022587727	polysaccharide deacetylase [Caldanaerobacter subterraneus] >gi|548794069|gb|ERM92337.1| polysaccharide deacetylase [Caldanaerobacter subterraneus subsp. yonseiensis KB-1]	50.7772	71.5026	193	224.942
693350	2	CE4	Fredericia_assembly	1.9978e-70	WP_035480941	polysaccharide deacetylase [Gallaecimonas xiamenensis]	51.7699	67.6991	223	229.18
850700	2	CE4	Fredericia_assembly	1.61364e-45	WP_005849167	pectinesterase [Bacteroides vulgatus] >gi|392687373|gb|EIY80666.1| hypothetical protein HMPREF1058_01188 [Bacteroides vulgatus CL09T03C04]	61.9403	73.1343	132	166.392
949330	1	CE4	Fredericia_assembly	2.15391e-57	CDB13650	polysaccharide deacetylase [Eubacterium sp. CAG:192]	44.0678	61.4407	228	211.846
547000	1	CE4	Fredericia_assembly	6.07562e-97	WP_025747986	hypothetical protein [Caldicoprobacter oshimai]	63.4259	76.8519	216	295.434
118440	1	CE4	Fredericia_assembly	9.7162e-63	WP_004437593	polysaccharide deacetylase [Bacillus methanolicus] >gi|387586444|gb|EIJ78768.1| polysaccharide deacetylase [Bacillus methanolicus PB1]	41.5094	55.6634	296	215.312
87070	1	CE4	Fredericia_assembly	4.01482e-128	KLU40391	hypothetical protein AA931_01960 [Peptococcaceae bacterium 1109]	67.1875	82.4219	256	376.326
282765	1	CE4	Fredericia_assembly	8.79213e-126	KLU40391	hypothetical protein AA931_01960 [Peptococcaceae bacterium 1109]	68.3594	79.6875	256	370.163
709090	1	CE4	Fredericia_assembly	6.27743e-95	WP_013276239	deacetylase [Thermosediminibacter oceani] >gi|302200638|gb|ADL08208.1| polysaccharide deacetylase [Thermosediminibacter oceani DSM 16646]	55.6452	71.7742	240	291.967
391440	1	CE4	Fredericia_assembly	4.27563e-76	WP_051456331	polysaccharide deacetylase [Caldicoprobacter oshimai]	54.2714	71.3568	199	241.121
268260	2	CE4	Fredericia_assembly	7.40988e-55	WP_013778346	polysaccharide deacetylase [Tepidanaerobacter acetatoxydans] >gi|332696966|gb|AEE91423.1| polysaccharide deacetylase [Tepidanaerobacter acetatoxydans Re1] >gi|432179153|emb|CCP26126.1| Polysaccharide deacetylase [Tepidanaerobacter acetatoxydans Re1]	82.5243	93.2039	103	182.185
832390	2	CE4	Fredericia_assembly	3.05231e-69	WP_003515696	polysaccharide deacetylase [Ruminiclostridium thermocellum] >gi|125713814|gb|ABN52306.1| delta-lactam-biosynthetic de-N-acetylase [Ruminiclostridium thermocellum ATCC 27405] >gi|255992698|gb|EEU02789.1| delta-lactam-biosynthetic de-N-acetylase [Ruminiclostridium thermocellum DSM 2360] >gi|316940169|gb|ADU74203.1| delta-lactam-biosynthetic de-N-acetylase [Ruminiclostridium thermocellum DSM 1313] >…	58.6387	74.3455	191	226.868
877605	2	CE4	Fredericia_assembly	1.65235e-63	WP_013276239	deacetylase [Thermosediminibacter oceani] >gi|302200638|gb|ADL08208.1| polysaccharide deacetylase [Thermosediminibacter oceani DSM 16646]	58.011	72.9282	181	207.608
411790	1	CE4	Fredericia_assembly	2.88338e-62	WP_013278536	polysaccharide deacetylase [Acetohalobium arabaticum] >gi|302204413|gb|ADL13091.1| polysaccharide deacetylase [Acetohalobium arabaticum DSM 5501]	41.25	62.5	239	207.223
64180	2	CE4	Fredericia_assembly	3.24329e-85	KLU40391	hypothetical protein AA931_01960 [Peptococcaceae bacterium 1109]	50	69.2	250	270.011
85635	2	CE4	Fredericia_assembly	4.25298e-117	WP_052661328	hypothetical protein [Clostridium aceticum] >gi|831188769|gb|AKL96963.1| xylanase/chitin deacetylase [Clostridium aceticum]	45.9854	64.9635	409	359.377
845590	2	CE4	Fredericia_assembly	1.09799e-51	WP_008517799	polysaccharide deacetylase [Dethiobacter alkaliphilus] >gi|225167978|gb|EEG76785.1| polysaccharide deacetylase [Dethiobacter alkaliphilus AHT 1]	46.7033	67.033	181	180.644
786875	2	CE4	Fredericia_assembly	1.28756e-39	WP_028051686	polysaccharide deacetylase [Carboxydothermus ferrireducens]	36.5854	55.6098	203	149.058
741800	1	CE4	Fredericia_assembly	1.04845e-84	WP_015050241	polysaccharide deacetylase [Thermacetogenium phaeum] >gi|409105235|gb|AFV11360.1| polysaccharide deacetylase [Thermacetogenium phaeum DSM 12270]	70.6587	86.2275	167	260.766
831325	1	CE4	Fredericia_assembly	1.2001e-73	WP_006799866	hypothetical protein [Dysgonomonas gadei] >gi|332828810|gb|EGK01502.1| hypothetical protein HMPREF9455_02335 [Dysgonomonas gadei ATCC BAA-286]	44.4444	63.6015	257	237.654
957175	1	CE4	Fredericia_assembly	3.81484e-57	WP_007289542	polysaccharide deacetylase [Thermosinus carboxydivorans] >gi|121306475|gb|EAX47398.1| polysaccharide deacetylase [Thermosinus carboxydivorans Nor1]	43.6214	60.9053	241	201.06
546865	1	CE4	Fredericia_assembly	2.24915e-64	WP_051280523	hypothetical protein [Anaerovorax odorimutans]	46.0094	65.2582	213	212.616
505990	2	CE4	Fredericia_assembly	9.72243e-26	WP_040356122	hypothetical protein [Clostridium ultunense]	54.3478	72.8261	91	108.612
511050	2	CE4	Fredericia_assembly	1.82428e-74	WP_027399732	hypothetical protein [Anaerovorax odorimutans]	56.4356	71.7822	202	238.81
444575	1	CE4	Fredericia_assembly	1.62629e-69	WP_013278536	polysaccharide deacetylase [Acetohalobium arabaticum] >gi|302204413|gb|ADL13091.1| polysaccharide deacetylase [Acetohalobium arabaticum DSM 5501]	50.2463	68.4729	203	224.557
77360	2	CE4	Fredericia_assembly	5.83157e-25	WP_019225975	MULTISPECIES: polysaccharide deacetylase [Dehalobacter] >gi|570739256|gb|AHF10123.1| polysaccharide deacetylase [Dehalobacter restrictus DSM 9455]	51.087	75	92	107.457
539650	1	CE4	Fredericia_assembly	6.26746e-25	WP_019225975	MULTISPECIES: polysaccharide deacetylase [Dehalobacter] >gi|570739256|gb|AHF10123.1| polysaccharide deacetylase [Dehalobacter restrictus DSM 9455]	51.087	75	92	107.457
434780	2	CE4	Fredericia_assembly	4.21621e-56	WP_010252427	polysaccharide deacetylase [Acetivibrio cellulolyticus]	54.8387	77.4194	155	188.348
608615	2	CE4	Fredericia_assembly	9.64489e-110	WP_036945410	deacetylase [Pseudobacteroides cellulosolvens] >gi|913267978|gb|KNY28177.1| polysaccharide deacetylase [Pseudobacteroides cellulosolvens ATCC 35603 = DSM 2933]	57.1984	76.6537	255	329.331
56785	1	CE4	Fredericia_assembly	1.63509e-64	WP_008517799	polysaccharide deacetylase [Dethiobacter alkaliphilus] >gi|225167978|gb|EEG76785.1| polysaccharide deacetylase [Dethiobacter alkaliphilus AHT 1]	42.735	63.2479	234	215.698
36705	1	CE4	Fredericia_assembly	7.805e-121	WP_051965375	hypothetical protein [Clostridiales bacterium DRI-13]	63.5294	79.6078	255	358.607
291285	2	CE4	Fredericia_assembly	1.76692e-68	WP_041644409	hypothetical protein [Mahella australiensis]	53.6458	72.9167	192	226.868
268405	1	CE4	Fredericia_assembly	7.41919e-71	WP_035270293	hypothetical protein [Desulfitibacter alkalitolerans]	51.1962	66.5072	209	229.18
626450	1	CE4	Fredericia_assembly	2.12385e-66	ADL06816	polysaccharide deacetylase [Thermosediminibacter oceani DSM 16646]	48.2301	65.9292	225	220.32
359115	1	CE4	Fredericia_assembly	3.26844e-54	WP_013405548	polysaccharide deacetylase [Halanaerobium hydrogeniformans] >gi|311904017|gb|ADQ14458.1| polysaccharide deacetylase [Halanaerobium hydrogeniformans]	42.4242	65.6566	195	187.578
836330	2	CE4	Fredericia_assembly	7.23174e-63	WP_051456404	hypothetical protein [Caldicoprobacter oshimai]	51.5464	69.0722	192	208.379
344595	1	CE4	Fredericia_assembly	7.29619e-59	WP_051412234	hypothetical protein [Halonatronum saccharophilum]	44.6512	66.0465	214	199.904
20000	1	CE4	Fredericia_assembly	3.29688e-18	WP_007085586	chitooligosaccharide deacetylase [Bacillus bataviensis] >gi|409930630|gb|EKN67626.1| chitooligosaccharide deacetylase [Bacillus bataviensis LMG 21833]	48.8636	67.0455	88	88.5817
667555	1	CE4	Fredericia_assembly	4.04086e-57	WP_012410231	polysaccharide deacetylase [Nostoc punctiforme] >gi|186466459|gb|ACC82260.1| polysaccharide deacetylase [Nostoc punctiforme PCC 73102]	42.0561	60.2804	214	197.593
805395	1	CE4	Fredericia_assembly	2.13285e-100	WP_050697145	hypothetical protein [Ruminococcaceae bacterium mt9]	38.1779	57.4837	430	323.939
805405	1	CE4	Fredericia_assembly	9.48086e-71	WP_051280523	hypothetical protein [Anaerovorax odorimutans]	55.8252	67.9612	206	234.187
121605	2	CE4	Fredericia_assembly	3.61268e-84	WP_050697145	hypothetical protein [Ruminococcaceae bacterium mt9]	33.9357	51.004	472	280.411
150355	1	CE4	Fredericia_assembly	1.0495e-79	WP_008517230	polysaccharide deacetylase [Dethiobacter alkaliphilus] >gi|225168256|gb|EEG77060.1| polysaccharide deacetylase [Dethiobacter alkaliphilus AHT 1]	47.2	67.6	250	256.914
676280	1	CE4	Fredericia_assembly	1.65008e-38	WP_052702829	hypothetical protein [Paenibacillus beijingensis]	51.4925	67.1642	134	147.902
713125	1	CE4	Fredericia_assembly	4.2342e-47	CDB13650	polysaccharide deacetylase [Eubacterium sp. CAG:192]	42.7885	60.5769	202	176.022
281205	2	CE4	Fredericia_assembly	4.62849e-74	WP_008517799	polysaccharide deacetylase [Dethiobacter alkaliphilus] >gi|225167978|gb|EEG76785.1| polysaccharide deacetylase [Dethiobacter alkaliphilus AHT 1]	43.6823	63.1769	277	244.588
239060	1	CE4	Fredericia_assembly	7.83307e-149	WP_052835379	deacetylase [Syntrophaceticus schinkii] >gi|754548423|emb|CEO88529.1| Polysaccharide deacetylase [Syntrophaceticus schinkii]	79.4574	89.9225	255	429.098
421925	1	CE4	Fredericia_assembly	2.3783e-47	WP_008517230	polysaccharide deacetylase [Dethiobacter alkaliphilus] >gi|225168256|gb|EEG77060.1| polysaccharide deacetylase [Dethiobacter alkaliphilus AHT 1]	48.5714	64.5714	174	168.318
538980	2	CE4	Fredericia_assembly	1.1575e-50	WP_015140395	xylanase/chitin deacetylase [Nostoc sp. PCC 7524] >gi|427367260|gb|AFY49981.1| putative xylanase/chitin deacetylase [Nostoc sp. PCC 7524]	33.7838	54.0541	282	181.03
909840	2	CE4	Fredericia_assembly	6.83458e-44	WP_052572377	hypothetical protein [Chthonomonas calidirosea]	33.1565	46.6844	351	170.629
427425	2	CE4	Fredericia_assembly	1.19451e-29	WP_036668556	hypothetical protein [Paenibacillus sp. FSL R5-192] >gi|573540593|gb|ETT39543.1| polysaccharide deacetylase [Paenibacillus sp. FSL R5-192]	55.9633	70.6422	109	126.716
350205	1	CE4	Fredericia_assembly	2.41857e-135	WP_034420780	polysaccharide deacetylase [Clostridiales bacterium DRI-13]	66.9014	80.6338	284	397.127
882090	2	CE4	Fredericia_assembly	4.13457e-60	WP_051412234	hypothetical protein [Halonatronum saccharophilum]	48.9583	71.875	191	203.756
130360	1	CE4	Fredericia_assembly	7.30509e-65	WP_051412234	hypothetical protein [Halonatronum saccharophilum]	52.1053	74.7368	189	216.083
958505	1	CE4	Fredericia_assembly	7.21882e-96	WP_050697145	hypothetical protein [Ruminococcaceae bacterium mt9]	39.4009	57.6037	432	311.227
430955	1	CE4	Fredericia_assembly	1.59898e-26	CDC48301	polysaccharide deacetylase [Eubacterium siraeum CAG:80]	37.2385	50.6276	232	115.161
153930	2	CE4	Fredericia_assembly	1.09887e-82	WP_013781104	deacetylase [Mahella australiensis] >gi|332699734|gb|AEE96675.1| polysaccharide deacetylase [Mahella australiensis 50-1 BON]	49.0421	67.8161	256	261.151
26030	1	CE4	Fredericia_assembly	1.32972e-51	WP_043614169	polysaccharide deacetylase [Nonomuraea candida]	42.3645	62.069	202	181.415
407590	1	CE4	Fredericia_assembly	2.47998e-98	WP_046497471	polysaccharide deacetylase [Syntrophomonas zehnderi] >gi|815057473|emb|CFX68051.1| Polysaccharide deacetylase [Syntrophomonas zehnderi OL-4]	57.0248	75.2066	242	300.056
146005	1	CE4	Fredericia_assembly	7.59222e-96	WP_051456331	polysaccharide deacetylase [Caldicoprobacter oshimai]	68.2051	80.5128	195	291.582
236810	1	CE4	Fredericia_assembly	1.10733e-48	CDB13650	polysaccharide deacetylase [Eubacterium sp. CAG:192]	46.9072	67.0103	181	179.874
236760	1	CE4	Fredericia_assembly	8.04418e-52	CDB13650	polysaccharide deacetylase [Eubacterium sp. CAG:192]	41.841	60.6695	236	187.963
240165	2	CE4	Fredericia_assembly	9.86973e-45	KLU39202	hypothetical protein AA931_11070 [Peptococcaceae bacterium 1109]	44.0415	62.1762	193	160.614
603315	2	CE4	Fredericia_assembly	7.34877e-17	WP_052675787	polysaccharide deacetylase [Paenibacillus sp. IHBB 10380] >gi|766901561|gb|AJS58293.1| polysaccharide deacetylase [Paenibacillus sp. IHBB 10380]	49.3506	74.026	77	88.1965
188050	2	CE4	Fredericia_assembly	1.63577e-95	KLU39202	hypothetical protein AA931_11070 [Peptococcaceae bacterium 1109]	64.5933	81.8182	209	293.123
473565	2	CE4	Fredericia_assembly	8.41343e-39	CDA28348	polysaccharide deacetylase PdaB family [Eubacterium sp. CAG:156]	34.8416	57.0136	215	147.132
33835	2	CE4	Fredericia_assembly	3.7668e-42	CDC82830	predicted xylanase/chitin deacetylase [Clostridium sp. CAG:964]	37.1308	54.8523	237	155.606
857545	1	CE4	Fredericia_assembly	3.20337e-68	WP_016148994	hypothetical protein [Butyricicoccus pullicaecorum] >gi|500576649|gb|EOQ35441.1| hypothetical protein HMPREF1526_02908 [Butyricicoccus pullicaecorum 1.2]	42.2764	64.2276	246	226.868
703620	2	CE4	Fredericia_assembly	3.77428e-150	WP_014254496	polysaccharide deacetylase [[Clostridium] clariflavum] >gi|359825107|gb|AEV67880.1| putative xylanase/chitin deacetylase [ [[Clostridium] clariflavum DSM 19732]	56.962	70.6329	370	442.58
895980	2	CE4	Fredericia_assembly	1.35845e-74	WP_052216572	glycosyl transferase family 2 [Thermincola ferriacetica] >gi|914253740|gb|KNZ71243.1| family 2 glycosyl transferase [Thermincola ferriacetica]	53.1707	71.7073	205	236.113
494720	1	CE4	Fredericia_assembly	5.68527e-51	CDD21923	polysaccharide deacetylase [Firmicutes bacterium CAG:313]	31.3889	51.1111	345	187.193
198475	2	CE4	Fredericia_assembly	1.26789e-43	WP_004437593	polysaccharide deacetylase [Bacillus methanolicus] >gi|387586444|gb|EIJ78768.1| polysaccharide deacetylase [Bacillus methanolicus PB1]	35.7388	50.5155	290	162.925
639635	2	CE4	Fredericia_assembly	5.75035e-100	WP_052661328	hypothetical protein [Clostridium aceticum] >gi|831188769|gb|AKL96963.1| xylanase/chitin deacetylase [Clostridium aceticum]	43.9891	64.4809	363	314.309
813720	1	CE4	Fredericia_assembly	8.68423e-52	CDA29677	polysaccharide deacetylase [Eubacterium sp. CAG:156]	43.5	66.5	187	186.037
600055	1	CE4	Fredericia_assembly	7.58966e-15	WP_024111154	polysaccharide deacetylase [Propionimicrobium sp. BV2F7] >gi|567337227|gb|ETJ97504.1| polysaccharide deacetylase [Propionimicrobium sp. BV2F7]	52.1739	72.4638	63	77.7962
134000	2	CE4	Fredericia_assembly	8.55198e-63	WP_004437593	polysaccharide deacetylase [Bacillus methanolicus] >gi|387586444|gb|EIJ78768.1| polysaccharide deacetylase [Bacillus methanolicus PB1]	40	55.0162	296	215.698
208585	1	CE4	Fredericia_assembly	5.33725e-68	WP_008517230	polysaccharide deacetylase [Dethiobacter alkaliphilus] >gi|225168256|gb|EEG77060.1| polysaccharide deacetylase [Dethiobacter alkaliphilus AHT 1]	40.9524	58.4127	314	226.868
203905	1	CE4	Fredericia_assembly	6.25872e-71	WP_008517230	polysaccharide deacetylase [Dethiobacter alkaliphilus] >gi|225168256|gb|EEG77060.1| polysaccharide deacetylase [Dethiobacter alkaliphilus AHT 1]	42.2713	59.6215	314	234.572
259115	2	CE4	Fredericia_assembly	2.70897e-16	WP_052835743	hypothetical protein [Syntrophaceticus schinkii] >gi|754545915|emb|CEO90514.1| Delta-lactam-biosynthetic de-N-acetylase [Syntrophaceticus schinkii]	37.4101	51.0791	139	85.5001
393295	2	CE4	Fredericia_assembly	3.42572e-66	WP_008517799	polysaccharide deacetylase [Dethiobacter alkaliphilus] >gi|225167978|gb|EEG76785.1| polysaccharide deacetylase [Dethiobacter alkaliphilus AHT 1]	47.2973	65.3153	222	219.935
509675	1	CE4	Fredericia_assembly	1.03622e-43	WP_013667385	polysaccharide deacetylase [Sphingobacterium sp. 21] >gi|326552286|gb|ADZ80671.1| polysaccharide deacetylase [Sphingobacterium sp. 21]	43.4286	63.4286	175	156.377
878915	2	CE4	Fredericia_assembly	3.42791e-98	KLU40999	hypothetical protein AA931_01965 [Peptococcaceae bacterium 1109]	62.3894	77.8761	226	301.982
181720	1	CE4	Fredericia_assembly	6.20362e-100	KLU40999	hypothetical protein AA931_01965 [Peptococcaceae bacterium 1109]	62.2807	78.0702	228	306.22
559880	1	CE4	Fredericia_assembly	1.49732e-58	WP_009609827	xylanase [Caldanaerobacter subterraneus] >gi|20515863|gb|AAM24122.1| predicted xylanase/chitin deacetylase [Caldanaerobacter subterraneus subsp. tengcongensis MB4] >gi|548794765|gb|ERM92986.1| polysaccharide deacetylase [Caldanaerobacter subterraneus subsp. yonseiensis KB-1] >gi|806647259|gb|KKC30048.1| Acetylxylan esterase [Caldanaerobacter subterraneus subsp. pacificus DSM 12653]	49.2228	68.9119	193	201.06
264545	1	CE4	Fredericia_assembly	2.01512e-171	WP_019228475	hypothetical protein [Sedimentibacter sp. B4]	63.8522	76.781	370	495.738
172450	1	CE4	Fredericia_assembly	1.68564e-61	WP_051412071	polysaccharide deacetylase [Halonatronum saccharophilum]	44.6721	62.7049	242	205.297
956455	2	CE4	Fredericia_assembly	1.65061e-37	WP_026864420	polysaccharide deacetylase [Intrasporangiaceae bacterium URHB0013]	45.9459	64.1892	144	139.428
709530	1	CE4	Fredericia_assembly	4.47633e-15	WP_019006609	hypothetical protein [Cohnella laeviribosi]	27.4194	46.371	222	84.3445
298490	1	CE4	Fredericia_assembly	4.42648e-74	WP_025746520	hypothetical protein [Caldicoprobacter oshimai]	50.6667	70.2222	225	236.884
232675	2	CE4	Fredericia_assembly	1.89291e-21	WP_014786380	hypothetical protein [Terriglobus roseus] >gi|390413612|gb|AFL89116.1| Protein of unknown function (DUF3494) [Terriglobus roseus DSM 18391]	28.1588	44.0129	332	107.457
953940	2	CE4	Fredericia_assembly	3.60569e-62	WP_008518709	polysaccharide deacetylase, partial [Dethiobacter alkaliphilus] >gi|225167438|gb|EEG76253.1| polysaccharide deacetylase [Dethiobacter alkaliphilus AHT 1]	56.7251	77.7778	164	207.608
743575	1	CE4	Fredericia_assembly	5.25887e-48	WP_043713991	hypothetical protein [Symbiobacterium thermophilum]	39.8268	56.71	228	173.326
442575	1	CE4	Fredericia_assembly	4.03151e-35	BAD41335	conserved hypothetical protein [Symbiobacterium thermophilum IAM 14863]	32.5123	52.7094	203	135.191
122580	2	CE4	Fredericia_assembly	5.7304e-36	CDE08472	peptidoglycan-binding LysM [Bacillus sp. CAG:988]	60	73.3333	221	144.05
352415	2	CE4	Fredericia_assembly	1.69275e-25	WP_013822385	polysaccharide deacetylase [Desulfotomaculum kuznetsovii] >gi|333822207|gb|AEG14870.1| polysaccharide deacetylase [Desulfotomaculum kuznetsovii DSM 6115]	37.2222	53.3333	172	112.079
763725	1	CE4	Fredericia_assembly	1.52501e-98	WP_011640329	xylanase/chitin deacetylase [Syntrophomonas wolfei] >gi|114337376|gb|ABI68224.1| xylanase/chitin deacetylase [Syntrophomonas wolfei subsp. wolfei str. Goettingen G311]	60.6335	78.733	221	300.442
155970	1	CE4	Fredericia_assembly	3.80654e-65	WP_008514171	deacetylase [Dethiobacter alkaliphilus] >gi|225170228|gb|EEG79023.1| polysaccharide deacetylase [Dethiobacter alkaliphilus AHT 1]	42.0635	65.0794	250	216.083
546775	1	CE4	Fredericia_assembly	1.77823e-89	WP_008517724	polysaccharide deacetylase [Dethiobacter alkaliphilus] >gi|225167939|gb|EEG76746.1| polysaccharide deacetylase [Dethiobacter alkaliphilus AHT 1]	46.5753	63.3562	292	286.574
64185	2	CE4	Fredericia_assembly	3.7182e-63	WP_013278536	polysaccharide deacetylase [Acetohalobium arabaticum] >gi|302204413|gb|ADL13091.1| polysaccharide deacetylase [Acetohalobium arabaticum DSM 5501]	49.2228	65.8031	192	211.846
639230	1	CE4	Fredericia_assembly	1.24041e-73	WP_051412071	polysaccharide deacetylase [Halonatronum saccharophilum]	55.1546	72.6804	194	239.58
702815	1	CE4	Fredericia_assembly	5.48487e-48	WP_036668556	hypothetical protein [Paenibacillus sp. FSL R5-192] >gi|573540593|gb|ETT39543.1| polysaccharide deacetylase [Paenibacillus sp. FSL R5-192]	42.381	61.9048	203	180.259
406980	2	CE4	Fredericia_assembly	1.64651e-86	WP_052835721	hypothetical protein [Syntrophaceticus schinkii]	53.7849	72.1116	247	271.937
345280	1	CE4	Fredericia_assembly	1.14469e-46	WP_049686206	polysaccharide deacetylase [Thermoanaerobacter kivui]	45.6044	64.2857	182	172.555
322935	1	CE4	Fredericia_assembly	2.88601e-66	WP_036179442	hypothetical protein [Lysinibacillus massiliensis] >gi|704833124|gb|KGR89313.1| hypothetical protein CD30_17285 [Lysinibacillus massiliensis 4400831 = CIP 108448 = CCUG 49529]	56.5934	76.3736	182	224.942
896010	2	CE4	Fredericia_assembly	2.68431e-42	WP_052124823	hypothetical protein [Lysinibacillus odysseyi]	40.8163	59.1837	196	160.229
511165	2	CE4	Fredericia_assembly	4.16642e-135	WP_015359064	MULTISPECIES: polysaccharide deacetylase PdaB [Ruminiclostridium] >gi|442740690|gb|AGC68379.1| polysaccharide deacetylase PdaB [ [[Clostridium] stercorarium subsp. stercorarium DSM 8532] >gi|472399203|gb|AGI39402.1| deacetylase [ [[Clostridium] stercorarium subsp. stercorarium DSM 8532]	73.6842	85.4251	247	393.66
226315	1	CE4	Fredericia_assembly	2.79502e-122	CCY27662	possible deacetylase [Firmicutes bacterium CAG:114]	36.4686	55.2805	597	386.341
330815	2	CE4	Fredericia_assembly	5.08168e-93	WP_013278537	deacetylase [Acetohalobium arabaticum] >gi|302204414|gb|ADL13092.1| polysaccharide deacetylase [Acetohalobium arabaticum DSM 5501]	56.4103	73.0769	234	287.73
217400	2	CE4	Fredericia_assembly	1.25687e-76	BAS28407	deacetylase [Limnochorda pilosa]	56.6138	77.7778	189	243.817
741395	2	CE4	Fredericia_assembly	1.94561e-56	WP_013778633	deacetylase [Tepidanaerobacter acetatoxydans] >gi|332697253|gb|AEE91710.1| polysaccharide deacetylase [Tepidanaerobacter acetatoxydans Re1] >gi|432179502|emb|CCP26475.1| Polysaccharide deacetylase [Tepidanaerobacter acetatoxydans Re1]	55.4839	74.1935	155	190.274
639220	1	CE4	Fredericia_assembly	5.45916e-29	WP_013276239	deacetylase [Thermosediminibacter oceani] >gi|302200638|gb|ADL08208.1| polysaccharide deacetylase [Thermosediminibacter oceani DSM 16646]	57.3034	74.1573	89	116.316
937130	2	CE4	Fredericia_assembly	8.90138e-24	WP_015359064	MULTISPECIES: polysaccharide deacetylase PdaB [Ruminiclostridium] >gi|442740690|gb|AGC68379.1| polysaccharide deacetylase PdaB [ [[Clostridium] stercorarium subsp. stercorarium DSM 8532] >gi|472399203|gb|AGI39402.1| deacetylase [ [[Clostridium] stercorarium subsp. stercorarium DSM 8532]	42.6087	64.3478	110	102.834
653615	2	CE4	Fredericia_assembly	1.55513e-20	GAP64361	hypothetical protein ARMA_2784 [Ardenticatena maritima]	58.9041	76.7123	73	93.5893
551995	2	CE4	Fredericia_assembly	1.12609e-53	WP_044493971	glycosyl transferase [Moorea producens]	38.2671	54.8736	276	192.971
261220	2	CE4	Fredericia_assembly	2.43621e-38	WP_006928045	glycosyl transferase [Caldithrix abyssi] >gi|371719197|gb|EHO40968.1| glycosyl transferase family 2 [Caldithrix abyssi DSM 13497]	43.0052	56.9948	186	148.288
772640	1	CE4	Fredericia_assembly	1.1827e-100	KLU39202	hypothetical protein AA931_11070 [Peptococcaceae bacterium 1109]	67.9426	83.7321	209	306.605
669325	1	CE4	Fredericia_assembly	4.78579e-97	KLU39202	hypothetical protein AA931_11070 [Peptococcaceae bacterium 1109]	66.0287	81.3397	209	297.36
710265	1	CE4	Fredericia_assembly	2.93057e-92	ADL06816	polysaccharide deacetylase [Thermosediminibacter oceani DSM 16646]	57.3705	75.6972	245	286.96
514320	2	CE4	Fredericia_assembly	1.65602e-102	KLU39202	hypothetical protein AA931_11070 [Peptococcaceae bacterium 1109]	70.8134	83.2536	209	310.842
326675	1	CE4	Fredericia_assembly	3.50815e-98	KLU39202	hypothetical protein AA931_11070 [Peptococcaceae bacterium 1109]	67.4641	81.8182	209	300.442
898590	1	CE4	Fredericia_assembly	3.4332e-68	WP_029165201	hypothetical protein [Aminiphilus circumscriptus]	52.8846	68.2692	208	221.476
46900	2	CE4	Fredericia_assembly	2.30218e-70	WP_036945410	deacetylase [Pseudobacteroides cellulosolvens] >gi|913267978|gb|KNY28177.1| polysaccharide deacetylase [Pseudobacteroides cellulosolvens ATCC 35603 = DSM 2933]	43.4263	64.1434	251	228.794
524745	1	CE4	Fredericia_assembly	7.87217e-19	WP_029596321	polysaccharide deacetylase [Exiguobacterium sp. GIC31]	42.2018	55.0459	109	89.7373
511840	1	CE4	Fredericia_assembly	4.24981e-41	WP_044898166	hypothetical protein [Aeribacillus pallidus]	41.1168	62.9442	195	152.14
174870	1	CE4	Fredericia_assembly	2.858e-75	WP_050354092	hypothetical protein [[Clostridium] purinilyticum] >gi|909779557|gb|KNF09706.1| putative xylanase/chitin deacetylase [[Clostridium] purinilyticum]	48.954	66.9456	239	245.743
3530	2	CE4	Fredericia_assembly	1.04938e-41	WP_043145196	polysaccharide deacetylase [Ponticoccus sp. UMTAT08] >gi|737076530|gb|KHQ51033.1| putative polysaccharide deacetylase [Ponticoccus sp. UMTAT08]	38.7255	57.3529	202	154.451
437685	1	CE4	Fredericia_assembly	3.7175e-144	WP_013778848	polysaccharide deacetylase [Tepidanaerobacter acetatoxydans] >gi|332697469|gb|AEE91926.1| polysaccharide deacetylase [Tepidanaerobacter acetatoxydans Re1] >gi|432179779|emb|CCP26752.1| Polysaccharide deacetylase [Tepidanaerobacter acetatoxydans Re1]	53.1486	69.7733	395	428.328
723895	2	CE4	Fredericia_assembly	2.40449e-30	WP_008517230	polysaccharide deacetylase [Dethiobacter alkaliphilus] >gi|225168256|gb|EEG77060.1| polysaccharide deacetylase [Dethiobacter alkaliphilus AHT 1]	45.9259	64.4444	134	121.709
761900	1	CE4	Fredericia_assembly	3.74666e-54	WP_036762657	hypothetical protein [Peptostreptococcus sp. MV1]	36.2229	57.5851	315	202.986
621885	2	CE4	Fredericia_assembly	8.62113e-08	WP_013841910	xylanase [Desulfotomaculum ruminis] >gi|334091806|gb|AEG60146.1| polysaccharide deacetylase [Desulfotomaculum ruminis DSM 2154]	35.6589	51.1628	127	59.3066
423100	1	CE4	Fredericia_assembly	6.96435e-49	WP_049039558	polysaccharide deacetylase [Clostridium perfringens]	55.5556	74.8148	135	169.474
41825	2	CE4	Fredericia_assembly	6.53939e-54	WP_052216666	glycosyl transferase [Thermincola ferriacetica] >gi|914253244|gb|KNZ70748.1| family 2 glycosyl transferase [Thermincola ferriacetica]	45.5	68	200	187.578
640190	1	CE4	Fredericia_assembly	2.19267e-93	WP_048128429	hypothetical protein [Methanosarcina lacustris] >gi|805380205|gb|AKB76277.1| Glycosyltransferase [Methanosarcina lacustris Z-7289]	48.6842	67.4342	298	293.893
474390	1	CE4	Fredericia_assembly	4.62663e-63	WP_039643384	glycosyl transferase [Geobacter soli] >gi|745695177|gb|KIE41600.1| glycosyl transferase [Geobacter soli]	44.8276	62.069	232	209.534
190565	2	CE6	Fredericia_assembly	4.27399e-106	WP_044164795	hypothetical protein [Bacteroides reticulotermitis] >gi|576500165|dbj|GAE85711.1| endo-1,4-beta-xylanase A precursor [Bacteroides reticulotermitis JCM 10512]	57.7061	70.6093	277	333.569
471125	1	CE6	Fredericia_assembly	0	KIQ25519	esterase [Flavobacterium sp. MEB061]	64.6643	77.0318	562	739.954
145685	1	CE6	Fredericia_assembly	0	WP_026475245	hypothetical protein [Alkaliflexus imshenetskii]	73.8806	86.4179	667	1066.99
243750	1	CE6	Fredericia_assembly	0	WP_010663034	hypothetical protein [Marinilabilia salmonicolor]	75.0716	84.6705	698	1108.59
761745	2	CE6	Fredericia_assembly	1.01171e-117	WP_026260680	acetyl xylan esterase [Spirosoma luteum]	66.805	79.668	241	350.132
488115	1	CE6	Fredericia_assembly	8.13574e-77	WP_008620438	hypothetical protein [Paraprevotella clara] >gi|355530716|gb|EHH00122.1| hypothetical protein HMPREF9441_02129 [Paraprevotella clara YIT 11840]	57.0093	70.0935	210	246.514
421205	2	CE6	Fredericia_assembly	1.07698e-67	EAQ80091	probable acetyl xylan esterase AxeA [Blastopirellula marina DSM 3645]	43.8662	60.9665	256	223.016
259530	2	CE6	Fredericia_assembly	0	WP_017140745	alpha-L-arabinofuranosidase [Bacteroides eggerthii]	70.5321	83.4925	726	1098.96
254345	2	CE6	Fredericia_assembly	3.0477e-53	WP_026768358	acetyl xylan esterase [Sediminibacterium sp. OR53]	49.7326	65.7754	177	182.956
692410	1	CE6	Fredericia_assembly	3.34299e-95	WP_015250354	hypothetical protein [Singulisphaera acidiphila] >gi|430019571|gb|AGA31285.1| protein of unknown function (DUF303) [Singulisphaera acidiphila DSM 18658]	39.2354	53.7223	482	309.301
149520	1	CE6	Fredericia_assembly	0	CRZ34984	hypothetical protein HHT355_1784 [Herbinix hemicellulosilytica]	47.3684	65.7895	607	602.823
808000	1	CE6	Fredericia_assembly	4.24403e-105	CDC74944	sialate O-acetylesterase [Firmicutes bacterium CAG:272]	34.7892	50.1506	646	345.125
224465	2	CE6	Fredericia_assembly	0	WP_036827296	hypothetical protein [Polaribacter sp. Hel1_85] >gi|697005694|gb|KGL58880.1| sialate O-acetylesterase, CBM17 domain protein, CE6 family [Polaribacter sp. Hel1_85]	72.9897	84.3299	484	742.651
206020	1	CE6	Fredericia_assembly	0	WP_014857048	hypothetical protein [Melioribacter roseus] >gi|395812869|gb|AFN75618.1| hypothetical protein MROS_2388 [Melioribacter roseus P3M-2]	59.7134	74.5223	624	775.778
236850	1	CE6	Fredericia_assembly	1.30933e-95	WP_026968721	hypothetical protein [Algoriphagus terrigena]	73.8889	88.8889	180	290.812
143175	2	CE7	Fredericia_assembly	5.76319e-168	WP_015359119	MULTISPECIES: cephalosporin deacetylase [Ruminiclostridium] >gi|442740745|gb|AGC68434.1| cephalosporin C deacetylase Cah [ [[Clostridium] stercorarium subsp. stercorarium DSM 8532] >gi|472399255|gb|AGI39454.1| deacetylase [ [[Clostridium] stercorarium subsp. stercorarium DSM 8532]	70.9375	85.9375	320	482.641
606945	2	CE7	Fredericia_assembly	3.46952e-180	WP_028554121	acetyl esterase [Paenibacillus sp. URHA0014]	72.4684	87.6582	316	513.457
199840	2	CE7	Fredericia_assembly	2.71835e-80	WP_015843758	acetyl esterase [Paenibacillus sp. JDR-2] >gi|247543794|gb|ACT00813.1| Acetyl xylan esterase [Paenibacillus sp. JDR-2]	73.2919	85.7143	157	252.677
638925	1	CE7	Fredericia_assembly	0	WP_026259969	acetyl xylan esterase [Segetibacter koreensis]	64.2336	76.6423	411	572.392
7660	1	CE7	Fredericia_assembly	0	WP_044225861	acetyl xylan esterase [Coprobacter sp. 177] >gi|733794196|gb|KHM48660.1| acetyl xylan esterase [Coprobacter sp. 177]	57.6112	75.1756	427	525.013
472695	1	CE7	Fredericia_assembly	0	WP_019540084	hypothetical protein [Proteiniphilum acetatigenes]	76.0563	88.0282	426	705.671
619180	2	CE7	Fredericia_assembly	0	WP_026463043	acetyl xylan esterase [Adhaeribacter aquaticus]	64.539	76.1229	423	568.54
610420	2	CE7	Fredericia_assembly	2.6176e-90	WP_026463043	acetyl xylan esterase [Adhaeribacter aquaticus]	69.3878	80.102	196	283.108
574570	2	CE7	Fredericia_assembly	5.5563e-47	WP_044479599	acetyl esterase [Paenibacillus sp. GD11]	72.549	85.2941	102	164.466
553170	2	CE7	Fredericia_assembly	1.12324e-96	WP_015253532	cephalosporin deacetylase [Thermobacillus composti] >gi|430732823|gb|AGA56768.1| acetyl esterase (deacetylase) [Thermobacillus composti KWC4]	51.9481	66.2338	308	301.212
466790	2	CE7	Fredericia_assembly	2.03756e-54	WP_036601288	acetyl xylan esterase [Olivibacter sitiensis]	47.644	62.8272	187	193.356
199845	2	CE7	Fredericia_assembly	3.42701e-45	WP_043584240	acetyl esterase [Diplosphaera colitermitum]	74.5098	82.3529	102	159.844
920800	1	CE7	Fredericia_assembly	1.71046e-46	WP_010271098	acetyl xylan esterase [Paenibacillus senegalensis]	33.3333	53.6667	296	170.244
890090	2	CE7	Fredericia_assembly	6.60109e-48	WP_012119758	acetyl xylan esterase [Roseiflexus castenholzii] >gi|156232545|gb|ABU57328.1| Acetyl xylan esterase [Roseiflexus castenholzii DSM 13941]	68.1034	80.1724	116	167.548
924960	2	CE7	Fredericia_assembly	2.40574e-56	WP_012119758	acetyl xylan esterase [Roseiflexus castenholzii] >gi|156232545|gb|ABU57328.1| Acetyl xylan esterase [Roseiflexus castenholzii DSM 13941]	75.6303	84.0336	119	189.504
329380	2	CE7	Fredericia_assembly	1.38156e-49	WP_015253532	cephalosporin deacetylase [Thermobacillus composti] >gi|430732823|gb|AGA56768.1| acetyl esterase (deacetylase) [Thermobacillus composti KWC4]	49.4186	65.6977	172	176.792
831290	1	CE8	Fredericia_assembly	3.08364e-144	EAQ48632	putative pectinesterase precursor [Leeuwenhoekiella blandensis MED217]	40.4255	56.9558	597	445.277
831285	1	CE8	Fredericia_assembly	0	WP_044627692	pectin methylesterase [Tamlana nanhaiensis] >gi|764102021|gb|KJD31092.1| pectin methylesterase [Tamlana nanhaiensis]	44.1406	60.9375	737	649.432
382965	1	CE8	Fredericia_assembly	2.7526e-106	ACB77546	Pectinesterase [Opitutus terrae PB90-1]	54.4554	69.967	303	344.739
469890	2	CE8	Fredericia_assembly	9.073e-126	CCY93116	pectate lyase [Bacteroides sp. CAG:1076]	74.6725	88.2096	229	372.859
55155	2	CE8	Fredericia_assembly	0	CDD12685	tonB-linked outer membrane protein SusC/RagA family [Parabacteroides merdae CAG:48]	77.4077	87.9388	1101	1813.51
352335	1	CE9	Fredericia_assembly	0	WP_028727684	MULTISPECIES: N-acetylglucosamine-6-phosphate deacetylase [Parabacteroides] >gi|805429012|gb|KKB50086.1| N-acetylglucosamine-6-phosphate deacetylase [Parabacteroides sp. HGS0025] >gi|805439404|gb|KKB60364.1| N-acetylglucosamine-6-phosphate deacetylase [Parabacteroides gordonii MS-1]	76.2763	87.3874	333	552.747
166690	1	CE9	Fredericia_assembly	0	WP_019540191	hypothetical protein [Proteiniphilum acetatigenes]	80.0505	92.6768	396	653.284
585390	2	CE9	Fredericia_assembly	0	WP_035146011	N-acetylglucosamine-6-phosphate deacetylase [Caldicoprobacter oshimai]	77.8351	90.2062	388	640.573
269930	2	CE9	Fredericia_assembly	0	WP_019540191	hypothetical protein [Proteiniphilum acetatigenes]	84.0909	93.4343	396	681.404
407730	1	CE9	Fredericia_assembly	0	WP_019540191	hypothetical protein [Proteiniphilum acetatigenes]	77.1574	88.8325	394	623.239
160795	1	CE9	Fredericia_assembly	5.51373e-129	WP_033099710	N-acetylglucosamine-6-phosphate deacetylase [Thermoactinomyces daqus]	52.9255	67.2872	376	388.267
116695	1	CE9	Fredericia_assembly	0	WP_019540191	hypothetical protein [Proteiniphilum acetatigenes]	80.7107	90.1015	394	643.654
352340	1	CE9	Fredericia_assembly	2.8824e-155	WP_005641229	N-acetylglucosamine-6-phosphate deacetylase [Parabacteroides merdae] >gi|154085550|gb|EDN84595.1| N-acetylglucosamine-6-phosphate deacetylase [Parabacteroides merdae ATCC 43184]	57.6	74.1333	375	455.292
759110	2	CE9	Fredericia_assembly	0	WP_019540191	hypothetical protein [Proteiniphilum acetatigenes]	86.0681	95.356	323	568.155
872110	1	CE9	Fredericia_assembly	4.66971e-145	WP_009527271	N-acetylglucosamine-6-phosphate deacetylase [Peptostreptococcaceae bacterium CM2] >gi|361962125|gb|EHL15273.1| N-acetylglucosamine-6-phosphate deacetylase [Peptostreptococcaceae bacterium CM2]	52.7704	74.1425	379	429.098
88380	1	CE9	Fredericia_assembly	1.2544e-172	WP_029501978	N-acetylglucosamine-6-phosphate deacetylase [Lachnoclostridium phytofermentans]	64.1026	84.3305	350	499.204
255145	1	CE9	Fredericia_assembly	1.51561e-99	WP_013275158	N-acetylglucosamine-6-phosphate deacetylase [Thermosediminibacter oceani] >gi|302199538|gb|ADL07108.1| N-acetylglucosamine-6-phosphate deacetylase [Thermosediminibacter oceani DSM 16646]	41.5	60.75	389	313.923
683920	1	CE9	Fredericia_assembly	0	WP_029501978	N-acetylglucosamine-6-phosphate deacetylase [Lachnoclostridium phytofermentans]	62.1827	82.2335	393	534.643
270265	2	CE9	Fredericia_assembly	8.26145e-153	WP_035146011	N-acetylglucosamine-6-phosphate deacetylase [Caldicoprobacter oshimai]	56.4232	72.0403	391	450.284
736525	2	CE9	Fredericia_assembly	5.53623e-93	WP_013275158	N-acetylglucosamine-6-phosphate deacetylase [Thermosediminibacter oceani] >gi|302199538|gb|ADL07108.1| N-acetylglucosamine-6-phosphate deacetylase [Thermosediminibacter oceani DSM 16646]	42.0918	60.2041	382	296.59
23405	2	CE9	Fredericia_assembly	3.3771e-100	WP_007923020	N-acetylglucosamine-6-phosphate deacetylase [Ktedonobacter racemifer] >gi|297546567|gb|EFH80435.1| N-acetylglucosamine-6-phosphate deacetylase [Ktedonobacter racemifer DSM 44963]	52.9586	64.2012	336	315.464
199850	2	CE9	Fredericia_assembly	7.33147e-76	WP_024983921	N-acetylglucosamine-6-phosphate deacetylase [Brevibacillus borstelensis]	47.3186	63.0915	311	249.595
371405	2	CE9	Fredericia_assembly	6.13934e-115	WP_008752880	N-acetylglucosamine-6-phosphate deacetylase [Lachnoanaerobaculum saburreum] >gi|383305744|gb|EIC97092.1| N-acetylglucosamine-6-phosphate deacetylase [Lachnoanaerobaculum saburreum F0468]	47.3282	65.3944	384	353.214
678605	1	CE9	Fredericia_assembly	7.19146e-89	WP_009609667	N-acetylglucosamine-6-phosphate deacetylase [Caldanaerobacter subterraneus] >gi|20515214|gb|AAM23530.1| N-acetylglucosamine-6-phosphate deacetylase [Caldanaerobacter subterraneus subsp. tengcongensis MB4] >gi|806648035|gb|KKC30797.1| N-acetylglucosamine-6-phosphate deacetylase [Caldanaerobacter subterraneus subsp. pacificus DSM 12653]	45.3968	66.6667	314	284.263
445660	1	CE9	Fredericia_assembly	1.14736e-153	WP_035146011	N-acetylglucosamine-6-phosphate deacetylase [Caldicoprobacter oshimai]	58.3548	74.036	387	453.751
105660	1	CE9	Fredericia_assembly	7.89052e-156	WP_035146011	N-acetylglucosamine-6-phosphate deacetylase [Caldicoprobacter oshimai]	56.3131	73.4848	387	457.988
102100	2	CE9	Fredericia_assembly	0	WP_032121240	hypothetical protein [Clostridium sp. LF2]	69.0176	82.8715	397	572.007
434070	1	CE9	Fredericia_assembly	1.19852e-84	WP_011196064	N-acetylglucosamine-6-phosphate deacetylase [Symbiobacterium thermophilum] >gi|51856764|dbj|BAD40922.1| N-acetylglucosamine-6-phosphate deacetylase [Symbiobacterium thermophilum IAM 14863]	46.7085	62.3824	318	273.092
34945	2	CE9	Fredericia_assembly	2.00223e-136	WP_016193326	N-acetylglucosamine-6-phosphate deacetylase [Arcticibacter svalbardensis] >gi|507726355|gb|EOR96646.1| N-acetylglucosamine-6-phosphate deacetylase [Arcticibacter svalbardensis MN12-7]	52.0891	74.3733	359	405.986
519635	1	CE9	Fredericia_assembly	0	WP_045088189	N-acetylglucosamine-6-phosphate deacetylase [Defluviitoga tunisiensis] >gi|762220983|emb|CEP78812.1| N-acetylglucosamine-6-phosphate deacetylase [Defluviitoga tunisiensis]	100	100	361	736.102
566520	1	CE9	Fredericia_assembly	8.35909e-172	CCY08257	n-acetylglucosamine-6-phosphate deacetylase [Coprobacillus sp. CAG:698]	62.6316	77.6316	379	497.278
866850	1	CE9	Fredericia_assembly	2.82451e-69	WP_019540490	hypothetical protein [Proteiniphilum acetatigenes]	63.8418	76.2712	174	227.254
733070	1	CE9	Fredericia_assembly	6.04956e-92	CDC75618	n-acetylglucosamine-6-phosphate deacetylase (NagA) [Firmicutes bacterium CAG:272]	45.8213	60.5187	342	291.967
87930	2	CE9	Fredericia_assembly	1.94699e-89	WP_011196064	N-acetylglucosamine-6-phosphate deacetylase [Symbiobacterium thermophilum] >gi|51856764|dbj|BAD40922.1| N-acetylglucosamine-6-phosphate deacetylase [Symbiobacterium thermophilum IAM 14863]	41.8848	60.733	380	287.345
232175	1	CE9	Fredericia_assembly	7.51256e-59	WP_011196064	N-acetylglucosamine-6-phosphate deacetylase [Symbiobacterium thermophilum] >gi|51856764|dbj|BAD40922.1| N-acetylglucosamine-6-phosphate deacetylase [Symbiobacterium thermophilum IAM 14863]	48.3254	65.5502	209	203.371
455595	1	CE9	Fredericia_assembly	4.24296e-139	WP_035368134	hypothetical protein [Acholeplasma hippikon]	56.5684	75.067	373	413.69
448865	1	CE9	Fredericia_assembly	5.95285e-153	WP_020602787	N-acetylglucosamine-6-phosphate deacetylase [Spirosoma spitsbergense]	58.4184	73.9796	385	451.055
447025	1	CE9	Fredericia_assembly	9.33096e-51	WP_008144009	N-acetylglucosamine-6-phosphate deacetylase [Bacteroides coprophilus] >gi|224019222|gb|EEF77220.1| N-acetylglucosamine-6-phosphate deacetylase [Bacteroides coprophilus DSM 18228 = JCM 13818] >gi|524517109|emb|CDC57625.1| n-acetylglucosamine-6-phosphate deacetylase [Bacteroides coprophilus CAG:333]	63.9706	79.4118	136	177.563
95855	2	CE9	Fredericia_assembly	2.67632e-70	WP_019535409	hypothetical protein [Paenibacillus ginsengihumi]	38.8601	54.9223	383	238.039
83860	1	CE9	Fredericia_assembly	2.33224e-80	WP_008629116	N-acetylglucosamine-6-phosphate deacetylase [Mariniradius saccharolyticus] >gi|472838672|gb|EMS32603.1| N-acetylglucosamine-6-phosphate deacetylase [Mariniradius saccharolyticus AK6]	39.7368	60	365	263.848
197110	2	CE9	Fredericia_assembly	5.57303e-154	WP_035146011	N-acetylglucosamine-6-phosphate deacetylase [Caldicoprobacter oshimai]	56.3131	72.2222	394	453.366
837525	2	CE9	Fredericia_assembly	4.66039e-43	WP_031528616	N-acetylglucosamine-6-phosphate deacetylase [Dyadobacter crusticola]	68.8073	85.3211	109	156.377
836115	1	CE9	Fredericia_assembly	5.52368e-25	WP_013495012	N-acetylglucosamine-6-phosphate deacetylase [Thermaerobacter marianensis] >gi|315591411|gb|ADU50707.1| N-acetylglucosamine-6-phosphate deacetylase [Thermaerobacter marianensis DSM 12885]	53.6082	72.1649	97	107.071
269690	1	CE9	Fredericia_assembly	3.81037e-116	GAP68352	N-acetylglucosamine-6-phosphate deacetylase [Bacteroidales bacterium 6E]	47.5936	65.7754	372	357.066
438545	2	CE9	Fredericia_assembly	2.41229e-95	WP_011196064	N-acetylglucosamine-6-phosphate deacetylase [Symbiobacterium thermophilum] >gi|51856764|dbj|BAD40922.1| N-acetylglucosamine-6-phosphate deacetylase [Symbiobacterium thermophilum IAM 14863]	47.7745	65.8754	333	301.597
579625	1	CE9	Fredericia_assembly	1.14965e-100	CRZ35780	hypothetical protein HHT355_2597 [Herbinix hemicellulosilytica]	45.0262	59.6859	380	315.849
694715	2	CE9	Fredericia_assembly	2.13805e-54	WP_011196064	N-acetylglucosamine-6-phosphate deacetylase [Symbiobacterium thermophilum] >gi|51856764|dbj|BAD40922.1| N-acetylglucosamine-6-phosphate deacetylase [Symbiobacterium thermophilum IAM 14863]	48.9796	67.3469	196	189.889
505720	2	CE9	Fredericia_assembly	0	WP_015359648	N-acetylglucosamine-6-phosphate deacetylase NagA [[Clostridium] stercorarium] >gi|442741280|gb|AGC68969.1| N-acetylglucosamine-6-phosphate deacetylase NagA [ [[Clostridium] stercorarium subsp. stercorarium DSM 8532] >gi|472399751|gb|AGI39950.1| N-acetylglucosamine-6-phosphate deacetylase [ [[Clostridium] stercorarium subsp. stercorarium DSM 8532]	75.5968	88.3289	377	612.838
155580	1	CE9	Fredericia_assembly	4.96021e-121	WP_035344654	hypothetical protein [Acholeplasma modicum]	51.6304	70.6522	365	367.466
265745	2	CE9	Fredericia_assembly	1.79557e-84	WP_010991070	N-acetylglucosamine-6-phosphate deacetylase [Listeria innocua] >gi|16414726|emb|CAC97442.1| lin2213 [Listeria innocua Clip11262]	36.828	59.6774	370	273.478
325705	2	CE9	Fredericia_assembly	1.91467e-107	WP_011194738	N-acetylglucosamine-6-phosphate deacetylase [Symbiobacterium thermophilum] >gi|51855432|dbj|BAD39590.1| N-acetylglucosamine-6-phosphate deacetylase [Symbiobacterium thermophilum IAM 14863]	49.8507	68.9552	332	333.183
788730	1	CE9	Fredericia_assembly	2.44486e-65	EQB89658	hypothetical protein M918_19645 [Clostridium sp. BL8]	50.8108	73.5135	185	211.46
573085	2	CE9	Fredericia_assembly	1.06719e-98	WP_026694480	N-acetylglucosamine-6-phosphate deacetylase [Bacillus kribbensis]	42.1189	60.9819	382	311.612
942635	1	CE9	Fredericia_assembly	3.66999e-83	WP_019229437	hypothetical protein [Sedimentibacter sp. B4]	39.8936	57.9787	374	270.781
926240	1	CE9	Fredericia_assembly	7.31293e-54	WP_014756973	N-acetylglucosamine-6-phosphate deacetylase [Thermoanaerobacterium aotearoense] >gi|389568644|gb|AFK85049.1| N-acetylglucosamine-6-phosphate deacetylase [Thermoanaerobacterium saccharolyticum JW/SL-YS485] >gi|569525702|gb|ETO37475.1| N-acetylglucosamine-6-phosphate deacetylase [Thermoanaerobacterium aotearoense SCUT27]	40.7547	58.1132	261	190.66
155205	2	CE9	Fredericia_assembly	4.47956e-76	WP_016193326	N-acetylglucosamine-6-phosphate deacetylase [Arcticibacter svalbardensis] >gi|507726355|gb|EOR96646.1| N-acetylglucosamine-6-phosphate deacetylase [Arcticibacter svalbardensis MN12-7]	54.9505	74.2574	201	245.358
465525	2	CE9	Fredericia_assembly	2.27818e-105	WP_042834198	N-acetylglucosamine-6-phosphate deacetylase [Thermoanaerobacter sp. YS13] >gi|735662739|gb|KHO61379.1| N-acetylglucosamine-6-phosphate deacetylase [Thermoanaerobacter sp. YS13]	43.0052	64.2487	383	328.176
341170	1	CE9	Fredericia_assembly	7.3361e-143	KLU39689	hypothetical protein AA931_06735 [Peptococcaceae bacterium 1109]	64.0867	79.8762	323	421.779
80390	1	CE9	Fredericia_assembly	8.78464e-169	KLU39689	hypothetical protein AA931_06735 [Peptococcaceae bacterium 1109]	62.4679	80.2057	389	490.73
28140	2	CE9	Fredericia_assembly	6.84824e-102	WP_035165030	N-acetylglucosamine-6-phosphate deacetylase [Caloranaerobacter azorensis] >gi|692237826|gb|KGG79490.1| N-acetylglucosamine-6-phosphate deacetylase [Caloranaerobacter azorensis H53214]	46.7742	68.3871	310	316.235
457295	1	CE9	Fredericia_assembly	2.8746e-104	WP_012582637	N-acetylglucosamine-6-phosphate deacetylase [Dictyoglomus turgidum] >gi|217966660|ref|YP_002352166.1| N-acetylglucosamine-6-phosphate deacetylase [Dictyoglomus turgidum DSM 6724] >gi|217335759|gb|ACK41552.1| N-acetylglucosamine-6-phosphate deacetylase [Dictyoglomus turgidum DSM 6724]	42.8571	63.1169	373	325.479
624935	1	CE9	Fredericia_assembly	7.03674e-99	WP_013275158	N-acetylglucosamine-6-phosphate deacetylase [Thermosediminibacter oceani] >gi|302199538|gb|ADL07108.1| N-acetylglucosamine-6-phosphate deacetylase [Thermosediminibacter oceani DSM 16646]	45.5331	63.4006	347	311.227
786940	2	CE9	Fredericia_assembly	3.23496e-83	WP_013779872	N-acetylglucosamine-6-phosphate deacetylase [Mahella australiensis] >gi|332698497|gb|AEE95438.1| N-acetylglucosamine-6-phosphate deacetylase [Mahella australiensis 50-1 BON]	46.25	62.5	318	268.855
708535	1	CE9	Fredericia_assembly	1.10882e-92	WP_012582637	N-acetylglucosamine-6-phosphate deacetylase [Dictyoglomus turgidum] >gi|217966660|ref|YP_002352166.1| N-acetylglucosamine-6-phosphate deacetylase [Dictyoglomus turgidum DSM 6724] >gi|217335759|gb|ACK41552.1| N-acetylglucosamine-6-phosphate deacetylase [Dictyoglomus turgidum DSM 6724]	45.3125	66.25	310	293.123
334135	2	CE9	Fredericia_assembly	1.52219e-69	KLU39689	hypothetical protein AA931_06735 [Peptococcaceae bacterium 1109]	65.625	85	160	227.639
452245	2	CE9	Fredericia_assembly	6.56533e-95	WP_034842502	N-acetylglucosamine-6-phosphate deacetylase [[Clostridium] cellulosi]	55.0201	71.4859	249	296.204
78015	1	CE9	Fredericia_assembly	7.32831e-158	WP_033119196	hypothetical protein [Intestinimonas butyriciproducens]	59.1398	76.0753	372	461.07
429315	1	CE9	Fredericia_assembly	3.95089e-147	WP_033119196	hypothetical protein [Intestinimonas butyriciproducens]	61.9048	76.7857	336	432.565
163685	1	CE9	Fredericia_assembly	1.68955e-155	WP_040679907	hypothetical protein [Niabella aurantiaca]	56.7775	73.1458	390	456.833
415115	1	CE9	Fredericia_assembly	6.72979e-134	WP_016316432	N-acetylglucosamine-6-phosphate deacetylase [Anaerotruncus sp. G3(2012)] >gi|507802270|gb|EOS59699.1| N-acetylglucosamine-6-phosphate deacetylase [Anaerotruncus sp. G3(2012)]	55.6757	71.8919	370	399.438
841785	2	CE9	Fredericia_assembly	2.63502e-59	WP_013777589	N-acetylglucosamine-6-phosphate deacetylase [Tepidanaerobacter acetatoxydans] >gi|332696209|gb|AEE90666.1| N-acetylglucosamine-6-phosphate deacetylase [Tepidanaerobacter acetatoxydans Re1] >gi|432178224|emb|CCP25197.1| N-acetylglucosamine-6-phosphate deacetylase [Tepidanaerobacter acetatoxydans Re1]	46.0829	64.0553	217	202.986
837530	2	CE9	Fredericia_assembly	4.72792e-64	WP_035146011	N-acetylglucosamine-6-phosphate deacetylase [Caldicoprobacter oshimai]	73.2394	85.2113	142	215.698
591885	1	CE9	Fredericia_assembly	3.98758e-82	WP_035146011	N-acetylglucosamine-6-phosphate deacetylase [Caldicoprobacter oshimai]	68.2796	81.7204	186	261.151
104020	1	CE9	Fredericia_assembly	1.19264e-154	WP_040679907	hypothetical protein [Niabella aurantiaca]	57.289	72.6343	388	454.907
527680	2	CE9	Fredericia_assembly	5.48384e-71	WP_017258753	hypothetical protein [Pedobacter arcticus]	37.9421	58.8424	288	237.269
739390	2	CE9	Fredericia_assembly	8.21459e-114	WP_014270573	N-acetylglucosamine-6-phosphate deacetylase [Sphaerochaeta pleomorpha] >gi|359351956|gb|AEV29730.1| N-acetylglucosamine-6-phosphate deacetylase [Sphaerochaeta pleomorpha str. Grapes]	58.9928	75.1799	278	346.28
570910	2	CE9	Fredericia_assembly	1.17884e-123	WP_039452962	N-acetylglucosamine-6-phosphate deacetylase [Pedobacter glucosidilyticus] >gi|730196011|gb|KHJ37458.1| N-acetylglucosamine-6-phosphate deacetylase [Pedobacter glucosidilyticus]	50.1285	67.8663	383	375.555
87090	2	CE9	Fredericia_assembly	0	WP_018579907	hypothetical protein [Erysipelothrix tonsillarum]	91.0979	96.4392	337	647.892
826895	1	CE9	Fredericia_assembly	8.77038e-77	WP_013777589	N-acetylglucosamine-6-phosphate deacetylase [Tepidanaerobacter acetatoxydans] >gi|332696209|gb|AEE90666.1| N-acetylglucosamine-6-phosphate deacetylase [Tepidanaerobacter acetatoxydans Re1] >gi|432178224|emb|CCP25197.1| N-acetylglucosamine-6-phosphate deacetylase [Tepidanaerobacter acetatoxydans Re1]	68.2081	81.5029	173	246.514
94335	2	CE9	Fredericia_assembly	7.4886e-78	WP_011196064	N-acetylglucosamine-6-phosphate deacetylase [Symbiobacterium thermophilum] >gi|51856764|dbj|BAD40922.1| N-acetylglucosamine-6-phosphate deacetylase [Symbiobacterium thermophilum IAM 14863]	46.2585	62.585	293	254.218
334055	1	CE9	Fredericia_assembly	4.70241e-73	WP_011196064	N-acetylglucosamine-6-phosphate deacetylase [Symbiobacterium thermophilum] >gi|51856764|dbj|BAD40922.1| N-acetylglucosamine-6-phosphate deacetylase [Symbiobacterium thermophilum IAM 14863]	45.7447	62.766	281	241.891
352990	2	CE9	Fredericia_assembly	1.03745e-156	WP_013608692	N-acetylglucosamine-6-phosphate deacetylase [Sphaerochaeta globosa] >gi|324028090|gb|ADY14849.1| N-acetylglucosamine-6-phosphate deacetylase [Sphaerochaeta globosa str. Buddy]	54.4987	72.4936	389	459.914
549560	2	CE9	Fredericia_assembly	1.16001e-64	WP_012911798	N-acetylglucosamine-6-phosphate deacetylase [Pirellula staleyi] >gi|283439094|gb|ADB17536.1| N-acetylglucosamine-6-phosphate deacetylase [Pirellula staleyi DSM 6068]	42.0339	60.339	289	221.09
401190	1	CE9	Fredericia_assembly	8.1229e-65	WP_025774310	dihydroorotase [Moorella thermoacetica] >gi|586911704|dbj|GAF26603.1| dihydroorotase and related cyclic amidohydrolases [Moorella thermoacetica Y72]	53.6364	69.0909	219	218.779
289470	1	CE9	Fredericia_assembly	1.91804e-33	WP_013907605	dihydroorotase [Thermodesulfatator indicus] >gi|335359182|gb|AEH44863.1| dihydroorotase, multifunctional complex type [Thermodesulfatator indicus DSM 15286]	60.5769	75	104	130.568
22480	2	GH0	Fredericia_assembly	0	WP_035640787	hypothetical protein, partial [Flavobacterium sp. EM1308]	55.4822	70.0132	756	859.366
88585	1	GH0	Fredericia_assembly	0	WP_019539925	hypothetical protein [Proteiniphilum acetatigenes]	82.8947	89.1447	304	536.954
649135	2	GH0	Fredericia_assembly	3.03426e-165	WP_026904709	hypothetical protein [Pedobacter glucosidilyticus]	66.8588	78.098	347	492.656
195850	2	GH0	Fredericia_assembly	0	WP_026327396	membrane protein [Proteiniphilum acetatigenes]	90.1293	95.6522	851	1635.93
439070	1	GH0	Fredericia_assembly	1.21874e-148	WP_005644923	glycoside hydrolase [Parabacteroides merdae] >gi|409220225|gb|EKN13181.1| hypothetical protein HMPREF1060_01767 [Parabacteroides merdae CL03T12C32]	64.1566	74.6988	327	434.491
716390	1	GH0	Fredericia_assembly	2.95245e-128	WP_041422569	hypothetical protein [Slackia heliotrinireducens]	65.5431	83.1461	265	377.481
169270	1	GH0	Fredericia_assembly	0	GAP68494	predicted dehydrogenase [Bacteroidales bacterium 6E]	71.754	83.5991	438	677.937
20920	2	GH0	Fredericia_assembly	0	WP_044060450	hypothetical protein [Proteiniphilum acetatigenes]	83.1461	92.5843	445	802.357
445585	1	GH0	Fredericia_assembly	0	WP_044060450	hypothetical protein [Proteiniphilum acetatigenes]	85.258	93.8575	407	749.969
89430	1	GH0	Fredericia_assembly	0	WP_044060450	hypothetical protein [Proteiniphilum acetatigenes]	82.0961	91.2664	452	813.527
950555	1	GH0	Fredericia_assembly	0	WP_006445065	hypothetical protein [[Clostridium] hylemonae] >gi|225159703|gb|EEG72322.1| hypothetical protein CLOHYLEM_07724 [ [[Clostridium] hylemonae DSM 15053]	60.5839	74.8175	546	704.131
200010	2	GH0	Fredericia_assembly	3.1221e-107	WP_009133532	hypothetical protein [Alistipes indistinctus] >gi|353348250|gb|EHB92522.1| hypothetical protein HMPREF9450_00726 [Alistipes indistinctus YIT 12060]	53.7736	69.4969	313	348.591
695890	1	GH0	Fredericia_assembly	0	WP_019539851	oxidoreductase [Proteiniphilum acetatigenes]	85.0163	93.1596	304	560.836
88645	1	GH0	Fredericia_assembly	0	WP_019539851	oxidoreductase [Proteiniphilum acetatigenes]	86.4333	92.5602	456	836.639
524250	1	GH0	Fredericia_assembly	0	WP_019539851	oxidoreductase [Proteiniphilum acetatigenes]	84.3612	91.8502	454	828.935
133945	2	GH0	Fredericia_assembly	8.41968e-75	WP_011432425	amylo-alpha-1,6-glucosidase [Synechococcus sp. JA-2-3B'a(2-13)] >gi|86556811|gb|ABD01768.1| glycogen debranching enzyme family protein [Synechococcus sp. JA-2-3B'a(2-13)]	63.2979	77.1277	188	250.366
379870	1	GH0	Fredericia_assembly	0	GAP68494	predicted dehydrogenase [Bacteroidales bacterium 6E]	77.9775	87.6404	445	742.265
951185	2	GH0	Fredericia_assembly	6.77854e-171	WP_015246163	oxidoreductase [Singulisphaera acidiphila] >gi|430015297|gb|AGA27011.1| putative dehydrogenase [Singulisphaera acidiphila DSM 18658]	61.3065	73.8693	393	497.664
814250	2	GH0	Fredericia_assembly	1.7766e-169	GAP68494	predicted dehydrogenase [Bacteroidales bacterium 6E]	74.9164	87.9599	299	490.345
886850	2	GH0	Fredericia_assembly	1.21317e-147	WP_036663001	hypothetical protein [Paenibacillus sp. FSL H8-457] >gi|573563462|gb|ETT62059.1| hypothetical protein C172_16516 [Paenibacillus sp. FSL H8-457]	56.9892	73.3871	371	456.062
481580	1	GH0	Fredericia_assembly	1.5976e-119	ACY47391	membrane of secreted protein [Rhodothermus marinus DSM 4252]	39.1813	51.1696	677	394.815
357645	1	GH0	Fredericia_assembly	2.79716e-139	WP_026021358	hypothetical protein [Paenibacillus senegalensis]	65.5518	78.9298	299	417.157
894940	2	GH0	Fredericia_assembly	5.05325e-118	WP_013788822	hypothetical protein [Thermoanaerobacterium xylanolyticum] >gi|333113155|gb|AEF18092.1| hypothetical protein Thexy_2082 [Thermoanaerobacterium xylanolyticum LX-11]	71.6157	85.1528	229	372.474
886450	1	GH0	Fredericia_assembly	1.84369e-169	WP_012198696	hypothetical protein [Lachnoclostridium phytofermentans] >gi|160427490|gb|ABX41053.1| hypothetical protein Cphy_0666 [Lachnoclostridium phytofermentans ISDg]	52.0879	70.5495	455	513.457
359525	2	GH0	Fredericia_assembly	0	WP_047685352	hypothetical protein [Paenibacillus chondroitinus]	36.6569	54.0567	1001	633.254
143820	2	GH0	Fredericia_assembly	7.84265e-78	WP_051585931	hypothetical protein [Caldanaerobius polysaccharolyticus]	68.617	76.5957	188	261.922
682940	1	GH0	Fredericia_assembly	0	WP_009133532	hypothetical protein [Alistipes indistinctus] >gi|353348250|gb|EHB92522.1| hypothetical protein HMPREF9450_00726 [Alistipes indistinctus YIT 12060]	43.9351	61.127	1045	919.457
460070	2	GH0	Fredericia_assembly	0	WP_019538107	hypothetical protein [Proteiniphilum acetatigenes]	67.2055	81.2933	432	624.009
755900	1	GH0	Fredericia_assembly	1.87622e-112	WP_007418977	oxidoreductase [Pedosphaera parvula] >gi|223890457|gb|EEF56992.1| oxidoreductase domain protein [bacterium Ellin514]	43.6145	63.1325	411	349.362
261195	2	GH0	Fredericia_assembly	2.11226e-164	WP_012375791	oxidoreductase domain-containing protein [Opitutus terrae] >gi|177842004|gb|ACB76256.1| oxidoreductase domain protein [Opitutus terrae PB90-1]	56.4706	69.4118	419	482.256
185700	1	GH0	Fredericia_assembly	0	WP_053187177	hypothetical protein [Sunxiuqinia dokdonensis] >gi|918918053|gb|KOH43223.1| hypothetical protein NC99_39540 [Sunxiuqinia dokdonensis]	69.011	79.7802	441	650.203
727110	2	GH0	Fredericia_assembly	1.04636e-128	WP_052361148	hypothetical protein [Diplosphaera colitermitum]	46.3303	62.156	431	399.438
362165	1	GH0	Fredericia_assembly	0	WP_019539851	oxidoreductase [Proteiniphilum acetatigenes]	71.5859	83.9207	451	699.893
356430	2	GH0	Fredericia_assembly	4.66813e-88	WP_015735261	hypothetical protein [Paenibacillus sp. Y412MC10] >gi|261283303|gb|ACX65274.1| conserved hypothetical protein [Paenibacillus sp. Y412MC10]	44.3548	58.6022	364	297.745
640630	2	GH0	Fredericia_assembly	1.34508e-65	WP_053181846	glycoside hydrolase [Sunxiuqinia dokdonensis] >gi|918920654|gb|KOH45490.1| glycosyl hydrolase family 43 [Sunxiuqinia dokdonensis]	61.6279	75.5814	172	215.698
849145	2	GH0	Fredericia_assembly	0	WP_009860790	MULTISPECIES: hypothetical protein [Parabacteroides] >gi|409224971|gb|EKN17895.1| hypothetical protein HMPREF1076_01339 [Parabacteroides goldsteinii CL02T12C30] >gi|476626766|gb|EMZ33410.1| hypothetical protein C825_02263 [Parabacteroides sp. ASF519] >gi|507757291|gb|EOS16178.1| hypothetical protein C803_03394 [Parabacteroides goldsteinii dnLKV18] >gi|805435732|gb|KKB56750.1| hypothetical protein…	80.7882	91.8719	406	726.087
755795	1	GH0	Fredericia_assembly	1.05176e-126	WP_007418977	oxidoreductase [Pedosphaera parvula] >gi|223890457|gb|EEF56992.1| oxidoreductase domain protein [bacterium Ellin514]	45.1163	65.5814	427	390.193
798390	2	GH0	Fredericia_assembly	1.07293e-158	WP_019539851	oxidoreductase [Proteiniphilum acetatigenes]	87.0833	91.6667	240	460.685
252990	2	GH0	Fredericia_assembly	2.32517e-179	WP_045089842	MULTISPECIES: oxidoreductase [Bacteria] >gi|697633638|emb|CEA16115.1| oxidoreductase [Porphyromonadaceae bacterium ING2-E5B]	100	100	241	513.457
398975	1	GH0	Fredericia_assembly	0	WP_045087942	hypothetical protein [Defluviitoga tunisiensis] >gi|762220684|emb|CEP78513.1| alpha-L-rhamnosidase [Defluviitoga tunisiensis]	100	100	561	1173.69
571475	2	GH0	Fredericia_assembly	9.15465e-103	WP_051492468	hypothetical protein [[Clostridium] cellulosi]	47.4684	66.7722	316	332.413
418510	1	GH0	Fredericia_assembly	0	AHW59647	oxidoreductase [Draconibacterium orientale]	80.2691	90.8072	446	785.408
289000	2	GH0	Fredericia_assembly	0	KKB57454	hypothetical protein HMPREF1536_02176 [Parabacteroides gordonii MS-1]	79.0749	88.9868	454	773.081
114985	1	GH0	Fredericia_assembly	0	CCY39585	putative uncharacterized protein [Firmicutes bacterium CAG:124]	46.0825	62.0619	953	854.744
917780	2	GH0	Fredericia_assembly	3.00018e-113	WP_051628306	hypothetical protein [Acidobacteria bacterium KBS 146]	54.4218	71.0884	294	350.903
665030	2	GH0	Fredericia_assembly	1.3968e-173	EGN41506	hypothetical protein HMPREF0994_02101 [Lachnospiraceae bacterium 3_1_57FAA_CT1]	49.5127	67.0565	510	523.857
244925	2	GH0	Fredericia_assembly	7.93397e-142	CDE05728	putative uncharacterized protein [Anaerotruncus sp. CAG:390]	48.6811	65.9472	414	428.713
598365	2	GH0	Fredericia_assembly	2.05929e-51	WP_040762452	glycoside hydrolase [Spirosoma panaciterrae]	53.3333	66.6667	162	179.489
397895	2	GH0	Fredericia_assembly	0	CEA16179	hypothetical protein ING2E5B_1431 [Porphyromonadaceae bacterium ING2-E5B]	100	100	249	527.709
481595	1	GH0	Fredericia_assembly	0	WP_028554846	hypothetical protein [Paenibacillus sp. URHA0014]	50.5304	67.1167	1037	1103.97
667205	2	GH0	Fredericia_assembly	0	WP_015357769	hypothetical protein [[Clostridium] stercorarium] >gi|442739383|gb|AGC67072.1| hypothetical protein Cst_c00400 [ [[Clostridium] stercorarium subsp. stercorarium DSM 8532] >gi|472397956|gb|AGI38155.1| hypothetical protein Clst_0037 [ [[Clostridium] stercorarium subsp. stercorarium DSM 8532]	71.7039	85.3955	980	1526.53
556575	1	GH0	Fredericia_assembly	3.07063e-60	WP_026904709	hypothetical protein [Pedobacter glucosidilyticus]	40.9375	55.625	290	216.083
409780	2	GH0	Fredericia_assembly	6.88651e-142	CEA16179	hypothetical protein ING2E5B_1431 [Porphyromonadaceae bacterium ING2-E5B]	99.0244	99.5122	205	416.387
802920	2	GH0	Fredericia_assembly	1.93598e-125	CDC09844	putative uncharacterized protein [Clostridium sp. CAG:413]	52.4079	71.1048	353	397.127
698455	2	GH0	Fredericia_assembly	0	WP_013781400	hypothetical protein [Mahella australiensis] >gi|332700031|gb|AEE96972.1| hypothetical protein Mahau_1791 [Mahella australiensis 50-1 BON]	51.3185	68.5598	971	1016.91
395175	1	GH0	Fredericia_assembly	0	WP_008156092	hypothetical protein [Parabacteroides johnsonii] >gi|409217388|gb|EKN10364.1| hypothetical protein HMPREF1077_01615 [Parabacteroides johnsonii CL02T12C29]	58.92	75.5063	1036	1326.23
714350	1	GH0	Fredericia_assembly	3.24674e-84	WP_037496547	hypothetical protein [Sphingobacterium sp. ACCC 05744] >gi|688465845|gb|KGE14936.1| hypothetical protein DI53_1163 [Sphingobacterium sp. ACCC 05744]	43.695	61.8768	339	282.337
845840	1	GH0	Fredericia_assembly	9.73568e-120	GAP69621	predicted dehydrogenase [Bacteroidales bacterium 6E]	64.7287	78.2946	258	362.459
651595	2	GH0	Fredericia_assembly	8.14292e-125	GAP69621	predicted dehydrogenase [Bacteroidales bacterium 6E]	63.7037	78.5185	270	376.326
564095	2	GH0	Fredericia_assembly	3.74255e-116	WP_033165887	hypothetical protein [Clostridium sp. KNHs205]	51.9403	68.9552	335	372.474
272595	2	GH0	Fredericia_assembly	2.88521e-41	WP_046672915	dehydrogenase [Sphingobacterium sp. Ag1] >gi|817566754|gb|KKO92131.1| dehydrogenase [Sphingobacterium sp. Ag1]	52.7027	70.2703	147	153.68
923395	2	GH0	Fredericia_assembly	2.07553e-58	WP_013779826	hypothetical protein [Mahella australiensis] >gi|332698451|gb|AEE95392.1| hypothetical protein Mahau_0169 [Mahella australiensis 50-1 BON]	43.6782	57.4713	259	210.69
354985	1	GH0	Fredericia_assembly	0	CCZ09106	putative glycogen debranching enzyme archaeal type [Odoribacter sp. CAG:788]	56.0372	73.065	643	757.673
383915	2	GH0	Fredericia_assembly	8.40742e-114	WP_012913385	oxidoreductase [Pirellula staleyi] >gi|283440684|gb|ADB19126.1| oxidoreductase domain protein [Pirellula staleyi DSM 6068]	45.2607	62.3223	417	353.599
178130	2	GH0	Fredericia_assembly	4.95702e-155	CDM64262	glycogen debranching enzyme, putative [Pyrinomonas methylaliphatogenes]	43.7788	57.1429	627	476.093
672410	2	GH0	Fredericia_assembly	6.9403e-80	CCY39585	putative uncharacterized protein [Firmicutes bacterium CAG:124]	57.7273	72.7273	218	270.011
145650	1	GH0	Fredericia_assembly	0	WP_019540960	hypothetical protein [Proteiniphilum acetatigenes]	79.3515	88.3959	586	1001.89
38055	1	GH0	Fredericia_assembly	0	WP_044059985	hypothetical protein [Proteiniphilum acetatigenes]	74.2809	85.11	591	951.814
681900	1	GH0	Fredericia_assembly	0	KKS44682	hypothetical protein UV05_C0002G0014 [candidate division CPR1 bacterium GW2011_GWA2_42_17]	51.2953	68.0484	576	602.438
549490	2	GH0	Fredericia_assembly	7.14896e-95	WP_035640787	hypothetical protein, partial [Flavobacterium sp. EM1308]	50.3333	68.6667	300	311.997
912645	1	GH0	Fredericia_assembly	0	WP_044059985	hypothetical protein [Proteiniphilum acetatigenes]	79.8291	88.2051	585	998.423
640490	1	GH0	Fredericia_assembly	0	WP_044059985	hypothetical protein [Proteiniphilum acetatigenes]	81.0491	89.1709	591	1020.38
638125	1	GH0	Fredericia_assembly	0	WP_044059985	hypothetical protein [Proteiniphilum acetatigenes]	73.7733	86.2944	591	953.355
15015	2	GH0	Fredericia_assembly	2.00679e-105	WP_041973687	hypothetical protein [Pyrinomonas methylaliphatogenes]	34.6726	48.5119	593	347.436
677845	2	GH0	Fredericia_assembly	3.89043e-115	WP_045517075	hypothetical protein [Bacillus niacini]	45.3846	65.641	386	359.377
841155	2	GH0	Fredericia_assembly	2.21594e-161	WP_013781379	glycoside hydrolase [Mahella australiensis] >gi|332700010|gb|AEE96951.1| glycoside hydrolase family 2 sugar binding protein [Mahella australiensis 50-1 BON]	29.7641	47.8221	1064	517.309
845925	1	GH0	Fredericia_assembly	9.38854e-61	WP_035604446	dehydrogenase [Haloferula sp. BvORR071]	43.8735	56.917	231	209.534
772070	2	GH0	Fredericia_assembly	6.46724e-170	GAP68494	predicted dehydrogenase [Bacteroidales bacterium 6E]	74.1935	84.8387	309	492.271
256900	2	GH0	Fredericia_assembly	8.62685e-30	CEA16179	hypothetical protein ING2E5B_1431 [Porphyromonadaceae bacterium ING2-E5B]	56.25	72.3214	111	120.168
564650	2	GH0	Fredericia_assembly	2.21013e-103	CDB41827	putative uncharacterized protein [Ruminococcus sp. CAG:177]	59.7744	74.0602	264	335.109
872025	1	GH0	Fredericia_assembly	0	WP_005587944	inositol 2-dehydrogenase [Clostridium ultunense] >gi|452991084|emb|CCQ97634.1| Uncharacterized oxidoreductase YrbE [Clostridium ultunense Esp]	77.5449	89.8204	334	550.821
724975	1	GH102	Fredericia_assembly	1.34137e-105	WP_052835137	hypothetical protein [Syntrophaceticus schinkii] >gi|754549969|emb|CEO87308.1| putative 3D domain protein [Syntrophaceticus schinkii]	70.4036	85.2018	223	320.087
157285	1	GH105	Fredericia_assembly	0	WP_004302681	MULTISPECIES: glycosyl hydrolase family 88 [Bacteroides] >gi|298515458|gb|EFI39339.1| glycosyl hydrolase, family 88 [Bacteroides sp. 3_1_23] >gi|335942891|gb|EGN04733.1| hypothetical protein HMPREF1017_00306 [Bacteroides ovatus 3_8_47FAA]	74.5098	88.2353	355	588.956
619500	1	GH105	Fredericia_assembly	0	WP_007660077	glycosyl hydrolase family 88 [Bacteroides intestinalis] >gi|189438584|gb|EDV07569.1| glycosyl hydrolase, family 88 [Bacteroides intestinalis DSM 17393]	67.1196	81.7935	367	540.806
564640	1	GH105	Fredericia_assembly	0	GAO28085	rhamnogalacturonides degradation protein RhiN [Geofilum rubicundum JCM 15548]	46.3768	61.3043	668	574.318
709795	1	GH105	Fredericia_assembly	0	WP_044266458	glycosyl hydrolase family 88 [Candidatus Bacteroides timonensis]	70.9589	84.1096	365	564.688
148590	2	GH105	Fredericia_assembly	0	AFN73324	glycosyl hydrolase family 88 [Melioribacter roseus P3M-2]	66.9271	78.3854	380	547.354
20840	2	GH105	Fredericia_assembly	3.45e-169	WP_015845752	rhamnogalacturonyl hydrolase [Paenibacillus sp. JDR-2] >gi|247545793|gb|ACT02812.1| glycosyl hydrolase family 88 [Paenibacillus sp. JDR-2]	66.8675	83.4337	332	488.804
20845	2	GH105	Fredericia_assembly	0	WP_034843584	rhamnogalacturonyl hydrolase [[Clostridium] cellulosi]	67.9272	81.3725	714	1053.12
283330	2	GH105	Fredericia_assembly	0	WP_052170511	hypothetical protein [Massilia sp. JS1662]	45.0899	59.1978	690	625.55
588650	1	GH105	Fredericia_assembly	0	WP_019540505	hypothetical protein [Proteiniphilum acetatigenes]	67.2131	82.5137	366	542.732
622140	2	GH105	Fredericia_assembly	4.09474e-53	WP_047914478	hypothetical protein [Paenibacillus sp. TCA20] >gi|665411223|dbj|GAK43465.1| hypothetical protein TCA2_5963 [Paenibacillus sp. TCA20]	65.873	83.3333	126	188.734
365050	1	GH105	Fredericia_assembly	0	WP_053187361	hypothetical protein [Sunxiuqinia dokdonensis] >gi|918917999|gb|KOH43181.1| hypothetical protein NC99_40050 [Sunxiuqinia dokdonensis]	69.5755	79.0094	422	605.905
861505	1	GH105	Fredericia_assembly	3.90578e-177	WP_034838340	glycosyl hydrolase family 88 [[Clostridium] cellulosi]	66.8693	83.8906	329	508.449
354605	2	GH105	Fredericia_assembly	5.83534e-84	WP_036622919	glycosyl hydrolase family 88 [Paenibacillus macerans] >gi|675491275|gb|KFN08943.1| unsaturated rhamnogalacturonyl hydrolase yteR [Paenibacillus macerans]	41.5473	57.5931	343	271.166
831305	1	GH105	Fredericia_assembly	0	WP_019538265	hypothetical protein [Proteiniphilum acetatigenes]	80.1527	89.5674	392	674.085
595435	2	GH105	Fredericia_assembly	4.46097e-145	WP_028553454	glycosyl hydrolase [Paenibacillus sp. URHA0014]	40.1754	57.7193	569	448.358
732100	2	GH105	Fredericia_assembly	6.75265e-99	WP_009250860	MULTISPECIES: glycosyl hydrolase family 88 [Clostridiales] >gi|336013338|gb|EGN43220.1| unsaturated rhamnogalacturonyl hydrolase [Lachnospiraceae bacterium 3_1_57FAA_CT1]	57.563	75.6303	238	305.064
566560	2	GH105	Fredericia_assembly	1.58164e-58	CCY38625	uncharacterized protein BN472_02807 [Tannerella sp. CAG:118]	32.4268	48.5356	438	219.935
592505	2	GH105	Fredericia_assembly	6.35266	WP_046256295	methylase [Streptomyces sp. WM6386] >gi|807128179|gb|KKD09866.1| methylase [Streptomyces sp. WM6386]	40	54	50	38.1206
145675	1	GH106	Fredericia_assembly	0	WP_019537831	hypothetical protein [Proteiniphilum acetatigenes]	71.5983	83.9093	924	1410.59
746520	1	GH106	Fredericia_assembly	0	EGK01520	hypothetical protein HMPREF9455_02353 [Dysgonomonas gadei ATCC BAA-286]	59.3716	74.4312	923	1170.22
342540	2	GH106	Fredericia_assembly	0	WP_026628036	glycosyl hydrolase family 2 [Dysgonomonas capnocytophagoides]	64.8077	79.6154	520	736.873
157310	1	GH106	Fredericia_assembly	0	WP_019537831	hypothetical protein [Proteiniphilum acetatigenes]	66.4865	80.8649	925	1321.22
512390	1	GH106	Fredericia_assembly	0	WP_026326942	glycoside hydrolase family 2 [Proteiniphilum acetatigenes]	61.2963	77.2222	1077	1414.82
526610	1	GH106	Fredericia_assembly	0	WP_026326942	glycoside hydrolase family 2 [Proteiniphilum acetatigenes]	75.7156	86.4266	1082	1748.41
145495	1	GH106	Fredericia_assembly	0	WP_026326942	glycoside hydrolase family 2 [Proteiniphilum acetatigenes]	68.9177	82.6087	1080	1605.5
849645	1	GH106	Fredericia_assembly	0	WP_019246623	hypothetical protein [Candidatus Alistipes marseilloanorexicus]	65.37	79.6015	1052	1504.19
133655	2	GH106	Fredericia_assembly	0	WP_019246623	hypothetical protein [Candidatus Alistipes marseilloanorexicus]	53.0689	69.9717	1047	1172.53
35900	2	GH106	Fredericia_assembly	0	WP_022824453	glycoside hydrolase family 2 [Hymenobacter norwichensis]	61.583	74.1313	518	701.049
554365	1	GH106	Fredericia_assembly	3.69959e-123	WP_026326942	glycoside hydrolase family 2 [Proteiniphilum acetatigenes]	75.4237	86.0169	236	387.497
418720	1	GH106	Fredericia_assembly	1.20992e-100	AHG93180	glycoside hydrolase family 2 sugar binding protein (plasmid) [Gemmatirosa kalamazoonesis]	45.2128	63.8298	375	330.872
221105	1	GH106	Fredericia_assembly	0	WP_010801924	MULTISPECIES: hypothetical protein [Parabacteroides] >gi|476625591|gb|EMZ32247.1| hypothetical protein C825_02925 [Parabacteroides sp. ASF519] >gi|507758239|gb|EOS17103.1| hypothetical protein C803_03002 [Parabacteroides goldsteinii dnLKV18]	64.7116	77.3216	1014	1377.84
5	1	GH106	Fredericia_assembly	1.04402e-145	AHG93180	glycoside hydrolase family 2 sugar binding protein (plasmid) [Gemmatirosa kalamazoonesis]	39.8319	57.3109	593	456.062
798985	1	GH106	Fredericia_assembly	0	AKC83853	hypothetical protein IMCC26134_02050 [Verrucomicrobia bacterium IMCC26134]	38.6567	51.8657	1302	771.155
585030	1	GH106	Fredericia_assembly	0	WP_010801924	MULTISPECIES: hypothetical protein [Parabacteroides] >gi|476625591|gb|EMZ32247.1| hypothetical protein C825_02925 [Parabacteroides sp. ASF519] >gi|507758239|gb|EOS17103.1| hypothetical protein C803_03002 [Parabacteroides goldsteinii dnLKV18]	66.0465	78.7597	644	894.034
173420	1	GH106	Fredericia_assembly	0	WP_052724059	hypothetical protein [Verrucomicrobia bacterium IMCC26134]	45.5357	58.5459	771	629.787
834040	1	GH106	Fredericia_assembly	2.73815e-43	WP_010801924	MULTISPECIES: hypothetical protein [Parabacteroides] >gi|476625591|gb|EMZ32247.1| hypothetical protein C825_02925 [Parabacteroides sp. ASF519] >gi|507758239|gb|EOS17103.1| hypothetical protein C803_03002 [Parabacteroides goldsteinii dnLKV18]	72.549	86.2745	102	161.77
266930	2	GH106	Fredericia_assembly	2.23067e-48	WP_048920949	glycoside hydrolase [Rufibacter sp. DG31D]	49.7143	67.4286	175	180.644
898420	2	GH106	Fredericia_assembly	0	WP_026326942	glycoside hydrolase family 2 [Proteiniphilum acetatigenes]	76.9014	87.6056	355	587.415
721385	1	GH106	Fredericia_assembly	7.96546e-89	WP_019540510	hypothetical protein [Proteiniphilum acetatigenes]	68.2028	76.4977	211	294.664
154610	2	GH106	Fredericia_assembly	3.43223e-88	WP_019540510	hypothetical protein [Proteiniphilum acetatigenes]	65.7277	76.5258	210	292.738
604235	2	GH106	Fredericia_assembly	2.60523e-112	WP_019540510	hypothetical protein [Proteiniphilum acetatigenes]	64.7727	78.7879	262	360.918
159335	1	GH106	Fredericia_assembly	0	WP_019540510	hypothetical protein [Proteiniphilum acetatigenes]	65.6593	78.1136	1089	1512.28
106460	1	GH106	Fredericia_assembly	0	WP_019540510	hypothetical protein [Proteiniphilum acetatigenes]	64.7425	77.7975	1090	1530.77
828080	1	GH106	Fredericia_assembly	1.41624e-112	WP_019246623	hypothetical protein [Candidatus Alistipes marseilloanorexicus]	58.5965	73.6842	285	361.688
554370	1	GH106	Fredericia_assembly	6.6958e-71	WP_019246623	hypothetical protein [Candidatus Alistipes marseilloanorexicus]	80.4348	91.3043	138	240.35
332720	2	GH106	Fredericia_assembly	1.2217e-76	WP_019246623	hypothetical protein [Candidatus Alistipes marseilloanorexicus]	74.5342	84.472	161	258.84
896490	1	GH106	Fredericia_assembly	0	WP_018612681	hypothetical protein [Segetibacter koreensis]	58.631	74.1071	1006	1256.12
685695	1	GH106	Fredericia_assembly	0	WP_020529864	hypothetical protein [Flexithrix dorotheae]	75.5224	87.1642	335	557.755
527215	2	GH108	Fredericia_assembly	0	WP_048104508	hypothetical protein [Methanoculleus bourgensis]	81.8182	90.3319	692	1209.13
59710	2	GH108	Fredericia_assembly	8.85857e-65	WP_014807055	secretion activating protein [Anaerobaculum mobile] >gi|390620680|gb|AFM21827.1| putative secretion activating protein [Anaerobaculum mobile DSM 13181]	57.6271	68.3616	174	208.764
381780	2	GH108	Fredericia_assembly	1.23752e-64	WP_014807055	secretion activating protein [Anaerobaculum mobile] >gi|390620680|gb|AFM21827.1| putative secretion activating protein [Anaerobaculum mobile DSM 13181]	56.9832	68.1564	174	208.379
8360	1	GH109	Fredericia_assembly	0	WP_009859761	glycosyl hydrolase family 109 [Parabacteroides goldsteinii] >gi|409227190|gb|EKN20091.1| hypothetical protein HMPREF1076_00287 [Parabacteroides goldsteinii CL02T12C30]	70.354	83.4071	451	693.73
445565	1	GH109	Fredericia_assembly	0	WP_009859761	glycosyl hydrolase family 109 [Parabacteroides goldsteinii] >gi|409227190|gb|EKN20091.1| hypothetical protein HMPREF1076_00287 [Parabacteroides goldsteinii CL02T12C30]	71.1752	81.3747	451	691.419
244120	2	GH109	Fredericia_assembly	0	CDC98779	predicted dehydrogenases and related proteins [Alistipes sp. CAG:268]	64.1026	77.3504	465	641.728
179860	2	GH109	Fredericia_assembly	0	WP_019539524	hypothetical protein [Proteiniphilum acetatigenes]	70.1099	80.4396	435	669.463
233520	1	GH109	Fredericia_assembly	0	EFI06789	oxidoreductase, Gfo/Idh/MocA family [Bacteroides sp. 3_1_19]	65.0108	77.9698	456	639.032
488525	1	GH109	Fredericia_assembly	0	WP_019539524	hypothetical protein [Proteiniphilum acetatigenes]	73.4491	84.3672	403	647.121
531460	1	GH109	Fredericia_assembly	0	WP_025865409	acetylgalactosaminidase [Prolixibacter bellariivorans]	66.7335	79.9599	498	715.687
510975	1	GH109	Fredericia_assembly	0	CDC98779	predicted dehydrogenases and related proteins [Alistipes sp. CAG:268]	63.2479	76.7094	465	634.024
13670	1	GH109	Fredericia_assembly	0	WP_010662653	glycosyl hydrolase family 109 [Marinilabilia salmonicolor]	66.7396	81.8381	456	669.078
218085	2	GH109	Fredericia_assembly	0	WP_019539524	hypothetical protein [Proteiniphilum acetatigenes]	80.2105	89.2632	475	822.772
341390	2	GH109	Fredericia_assembly	0	WP_026260404	acetylgalactosaminidase [Segetibacter koreensis]	66.0297	79.6178	470	655.596
244115	2	GH109	Fredericia_assembly	0	CDC98779	predicted dehydrogenases and related proteins [Alistipes sp. CAG:268]	61.7647	76.0181	442	590.882
144350	1	GH109	Fredericia_assembly	0	WP_025865409	acetylgalactosaminidase [Prolixibacter bellariivorans]	69.7395	80.5611	498	733.791
848390	1	GH109	Fredericia_assembly	0	WP_019539524	hypothetical protein [Proteiniphilum acetatigenes]	74.8414	86.0465	473	760.755
302245	2	GH109	Fredericia_assembly	0	WP_010662653	glycosyl hydrolase family 109 [Marinilabilia salmonicolor]	67.0968	80.8602	458	668.307
103620	1	GH109	Fredericia_assembly	0	WP_019539524	hypothetical protein [Proteiniphilum acetatigenes]	81.3305	90.1288	466	811.987
708370	2	GH109	Fredericia_assembly	0	WP_045089119	glycosyl hydrolase family 109 [Porphyromonadaceae bacterium ING2-E5B] >gi|697632760|emb|CEA15237.1| Glycosyl hydrolase family 109 protein 1 [Porphyromonadaceae bacterium ING2-E5B]	99.7845	99.7845	464	969.918
510960	1	GH109	Fredericia_assembly	0	CDC98779	predicted dehydrogenases and related proteins [Alistipes sp. CAG:268]	63.3484	76.6968	442	603.208
867975	1	GH109	Fredericia_assembly	0	WP_019540488	hypothetical protein [Proteiniphilum acetatigenes]	69.917	84.6473	481	746.503
894845	2	GH109	Fredericia_assembly	0	WP_046369168	acetylgalactosaminidase [Flavihumibacter petaseus] >gi|806383149|dbj|GAO43261.1| putative glycosidase [Flavihumibacter petaseus NBRC 106054]	66.0804	78.392	394	555.058
397815	2	GH109	Fredericia_assembly	0	WP_045089052	glycosyl hydrolase family 109 [Porphyromonadaceae bacterium ING2-E5B] >gi|697632664|emb|CEA15141.1| Glycosyl hydrolase family 109 protein 1 [Porphyromonadaceae bacterium ING2-E5B]	100	100	281	597.43
745835	2	GH109	Fredericia_assembly	0	WP_019539524	hypothetical protein [Proteiniphilum acetatigenes]	85.1211	93.7716	289	535.413
33895	2	GH109	Fredericia_assembly	5.95485e-130	WP_019539524	hypothetical protein [Proteiniphilum acetatigenes]	66.9173	79.6992	266	389.037
499410	2	GH109	Fredericia_assembly	1.34522e-88	WP_027202831	glycosyl hydrolase family 109 [Butyricimonas virosa]	73.5294	86.4706	170	279.256
448455	1	GH109	Fredericia_assembly	0	WP_025865409	acetylgalactosaminidase [Prolixibacter bellariivorans]	52.686	70.8678	482	545.814
20915	2	GH109	Fredericia_assembly	0	WP_046150536	acetylgalactosaminidase [Parabacteroides sp. HGS0025] >gi|805426827|gb|KKB47824.1| hypothetical protein HMPREF1212_03672 [Parabacteroides sp. HGS0025]	69.1689	80.9651	373	562.762
861145	1	GH109	Fredericia_assembly	5.47025e-56	WP_053826652	glycosyl hydrolase [bacterium SIT8]	63.5762	74.8344	149	193.356
47145	2	GH109	Fredericia_assembly	1.51844e-136	WP_019539524	hypothetical protein [Proteiniphilum acetatigenes]	72.7612	80.9701	262	407.527
600365	2	GH109	Fredericia_assembly	0	WP_014021764	glycosyl hydrolase family 109 [Cyclobacterium marinum] >gi|342354948|gb|AEL27478.1| oxidoreductase domain protein [Cyclobacterium marinum DSM 745]	69.2469	83.0544	472	700.279
156145	2	GH109	Fredericia_assembly	1.64858e-171	AHG89737	oxidoreductase domain protein [Gemmatirosa kalamazoonesis]	51.3393	72.3214	445	502.286
7605	1	GH109	Fredericia_assembly	1.06238e-140	WP_002699423	glycosyl hydrolase family 109 [Microscilla marina] >gi|123987750|gb|EAY27441.1| oxidoreductase, Gfo/Idh/MocA family [Microscilla marina ATCC 23134]	47.8261	64.3478	445	423.705
278035	2	GH109	Fredericia_assembly	1.71829e-159	WP_014219710	glycosyl hydrolase family 109 [Niastella koreensis] >gi|361060805|gb|AEV99796.1| Alpha-N-acetylgalactosaminidase [Niastella koreensis GR20-10]	49.46	66.9546	456	473.396
85875	1	GH109	Fredericia_assembly	0	WP_053826125	glycosyl hydrolase [bacterium SIT8]	85.4945	94.5055	455	849.736
469060	2	GH109	Fredericia_assembly	8.37469e-65	WP_019539524	hypothetical protein [Proteiniphilum acetatigenes]	67.4847	74.2331	154	218.009
863900	2	GH109	Fredericia_assembly	2.88597e-123	WP_053769964	glycosyl hydrolase [Clostridium sp. BR72]	55.836	69.4006	306	372.089
861150	1	GH109	Fredericia_assembly	4.66998e-56	CCY37278	oxidoreductase NAD-binding domain protein [Alistipes sp. CAG:831]	76.6355	89.7196	107	192.586
929575	1	GH109	Fredericia_assembly	3.31381e-169	WP_014219710	glycosyl hydrolase family 109 [Niastella koreensis] >gi|361060805|gb|AEV99796.1| Alpha-N-acetylgalactosaminidase [Niastella koreensis GR20-10]	51.8672	67.4274	475	499.204
923925	1	GH109	Fredericia_assembly	4.91262e-173	WP_007127530	glycosyl hydrolase family 109 [Paenibacillus lactis] >gi|353202779|gb|EHB68228.1| oxidoreductase domain protein [Paenibacillus lactis 154]	58.8529	75.3117	395	503.056
6830	1	GH109	Fredericia_assembly	9.34096e-139	WP_041257459	glycosyl hydrolase family 109 [Fibrella aestuarina]	46.6083	62.1444	450	418.313
624585	1	GH10	Fredericia_assembly	0	WP_006799213	hypothetical protein [Dysgonomonas gadei] >gi|332829782|gb|EGK02428.1| hypothetical protein HMPREF9455_01698 [Dysgonomonas gadei ATCC BAA-286]	52.0104	63.6835	723	723.005
417970	2	GH10	Fredericia_assembly	0	WP_015358451	MULTISPECIES: endo-alpha-xylanase [Ruminiclostridium] >gi|442740070|gb|AGC67759.1| endo-alpha-xylanase [ [[Clostridium] stercorarium subsp. stercorarium DSM 8532] >gi|472398602|gb|AGI38801.1| beta-1-4-xylanase [ [[Clostridium] stercorarium subsp. stercorarium DSM 8532]	76.3975	87.8882	322	540.421
420615	1	GH10	Fredericia_assembly	0	WP_027622372	1,4-beta-xylanase [[Clostridium] clariflavum]	61.596	76.5586	401	543.117
181345	1	GH10	Fredericia_assembly	0	WP_013290028	beta-1,4-xylanase [Caldicellulosiruptor obsidiansis] >gi|302574234|gb|ADL42025.1| glycoside hydrolase family 10 [Caldicellulosiruptor obsidiansis OB47]	60.9572	75.5668	397	528.865
206030	1	GH10	Fredericia_assembly	0	WP_010663023	endo-1,4-beta-xylanase [Marinilabilia salmonicolor]	66.129	79.5699	372	530.791
89355	2	GH10	Fredericia_assembly	0	WP_008098872	endo-1,4-beta-xylanase [Verrucomicrobiae bacterium DG1235] >gi|198257328|gb|EDY81636.1| Glycosyl hydrolase family 10 [Verrucomicrobiae bacterium DG1235]	71.6216	84.8649	370	576.244
145680	1	GH10	Fredericia_assembly	0	WP_006843632	endo-1,4-beta-xylanase [Dysgonomonas mossii] >gi|332885752|gb|EGK05998.1| glycosyl hydrolase family 10 [Dysgonomonas mossii DSM 22836]	65.3543	80.5774	381	543.117
471115	1	GH10	Fredericia_assembly	1.81042e-179	WP_016778704	endo-1,4-beta-xylanase [Anaerophaga thermohalophila]	66.8493	81.9178	364	516.538
471105	1	GH10	Fredericia_assembly	3.59191e-132	WP_026298114	1,4-beta-xylanase [Cohnella laeviribosi]	61.9377	79.9308	285	401.364
243770	1	GH10	Fredericia_assembly	0	WP_026475217	glycosyl hydrolase family 10 [Alkaliflexus imshenetskii]	65.5267	78.5226	728	982.63
611775	1	GH10	Fredericia_assembly	3.52917e-139	AJO67864	endo-1,4-xylanase [bacterium enrichment culture]	66.6667	82.2917	288	410.223
269215	2	GH10	Fredericia_assembly	0	WP_015255677	endo-1,4-beta-xylanase [Thermobacillus composti] >gi|430734993|gb|AGA58938.1| beta-1,4-xylanase [Thermobacillus composti KWC4]	63.4703	75.7991	437	565.074
178210	1	GH10	Fredericia_assembly	4.08022e-169	AEV59741	putative xylanase [uncultured bacterium]	64.6893	79.9435	352	489.189
178065	1	GH10	Fredericia_assembly	6.94628e-167	AEV59741	putative xylanase [uncultured bacterium]	71.3855	82.2289	332	492.656
149535	1	GH10	Fredericia_assembly	0	AJO67864	endo-1,4-xylanase [bacterium enrichment culture]	100	100	344	711.064
190070	1	GH10	Fredericia_assembly	5.76964e-147	WP_026885071	esterase [Clostridium beijerinckii]	58.3799	75.1397	358	451.055
89365	2	GH10	Fredericia_assembly	4.06725e-167	WP_010663030	esterase [Marinilabilia salmonicolor]	63.3423	78.9757	367	509.22
178200	1	GH10	Fredericia_assembly	2.09919e-155	WP_044743638	1,4-beta-xylanase [Anoxybacillus sp. ATCC BAA-2555]	63.0303	78.7879	329	451.825
181395	1	GH10	Fredericia_assembly	1.06961e-153	AJO67864	endo-1,4-xylanase [bacterium enrichment culture]	69.0789	83.2237	301	447.973
494170	2	GH10	Fredericia_assembly	1.28035e-180	AEV59741	putative xylanase [uncultured bacterium]	74.3284	84.4776	335	529.25
926320	2	GH10	Fredericia_assembly	1.02684e-86	WP_016778704	endo-1,4-beta-xylanase [Anaerophaga thermohalophila]	71.5976	87.574	169	271.552
776070	1	GH10	Fredericia_assembly	5.94234e-122	WP_025747525	hypothetical protein [Caldicoprobacter oshimai]	74.1667	85	240	367.851
932900	1	GH10	Fredericia_assembly	8.1918e-102	AGC54688	XynF, partial [uncultured organism]	84.7561	92.6829	164	305.064
178055	1	GH10	Fredericia_assembly	0	WP_025747525	hypothetical protein [Caldicoprobacter oshimai]	68.0739	81.7942	376	545.814
771620	2	GH10	Fredericia_assembly	0	WP_053184065	glycoside hydrolase [Sunxiuqinia dokdonensis]	68.5885	81.5109	503	750.74
331445	2	GH10	Fredericia_assembly	2.18392e-78	WP_052357168	hypothetical protein [Prevotella brevis]	71.519	84.8101	158	250.751
699365	1	GH10	Fredericia_assembly	1.60641e-135	EKQ50483	beta-1,4-xylanase [Clostridium sp. Maddingley MBC34-26]	58.0381	73.842	363	425.631
275480	2	GH10	Fredericia_assembly	2.40594e-108	WP_016482007	Beta-1,4-xylanase [Chthonomonas calidirosea] >gi|510022426|emb|CCW34445.1| Beta-1,4-xylanase [Chthonomonas calidirosea T49]	40.0438	58.2057	451	352.829
199800	2	GH10	Fredericia_assembly	1.50172e-95	ADN44275	xylanase [uncultured bacterium]	84.0491	90.184	163	293.893
772475	1	GH10	Fredericia_assembly	0	WP_013445134	endo-1,4-beta-xylanase [Paludibacter propionicigenes] >gi|312443409|gb|ADQ79765.1| Endo-1,4-beta-xylanase [Paludibacter propionicigenes WB4]	69.6296	78.0247	405	577.4
608855	1	GH10	Fredericia_assembly	7.90577e-167	CUH92739	putative secreted protein [Herbinix sp. SD1D]	61.1399	76.943	378	487.649
528955	2	GH10	Fredericia_assembly	0	GAO28841	hypothetical protein JCM15548_1976 [Geofilum rubicundum JCM 15548]	63.1679	75.9542	519	681.019
37560	1	GH10	Fredericia_assembly	0	WP_008152780	hypothetical protein [Parabacteroides johnsonii] >gi|218221843|gb|EEC94493.1| putative glycosyl hydrolase family 10 [Parabacteroides johnsonii DSM 18315] >gi|523992529|emb|CCX78027.1| putative uncharacterized protein [Parabacteroides johnsonii CAG:246]	68.0312	81.6764	513	761.14
517195	2	GH10	Fredericia_assembly	0	WP_045088033	1,4-beta-xylanase [Defluviitoga tunisiensis] >gi|762220795|emb|CEP78624.1| cellulose 1,4-beta-cellobiosidase [Defluviitoga tunisiensis]	99.7925	99.7925	482	977.622
654755	1	GH10	Fredericia_assembly	9.4771e-27	WP_051928008	hypothetical protein [Bacillus sp. 72]	43.7838	58.9189	180	112.849
178205	1	GH10	Fredericia_assembly	1.49539e-125	EKQ50483	beta-1,4-xylanase [Clostridium sp. Maddingley MBC34-26]	55.9078	76.6571	347	397.897
923355	1	GH10	Fredericia_assembly	1.26356e-127	WP_015842946	endo-1,4-beta-xylanase [Paenibacillus sp. JDR-2] >gi|157862724|gb|ABV90486.1| XynA2 [Paenibacillus sp. JDR-2] >gi|247542981|gb|ACS99999.1| Endo-1,4-beta-xylanase [Paenibacillus sp. JDR-2]	60.9929	75.5319	282	379.407
163770	1	GH110	Fredericia_assembly	0	WP_053826026	alpha-1,3-galactosidase B [bacterium SIT8]	68.0129	79.1599	615	873.618
791795	1	GH110	Fredericia_assembly	0	WP_053826026	alpha-1,3-galactosidase B [bacterium SIT8]	63.8158	75.6579	608	803.512
837675	2	GH110	Fredericia_assembly	0	WP_053826026	alpha-1,3-galactosidase B [bacterium SIT8]	99.308	99.654	289	604.749
583330	2	GH110	Fredericia_assembly	0	CCY38242	putative uncharacterized protein [Tannerella sp. CAG:118]	51.1986	67.637	579	598.201
467175	1	GH112	Fredericia_assembly	0	WP_044565125	D-galactosyl-beta-1-3-N-acetyl-D-hexosamine phosphorylase [Anaerococcus sp. 9402080]	65.035	78.8811	713	952.584
707230	2	GH112	Fredericia_assembly	0	WP_034842218	D-galactosyl-beta-1-4-L-rhamnose phosphorylase [[Clostridium] cellulosi]	77.3537	87.0229	393	653.284
914590	2	GH113	Fredericia_assembly	9.20273e-52	WP_049715406	hypothetical protein [Streptomyces sp. CMAA 1322] >gi|902962378|gb|KNB52644.1| hypothetical protein AC230_08260 [Streptomyces sp. CMAA 1322]	39.781	51.8248	253	185.652
178170	1	GH115	Fredericia_assembly	0	KNY30261	hypothetical protein Bccel_5538 [Pseudobacteroides cellulosolvens ATCC 35603 = DSM 2933]	49.6273	66.2407	935	918.687
627045	1	GH115	Fredericia_assembly	0	CDA48940	putative carbohydrate-active enzyme [Bacteroides stercoris CAG:120]	73.5431	84.4988	858	1346.26
415670	2	GH115	Fredericia_assembly	0	ADD61499	putative carbohydrate-active enzyme [uncultured organism]	66.5789	81.3158	760	1115.14
111650	2	GH115	Fredericia_assembly	0	WP_050009437	glycosyhydrolase [Flavobacterium sp. B17]	75.9936	86.9634	629	1051.2
814670	2	GH115	Fredericia_assembly	0	WP_010528489	hypothetical protein [Thermophagus xiamenensis]	82.029	90.1449	345	608.216
146895	1	GH115	Fredericia_assembly	1.48194e-104	CEJ68957	hypothetical protein BN1195_01249 [Chryseobacterium oranimense G311]	61.753	75.2988	250	319.316
431040	2	GH115	Fredericia_assembly	2.50688e-98	WP_051197665	hypothetical protein [Flavobacterium soli]	60.9756	77.6423	237	306.605
795675	1	GH115	Fredericia_assembly	0	WP_004294239	hypothetical protein [Bacteroides eggerthii] >gi|316907852|gb|EFV29551.1| hypothetical protein HMPREF1016_02157 [Bacteroides eggerthii 1_2_48FAA]	64.6409	78.453	540	751.125
776765	1	GH116	Fredericia_assembly	0	WP_016481694	Predicted bile acid beta-glucosidase [Chthonomonas calidirosea] >gi|510022113|emb|CCW34131.1| Predicted bile acid beta-glucosidase [Chthonomonas calidirosea T49]	45.4768	60.7579	810	725.317
620860	2	GH116	Fredericia_assembly	1.33175e-124	WP_016481694	Predicted bile acid beta-glucosidase [Chthonomonas calidirosea] >gi|510022113|emb|CCW34131.1| Predicted bile acid beta-glucosidase [Chthonomonas calidirosea T49]	58.2555	72.8972	321	389.037
866595	2	GH116	Fredericia_assembly	0	WP_044216155	hypothetical protein [Dysgonomonas gadei]	60.6618	76.2868	543	712.22
842255	2	GH116	Fredericia_assembly	9.57394e-132	WP_016481694	Predicted bile acid beta-glucosidase [Chthonomonas calidirosea] >gi|510022113|emb|CCW34131.1| Predicted bile acid beta-glucosidase [Chthonomonas calidirosea T49]	52.356	68.0628	379	410.223
838095	2	GH116	Fredericia_assembly	6.42525e-133	WP_016481694	Predicted bile acid beta-glucosidase [Chthonomonas calidirosea] >gi|510022113|emb|CCW34131.1| Predicted bile acid beta-glucosidase [Chthonomonas calidirosea T49]	53.2637	68.6684	380	415.231
303100	2	GH116	Fredericia_assembly	0	WP_052487378	hypothetical protein [Paenibacillus sp. VKM B-2647]	43.956	59.8291	808	669.463
152660	2	GH116	Fredericia_assembly	1.0665e-133	WP_008846022	hypothetical protein [Aliiglaciecola lipolytica] >gi|410141863|dbj|GAC16220.1| hypothetical protein GLIP_3609 [Aliiglaciecola lipolytica E3]	40.1575	56.8306	630	450.284
587730	1	GH116	Fredericia_assembly	0	CDE04106	putative uncharacterized protein [Bacteroides uniformis CAG:3]	51.9608	69.1176	807	884.789
818180	2	GH116	Fredericia_assembly	0	WP_052353859	MULTISPECIES: hypothetical protein [Bacillus]	65.5172	81.6092	433	608.986
631310	2	GH116	Fredericia_assembly	5.7773e-127	KJD37315	hypothetical protein PW52_02270 [Tamlana sedimentorum]	59.2357	72.9299	304	395.586
536845	1	GH116	Fredericia_assembly	0	WP_019538175	hypothetical protein [Proteiniphilum acetatigenes]	73.2394	84.3662	707	1093.95
526105	2	GH116	Fredericia_assembly	7.14101e-139	KON35994	hypothetical protein AC476_05900 [Marine benthic group B archaeon SG8-8-3]	35.9209	53.8813	629	439.884
755200	2	GH116	Fredericia_assembly	2.23878e-118	EOS10445	hypothetical protein C801_00385 [Bacteroides uniformis dnLKV2]	83.2487	91.3706	197	353.599
239710	2	GH116	Fredericia_assembly	3.86671e-145	WP_052353859	MULTISPECIES: hypothetical protein [Bacillus]	73.0627	87.0849	271	439.499
876270	1	GH116	Fredericia_assembly	0	WP_025747250	hypothetical protein [Caldicoprobacter oshimai]	53.0093	67.9398	862	919.842
903550	2	GH116	Fredericia_assembly	3.83189e-46	WP_029193588	hypothetical protein [Paenibacillus alginolyticus]	53.8961	66.8831	154	172.555
596480	2	GH116	Fredericia_assembly	1.15164e-162	AHM63034	hypothetical protein D770_23945 [Flammeovirgaceae bacterium 311]	54.0179	67.8571	446	493.812
797125	2	GH116	Fredericia_assembly	1.3459e-103	WP_052353859	MULTISPECIES: hypothetical protein [Bacillus]	52.5	72.1429	280	334.724
721800	2	GH116	Fredericia_assembly	0	WP_018755875	hypothetical protein [Paenibacillus terrigena]	62.9825	78.2456	568	778.859
201405	1	GH116	Fredericia_assembly	6.41148e-88	BAB65880	putative glycosidase [Sulfolobus tokodaii str. 7]	31.0253	46.0719	671	303.523
653055	1	GH116	Fredericia_assembly	1.10661e-95	WP_018755875	hypothetical protein [Paenibacillus terrigena]	53.6842	72.9825	285	316.235
809190	2	GH117	Fredericia_assembly	0	WP_013480149	glycosyl hydrolase family 43 [Asticcacaulis excentricus] >gi|315417685|gb|ADU14325.1| glycoside hydrolase family 43 [Asticcacaulis excentricus CB 48]	50.0829	63.5158	596	570.081
110460	1	GH117	Fredericia_assembly	0	WP_050702771	glycoside hydrolase [Dysgonomonas sp. BGC7]	71.7808	85.2055	365	561.607
616165	2	GH117	Fredericia_assembly	1.92579e-86	WP_043587070	hypothetical protein [Diplosphaera colitermitum]	54.1502	66.4032	253	272.322
426520	1	GH117	Fredericia_assembly	0	WP_029902768	glycoside hydrolase [Prevotella sp. 10(H)]	72.0062	85.381	642	966.837
674835	2	GH117	Fredericia_assembly	4.36164e-10	WP_051942799	hypothetical protein [Streptacidiphilus rugosus]	41.6667	68.0556	166	73.9442
523985	1	GH117	Fredericia_assembly	0	WP_051685029	carbohydrate-binding protein [Clostridium sp. KNHs205]	79.4118	88.5294	339	578.17
788380	1	GH120	Fredericia_assembly	0	WP_045088037	membrane protein [Defluviitoga tunisiensis] >gi|762220801|emb|CEP78630.1| putative membrain protein [Defluviitoga tunisiensis]	99.8211	100	559	1161.75
799770	1	GH120	Fredericia_assembly	0	WP_034840877	membrane protein [[Clostridium] cellulosi] >gi|673066630|emb|CDZ23985.1| outer membrane protein [ [[Clostridium] cellulosi]	86.4253	94.2685	662	1201.81
428915	1	GH120	Fredericia_assembly	6.44898e-130	WP_014757858	membrane protein [Thermoanaerobacterium aotearoense] >gi|453055566|pdb|3VST|A Chain A, The Complex Structure Of Xylc With Tris >gi|453055567|pdb|3VST|B Chain B, The Complex Structure Of Xylc With Tris >gi|453055568|pdb|3VST|C Chain C, The Complex Structure Of Xylc With Tris >gi|453055569|pdb|3VST|D Chain D, The Complex Structure Of Xylc With Tris >gi|453055570|pdb|3VSU|A Chain A, The Complex Stru…	73.2794	84.2105	247	394.045
632140	2	GH120	Fredericia_assembly	0	WP_025746743	membrane protein [Caldicoprobacter oshimai]	87.3494	93.9759	664	1218.76
824090	1	GH120	Fredericia_assembly	2.49485e-157	WP_051691692	hypothetical protein [Pedobacter borealis]	47.7273	61.7424	499	476.478
819140	2	GH120	Fredericia_assembly	0	WP_025746743	membrane protein [Caldicoprobacter oshimai]	85.8586	92.5926	297	544.658
181425	2	GH123	Fredericia_assembly	0	CEA16943	hypothetical protein ING2E5B_2215 [Porphyromonadaceae bacterium ING2-E5B]	99.3243	99.4932	592	1218.37
912645	1	GH123	Fredericia_assembly	0	WP_044059985	hypothetical protein [Proteiniphilum acetatigenes]	79.8291	88.2051	585	998.423
640490	1	GH123	Fredericia_assembly	0	WP_044059985	hypothetical protein [Proteiniphilum acetatigenes]	81.0491	89.1709	591	1020.38
638125	1	GH123	Fredericia_assembly	0	WP_044059985	hypothetical protein [Proteiniphilum acetatigenes]	73.7733	86.2944	591	953.355
38055	1	GH123	Fredericia_assembly	0	WP_044059985	hypothetical protein [Proteiniphilum acetatigenes]	74.2809	85.11	591	951.814
197375	1	GH123	Fredericia_assembly	4.78696e-146	WP_052072026	hypothetical protein [Sphingobacterium sp. ACCC 05744] >gi|688466551|gb|KGE15621.1| hypothetical protein DI53_0725 [Sphingobacterium sp. ACCC 05744]	39.8524	62.3616	525	446.817
503915	2	GH125	Fredericia_assembly	0	WP_046589497	glycosyl hydrolase [Bacillus sp. SA1-12] >gi|815865797|gb|KKI89036.1| glycosyl hydrolase [Bacillus sp. SA1-12]	63.0952	76.9048	420	575.859
164010	1	GH125	Fredericia_assembly	0	WP_051253205	glycosyl hydrolase [Paenibacillus alginolyticus]	60.0467	76.1682	428	558.91
770455	1	GH125	Fredericia_assembly	0	WP_028558805	glycosyl hydrolase [Paenibacillus pinihumi]	63.7232	76.3723	415	562.762
485140	2	GH125	Fredericia_assembly	0	WP_005544923	glycosyl hydrolase [Paenibacillus alvei] >gi|402507992|gb|EJW18513.1| hypothetical protein PAV_2c02770 [Paenibacillus alvei DSM 29]	63.8298	77.7778	421	586.26
207285	1	GH125	Fredericia_assembly	0	WP_026327001	Tat pathway signal protein [Proteiniphilum acetatigenes]	72.0251	82.881	479	749.969
239505	1	GH125	Fredericia_assembly	0	WP_026327001	Tat pathway signal protein [Proteiniphilum acetatigenes]	79.4606	87.7593	481	813.527
379340	1	GH125	Fredericia_assembly	0	WP_006800814	hypothetical protein [Dysgonomonas gadei] >gi|332827694|gb|EGK00433.1| hypothetical protein HMPREF9455_03281 [Dysgonomonas gadei ATCC BAA-286]	71.4868	82.0774	487	741.11
806620	2	GH125	Fredericia_assembly	0	WP_026327001	Tat pathway signal protein [Proteiniphilum acetatigenes]	81.3754	90.2579	349	607.831
439025	2	GH125	Fredericia_assembly	0	WP_045090154	MULTISPECIES: Tat pathway signal protein [Bacteria] >gi|697634014|emb|CEA16491.1| hypothetical protein ING2E5B_1746 [Porphyromonadaceae bacterium ING2-E5B]	100	100	325	673.315
787420	1	GH125	Fredericia_assembly	1.54245e-98	WP_026327001	Tat pathway signal protein [Proteiniphilum acetatigenes]	75.8065	84.9462	186	305.834
787405	1	GH125	Fredericia_assembly	3.26273e-80	WP_026327001	Tat pathway signal protein [Proteiniphilum acetatigenes]	73.6196	83.4356	163	257.299
868985	1	GH125	Fredericia_assembly	5.41904e-102	CDE16571	uncharacterized protein BN588_00203 [Clostridium sp. CAG:288]	40.3118	56.7929	421	330.102
108220	2	GH125	Fredericia_assembly	1.10727e-61	WP_026327001	Tat pathway signal protein [Proteiniphilum acetatigenes]	73.4848	84.0909	132	207.994
133300	1	GH127	Fredericia_assembly	0	WP_046149876	six-hairpin glycosidase [Parabacteroides sp. HGS0025] >gi|805428816|gb|KKB49890.1| hypothetical protein HMPREF1212_03049 [Parabacteroides sp. HGS0025]	72.25	85.875	798	1265.37
581115	1	GH127	Fredericia_assembly	0	AIE84662	hypothetical protein OP10G_1294 [Fimbriimonas ginsengisoli Gsoil 348]	60.6727	75.6792	768	959.133
529855	1	GH127	Fredericia_assembly	0	WP_025226716	six-hairpin glycosidase [Fimbriimonas ginsengisoli]	55.1852	68.2716	790	860.136
812865	1	GH127	Fredericia_assembly	0	WP_013150626	hypothetical protein [Thermoanaerobacter mathranii] >gi|296842878|gb|ADH61394.1| protein of unknown function DUF1680 [Thermoanaerobacter mathranii subsp. mathranii str. A3]	62.2848	76.5258	632	854.358
942520	1	GH127	Fredericia_assembly	0	WP_033008816	hypothetical protein [Geobacillus stearothermophilus] >gi|674750640|gb|KFL17035.1| hypothetical protein ET31_03080 [Geobacillus stearothermophilus] >gi|679864009|gb|KFX35284.1| hypothetical protein GT94_05880 [Geobacillus stearothermophilus]	59.4679	75.7433	633	798.89
128045	2	GH127	Fredericia_assembly	0	WP_004625338	hypothetical protein [[Clostridium] termitidis] >gi|474478428|gb|EMS72344.1| hypothetical protein CTER_1784 [ [[Clostridium] termitidis CT1112]	70.8723	81.7757	642	969.148
826525	1	GH127	Fredericia_assembly	0	GAP68215	uncharacterized conserved protein, DUF1680 family [Bacteroidales bacterium 6E]	62.6923	76.5385	518	699.893
828560	1	GH127	Fredericia_assembly	0	KLU40047	hypothetical protein AA931_06960 [Peptococcaceae bacterium 1109]	69.6056	81.2065	431	619.772
178190	1	GH127	Fredericia_assembly	0	WP_052326499	hypothetical protein [Halobacteroides halobius]	57.9845	74.8837	641	798.89
144420	1	GH127	Fredericia_assembly	0	KLU40047	hypothetical protein AA931_06960 [Peptococcaceae bacterium 1109]	62.215	74.7557	609	776.548
136440	1	GH127	Fredericia_assembly	0	CEP77739	putative protein conserved in bacteria [Defluviitoga tunisiensis]	97.9133	98.8764	623	1266.91
535	2	GH127	Fredericia_assembly	0	WP_013150626	hypothetical protein [Thermoanaerobacter mathranii] >gi|296842878|gb|ADH61394.1| protein of unknown function DUF1680 [Thermoanaerobacter mathranii subsp. mathranii str. A3]	55.6765	72.9393	638	764.607
235295	2	GH127	Fredericia_assembly	0	WP_052106416	hypothetical protein [Bacillus niacini]	54.9296	71.3615	628	745.347
845600	2	GH127	Fredericia_assembly	5.53992e-152	WP_042409386	hypothetical protein [Geobacillus caldoxylosilyticus] >gi|611291862|dbj|GAJ39981.1| hypothetical protein GCA01S_030_00620 [Geobacillus caldoxylosilyticus NBRC 107762]	61.8234	76.0684	351	454.907
416855	1	GH127	Fredericia_assembly	0	WP_017434304	hypothetical protein [Geobacillus caldoxylosilyticus]	53.6398	67.0498	479	551.977
435700	1	GH127	Fredericia_assembly	0	WP_012548258	hypothetical protein [Dictyoglomus thermophilum] >gi|206740568|gb|ACI19626.1| conserved hypothetical protein [Dictyoglomus thermophilum H-6-12]	61.2013	78.7338	615	822.772
103230	1	GH127	Fredericia_assembly	0	WP_046149760	hypothetical protein [Parabacteroides sp. HGS0025] >gi|805428636|gb|KKB49710.1| hypothetical protein HMPREF1212_02869 [Parabacteroides sp. HGS0025]	71.7949	82.2115	616	949.118
718440	2	GH127	Fredericia_assembly	0	WP_015374992	AraN-like protein [Geobacillus sp. GHH01] >gi|445207008|gb|AGE22473.1| AraN-like protein [Geobacillus sp. GHH01]	59.0909	73.1225	500	634.024
392775	1	GH127	Fredericia_assembly	0	WP_005859832	hypothetical protein [Parabacteroides distasonis] >gi|149938342|gb|ABR45039.1| conserved hypothetical protein [Parabacteroides distasonis ATCC 8503] >gi|409226993|gb|EKN19895.1| hypothetical protein HMPREF1075_03115 [Parabacteroides distasonis CL03T12C09]	71.1538	81.0897	615	936.021
836300	2	GH127	Fredericia_assembly	1.35545e-144	WP_046516360	hypothetical protein [Bacillus sp. SA1-12] >gi|815869165|gb|KKI92128.1| hypothetical protein WQ54_11170 [Bacillus sp. SA1-12]	46.8951	64.0257	467	439.884
82970	1	GH127	Fredericia_assembly	1.05458e-155	WP_027628836	hypothetical protein [[Clostridium] cellobioparum]	55.5556	73.8095	378	466.077
357905	1	GH127	Fredericia_assembly	6.25544e-150	WP_025591142	hypothetical protein [Agrobacterium tumefaciens]	41.2214	53.5878	554	463.381
839930	1	GH127	Fredericia_assembly	6.87906e-163	CCZ70154	putative uncharacterized protein [Bacteroides sp. CAG:702]	61.2565	75.9162	371	489.96
82925	1	GH127	Fredericia_assembly	8.65056e-94	WP_042461482	hypothetical protein [Bacillus sp. FF4]	72.3077	81.5385	195	299.671
60965	2	GH127	Fredericia_assembly	0	WP_041341615	six-hairpin glycosidase [Runella slithyformis]	64.2857	76.9585	429	585.104
71220	2	GH127	Fredericia_assembly	0	WP_025226716	six-hairpin glycosidase [Fimbriimonas ginsengisoli]	43.8509	60.1242	792	646.736
779430	1	GH127	Fredericia_assembly	3.51371e-120	CDD50898	putative uncharacterized protein [Bacteroides sp. CAG:875]	37.7517	52.6846	551	386.341
376520	2	GH127	Fredericia_assembly	0	KDS63280	hypothetical protein M096_0993 [Parabacteroides distasonis str. 3999B T(B) 6] >gi|649565479|gb|KDS71621.1| hypothetical protein M095_1236 [Parabacteroides distasonis str. 3999B T(B) 4]	72.2477	84.633	434	681.789
797940	2	GH127	Fredericia_assembly	1.32163e-152	WP_026486269	hypothetical protein [Caldanaerobius polysaccharolyticus]	66.6667	80.3738	319	455.677
119170	2	GH127	Fredericia_assembly	0	WP_051097346	six-hairpin glycosidase [Spirosoma panaciterrae]	45.614	61.5497	665	616.69
406635	1	GH127	Fredericia_assembly	0	WP_036633200	hypothetical protein [Parabacteroides distasonis]	77.116	84.953	319	530.791
440740	1	GH127	Fredericia_assembly	0	CDC11080	putative uncharacterized protein [Clostridium sp. CAG:413]	47.1667	66.3333	596	545.814
832795	2	GH127	Fredericia_assembly	1.80161e-167	WP_009275282	MULTISPECIES: hypothetical protein [Parabacteroides] >gi|409238954|gb|EKN31742.1| hypothetical protein HMPREF0999_00931 [Parabacteroides sp. D25] >gi|891349050|gb|KMW36545.1| hypothetical protein BSDG_00614 [Parabacteroides sp. 2_1_7]	73.7179	83.6538	311	492.656
739215	2	GH127	Fredericia_assembly	3.08634e-157	WP_046516360	hypothetical protein [Bacillus sp. SA1-12] >gi|815869165|gb|KKI92128.1| hypothetical protein WQ54_11170 [Bacillus sp. SA1-12]	57.2603	73.4247	365	468.774
819510	2	GH127	Fredericia_assembly	3.3733e-139	CDB42541	putative uncharacterized protein [Ruminococcus sp. CAG:177]	59.366	74.6398	347	421.009
298595	2	GH127	Fredericia_assembly	9.4762e-126	WP_041083036	arabinosidase [Thermotoga profunda]	69.4981	84.1699	258	383.645
782275	2	GH127	Fredericia_assembly	2.25695e-123	KPC99720	Non-reducing end beta-L-arabinofuranosidase [Geobacillus sp. BCO2]	62.2449	72.7891	288	369.007
442170	1	GH127	Fredericia_assembly	1.27808e-75	KEJ84901	hypothetical protein HMPREF1002_04747 [Porphyromonas sp. 31_2]	48.9209	64.0288	273	245.743
703270	2	GH127	Fredericia_assembly	7.31674e-175	WP_007915831	hypothetical protein [Ktedonobacter racemifer] >gi|297550502|gb|EFH84368.1| protein of unknown function DUF1680 [Ktedonobacter racemifer DSM 44963]	46.1538	60.2564	598	523.857
924200	2	GH127	Fredericia_assembly	6.16656e-69	WP_012876145	hypothetical protein [Thermobaculum terrenum] >gi|269790974|gb|ACZ43114.1| protein of unknown function DUF1680 [Thermobaculum terrenum ATCC BAA-798]	45.8015	62.5954	260	235.343
91500	2	GH127	Fredericia_assembly	1.62169e-44	WP_008512774	DUF1680 domain-containing protein [Mucilaginibacter paludis] >gi|373894892|gb|EHQ30789.1| protein of unknown function DUF1680 [Mucilaginibacter paludis DSM 18603]	59.7122	66.9065	139	163.31
690760	2	GH127	Fredericia_assembly	3.69947e-96	EEV02432	hypothetical protein ROSINTL182_05634 [Roseburia intestinalis L1-82]	51.4388	66.5468	274	299.671
302905	2	GH127	Fredericia_assembly	2.28182e-80	WP_046587047	hypothetical protein [Bacillus sp. SA1-12] >gi|815867285|gb|KKI90470.1| hypothetical protein WQ54_21200 [Bacillus sp. SA1-12]	62.3656	76.8817	186	262.692
3710	1	GH127	Fredericia_assembly	0	GAP13019	putative glycosyl hydrolase [Longilinea arvoryzae]	51.926	66.5639	644	659.062
463325	2	GH127	Fredericia_assembly	3.41172e-35	EEC97448	hypothetical protein PRABACTJOHN_01155 [Parabacteroides johnsonii DSM 18315]	61.3445	72.2689	108	137.887
776700	2	GH127	Fredericia_assembly	1.47249e-142	WP_019539476	hypothetical protein [Proteiniphilum acetatigenes]	71.5356	86.1423	267	426.402
786375	2	GH127	Fredericia_assembly	1.87079e-107	WP_012876145	hypothetical protein [Thermobaculum terrenum] >gi|269790974|gb|ACZ43114.1| protein of unknown function DUF1680 [Thermobaculum terrenum ATCC BAA-798]	50.4451	62.908	337	339.732
782440	2	GH128	Fredericia_assembly	2.06821e-177	WP_046297149	hypothetical protein [Verrucomicrobia bacterium IMCC26134] >gi|807239059|gb|AKC81759.1| hypothetical protein IMCC26134_01350 [Verrucomicrobia bacterium IMCC26134]	45.9344	61.3409	682	570.081
727355	1	GH129	Fredericia_assembly	2.22607e-141	WP_016217585	hypothetical protein [Dorea sp. 5-2] >gi|507824956|gb|EOS81158.1| hypothetical protein C817_00815 [Dorea sp. 5-2]	56.9832	71.7877	358	428.328
486175	2	GH129	Fredericia_assembly	1.76033e-91	WP_021637862	hypothetical protein [Clostridium sp. KLE 1755] >gi|542973922|gb|ERI71690.1| hypothetical protein HMPREF1548_01196 [Clostridium sp. KLE 1755]	51.773	62.4113	282	295.434
895405	2	GH129	Fredericia_assembly	2.23312e-121	WP_021637862	hypothetical protein [Clostridium sp. KLE 1755] >gi|542973922|gb|ERI71690.1| hypothetical protein HMPREF1548_01196 [Clostridium sp. KLE 1755]	45.4094	62.7792	401	378.252
871905	2	GH129	Fredericia_assembly	1.77042e-73	CCZ34351	putative uncharacterized protein [Firmicutes bacterium CAG:646]	36.8831	52.7273	379	252.292
597915	1	GH130	Fredericia_assembly	0	WP_006799002	glycosidase [Dysgonomonas gadei] >gi|332829571|gb|EGK02217.1| hypothetical protein HMPREF9455_01487 [Dysgonomonas gadei ATCC BAA-286]	79.5389	89.049	347	588.186
53410	1	GH130	Fredericia_assembly	0	WP_053372292	glycosidase [Paenibacillus sp. FJAT-27812]	72.6098	85.2713	387	589.726
574805	2	GH130	Fredericia_assembly	0	WP_026485574	glycosidase [Caldanaerobius polysaccharolyticus]	78.5933	88.0734	327	556.984
821025	2	GH130	Fredericia_assembly	0	WP_013617709	glycosidase [Bacteroides salanitronis] >gi|324318387|gb|ADY36278.1| glycosidase related protein [Bacteroides salanitronis DSM 18170]	83.4921	91.746	315	565.074
453045	2	GH130	Fredericia_assembly	0	WP_053827234	glycosidase [bacterium SIT8]	99.6904	100	323	672.929
551640	1	GH130	Fredericia_assembly	0	KLU39206	glycosidase [Peptococcaceae bacterium 1109]	82.3529	91.6409	323	579.326
598800	2	GH130	Fredericia_assembly	7.48217e-170	WP_004324172	glycosidase [Bacteroides ovatus] >gi|392677782|gb|EIY71198.1| hypothetical protein HMPREF1070_00616 [Bacteroides ovatus CL03T12C18]	69.4444	82.4074	324	488.804
126970	1	GH130	Fredericia_assembly	0	KLU39206	glycosidase [Peptococcaceae bacterium 1109]	79.9383	90.4321	324	564.303
912705	2	GH130	Fredericia_assembly	0	WP_038560373	glycosidase [Draconibacterium orientale] >gi|610423367|gb|AHW60571.1| glycosidase [Draconibacterium orientale]	68.1725	83.5729	487	726.857
654960	2	GH130	Fredericia_assembly	0	KLU39206	glycosidase [Peptococcaceae bacterium 1109]	81.9315	91.9003	321	578.941
342380	1	GH130	Fredericia_assembly	9.65576e-180	WP_015010959	glycosidase [Amphibacillus xylanus] >gi|407728379|dbj|BAM48377.1| hypothetical protein AXY_22450 [Amphibacillus xylanus NBRC 15112]	64.752	78.8512	383	518.079
339615	2	GH130	Fredericia_assembly	0	WP_016313761	hypothetical protein [Paenibacillus barengoltzii] >gi|507796887|gb|EOS54577.1| hypothetical protein C812_03352 [Paenibacillus barengoltzii G22]	77.7439	88.7195	328	548.895
861645	1	GH130	Fredericia_assembly	3.7911e-134	WP_035673608	glycosidase [Flavobacterium sp. 83]	74.6094	86.7188	256	396.741
212655	1	GH130	Fredericia_assembly	0	WP_038560373	glycosidase [Draconibacterium orientale] >gi|610423367|gb|AHW60571.1| glycosidase [Draconibacterium orientale]	80.3279	92.8279	488	853.973
566505	1	GH130	Fredericia_assembly	4.18419e-152	CBK83696	Predicted glycosylase [Coprococcus sp. ART55/1] >gi|524432284|emb|CDB80759.1| predicted glycosylase [Coprococcus sp. CAG:131]	76.4286	84.2857	280	443.351
460720	1	GH130	Fredericia_assembly	9.27446e-170	WP_044216060	hypothetical protein [Dysgonomonas gadei]	64.3454	77.7159	359	492.656
506590	2	GH130	Fredericia_assembly	3.84551e-133	WP_007211744	MULTISPECIES: glycosidase [Bacteroides] >gi|224520872|gb|EEF89977.1| hypothetical protein BACCELL_02372 [Bacteroides cellulosilyticus DSM 14838] >gi|524426300|emb|CDB69695.1| putative uncharacterized protein [Bacteroides cellulosilyticus CAG:158]	79.0393	88.2096	229	392.889
568690	2	GH130	Fredericia_assembly	2.6237e-145	CDC65120	putative uncharacterized protein [Bacteroides sp. CAG:770]	78.9683	86.5079	251	422.55
342370	1	GH130	Fredericia_assembly	1.12123e-163	WP_039295654	glycosylase [Paenibacillus sp. IHB B 3415] >gi|733500057|gb|KHL96325.1| glycosylase [Paenibacillus sp. IHB B 3415]	63.1268	80.826	339	473.396
866460	2	GH130	Fredericia_assembly	1.22748e-118	WP_014759166	MULTISPECIES: glycosidase [Thermoanaerobacterium] >gi|389570925|gb|AFK87330.1| glycosidase related protein [Thermoanaerobacterium saccharolyticum JW/SL-YS485] >gi|569525305|gb|ETO37103.1| glycosidase-like protein [Thermoanaerobacterium aotearoense SCUT27]	66.0156	80.0781	255	357.451
743135	2	GH130	Fredericia_assembly	1.54528e-119	WP_016208716	glycosidase [Clostridium sartagoforme] >gi|507127656|gb|EOR20346.1| glycosidase [Clostridium sartagoforme AAU1]	80.0971	90.2913	206	355.525
768135	1	GH130	Fredericia_assembly	0	WP_016208716	glycosidase [Clostridium sartagoforme] >gi|507127656|gb|EOR20346.1| glycosidase [Clostridium sartagoforme AAU1]	74.4118	87.3529	339	555.829
545160	1	GH130	Fredericia_assembly	3.40955e-130	WP_041277983	glycosidase [Desulfotalea psychrophila]	62.8472	78.4722	287	391.734
659765	1	GH130	Fredericia_assembly	5.97219e-138	WP_013780045	glycosidase [Mahella australiensis] >gi|332698671|gb|AEE95612.1| glycosidase related protein [Mahella australiensis 50-1 BON]	62.9758	79.2388	289	404.445
32075	2	GH130	Fredericia_assembly	1.0976e-136	WP_013780045	glycosidase [Mahella australiensis] >gi|332698671|gb|AEE95612.1| glycosidase related protein [Mahella australiensis 50-1 BON]	62.7178	79.4425	287	401.364
146365	1	GH130	Fredericia_assembly	1.06175e-136	WP_009610538	glycosidase [Caldanaerobacter subterraneus] >gi|20515038|gb|AAM23370.1| predicted glycosylase [Caldanaerobacter subterraneus subsp. tengcongensis MB4] >gi|548792871|gb|ERM91186.1| glycosidase [Caldanaerobacter subterraneus subsp. yonseiensis KB-1] >gi|806648155|gb|KKC30897.1| glycosylase [Caldanaerobacter subterraneus subsp. pacificus DSM 12653]	62.3729	77.6271	295	402.519
342340	1	GH130	Fredericia_assembly	1.6991e-146	WP_011918018	glycosidase [Caldicellulosiruptor saccharolyticus] >gi|145411098|gb|ABP68102.1| glycosidase, PH1107-related protein [Caldicellulosiruptor saccharolyticus DSM 8903]	59.587	75.2212	333	429.483
233985	1	GH130	Fredericia_assembly	1.89706e-169	KLU39606	glycosidase [Peptococcaceae bacterium 1109]	73.2673	86.7987	303	484.952
898775	1	GH130	Fredericia_assembly	0	WP_011641309	glycosylase-like protein [Syntrophomonas wolfei] >gi|114338368|gb|ABI69216.1| glycosylase-like protein [Syntrophomonas wolfei subsp. wolfei str. Goettingen G311]	80.3783	88.6525	423	729.169
828585	1	GH130	Fredericia_assembly	0	WP_011641309	glycosylase-like protein [Syntrophomonas wolfei] >gi|114338368|gb|ABI69216.1| glycosylase-like protein [Syntrophomonas wolfei subsp. wolfei str. Goettingen G311]	65.3322	80.1533	1173	1613.97
564385	1	GH130	Fredericia_assembly	5.95862e-177	KLU39606	glycosidase [Peptococcaceae bacterium 1109]	76.5677	89.1089	303	503.827
676335	2	GH130	Fredericia_assembly	0	CDA99586	glycosidase related protein [Firmicutes bacterium CAG:65]	80.3279	93.1148	305	549.666
3625	2	GH130	Fredericia_assembly	2.54022e-111	WP_028992381	glycosidase [Thermoanaerobacter thermocopriae]	64.2553	80.4255	235	334.339
2035	2	GH130	Fredericia_assembly	0	AEE91797	glycosidase related protein [Tepidanaerobacter acetatoxydans Re1]	90.3226	97.7419	310	601.668
273945	2	GH130	Fredericia_assembly	0	WP_013276454	glycosidase [Thermosediminibacter oceani] >gi|302200862|gb|ADL08432.1| glycosidase related protein [Thermosediminibacter oceani DSM 16646]	50	66.3205	667	681.404
888725	1	GH130	Fredericia_assembly	2.62872e-132	WP_049701404	glycosidase [Bacteroides sp. 3_1_13] >gi|893726761|gb|KMW80890.1| hypothetical protein HMPREF9009_00612 [Bacteroides sp. 3_1_13]	76.1702	84.6809	235	389.037
366800	2	GH130	Fredericia_assembly	1.53657e-98	KLU39206	glycosidase [Peptococcaceae bacterium 1109]	83.9286	90.4762	168	300.056
895770	1	GH130	Fredericia_assembly	1.38104e-165	WP_016777593	glycosidase [Anaerophaga thermohalophila]	64.7727	81.5341	352	484.182
1585	2	GH130	Fredericia_assembly	7.96817e-87	WP_009610538	glycosidase [Caldanaerobacter subterraneus] >gi|20515038|gb|AAM23370.1| predicted glycosylase [Caldanaerobacter subterraneus subsp. tengcongensis MB4] >gi|548792871|gb|ERM91186.1| glycosidase [Caldanaerobacter subterraneus subsp. yonseiensis KB-1] >gi|806648155|gb|KKC30897.1| glycosylase [Caldanaerobacter subterraneus subsp. pacificus DSM 12653]	62.8272	78.534	191	270.396
952915	1	GH130	Fredericia_assembly	1.19416e-72	WP_002559318	hypothetical protein [Bacteroides sp. HPS0048] >gi|482611159|gb|EOA59188.1| hypothetical protein HMPREF1214_01337 [Bacteroides sp. HPS0048]	78.6765	89.7059	136	234.187
299825	2	GH130	Fredericia_assembly	0	WP_015295561	hypothetical protein [Tepidanaerobacter acetatoxydans] >gi|432179615|emb|CCP26588.1| Glycosidase related protein [Tepidanaerobacter acetatoxydans Re1]	78.4897	89.4737	437	743.421
689165	2	GH130	Fredericia_assembly	0	WP_015295561	hypothetical protein [Tepidanaerobacter acetatoxydans] >gi|432179615|emb|CCP26588.1| Glycosidase related protein [Tepidanaerobacter acetatoxydans Re1]	87.0968	95.1613	558	1038.87
498040	1	GH130	Fredericia_assembly	7.30703e-139	WP_002604454	hypothetical protein [Hungatella hathewayi] >gi|480648626|gb|ENY92971.1| hypothetical protein HMPREF1093_04705 [[Clostridium] hathewayi 12489931]	56.0907	72.238	351	411.764
569325	2	GH130	Fredericia_assembly	1.52094e-131	BAS29302	glycosidase [Limnochorda pilosa]	59.9369	73.5016	312	390.193
854345	2	GH130	Fredericia_assembly	1.79332e-104	WP_014042352	glycosidase [Caldicellulosiruptor lactoaceticus] >gi|343964401|gb|AEM73548.1| glycosidase related protein [Caldicellulosiruptor lactoaceticus 6A]	48.2315	68.1672	310	320.857
340100	2	GH130	Fredericia_assembly	5.33115e-114	WP_039136369	hypothetical protein [Flavihumibacter solisilvae] >gi|743029996|gb|KIC96428.1| hypothetical protein OI18_01435 [Flavihumibacter solisilvae]	64.7303	82.9876	240	343.584
923685	1	GH130	Fredericia_assembly	0	WP_052835537	glycosidase [Syntrophaceticus schinkii] >gi|754547294|emb|CEO89311.1| Glycosidase-related protein [Syntrophaceticus schinkii]	85.3774	94.1038	424	724.931
392520	1	GH130	Fredericia_assembly	4.32057e-152	BAS29302	glycosidase [Limnochorda pilosa]	66.9841	80	315	442.58
164280	1	GH130	Fredericia_assembly	2.72251e-153	WP_026487354	glycosidase [Caldanaerobius polysaccharolyticus]	69.8997	83.2776	299	445.277
373595	1	GH130	Fredericia_assembly	4.08217e-150	BAS29302	glycosidase [Limnochorda pilosa]	66.881	79.7428	310	437.187
222925	1	GH130	Fredericia_assembly	7.08314e-149	WP_026487354	glycosidase [Caldanaerobius polysaccharolyticus]	64.4231	80.4487	310	433.721
127655	2	GH130	Fredericia_assembly	2.74976e-146	WP_029198447	glycosidase [Paenibacillus alginolyticus]	60.1824	79.0274	329	429.098
716185	2	GH130	Fredericia_assembly	2.92304e-74	KJS67823	hypothetical protein JL50_07170 [Peptococcaceae bacterium BICA1-7]	69.1358	80.2469	162	237.269
620255	2	GH130	Fredericia_assembly	6.00497e-97	WP_015863734	glycosidase [Geobacillus sp. WCH70] >gi|239807208|gb|ACS24273.1| glycosidase PH1107-related [Geobacillus sp. WCH70]	52.6502	69.9647	283	301.212
845075	2	GH130	Fredericia_assembly	2.6829e-107	EDN71265	glycosylase [Beggiatoa sp. PS]	47.0423	65.3521	352	335.495
762835	2	GH130	Fredericia_assembly	1.82406e-121	WP_044741580	glycosidase [Anoxybacillus sp. ATCC BAA-2555]	54.1935	73.5484	310	365.155
159540	1	GH130	Fredericia_assembly	3.74756e-147	WP_026487354	glycosidase [Caldanaerobius polysaccharolyticus]	67.5585	82.6087	299	429.869
186690	2	GH130	Fredericia_assembly	5.15668e-149	WP_026487354	glycosidase [Caldanaerobius polysaccharolyticus]	66.2338	80.8442	308	434.491
265860	2	GH130	Fredericia_assembly	3.26753e-150	WP_026487354	glycosidase [Caldanaerobius polysaccharolyticus]	66.4495	80.456	307	437.573
174900	1	GH130	Fredericia_assembly	1.41124e-144	WP_026487354	glycosidase [Caldanaerobius polysaccharolyticus]	65.3595	80.0654	306	423.32
451750	2	GH130	Fredericia_assembly	8.46887e-149	BAS29302	glycosidase [Limnochorda pilosa]	65.9016	80.6557	305	433.721
841275	2	GH130	Fredericia_assembly	3.52818e-152	KJJ85211	glycosylase [Candidatus Omnitrophus sp. SKK-01]	67.6375	79.6117	307	441.425
529100	2	GH130	Fredericia_assembly	2.61182e-62	KJS02469	hypothetical protein VR68_03015 [Peptococcaceae bacterium BRH_c4a]	71.2121	84.0909	132	204.912
259655	2	GH130	Fredericia_assembly	3.38947e-48	WP_004305314	hypothetical protein [Bacteroides ovatus] >gi|335940408|gb|EGN02275.1| hypothetical protein HMPREF1017_02976 [Bacteroides ovatus 3_8_47FAA]	59.854	70.8029	136	170.629
702995	1	GH130	Fredericia_assembly	3.77577e-101	WP_045087545	glycosidase [Defluviitoga tunisiensis]	100	100	144	305.064
857560	2	GH130	Fredericia_assembly	1.74672e-130	WP_027984637	hypothetical protein [delta proteobacterium PSCGC 5296]	59.4771	75.817	306	386.726
614315	1	GH130	Fredericia_assembly	2.02464e-71	WP_026487090	glycosidase [Caldanaerobius polysaccharolyticus]	64.1975	79.6296	162	229.18
545265	1	GH130	Fredericia_assembly	2.02432e-50	WP_041277983	glycosidase [Desulfotalea psychrophila]	51.1111	66.6667	180	181.03
892105	1	GH130	Fredericia_assembly	0	KJS18426	glycosidase [Peptococcaceae bacterium BRH_c4b]	87.5817	95.098	306	578.941
773645	2	GH130	Fredericia_assembly	2.35669e-22	WP_041517462	glycosidase [Flavobacterium hibernum] >gi|752500597|gb|KIO52882.1| glycosidase [Flavobacterium hibernum]	39.0244	67.4797	123	100.908
932255	1	GH130	Fredericia_assembly	1.38066e-179	KKS38321	Glycosidase-related protein [Parcubacteria bacterium GW2011_GWA2_42_14]	54.7414	74.7845	462	530.406
865890	1	GH130	Fredericia_assembly	2.43761e-113	WP_052361739	glycosidase [Diplosphaera colitermitum]	57.2438	73.4982	283	343.199
829225	2	GH130	Fredericia_assembly	6.21928e-69	WP_027984637	hypothetical protein [delta proteobacterium PSCGC 5296]	43.2727	64.3636	271	228.024
458035	2	GH130	Fredericia_assembly	7.54844e-63	WP_047151823	hypothetical protein [Aneurinibacillus tyrosinisolvens]	46.4	66	241	211.846
21630	2	GH130	Fredericia_assembly	4.61205e-45	WP_053229400	hypothetical protein [Parcubacteria (Wolfebacteria) bacterium GW2011_GWB1_47_1]	47.619	64.881	167	168.703
260655	1	GH133	Fredericia_assembly	0	WP_013443647	4-alpha-glucanotransferase [Paludibacter propionicigenes] >gi|312441922|gb|ADQ78278.1| Amylo-alpha-16-glucosidase [Paludibacter propionicigenes WB4]	74.3789	87.2671	644	1044.26
75700	1	GH133	Fredericia_assembly	0	WP_019540304	hypothetical protein [Proteiniphilum acetatigenes]	80.6452	90.169	651	1128.62
792085	1	GH133	Fredericia_assembly	0	WP_045089983	MULTISPECIES: 4-alpha-glucanotransferase [Bacteria] >gi|697633813|emb|CEA16290.1| putative glycogen debranching enzyme, type [Porphyromonadaceae bacterium ING2-E5B]	71.3622	86.9969	646	1008.82
376410	2	GH133	Fredericia_assembly	0	WP_015359088	glycogen debranching protein [[Clostridium] stercorarium] >gi|442740714|gb|AGC68403.1| glycogen debranching enzyme [ [[Clostridium] stercorarium subsp. stercorarium DSM 8532] >gi|472399224|gb|AGI39423.1| glycogen debranching enzyme [ [[Clostridium] stercorarium subsp. stercorarium DSM 8532]	63.1098	80.1829	653	885.945
777275	2	GH133	Fredericia_assembly	1.62062e-121	WP_042368484	4-alpha-glucanotransferase [Bacteroidaceae bacterium MS4]	70.2811	83.1325	249	372.474
296150	2	GH133	Fredericia_assembly	0	WP_028990922	glycogen debranching protein [Thermacetogenium phaeum]	60.8456	76.8382	542	695.656
5815	1	GH133	Fredericia_assembly	0	GAP44601	glycogen debranching enzyme, archaeal type, putative [Bacteroidales bacterium TBC1]	55.7276	73.2198	646	783.097
5435	2	GH133	Fredericia_assembly	1.41448e-149	CDM64262	glycogen debranching enzyme, putative [Pyrinomonas methylaliphatogenes]	45.0947	58.0034	569	458.759
934035	1	GH133	Fredericia_assembly	1.07774e-153	WP_018341483	hypothetical protein [Cytophaga aurantiaca]	38.9831	56.5485	627	472.241
418675	1	GH133	Fredericia_assembly	0	WP_045031869	hypothetical protein [Draconibacterium sp. JN14CK-3] >gi|766982343|gb|KJF42786.1| hypothetical protein LH29_15255 [Draconibacterium sp. JN14CK-3]	61.7054	75.6589	645	847.04
178130	2	GH133	Fredericia_assembly	4.95702e-155	CDM64262	glycogen debranching enzyme, putative [Pyrinomonas methylaliphatogenes]	43.7788	57.1429	627	476.093
747025	2	GH133	Fredericia_assembly	0	WP_019540304	hypothetical protein [Proteiniphilum acetatigenes]	76.0599	87.0324	401	659.833
323170	1	GH133	Fredericia_assembly	0	WP_013718722	glycogen-debranching protein [Methanosaeta concilii] >gi|328927866|gb|AEB67668.1| glycogen debranching enzyme, archaeal type, putative [Methanosaeta concilii GP6]	81.0985	88.6914	619	1036.56
514950	2	GH133	Fredericia_assembly	0	WP_018336015	hypothetical protein [Butyricimonas synergistica]	64.0187	78.972	642	892.493
614255	2	GH133	Fredericia_assembly	3.75463e-100	WP_014254427	glycogen debranching protein [[Clostridium] clariflavum] >gi|359825036|gb|AEV67809.1| glycogen debranching enzyme, putative [ [[Clostridium] clariflavum DSM 19732]	49.3865	61.9632	287	320.857
15015	2	GH133	Fredericia_assembly	2.00679e-105	WP_041973687	hypothetical protein [Pyrinomonas methylaliphatogenes]	34.6726	48.5119	593	347.436
531535	1	GH133	Fredericia_assembly	0	GAP44601	glycogen debranching enzyme, archaeal type, putative [Bacteroidales bacterium TBC1]	56.7233	73.2612	646	783.867
242900	2	GH133	Fredericia_assembly	1.00583e-119	WP_007562665	4-alpha-glucanotransferase [Bacteroides plebeius] >gi|198270121|gb|EDY94391.1| putative glycogen debranching enzyme, archaeal type [Bacteroides plebeius DSM 17135]	79.5349	91.1628	215	367.466
804215	1	GH133	Fredericia_assembly	3.3286e-172	EKD30598	hypothetical protein ACD_77C00509G0002 [uncultured bacterium]	53.5874	69.9552	446	509.99
354985	1	GH133	Fredericia_assembly	0	CCZ09106	putative glycogen debranching enzyme archaeal type [Odoribacter sp. CAG:788]	56.0372	73.065	643	757.673
187925	1	GH133	Fredericia_assembly	0	CCY35684	glycogen debranching enzyme [Alistipes sp. CAG:831]	55.9322	72.4191	646	739.184
202145	1	GH133	Fredericia_assembly	4.26609e-72	WP_052891392	hypothetical protein [Thermogemmatispora carboxidivorans]	40.3101	54.0052	340	250.366
242885	2	GH133	Fredericia_assembly	0	CDA83069	glycogen debranching enzyme-related protein [Bacteroides sp. CAG:754]	68.4729	82.266	406	609.372
840675	2	GH133	Fredericia_assembly	1.78148e-51	EKD51512	Glycogen debranching enzyme, partial [uncultured bacterium]	38.4058	55.4348	264	183.341
267885	2	GH133	Fredericia_assembly	0	WP_045089983	MULTISPECIES: 4-alpha-glucanotransferase [Bacteria] >gi|697633813|emb|CEA16290.1| putative glycogen debranching enzyme, type [Porphyromonadaceae bacterium ING2-E5B]	99.6865	100	319	662.144
276360	2	GH133	Fredericia_assembly	3.17592e-80	WP_011684885	glycogen debranching protein [Candidatus Solibacter usitatus] >gi|116225412|gb|ABJ84121.1| glycogen debranching enzyme, putative [Candidatus Solibacter usitatus Ellin6076]	40.4762	55.8201	371	270.396
566375	2	GH133	Fredericia_assembly	9.23514e-152	CCZ09106	putative glycogen debranching enzyme archaeal type [Odoribacter sp. CAG:788]	51.5766	68.2432	444	457.603
780650	2	GH133	Fredericia_assembly	3.39622e-47	WP_036749918	glycogen debranching protein [Peptococcaceae bacterium SCADC1_2_3] >gi|672908139|gb|KFI37203.1| glycogen debranching protein [Peptococcaceae bacterium SCADC1_2_3]	46.7005	64.467	197	179.104
550395	2	GH133	Fredericia_assembly	1.33136e-100	WP_018336015	hypothetical protein [Butyricimonas synergistica]	56.2963	75.5556	268	319.316
866525	2	GH133	Fredericia_assembly	2.84206e-32	WP_012635804	glycogen debranching protein [Halothermothrix orenii] >gi|219993014|gb|ACL69617.1| glycogen debranching enzyme, putative [Halothermothrix orenii H 168]	48.8	65.6	124	130.568
42285	1	GH13	Fredericia_assembly	0	WP_013560137	alpha-amylase [Anaerolinea thermophila] >gi|319994988|dbj|BAJ63759.1| hypothetical protein ANT_17330 [Anaerolinea thermophila UNI-1]	57.6256	74.1768	1153	1374.76
851140	1	GH13	Fredericia_assembly	0	WP_013605728	alpha-amylase [Sphaerochaeta globosa] >gi|324025116|gb|ADY11875.1| alpha amylase catalytic region [Sphaerochaeta globosa str. Buddy]	75.3521	87.3239	426	707.212
508945	1	GH13	Fredericia_assembly	0	KLU39268	1,4-alpha-glucan branching protein [Peptococcaceae bacterium 1109]	74.3842	83.5796	609	942.954
49530	1	GH13	Fredericia_assembly	0	WP_014806232	glycogen branching protein [Anaerobaculum mobile] >gi|390619846|gb|AFM20993.1| alpha-1,4-glucan:alpha-1,4-glucan 6-glycosyltransferase [Anaerobaculum mobile DSM 13181]	81.7133	90.939	605	1029.24
145775	2	GH13	Fredericia_assembly	0	WP_013809936	glycogen branching protein [Desulfotomaculum carboxydivorans] >gi|333748716|gb|AEF93823.1| 1,4-alpha-glucan-branching enzyme [Desulfotomaculum carboxydivorans CO-1-SRB]	62.9571	75.5167	625	825.469
560415	2	GH13	Fredericia_assembly	0	WP_023062682	1,4-alpha-glucan-branching protein [Ruminiclostridium thermocellum] >gi|551233685|emb|CDG36708.1| 1,4-alpha-glucan branching enzyme GlgB [Ruminiclostridium thermocellum BC1]	62.3881	77.3134	670	895.575
82220	1	GH13	Fredericia_assembly	0	BAL98309	1,4-alpha-glucan-branching enzyme [Caldilinea aerophila DSM 14535 = NBRC 104270]	58.8721	72.3521	725	886.715
727905	2	GH13	Fredericia_assembly	0	WP_013605728	alpha-amylase [Sphaerochaeta globosa] >gi|324025116|gb|ADY11875.1| alpha amylase catalytic region [Sphaerochaeta globosa str. Buddy]	81.5126	89.916	357	632.869
861955	1	GH13	Fredericia_assembly	0	KLU39268	1,4-alpha-glucan branching protein [Peptococcaceae bacterium 1109]	72.093	81.7276	602	909.827
234755	2	GH13	Fredericia_assembly	0	WP_045087168	1,4-alpha-glucan-branching protein [Defluviitoga tunisiensis] >gi|762219733|emb|CEP77562.1| 1,4-alpha-glucan branching enzyme [Defluviitoga tunisiensis]	100	100	728	1502.26
58925	1	GH13	Fredericia_assembly	0	WP_028845015	glycogen branching protein [Thermodesulfovibrio thiophilus]	62.9571	77.5835	629	858.596
41265	1	GH13	Fredericia_assembly	0	GAP15524	glycosidase [Longilinea arvoryzae]	67.1498	78.744	621	872.463
593250	1	GH13	Fredericia_assembly	0	WP_015357831	1,4-alpha-glucan-branching protein [[Clostridium] stercorarium] >gi|442739445|gb|AGC67134.1| 1,4-alpha-glucan branching enzyme GlgB [ [[Clostridium] stercorarium subsp. stercorarium DSM 8532] >gi|472398014|gb|AGI38213.1| amylase [ [[Clostridium] stercorarium subsp. stercorarium DSM 8532]	78.4553	88.7534	738	1241.48
38845	2	GH13	Fredericia_assembly	0	WP_053827247	alpha-amylase [bacterium SIT8]	99.117	99.7792	453	936.791
562285	2	GH13	Fredericia_assembly	0	GAP12880	glycosidase [Longilinea arvoryzae]	57.0156	71.9376	449	542.732
333525	2	GH13	Fredericia_assembly	0	WP_014296184	glycogen branching protein [Marinitoga piezophila] >gi|372101208|gb|AEX85112.1| alpha-1,4-glucan:alpha-1,4-glucan 6-glycosyltransferase [Marinitoga piezophila KA3]	63.8734	77.4674	536	717.227
811715	1	GH13	Fredericia_assembly	0	WP_013740420	alpha-amylase [Sphaerochaeta coccoides] >gi|329749671|gb|AEC03027.1| alpha amylase catalytic region [Sphaerochaeta coccoides DSM 17374]	50.3748	67.1664	654	656.366
697880	2	GH13	Fredericia_assembly	0	KLU39268	1,4-alpha-glucan branching protein [Peptococcaceae bacterium 1109]	73.9645	84.0237	507	791.571
472195	1	GH13	Fredericia_assembly	0	WP_050758925	1,4-alpha-glucan branching protein [[Clostridium] methylpentosum]	58.5526	73.5197	608	741.88
52155	1	GH13	Fredericia_assembly	0	GAP15523	trehalose synthase [Longilinea arvoryzae]	63.3333	77.2222	537	723.005
14620	1	GH13	Fredericia_assembly	0	WP_025699138	sugar phosphorylase [Paenibacillus forsythiae]	66.736	82.5364	481	701.434
246345	1	GH13	Fredericia_assembly	0	WP_013718228	alpha-amlyase [Methanosaeta concilii] >gi|328927364|gb|AEB67166.1| alpha-amylase, putative [Methanosaeta concilii GP6]	86.9775	90.836	618	1109.36
75860	1	GH13	Fredericia_assembly	0	WP_053827247	alpha-amylase [bacterium SIT8]	66.5006	81.32	791	1131.7
664440	2	GH13	Fredericia_assembly	0	WP_015357831	1,4-alpha-glucan-branching protein [[Clostridium] stercorarium] >gi|442739445|gb|AGC67134.1| 1,4-alpha-glucan branching enzyme GlgB [ [[Clostridium] stercorarium subsp. stercorarium DSM 8532] >gi|472398014|gb|AGI38213.1| amylase [ [[Clostridium] stercorarium subsp. stercorarium DSM 8532]	78.7879	90.303	330	577.785
630545	1	GH13	Fredericia_assembly	0	WP_045090758	alpha-amylase [Porphyromonadaceae bacterium ING2-E5B]	68.2594	82.5939	582	850.121
180045	1	GH13	Fredericia_assembly	0	GAP44502	1,4-alpha-glucan branching enzyme [Bacteroidales bacterium TBC1]	65.0746	79.8507	668	923.694
339770	1	GH13	Fredericia_assembly	0	WP_044745571	oligo-1,6-glucosidase [Anoxybacillus sp. ATCC BAA-2555]	59.1611	77.4834	453	565.074
543215	2	GH13	Fredericia_assembly	0	WP_053185268	alpha-amlyase [Sunxiuqinia dokdonensis] >gi|918918885|gb|KOH43952.1| hypothetical protein NC99_32430 [Sunxiuqinia dokdonensis]	52.1951	69.2683	614	686.026
689050	1	GH13	Fredericia_assembly	0	WP_025748400	1,4-alpha-glucan-branching protein [Caldicoprobacter oshimai]	55.1447	72.0257	622	725.702
310345	1	GH13	Fredericia_assembly	0	KLU40141	hypothetical protein AA931_00390 [Peptococcaceae bacterium 1109]	66.494	78.0656	577	809.675
950565	1	GH13	Fredericia_assembly	0	KJS48933	1,4-alpha-glucan branching protein [Peptococcaceae bacterium BRH_c23] >gi|780915494|gb|KJS82984.1| 1,4-alpha-glucan branching protein [Desulfosporosinus sp. BICA1-9]	62.3874	81.5315	443	619.387
885430	1	GH13	Fredericia_assembly	0	WP_025748400	1,4-alpha-glucan-branching protein [Caldicoprobacter oshimai]	58.6538	74.5192	621	765.763
787470	2	GH13	Fredericia_assembly	1.12089e-176	WP_017436613	oligo-1,6-glucosidase [Geobacillus caldoxylosilyticus] >gi|611290743|dbj|GAJ40945.1| oligo-1,6-glucosidase [Geobacillus caldoxylosilyticus NBRC 107762]	59.2417	75.8294	422	518.079
355080	1	GH13	Fredericia_assembly	0	WP_053184194	1,4-alpha-glucan branching protein [Sunxiuqinia dokdonensis]	57.594	76.0902	661	821.617
301790	1	GH13	Fredericia_assembly	0	WP_025436775	1,4-alpha-glucan branching protein [Eubacterium acidaminophilum]	66.2519	78.3826	643	903.664
327675	2	GH13	Fredericia_assembly	0	KKO19227	isoamylase [Candidatus Brocadia fulgida]	57.2347	72.3473	607	730.324
411465	1	GH13	Fredericia_assembly	0	WP_051010968	1,4-alpha-glucan branching protein [Sedimentibacter sp. B4]	72.6845	85.4003	636	996.112
124725	2	GH13	Fredericia_assembly	0	WP_015051674	malto-oligosyltrehalose trehalohydrolase [Thermacetogenium phaeum] >gi|409106689|gb|AFV12814.1| malto-oligosyltrehalose trehalohydrolase TreZ [Thermacetogenium phaeum DSM 12270]	60.0993	73.1788	593	738.413
75855	1	GH13	Fredericia_assembly	0	WP_019538622	hypothetical protein [Proteiniphilum acetatigenes]	82.4916	89.899	591	1031.55
690430	2	GH13	Fredericia_assembly	0	WP_019538622	hypothetical protein [Proteiniphilum acetatigenes]	81.9237	89.3864	600	1044.65
614475	1	GH13	Fredericia_assembly	0	WP_012911760	glycogen branching protein [Pirellula staleyi] >gi|283439056|gb|ADB17498.1| 1,4-alpha-glucan branching enzyme [Pirellula staleyi DSM 6068]	61.165	77.4272	411	541.962
548480	1	GH13	Fredericia_assembly	0	WP_021674716	1,4-alpha-glucan-branching protein [Peptostreptococcaceae bacterium oral taxon 113] >gi|543981030|gb|ERJ84758.1| 1,4-alpha-glucan branching enzyme [Peptostreptococcaceae bacterium oral taxon 113 str. W5053]	65.0096	80.6883	523	735.332
611585	1	GH13	Fredericia_assembly	0	KLU40141	hypothetical protein AA931_00390 [Peptococcaceae bacterium 1109]	65.1646	78.3362	577	812.757
136490	2	GH13	Fredericia_assembly	0	WP_014868167	glycogen branching protein [Methanoculleus bourgensis] >gi|396939939|emb|CCJ37194.1| 1,4-alpha-glucan branching enzyme [Methanoculleus bourgensis MS2]	81.804	87.8694	643	1061.6
941305	1	GH13	Fredericia_assembly	0	WP_045090758	alpha-amylase [Porphyromonadaceae bacterium ING2-E5B]	70.2381	83.8095	419	639.802
510780	1	GH13	Fredericia_assembly	0	WP_013809936	glycogen branching protein [Desulfotomaculum carboxydivorans] >gi|333748716|gb|AEF93823.1| 1,4-alpha-glucan-branching enzyme [Desulfotomaculum carboxydivorans CO-1-SRB]	66.2162	81.0811	444	651.744
950595	1	GH13	Fredericia_assembly	0	WP_040411424	4-alpha-glucanotransferase [Desulfosporosinus sp. OT]	55.2413	71.5474	591	694.501
116385	2	GH13	Fredericia_assembly	0	GAP44203	protein containing Por secretion system C-terminal sorting domain [Bacteroidales bacterium TBC1]	45.301	63.358	927	833.173
355255	1	GH13	Fredericia_assembly	0	WP_019538622	hypothetical protein [Proteiniphilum acetatigenes]	78.1532	89.4144	444	746.117
793705	1	GH13	Fredericia_assembly	0	WP_026571820	MULTISPECIES: sugar phosphorylase [Bacillaceae]	54.3706	75.6993	568	665.611
720810	2	GH13	Fredericia_assembly	0	WP_028893742	alpha-amylase [Syntrophorhabdus aromaticivorans]	54.8803	68.8766	542	613.224
418595	1	GH13	Fredericia_assembly	0	WP_045031151	1,4-alpha-glucan-branching protein [Draconibacterium sp. JN14CK-3] >gi|766982342|gb|KJF42785.1| 1,4-alpha-glucan branching protein [Draconibacterium sp. JN14CK-3]	81.8565	91.9831	474	841.262
664940	2	GH13	Fredericia_assembly	0	WP_013739389	oligo-1,6-glucosidase [Sphaerochaeta coccoides] >gi|329748637|gb|AEC01993.1| Oligo-1,6-glucosidase [Sphaerochaeta coccoides DSM 17374]	67.7656	82.6007	546	775.007
713155	1	GH13	Fredericia_assembly	0	WP_013444994	1,4-alpha-glucan-branching protein [Paludibacter propionicigenes] >gi|312443269|gb|ADQ79625.1| 1,4-alpha-glucan branching enzyme [Paludibacter propionicigenes WB4]	77.2932	88.1203	665	1109.36
45965	2	GH13	Fredericia_assembly	0	WP_013657920	pullulanase [Cellulosilyticum lentocellum] >gi|326542781|gb|ADZ84640.1| pullulanase, type I [Clostridium lentocellum DSM 5427]	45.7241	63.2839	871	798.89
553330	2	GH13	Fredericia_assembly	0	WP_013444994	1,4-alpha-glucan-branching protein [Paludibacter propionicigenes] >gi|312443269|gb|ADQ79625.1| 1,4-alpha-glucan branching enzyme [Paludibacter propionicigenes WB4]	80.6378	89.9772	439	768.844
321500	1	GH13	Fredericia_assembly	0	KLU38802	hypothetical protein AA931_12775 [Peptococcaceae bacterium 1109]	77.2727	88.4091	440	728.398
787355	1	GH13	Fredericia_assembly	0	WP_019541092	1,4-alpha-glucan-branching protein [Proteiniphilum acetatigenes]	76.6467	87.2754	668	1101.66
527355	1	GH13	Fredericia_assembly	0	WP_019541092	1,4-alpha-glucan-branching protein [Proteiniphilum acetatigenes]	76.9461	87.5749	668	1103.58
278875	1	GH13	Fredericia_assembly	0	WP_013739389	oligo-1,6-glucosidase [Sphaerochaeta coccoides] >gi|329748637|gb|AEC01993.1| Oligo-1,6-glucosidase [Sphaerochaeta coccoides DSM 17374]	66.3004	79.8535	545	746.117
828235	1	GH13	Fredericia_assembly	0	WP_019541092	1,4-alpha-glucan-branching protein [Proteiniphilum acetatigenes]	78.5928	89.521	668	1130.93
322165	2	GH13	Fredericia_assembly	0	WP_015051674	malto-oligosyltrehalose trehalohydrolase [Thermacetogenium phaeum] >gi|409106689|gb|AFV12814.1| malto-oligosyltrehalose trehalohydrolase TreZ [Thermacetogenium phaeum DSM 12270]	62.3318	78.9238	446	619.772
83635	1	GH13	Fredericia_assembly	0	GAP44203	protein containing Por secretion system C-terminal sorting domain [Bacteroidales bacterium TBC1]	49.6753	67.0996	917	928.317
302385	1	GH13	Fredericia_assembly	0	WP_045088123	glycogen debranching protein [Defluviitoga tunisiensis] >gi|762220901|emb|CEP78730.1| glycogen debranching protein GlgX [Defluviitoga tunisiensis]	100	100	713	1467.98
337900	1	GH13	Fredericia_assembly	0	WP_019541092	1,4-alpha-glucan-branching protein [Proteiniphilum acetatigenes]	81.2594	90.4048	667	1158.67
32250	1	GH13	Fredericia_assembly	1.20637e-172	WP_011954817	alpha-amylase [Roseiflexus sp. RS-1] >gi|148566312|gb|ABQ88457.1| alpha amylase, catalytic region [Roseiflexus sp. RS-1]	45.2101	59.4958	593	514.998
662525	1	GH13	Fredericia_assembly	0	WP_045087921	maltodextrin glycosyltransferase [Defluviitoga tunisiensis] >gi|762220656|emb|CEP78485.1| alpha amylase domain-containing protein [Defluviitoga tunisiensis]	99.8521	100	676	1387.47
861950	1	GH13	Fredericia_assembly	0	WP_013657920	pullulanase [Cellulosilyticum lentocellum] >gi|326542781|gb|ADZ84640.1| pullulanase, type I [Clostridium lentocellum DSM 5427]	48.0106	65.7825	754	719.153
232335	2	GH13	Fredericia_assembly	1.30095e-95	WP_026883115	sugar phosphorylase [Clostridium akagii]	73.1579	86.3158	190	299.671
365935	2	GH13	Fredericia_assembly	0	CDA71762	alpha amylase catalytic domain protein [Bacteroides coprocola CAG:162]	79.2363	86.6348	419	705.671
411535	1	GH13	Fredericia_assembly	0	WP_019227274	hypothetical protein [Sedimentibacter sp. B4]	62.6058	77.3266	590	780.4
231265	2	GH13	Fredericia_assembly	0	WP_020607266	hypothetical protein [Spirosoma spitsbergense]	57.0499	72.2343	461	556.984
408700	2	GH13	Fredericia_assembly	0	WP_025018206	alpha-amylase [Bacteroides sartorii]	72.2826	83.6957	362	563.148
33065	1	GH13	Fredericia_assembly	3.96751e-178	WP_027339604	alpha-amylase [Halonatronum saccharophilum]	51.4477	73.2739	449	519.235
237355	1	GH13	Fredericia_assembly	0	WP_013657920	pullulanase [Cellulosilyticum lentocellum] >gi|326542781|gb|ADZ84640.1| pullulanase, type I [Clostridium lentocellum DSM 5427]	51.665	68.9203	986	1055.82
549940	1	GH13	Fredericia_assembly	0	CCY35683	1 4-alpha-glucan branching enzyme [Alistipes sp. CAG:831]	70.7231	82.716	567	853.588
2420	2	GH13	Fredericia_assembly	0	CCY35683	1 4-alpha-glucan branching enzyme [Alistipes sp. CAG:831]	77.8082	87.3973	365	611.298
240665	1	GH13	Fredericia_assembly	0	WP_030004931	glycosyl hydrolase family 13 [Acholeplasma brassicae] >gi|549143314|emb|CCV66069.1| Glycosyl hydrolase, family 13 [Acholeplasma brassicae]	49.1254	67.2012	680	652.899
123660	1	GH13	Fredericia_assembly	0	WP_035368066	hypothetical protein [Acholeplasma hippikon]	61.2476	74.6692	522	614.379
597365	1	GH13	Fredericia_assembly	0	KJS67785	malto-oligosyltrehalose trehalohydrolase [Peptococcaceae bacterium BICA1-7]	57.1901	74.3802	596	720.694
409335	1	GH13	Fredericia_assembly	0	WP_037273615	hypothetical protein [Ruminococcaceae bacterium AE2021]	56.6387	70.5882	593	700.279
167650	1	GH13	Fredericia_assembly	0	WP_041620230	alpha-amylase [Paludibacter propionicigenes]	63.5548	78.2765	557	764.222
307050	2	GH13	Fredericia_assembly	2.53782e-132	WP_052329936	hypothetical protein [Thermicanus aegyptius]	61.5385	77.2575	299	403.29
45015	2	GH13	Fredericia_assembly	1.14609e-154	WP_037286841	alpha-amylase [Saccharibacillus sacchari]	56.4433	74.4845	387	458.373
739060	1	GH13	Fredericia_assembly	0	WP_034425695	alpha-amylase [Clostridiales bacterium DRI-13]	51.5695	66.8161	652	668.307
260875	2	GH13	Fredericia_assembly	0	WP_045090759	alpha-amylase [Porphyromonadaceae bacterium ING2-E5B] >gi|697632505|emb|CEA14982.1| glucosidase [Porphyromonadaceae bacterium ING2-E5B]	100	100	420	874.004
526005	1	GH13	Fredericia_assembly	0	WP_037273615	hypothetical protein [Ruminococcaceae bacterium AE2021]	52.3888	68.8633	604	657.136
874000	2	GH13	Fredericia_assembly	0	ABQ89880	alpha amylase, catalytic region [Roseiflexus sp. RS-1]	62.7341	75.8427	534	680.633
519145	2	GH13	Fredericia_assembly	7.21526e-145	WP_008591324	glycosidase [Leptospira licerasiae] >gi|384115901|gb|EIE02158.1| alpha amylase, catalytic domain protein [Leptospira licerasiae serovar Varillal str. VAR 010] >gi|404276079|gb|EJZ43393.1| alpha amylase, catalytic domain protein [Leptospira licerasiae str. MMD4847]	58.3333	68.75	360	435.647
463150	1	GH13	Fredericia_assembly	0	WP_020769611	alpha amylase catalytic domain protein [Leptospira sp. B5-022] >gi|463335114|gb|EMJ99831.1| alpha amylase, catalytic domain protein [Leptospira sp. B5-022]	51.4134	64.841	539	550.436
133875	1	GH13	Fredericia_assembly	0	WP_013970211	glycogen debranching protein GlgX [Treponema caldarium] >gi|338835755|gb|AEJ20933.1| glycogen debranching enzyme GlgX [Treponema caldarium DSM 7334]	53.2042	67.0641	668	709.523
503160	1	GH13	Fredericia_assembly	0	WP_021674716	1,4-alpha-glucan-branching protein [Peptostreptococcaceae bacterium oral taxon 113] >gi|543981030|gb|ERJ84758.1| 1,4-alpha-glucan branching enzyme [Peptostreptococcaceae bacterium oral taxon 113 str. W5053]	62.8247	80.1948	614	844.729
912210	1	GH13	Fredericia_assembly	3.08851e-176	CDB99696	alpha amylase catalytic region [Firmicutes bacterium CAG:41]	53.2787	69.2623	487	522.702
378090	1	GH13	Fredericia_assembly	6.4017e-171	WP_015254288	cyclomaltodextrinase [Thermobacillus composti] >gi|430733588|gb|AGA57533.1| glycosidase [Thermobacillus composti KWC4]	46.4041	59.9315	567	513.842
642195	2	GH13	Fredericia_assembly	7.23573e-173	WP_041226849	malto-oligosyltrehalose trehalohydrolase [Crinalium epipsammum]	61.4362	75.5319	376	508.064
910755	1	GH13	Fredericia_assembly	1.08074e-156	WP_040354249	hypothetical protein [Clostridium ultunense]	70.915	83.6601	306	452.981
623910	1	GH13	Fredericia_assembly	4.43472e-171	WP_036641999	alpha-amylase [Paenibacillus durus] >gi|818436261|gb|AKG37972.1| alpha-amylase [Paenibacillus durus ATCC 35681]	51.8595	67.7686	481	508.064
247900	1	GH13	Fredericia_assembly	0	WP_037273615	hypothetical protein [Ruminococcaceae bacterium AE2021]	55.6303	69.7479	593	691.034
544940	2	GH13	Fredericia_assembly	0	WP_051010968	1,4-alpha-glucan branching protein [Sedimentibacter sp. B4]	79.3939	90.303	330	558.91
170810	1	GH13	Fredericia_assembly	0	WP_009611031	cyclomaltodextrinase [Caldanaerobacter subterraneus] >gi|20516839|gb|AAM25016.1| Glycosidases [Caldanaerobacter subterraneus subsp. tengcongensis MB4] >gi|548794949|gb|ERM93160.1| cyclomaltodextrinase [Caldanaerobacter subterraneus subsp. yonseiensis KB-1] >gi|806646464|gb|KKC29298.1| glycosidase [Caldanaerobacter subterraneus subsp. pacificus DSM 12653]	49.8113	66.7925	525	554.673
846260	1	GH13	Fredericia_assembly	1.73232e-174	WP_049685531	cyclomaltodextrinase [Thermoanaerobacter kivui] >gi|694166680|gb|AIS52851.1| cyclomaltodextrinase [Thermoanaerobacter kivui]	49.3042	66.7992	493	518.079
5030	1	GH13	Fredericia_assembly	1.00127e-169	GAP44324	1,4-alpha-glucan branching enzyme [Bacteroidales bacterium TBC1]	52.349	69.1275	446	498.049
237385	1	GH13	Fredericia_assembly	0	WP_046174870	alpha-amylase [Domibacillus indicus]	52.0309	65.9574	509	534.643
180095	1	GH13	Fredericia_assembly	0	WP_044085374	pullulanase [Lewinella cohaerens]	55.4688	73.5938	640	779.245
36185	1	GH13	Fredericia_assembly	0	CDD92707	1 4-alpha-glucan branching enzyme [Coprobacillus sp. CAG:826]	69.5364	83.9404	601	900.968
588845	2	GH13	Fredericia_assembly	0	WP_013657920	pullulanase [Cellulosilyticum lentocellum] >gi|326542781|gb|ADZ84640.1| pullulanase, type I [Clostridium lentocellum DSM 5427]	55	74.5652	460	552.362
414315	1	GH13	Fredericia_assembly	1.14522e-137	WP_003513674	glycogen branching protein [Ruminiclostridium thermocellum] >gi|125714901|gb|ABN53393.1| 1,4-alpha-glucan branching enzyme [Ruminiclostridium thermocellum ATCC 27405] >gi|255991874|gb|EEU01972.1| 1,4-alpha-glucan branching enzyme [Ruminiclostridium thermocellum DSM 2360] >gi|281407937|gb|EFB38196.1| 1,4-alpha-glucan branching enzyme [Ruminiclostridium thermocellum JW20] >gi|316941800|gb|ADU75834.…	79.5745	91.9149	235	416.387
21560	1	GH13	Fredericia_assembly	0	WP_019540624	hypothetical protein [Proteiniphilum acetatigenes]	66.7257	79.823	563	802.357
320490	1	GH13	Fredericia_assembly	0	WP_037273615	hypothetical protein [Ruminococcaceae bacterium AE2021]	50.9863	64.7951	624	681.789
854660	1	GH13	Fredericia_assembly	0	WP_042834035	pullulanase [Thermoanaerobacter sp. YS13] >gi|735662553|gb|KHO61193.1| pullulanase [Thermoanaerobacter sp. YS13]	54.5894	69.4042	611	698.353
230955	1	GH13	Fredericia_assembly	6.97766e-160	CCY36953	putative uncharacterized protein [Alistipes sp. CAG:831]	54.5045	67.5676	440	472.626
5515	1	GH13	Fredericia_assembly	0	GAP45105	glycosidase [Bacteroidales bacterium TBC1]	51.1438	69.7712	611	669.078
495445	2	GH13	Fredericia_assembly	2.28801e-135	WP_013809936	glycogen branching protein [Desulfotomaculum carboxydivorans] >gi|333748716|gb|AEF93823.1| 1,4-alpha-glucan-branching enzyme [Desulfotomaculum carboxydivorans CO-1-SRB]	69.5652	81.8841	275	409.453
622305	1	GH13	Fredericia_assembly	6.45578e-125	GAP68203	1,4-alpha-glucan branching enzyme [Bacteroidales bacterium 6E]	58.5526	75.6579	303	384.415
789120	1	GH13	Fredericia_assembly	0	AIB09475	alpha-amylase [uncultured organism]	57.9498	75.1046	476	602.053
138430	2	GH13	Fredericia_assembly	0	AIB09475	alpha-amylase [uncultured organism]	60	76.5909	438	575.089
124495	1	GH13	Fredericia_assembly	0	WP_028522196	alpha-amylase [Runella limosa]	54.4815	69.9473	562	629.402
746465	1	GH13	Fredericia_assembly	0	WP_019540624	hypothetical protein [Proteiniphilum acetatigenes]	68.5714	80.7143	560	821.231
770810	1	GH13	Fredericia_assembly	1.90283e-160	CCY36953	putative uncharacterized protein [Alistipes sp. CAG:831]	54.5045	68.018	440	474.167
484020	1	GH13	Fredericia_assembly	7.55095e-167	CCY07843	alpha amylase catalytic region [Coprobacillus sp. CAG:698]	52.6427	70.8245	469	498.049
494800	1	GH13	Fredericia_assembly	0	WP_045025544	hypothetical protein [Draconibacterium sp. JN14CK-3]	72.5926	83.8889	540	849.351
752970	2	GH13	Fredericia_assembly	7.25501e-176	GAP44324	1,4-alpha-glucan branching enzyme [Bacteroidales bacterium TBC1]	53.5948	67.9739	451	513.842
211950	1	GH13	Fredericia_assembly	0	WP_045087260	alpha-amylase [Defluviitoga tunisiensis] >gi|762219845|emb|CEP77674.1| alpha amylase catalytic domain [Defluviitoga tunisiensis]	100	100	622	1290.79
526055	1	GH13	Fredericia_assembly	1.12113e-162	WP_051601923	hypothetical protein [Ruminococcaceae bacterium AE2021]	42.5987	59.7039	595	493.812
228705	1	GH13	Fredericia_assembly	4.74737e-171	WP_030004348	hypothetical protein [Acholeplasma brassicae] >gi|549142737|emb|CCV65489.1| similar to alpha amylase [Acholeplasma brassicae]	51.2524	70.1349	518	506.523
313510	1	GH13	Fredericia_assembly	0	WP_030004931	glycosyl hydrolase family 13 [Acholeplasma brassicae] >gi|549143314|emb|CCV66069.1| Glycosyl hydrolase, family 13 [Acholeplasma brassicae]	62.064	78.7791	687	903.664
545580	2	GH13	Fredericia_assembly	0	WP_040348360	alpha-amylase [Anaerobaculum hydrogeniformans]	65.4	76.2	499	660.603
44065	1	GH13	Fredericia_assembly	0	WP_013560105	alpha-amylase [Anaerolinea thermophila] >gi|319994955|dbj|BAJ63726.1| putative glycosidase [Anaerolinea thermophila UNI-1]	54.8654	69.5652	481	543.502
308890	1	GH13	Fredericia_assembly	0	WP_051320086	hypothetical protein [Peptostreptococcaceae bacterium oral taxon 113]	52.6863	71.7504	570	615.15
206575	2	GH13	Fredericia_assembly	0	WP_051659046	hypothetical protein [Acholeplasma hippikon]	58.9099	73.1656	477	574.704
724055	2	GH13	Fredericia_assembly	1.24621e-132	GAO29490	hypothetical protein JCM15548_11679 [Geofilum rubicundum JCM 15548]	77.5424	89.4068	236	405.216
770815	1	GH13	Fredericia_assembly	0	EKD31270	hypothetical protein ACD_77C00349G0002 [uncultured bacterium]	52.7972	71.3287	554	643.654
620975	2	GH13	Fredericia_assembly	0	EKD31270	hypothetical protein ACD_77C00349G0002 [uncultured bacterium]	53.6155	71.2522	549	642.114
230960	1	GH13	Fredericia_assembly	0	EKD31270	hypothetical protein ACD_77C00349G0002 [uncultured bacterium]	50.7223	68.8604	604	665.611
447985	2	GH13	Fredericia_assembly	1.04318e-135	AIE79688	Pullulanase [Bacillus cereus]	57.1429	73.4286	350	420.624
306535	2	GH13	Fredericia_assembly	5.10488e-144	WP_025748398	alpha-amylase [Caldicoprobacter oshimai]	53.7662	70.3896	378	436.417
247785	1	GH13	Fredericia_assembly	5.04396e-158	WP_051601923	hypothetical protein [Ruminococcaceae bacterium AE2021]	44.5008	60.0677	573	481.485
843035	2	GH13	Fredericia_assembly	0	WP_045089542	MULTISPECIES: alpha-amylase [Bacteria] >gi|697633282|emb|CEA15759.1| hypothetical protein ING2E5B_1006 [Porphyromonadaceae bacterium ING2-E5B]	100	100	301	632.869
524420	2	GH13	Fredericia_assembly	3.32374e-180	WP_015051674	malto-oligosyltrehalose trehalohydrolase [Thermacetogenium phaeum] >gi|409106689|gb|AFV12814.1| malto-oligosyltrehalose trehalohydrolase TreZ [Thermacetogenium phaeum DSM 12270]	60.9005	73.9336	417	528.865
541300	2	GH13	Fredericia_assembly	1.08079e-135	WP_009768972	glycogen debranching protein [Oscillatoriales cyanobacterium JSC-12] >gi|410709193|gb|EKQ66708.1| glycogen debranching enzyme GlgX [Oscillatoriales cyanobacterium JSC-12]	55.0802	71.6578	373	416.001
843780	2	GH13	Fredericia_assembly	1.11098e-149	AKQ64621	Glycogen debranching enzyme [Myxococcus sp. (contaminant ex DSM 436)]	52.8761	66.3717	437	457.988
345720	1	GH13	Fredericia_assembly	0	WP_012242480	alpha-amylase [Acholeplasma laidlawii] >gi|161985500|gb|ABX81149.1| alpha-amylase [Acholeplasma laidlawii PG-8A]	48.9264	68.4049	646	612.068
804210	1	GH13	Fredericia_assembly	5.21562e-79	EKD30599	hypothetical protein ACD_77C00509G0003 [uncultured bacterium]	58.2524	75.7282	206	260.766
496770	1	GH13	Fredericia_assembly	3.63071e-156	WP_012635912	alpha-amylase [Halothermothrix orenii] >gi|219993123|gb|ACL69726.1| alpha amylase [Halothermothrix orenii H 168]	52.0202	74.4949	395	459.914
90995	1	GH13	Fredericia_assembly	9.58193e-153	WP_012635912	alpha-amylase [Halothermothrix orenii] >gi|219993123|gb|ACL69726.1| alpha amylase [Halothermothrix orenii H 168]	51.7677	72.9798	395	451.44
66220	1	GH13	Fredericia_assembly	6.00958e-116	AIM11973	pullulanase, putative [Bacillus anthracis]	58.7591	76.2774	274	357.066
301800	1	GH13	Fredericia_assembly	0	ERJ84754	pullulanase, type I [Peptostreptococcaceae bacterium oral taxon 113 str. W5053]	47.4957	69.0846	570	563.148
903560	1	GH13	Fredericia_assembly	5.31074e-142	WP_015051674	malto-oligosyltrehalose trehalohydrolase [Thermacetogenium phaeum] >gi|409106689|gb|AFV12814.1| malto-oligosyltrehalose trehalohydrolase TreZ [Thermacetogenium phaeum DSM 12270]	60.9467	73.9645	338	428.713
132610	1	GH13	Fredericia_assembly	0	WP_013739389	oligo-1,6-glucosidase [Sphaerochaeta coccoides] >gi|329748637|gb|AEC01993.1| Oligo-1,6-glucosidase [Sphaerochaeta coccoides DSM 17374]	62.34	77.1481	547	707.597
263115	1	GH13	Fredericia_assembly	9.97261e-171	CEP66355	Immunoglobulin E-set [Moorella glycerini]	45.2145	58.5809	584	515.768
239970	1	GH13	Fredericia_assembly	0	WP_045087214	hypothetical protein [Defluviitoga tunisiensis] >gi|762219791|emb|CEP77620.1| Alpha amylase catalytic domain [Defluviitoga tunisiensis]	100	100	483	988.408
566380	2	GH13	Fredericia_assembly	6.37743e-113	EKD30599	hypothetical protein ACD_77C00509G0003 [uncultured bacterium]	62.7451	79.6078	255	351.288
513970	1	GH13	Fredericia_assembly	0	CCD30600	alpha-amylase [uncultured bacterium]	96.9828	98.0603	464	920.613
112175	1	GH13	Fredericia_assembly	0	WP_030004507	1,4-alpha-glucan-branching protein [Acholeplasma brassicae] >gi|549142892|emb|CCV65647.1| Glycogen (1,4-alpha-glucan) branching enzyme [Acholeplasma brassicae]	72.0779	83.6039	616	944.88
91490	2	GH13	Fredericia_assembly	1.14862e-151	WP_016777335	1,4-alpha-glucan-branching protein [Anaerophaga thermohalophila]	68.6084	82.5243	309	453.366
269540	1	GH13	Fredericia_assembly	0	WP_002687658	hypothetical protein [Treponema denticola] >gi|448951437|gb|EMB32250.1| hypothetical protein HMPREF9727_00323 [Treponema denticola MYR-T] >gi|448951850|gb|EMB32659.1| hypothetical protein HMPREF9725_00688 [Treponema denticola H1-T] >gi|448961983|gb|EMB42677.1| hypothetical protein HMPREF9722_00473 [Treponema denticola ATCC 33520]	55.3704	73.5185	539	630.943
579660	1	GH13	Fredericia_assembly	0	CRZ35003	Oligo-1,6-glucosidase [Herbinix hemicellulosilytica]	52.9042	71.1146	628	691.034
404800	1	GH13	Fredericia_assembly	3.82721e-102	EHL67471	hypothetical protein HMPREF1032_00387 [Subdoligranulum sp. 4_3_54A2FAA]	55.1237	69.6113	283	324.324
126455	1	GH13	Fredericia_assembly	0	CRZ35003	Oligo-1,6-glucosidase [Herbinix hemicellulosilytica]	53.1783	71.938	627	691.419
186895	2	GH13	Fredericia_assembly	0	ADH62748	alpha amylase catalytic region [Meiothermus silvanus DSM 9946]	53.5055	68.4502	532	565.459
345865	1	GH13	Fredericia_assembly	0	WP_040461686	oligo-1,6-glucosidase [Haloplasma contractile]	54.7703	72.0848	556	630.172
789440	2	GH13	Fredericia_assembly	0	WP_013759314	glycogen debranching protein GlgX [Treponema brennaborense] >gi|332181924|gb|AEE17612.1| glycogen debranching enzyme GlgX [Treponema brennaborense DSM 12168]	67.2	82.4	375	547.354
690830	2	GH13	Fredericia_assembly	8.89207e-166	WP_032136034	alpha-amylase [Alistipes sp. AL-1]	67.0732	81.4024	326	488.804
755155	2	GH13	Fredericia_assembly	4.63473e-165	WP_016518082	pullulanase [Treponema vincentii] >gi|513543754|gb|EPF47615.1| pullulanase, extracellular [Treponema vincentii F0403]	57.3141	69.5444	400	493.426
210990	2	GH13	Fredericia_assembly	7.18513e-175	WP_037273615	hypothetical protein [Ruminococcaceae bacterium AE2021]	58.3942	75.4258	411	516.153
320470	1	GH13	Fredericia_assembly	4.08762e-175	WP_051688934	hypothetical protein [Butyrivibrio sp. AE2032]	43.75	58.4821	647	530.02
437095	2	GH13	Fredericia_assembly	0	WP_051523164	hypothetical protein [Prevotella sp. P6B4]	71.3889	83.0556	360	569.311
660540	2	GH13	Fredericia_assembly	2.737e-108	WP_009100903	glycosidase [Rhodopirellula sp. SWK7] >gi|460845232|gb|EMI42817.1| glycosidase [Rhodopirellula sp. SWK7]	59.6078	77.6471	255	337.421
345920	1	GH13	Fredericia_assembly	0	WP_045749308	hypothetical protein [Acholeplasma oculi]	48.0091	63.0262	846	776.548
112240	1	GH13	Fredericia_assembly	0	WP_030004570	alpha amylase [Acholeplasma brassicae] >gi|549142956|emb|CCV65711.1| putative alpha amylase [Acholeplasma brassicae]	58.4806	73.6749	566	703.745
448600	2	GH13	Fredericia_assembly	7.72971e-65	KPC99441	Trehalose-6-phosphate hydrolase [Geobacillus sp. BCO2]	43.4457	56.5543	204	215.312
206335	2	GH13	Fredericia_assembly	0	WP_013605728	alpha-amylase [Sphaerochaeta globosa] >gi|324025116|gb|ADY11875.1| alpha amylase catalytic region [Sphaerochaeta globosa str. Buddy]	61.0204	76.5306	490	629.787
409605	1	GH13	Fredericia_assembly	0	WP_034579093	alpha-amylase [Kallipyga massiliensis]	67.2269	81.5126	475	685.641
156735	2	GH13	Fredericia_assembly	6.7735e-92	AAW21751	alpha-glucosidase [Thermus thermophilus HB8]	65.1741	81.592	196	280.796
378050	1	GH13	Fredericia_assembly	3.55291e-86	WP_015254288	cyclomaltodextrinase [Thermobacillus composti] >gi|430733588|gb|AGA57533.1| glycosidase [Thermobacillus composti KWC4]	50.3623	65.5797	276	281.182
521060	2	GH13	Fredericia_assembly	0	WP_013657920	pullulanase [Cellulosilyticum lentocellum] >gi|326542781|gb|ADZ84640.1| pullulanase, type I [Clostridium lentocellum DSM 5427]	52.0339	68.4746	590	621.698
206585	2	GH13	Fredericia_assembly	0	WP_051659048	hypothetical protein [Acholeplasma hippikon]	50.1643	67.1413	897	866.3
397685	2	GH13	Fredericia_assembly	0	CUH92224	Oligo-1,6-glucosidase [Herbinix sp. SD1D]	53.7242	71.4739	622	704.131
161635	2	GH13	Fredericia_assembly	9.6827e-154	WP_012636321	pullulanase [Halothermothrix orenii] >gi|219993535|gb|ACL70138.1| pullulanase, type I [Halothermothrix orenii H 168]	55.2163	71.2468	391	461.84
482360	1	GH13	Fredericia_assembly	6.85084e-124	WP_052173750	alpha-amylase [Prevotella sp. RM4]	47.3301	60.6796	406	381.719
482210	1	GH13	Fredericia_assembly	5.75667e-127	AFN57673	multi-functional beta-1,4 beta-xylosidase, alpha-1,5 alpha-arabinofurpyranosidase, beta-1,4 lactase, alpha-1,6 raffinase, alpha-1,6 stachyase and alpha-1,4 alpha-glucosidase GHF13 [uncultured bacterium r_02]	47.8161	60	429	387.882
247115	1	GH13	Fredericia_assembly	4.31786e-155	WP_012635912	alpha-amylase [Halothermothrix orenii] >gi|219993123|gb|ACL69726.1| alpha amylase [Halothermothrix orenii H 168]	51.3854	73.8035	395	457.218
47795	2	GH13	Fredericia_assembly	0	WP_012911115	glycogen debranching protein GlgX [Pirellula staleyi] >gi|283438411|gb|ADB16853.1| glycogen debranching enzyme GlgX [Pirellula staleyi DSM 6068]	63.9932	76.1092	585	788.489
750695	2	GH13	Fredericia_assembly	3.31203e-111	WP_053826412	1,4-alpha-glucan branching protein [bacterium SIT8]	77.6119	90.0498	201	344.739
658050	1	GH13	Fredericia_assembly	0	WP_051650586	alpha-amylase [Lachnoclostridium phytofermentans]	55.286	73.1369	575	691.804
179420	2	GH13	Fredericia_assembly	1.32646e-80	WP_019538629	hypothetical protein [Proteiniphilum acetatigenes]	47.6364	65.0909	273	261.922
3085	1	GH13	Fredericia_assembly	0	WP_013561193	alpha-glucosidase [Anaerolinea thermophila] >gi|319996076|dbj|BAJ64847.1| alpha-glucosidase [Anaerolinea thermophila UNI-1]	59.3449	72.447	518	637.491
749030	1	GH13	Fredericia_assembly	1.2919e-85	WP_013561193	alpha-glucosidase [Anaerolinea thermophila] >gi|319996076|dbj|BAJ64847.1| alpha-glucosidase [Anaerolinea thermophila UNI-1]	72.2543	84.3931	173	273.478
686120	2	GH13	Fredericia_assembly	1.79083e-134	WP_026391759	hypothetical protein [Acholeplasma modicum]	50.7317	69.5122	406	412.535
149230	1	GH13	Fredericia_assembly	1.40046e-90	WP_051601923	hypothetical protein [Ruminococcaceae bacterium AE2021]	43.9655	59.4828	328	298.901
149270	1	GH13	Fredericia_assembly	0	WP_037273615	hypothetical protein [Ruminococcaceae bacterium AE2021]	55.4688	68.3594	510	581.637
201595	1	GH13	Fredericia_assembly	6.64187e-155	WP_036966776	alpha-amylase [Pseudoalteromonas lipolytica] >gi|584422104|gb|EWH07685.1| alpha-amylase [Pseudoalteromonas lipolytica SCSIO 04301]	45.5882	59.9265	542	471.085
411230	2	GH13	Fredericia_assembly	2.06593e-89	WP_013033997	glycogen debranching protein GlgX [Nitrosococcus halophilus] >gi|291581690|gb|ADE16147.1| glycogen debranching enzyme GlgX [Nitrosococcus halophilus Nc 4]	63.5071	76.3033	211	289.656
884465	2	GH13	Fredericia_assembly	1.39264e-99	WP_053827247	alpha-amylase [bacterium SIT8]	64.2857	78.1513	230	319.316
763190	1	GH13	Fredericia_assembly	0	CCX61564	alpha amylase catalytic domain protein [Bacteroides sp. CAG:598]	54.1596	69.6095	580	635.95
576235	2	GH13	Fredericia_assembly	0	CCD30600	alpha-amylase [uncultured bacterium]	76.0965	83.9912	456	699.893
864140	1	GH13	Fredericia_assembly	3.31408e-40	WP_027628594	hypothetical protein [[Clostridium] cellobioparum]	57.3529	68.3824	136	154.451
771775	1	GH13	Fredericia_assembly	0	WP_030004220	Pullulanase type I [Acholeplasma brassicae] >gi|549142607|emb|CCV65359.1| Pullulanase, type I [Acholeplasma brassicae]	58.6705	74.711	692	862.448
504910	2	GH13	Fredericia_assembly	4.21178e-149	WP_037273615	hypothetical protein [Ruminococcaceae bacterium AE2021]	56.6929	72.1785	379	449.129
232160	2	GH13	Fredericia_assembly	2.42385e-125	WP_012636548	cyclomaltodextrinase [Halothermothrix orenii] >gi|219993762|gb|ACL70365.1| alpha amylase catalytic region [Halothermothrix orenii H 168]	44.5238	65	420	389.037
241255	2	GH13	Fredericia_assembly	0	WP_026581930	hypothetical protein [Bacillus sp. J33]	58.9691	74.2268	483	583.563
839435	1	GH13	Fredericia_assembly	0	WP_051237745	hypothetical protein [Lacticigenium naphtae]	49.2537	63.0182	599	553.518
239680	2	GH13	Fredericia_assembly	4.27659e-121	CCZ09107	putative uncharacterized protein [Odoribacter sp. CAG:788]	74.1379	87.069	232	371.318
101510	2	GH13	Fredericia_assembly	1.0974e-133	WP_052589780	hypothetical protein [Acholeplasma axanthum]	41.7745	60.2588	526	428.328
59470	2	GH13	Fredericia_assembly	2.79798e-67	WP_044824246	alpha-amylase [Clostridium aceticum] >gi|765682862|gb|KJF27571.1| alpha-amylase [Clostridium aceticum] >gi|831188627|gb|AKL96821.1| glycosidase [Clostridium aceticum]	46.8619	66.5272	239	232.261
645950	1	GH13	Fredericia_assembly	0	WP_052670439	hypothetical protein [Defluviitoga tunisiensis] >gi|762221035|emb|CEP78864.1| cyclomaltodextrinase [Defluviitoga tunisiensis]	100	100	398	816.994
785975	1	GH13	Fredericia_assembly	6.06131e-93	WP_025748398	alpha-amylase [Caldicoprobacter oshimai]	51.9573	70.1068	281	300.056
222205	1	GH13	Fredericia_assembly	0	WP_030004507	1,4-alpha-glucan-branching protein [Acholeplasma brassicae] >gi|549142892|emb|CCV65647.1| Glycogen (1,4-alpha-glucan) branching enzyme [Acholeplasma brassicae]	64.2157	80.3922	611	843.573
545120	2	GH13	Fredericia_assembly	2.75473e-67	WP_015254288	cyclomaltodextrinase [Thermobacillus composti] >gi|430733588|gb|AGA57533.1| glycosidase [Thermobacillus composti KWC4]	44.3262	56.383	265	232.646
301950	1	GH13	Fredericia_assembly	5.42475e-58	WP_034575140	alpha-amlyase [Mageeibacillus indolicus] >gi|667704119|gb|KFA57066.1| alpha-amlyase [Mageeibacillus indolicus 0009-5]	36.0119	54.7619	319	207.223
685145	2	GH13	Fredericia_assembly	3.37115e-88	EKO39868	malto-oligosyltrehalose synthase [Desulfovibrio magneticus str. Maddingley MBC34]	53.8462	73.2794	244	294.278
908895	2	GH13	Fredericia_assembly	6.85142e-59	WP_050700687	alpha-amylase [Dysgonomonas sp. BGC7]	61.4458	71.0843	166	201.06
556500	2	GH13	Fredericia_assembly	2.15228e-97	CCZ47726	alpha-amylase [Bacteroides sp. CAG:661]	60.084	74.3697	238	311.612
198415	1	GH13	Fredericia_assembly	3.57112e-141	WP_012635912	alpha-amylase [Halothermothrix orenii] >gi|219993123|gb|ACL69726.1| alpha amylase [Halothermothrix orenii H 168]	49.7475	70.9596	394	421.779
409465	1	GH13	Fredericia_assembly	6.56455e-160	WP_051601923	hypothetical protein [Ruminococcaceae bacterium AE2021]	43.5678	59.3482	569	486.493
515160	2	GH13	Fredericia_assembly	0	WP_053826412	1,4-alpha-glucan branching protein [bacterium SIT8]	100	100	369	770.385
485665	2	GH13	Fredericia_assembly	6.32827e-40	CCX54371	alpha-amylase [Bacteroides sp. CAG:1060]	44.4444	54.5455	183	151.754
301935	1	GH13	Fredericia_assembly	4.64036e-173	CCZ94501	pullulanase surface-anchored protein [Corallococcus sp. CAG:1435]	41.1215	58.0774	713	535.028
125405	1	GH13	Fredericia_assembly	6.77205e-168	CCZ94501	pullulanase surface-anchored protein [Corallococcus sp. CAG:1435]	38.8235	54.5882	800	530.791
770820	1	GH13	Fredericia_assembly	0	EFI03348	alpha-amylase, SusG [Bacteroides sp. 1_1_14]	57.3643	70.8527	640	768.844
230945	1	GH13	Fredericia_assembly	0	EFI03348	alpha-amylase, SusG [Bacteroides sp. 1_1_14]	56.5891	70.5426	640	759.985
444955	1	GH13	Fredericia_assembly	0	WP_052670498	alpha-amylase [Defluviitoga tunisiensis]	100	100	832	1699.87
730260	2	GH13	Fredericia_assembly	2.90275e-72	WP_038353078	1,4-alpha-glucan-branching protein [Eubacterium limosum]	54.3689	69.4175	206	246.899
161640	2	GH13	Fredericia_assembly	2.83828e-81	AAS47565	pullulanase type I [Anaerobranca gottschalkii]	55.2174	67.8261	230	273.863
804610	1	GH13	Fredericia_assembly	1.10379e-89	WP_019540624	hypothetical protein [Proteiniphilum acetatigenes]	61.1872	76.2557	219	286.96
598520	1	GH13	Fredericia_assembly	3.46647e-64	WP_019540624	hypothetical protein [Proteiniphilum acetatigenes]	67.3203	77.7778	153	217.238
345845	1	GH13	Fredericia_assembly	1.14196e-124	WP_025724808	hypothetical protein [Acholeplasma granularum]	41.6667	59.2803	513	387.111
270520	2	GH13	Fredericia_assembly	8.08946e-66	WP_013759314	glycogen debranching protein GlgX [Treponema brennaborense] >gi|332181924|gb|AEE17612.1| glycogen debranching enzyme GlgX [Treponema brennaborense DSM 12168]	55	73.8889	180	225.713
637405	1	GH13	Fredericia_assembly	1.78375e-103	WP_052589780	hypothetical protein [Acholeplasma axanthum]	45.1128	61.4035	383	343.969
839425	1	GH13	Fredericia_assembly	1.14525e-135	WP_031391341	hypothetical protein [Clostridium sp. KNHs209]	55.6522	73.913	345	412.535
302295	1	GH13	Fredericia_assembly	0	WP_045088135	alpha-amylase [Defluviitoga tunisiensis] >gi|762220915|emb|CEP78744.1| alpha amylase [Defluviitoga tunisiensis]	100	100	426	864.374
352905	1	GH13	Fredericia_assembly	0	WP_012499001	alpha-amylase [Chloroherpeton thalassium] >gi|193087642|gb|ACF12917.1| alpha amylase catalytic region [Chloroherpeton thalassium ATCC 35110]	45.5298	63.4106	588	551.592
277640	2	GH13	Fredericia_assembly	5.29259e-48	ETX06819	hypothetical protein ETSY2_14835 [Candidatus Entotheonella sp. TSY2]	51.0638	63.2979	183	176.407
686860	1	GH13	Fredericia_assembly	1.72342e-124	WP_045088618	pullulanase [Defluviitoga tunisiensis]	97.861	97.861	187	383.259
698640	1	GH13	Fredericia_assembly	3.81643e-87	WP_016275168	hypothetical protein [Bacteroides massiliensis] >gi|507755793|gb|EOS14686.1| hypothetical protein C802_00692 [Bacteroides massiliensis dnLKV3]	74.1573	84.8315	177	286.96
114365	1	GH13	Fredericia_assembly	7.17933e-96	WP_052039420	pullulanase [Anaerococcus lactolyticus] >gi|690754129|gb|KGF03089.1| pullulanase [Anaerococcus lactolyticus S7-1-13]	56.1538	73.8462	260	306.605
345925	1	GH13	Fredericia_assembly	0	WP_026390292	hypothetical protein [Acholeplasma axanthum]	49.5812	69.1792	584	580.482
786800	1	GH13	Fredericia_assembly	2.71291e-167	WP_012635912	alpha-amylase [Halothermothrix orenii] >gi|219993123|gb|ACL69726.1| alpha amylase [Halothermothrix orenii H 168]	55.4987	74.6803	389	489.189
114340	1	GH13	Fredericia_assembly	1.26891e-83	WP_051320086	hypothetical protein [Peptostreptococcaceae bacterium oral taxon 113]	43.6578	63.7168	333	277.33
731440	2	GH13	Fredericia_assembly	2.16912e-51	WP_011393309	malto-oligosyltrehalose trehalohydrolase [Moorella thermoacetica] >gi|83590643|ref|YP_430652.1| malto-oligosyltrehalose trehalohydrolase [Moorella thermoacetica ATCC 39073] >gi|83573557|gb|ABC20109.1| maltooligosyl trehalose hydrolase [Moorella thermoacetica ATCC 39073] >gi|915820019|gb|AKX94620.1| malto-oligosyltrehalose trehalohydrolase [Moorella thermoacetica] >gi|915822844|gb|AKX97256.1| malt…	63.1944	75	143	183.341
322645	2	GH13	Fredericia_assembly	2.34766e-178	WP_051659046	hypothetical protein [Acholeplasma hippikon]	50.0928	66.2338	530	527.324
350940	2	GH13	Fredericia_assembly	3.45027e-144	WP_034790176	alpha-amylase [Ewingella americana] >gi|668965101|gb|KFC82506.1| maltodextrin glucosidase [Ewingella americana ATCC 33852]	52.1739	68.3575	410	435.261
770110	2	GH13	Fredericia_assembly	0	WP_013757846	alpha-amylase [Treponema brennaborense] >gi|332180439|gb|AEE16127.1| alpha amylase catalytic region [Treponema brennaborense DSM 12168]	67.9167	80.625	480	694.115
85025	2	GH13	Fredericia_assembly	3.31655e-49	WP_051601923	hypothetical protein [Ruminococcaceae bacterium AE2021]	46.1538	62.6374	182	179.874
88890	2	GH13	Fredericia_assembly	0	WP_045088320	alpha-amylase [Defluviitoga tunisiensis] >gi|762221147|emb|CEP78976.1| alpha amylase [Defluviitoga tunisiensis]	100	100	335	677.937
871710	2	GH13	Fredericia_assembly	1.21153e-98	GAP16004	pullulanase [Longilinea arvoryzae]	49.0506	63.6076	316	312.383
535975	1	GH13	Fredericia_assembly	3.88942e-83	WP_035487755	1,4-alpha-glucan-branching protein [Geminicoccus roseus]	41.4141	56.8182	391	287.73
744890	2	GH13	Fredericia_assembly	4.30657e-69	WP_034843619	alpha amylase [[Clostridium] cellulosi]	66.0819	81.8713	169	234.187
580345	2	GH13	Fredericia_assembly	3.89758e-54	EEU61760	alpha amylase catalytic region [Thermoanaerobacter ethanolicus CCSD1]	41.3223	57.438	240	190.66
42235	1	GH13	Fredericia_assembly	7.06737e-141	WP_025745682	hypothetical protein [bacterium JKG1]	40.8526	59.6803	560	434.876
487315	1	GH13	Fredericia_assembly	1.68907e-43	WP_007417836	alpha amylase catalytic region [Pedosphaera parvula] >gi|223891643|gb|EEF58131.1| alpha amylase catalytic region [bacterium Ellin514]	30.9091	47.5	409	180.259
112255	1	GH13	Fredericia_assembly	1.9661e-40	CDC40494	pullulanase [Butyrivibrio sp. CAG:318]	24.7344	44.9165	623	171.014
718275	2	GH13	Fredericia_assembly	1.60784e-117	WP_013759349	alpha-amylase [Treponema brennaborense] >gi|332181960|gb|AEE17648.1| alpha amylase catalytic region [Treponema brennaborense DSM 12168]	40.7749	59.4096	541	387.882
728895	2	GH13	Fredericia_assembly	4.13324e-76	AIY73198	alpha amylase, catalytic domain protein [Bacillus cereus]	53.1532	68.4685	222	249.98
887180	2	GH13	Fredericia_assembly	9.74681e-120	WP_026288166	1,4-alpha-D-glucan 1-alpha-D-glucosylmutase [Thioalkalivibrio sp. AKL11]	52.6455	66.4021	378	379.793
67430	2	GH13	Fredericia_assembly	3.95907e-68	WP_020769611	alpha amylase catalytic domain protein [Leptospira sp. B5-022] >gi|463335114|gb|EMJ99831.1| alpha amylase, catalytic domain protein [Leptospira sp. B5-022]	49.0909	68.1818	220	233.417
513195	2	GH13	Fredericia_assembly	1.27839e-77	WP_039935641	glycosidase [Leptospira inadai]	44.5902	59.6721	303	259.996
186595	1	GH13	Fredericia_assembly	6.74218e-135	WP_048694361	alpha-amylase [Bacteroides thetaiotaomicron]	56.6952	70.0855	351	412.92
686115	2	GH13	Fredericia_assembly	1.1926e-172	WP_026399499	hypothetical protein [Acholeplasma equifetale]	56.6038	73.1132	424	503.056
345780	1	GH13	Fredericia_assembly	2.37981e-173	WP_026399499	hypothetical protein [Acholeplasma equifetale]	55.6604	73.3491	424	504.982
770825	1	GH13	Fredericia_assembly	0	EKD31272	hypothetical protein ACD_77C00349G0004 [uncultured bacterium]	50.1458	66.4723	680	697.967
230950	1	GH13	Fredericia_assembly	6.8122e-40	EKD31272	hypothetical protein ACD_77C00349G0004 [uncultured bacterium]	54.2636	68.2171	129	154.451
504070	1	GH13	Fredericia_assembly	4.99939e-169	WP_030005303	alpha amylase [Acholeplasma brassicae] >gi|549143688|emb|CCV66443.1| putative alpha amylase [Acholeplasma brassicae]	54.9884	74.71	431	494.197
875770	1	GH13	Fredericia_assembly	6.98526e-62	WP_004033958	hypothetical protein [Clostridium sp. ASF356] >gi|476608059|gb|EMZ15605.1| hypothetical protein C820_00406 [Clostridium sp. ASF356]	54.9451	73.0769	181	213.001
379370	2	GH13	Fredericia_assembly	5.24779e-65	WP_053335458	hypothetical protein [Plesiocystis pacifica]	43.0508	60.339	281	228.024
790170	2	GH13	Fredericia_assembly	8.63353e-56	WP_013561193	alpha-glucosidase [Anaerolinea thermophila] >gi|319996076|dbj|BAJ64847.1| alpha-glucosidase [Anaerolinea thermophila UNI-1]	54.6512	72.6744	171	196.823
544765	2	GH13	Fredericia_assembly	1.44961e-87	CCX52510	alpha amylase catalytic domain protein [Alistipes sp. CAG:514]	48.6486	61.2613	329	290.041
509515	2	GH13	Fredericia_assembly	4.91938e-125	KKO19227	isoamylase [Candidatus Brocadia fulgida]	58.8957	71.4724	319	387.111
207575	1	GH15	Fredericia_assembly	0	WP_048041498	glucan 1,4-alpha-glucosidase [Methanosarcina mazei] >gi|814715238|gb|KKF98509.1| glucan 1,4-alpha-glucosidase [Methanosarcina mazei] >gi|814723548|gb|KKG06466.1| glucan 1,4-alpha-glucosidase [Methanosarcina mazei] >gi|814862047|gb|KKH38143.1| glucan 1,4-alpha-glucosidase [Methanosarcina mazei] >gi|814866585|gb|KKH42460.1| glucan 1,4-alpha-glucosidase [Methanosarcina mazei] >gi|814869309|gb|KKH450…	64.0909	75.1515	659	880.937
278435	1	GH15	Fredericia_assembly	0	WP_034891896	glycoside hydrolase [Gillisia sp. Hel_I_29]	67.0068	83.6735	587	850.507
708700	1	GH15	Fredericia_assembly	0	WP_044665642	glycoside hydrolase family 15 [Syntrophaceticus schinkii] >gi|754546792|emb|CEO89765.1| Glycosyl hydrolase, glucoamylase [Syntrophaceticus schinkii]	77.0642	89.2966	654	1080.47
420235	2	GH15	Fredericia_assembly	0	WP_006990390	glycoside hydrolase [Gillisia limnaea] >gi|373872089|gb|EHQ04087.1| glycoside hydrolase 15-related protein [Gillisia limnaea DSM 15749]	55.1195	73.0375	586	700.664
235855	1	GH15	Fredericia_assembly	0	WP_048139365	hypothetical protein [Methanosarcina horonobensis]	60.0309	77.0062	648	810.831
349875	1	GH15	Fredericia_assembly	0	WP_019538540	hypothetical protein [Proteiniphilum acetatigenes]	76.5886	88.1271	598	961.059
956795	2	GH15	Fredericia_assembly	0	WP_019538540	hypothetical protein [Proteiniphilum acetatigenes]	78.0083	89.6266	482	775.007
700195	1	GH15	Fredericia_assembly	1.55513e-164	WP_052959027	hypothetical protein [Methanoculleus sp. S3Fa]	66.6667	79.1667	359	488.034
745115	2	GH15	Fredericia_assembly	4.04619e-155	WP_019176535	hypothetical protein [Methanomassiliicoccus luminyensis]	59.6859	72.2513	382	464.537
904980	2	GH15	Fredericia_assembly	3.8723e-67	GAO31932	glucoamylase [Geofilum rubicundum JCM 15548]	80.1527	91.6031	131	224.942
254805	1	GH15	Fredericia_assembly	6.73097e-79	WP_015759000	glycoside hydrolase family 15 [Desulfotomaculum acetoxidans] >gi|257780419|gb|ACV64313.1| glycoside hydrolase 15-related [Desulfotomaculum acetoxidans DSM 771]	30.4933	45.441	639	276.559
878115	2	GH15	Fredericia_assembly	0	WP_013780904	glucoamylase [Mahella australiensis] >gi|332699533|gb|AEE96474.1| glucan 1,4-alpha-glucosidase [Mahella australiensis 50-1 BON]	67.5403	82.4597	496	728.398
929295	1	GH15	Fredericia_assembly	1.66971e-63	WP_049738560	glycoside hydrolase family 15 [Brevibacillus reuszeri] >gi|906385370|gb|KNB72507.1| glycoside hydrolase family 15 [Brevibacillus reuszeri]	51.7588	68.8442	199	219.164
507720	2	GH15	Fredericia_assembly	0	WP_015357990	MULTISPECIES: glycoside hydrolase family 15 [Ruminiclostridium] >gi|442739604|gb|AGC67293.1| glycoside hydrolase family 15 [ [[Clostridium] stercorarium subsp. stercorarium DSM 8532] >gi|472398159|gb|AGI38358.1| amylase [ [[Clostridium] stercorarium subsp. stercorarium DSM 8532]	63.355	78.1759	614	839.721
398890	2	GH15	Fredericia_assembly	6.22281e-32	WP_048033702	glycoside hydrolase family 15 [Brevibacillus brevis] >gi|848636299|gb|KMM21233.1| glycoside hydrolase family 15 [Brevibacillus brevis]	36.6534	52.988	225	133.65
288525	2	GH15	Fredericia_assembly	1.59027e-98	WP_052959027	hypothetical protein [Methanoculleus sp. S3Fa]	57.2414	70	289	314.694
65230	1	GH15	Fredericia_assembly	3.94571e-84	WP_012302145	glycoside hydrolase family 15 [Candidatus Desulforudis audaxviator] >gi|169638053|gb|ACA59559.1| glycoside hydrolase 15-related [Candidatus Desulforudis audaxviator MP104C]	32.2157	48.105	647	290.812
177325	1	GH15	Fredericia_assembly	7.50025e-86	WP_012459422	glycoside hydrolase family 15 [Sulfurihydrogenibium sp. YO3AOP1] >gi|188931715|gb|ACD66345.1| glycoside hydrolase 15-related [Sulfurihydrogenibium sp. YO3AOP1]	30.8148	48.7407	625	295.049
564995	2	GH15	Fredericia_assembly	4.9168e-140	WP_010245536	glycoside hydrolase [Acetivibrio cellulolyticus]	60.8696	77.6398	319	422.935
559595	2	GH15	Fredericia_assembly	1.07915e-60	WP_048047266	glucan 1,4-alpha-glucosidase, partial [Methanosarcina mazei] >gi|814787073|gb|KKG66996.1| glucan 1,4-alpha-glucosidase, partial [Methanosarcina mazei]	33.5135	51.3514	368	214.927
688715	2	GH16	Fredericia_assembly	0	AEW47936	GHF16 Protein [uncultured bacterium A1_9] >gi|364284967|gb|AEW47960.1| GHF16 Protein [uncultured bacterium F1_24]	99.4595	99.4595	370	755.362
7170	1	GH16	Fredericia_assembly	0	WP_045090520	licheninase [Porphyromonadaceae bacterium ING2-E5B]	67.5603	81.7694	372	541.191
480275	1	GH16	Fredericia_assembly	9.22203e-169	WP_045090520	licheninase [Porphyromonadaceae bacterium ING2-E5B]	61.7647	75.6684	371	488.804
386995	1	GH16	Fredericia_assembly	6.46205e-116	WP_045089015	beta-glucanase [Porphyromonadaceae bacterium ING2-E5B] >gi|697632619|emb|CEA15096.1| endo-beta-galactosidase [Porphyromonadaceae bacterium ING2-E5B]	62.7376	77.1863	261	345.895
371380	1	GH16	Fredericia_assembly	1.8356e-94	WP_045090520	licheninase [Porphyromonadaceae bacterium ING2-E5B]	79.3939	91.5152	165	290.812
103995	1	GH16	Fredericia_assembly	2.88154e-122	WP_045089015	beta-glucanase [Porphyromonadaceae bacterium ING2-E5B] >gi|697632619|emb|CEA15096.1| endo-beta-galactosidase [Porphyromonadaceae bacterium ING2-E5B]	64.8855	79.0076	261	362.073
709785	1	GH16	Fredericia_assembly	0	WP_027317891	beta-glucanase [Bacteroides graminisolvens]	65.9574	80.5237	609	857.055
409170	2	GH16	Fredericia_assembly	1.51151e-149	WP_053826749	beta-glucanase [bacterium SIT8]	99.5215	100	209	428.713
619510	1	GH16	Fredericia_assembly	0	WP_026627255	hypothetical protein [Dysgonomonas capnocytophagoides]	71.118	84.7826	643	983.786
808835	2	GH16	Fredericia_assembly	1.97587e-114	WP_045090520	licheninase [Porphyromonadaceae bacterium ING2-E5B]	72.7679	83.4821	224	345.125
388325	2	GH16	Fredericia_assembly	4.10153e-107	WP_028668656	beta-glucanase [Runella zeae]	55.4007	68.6411	275	325.094
364805	2	GH16	Fredericia_assembly	3.20353e-121	WP_051685398	glycoside hydrolase [Clostridium sp. KNHs205]	63.9535	80.6202	258	361.303
140115	2	GH16	Fredericia_assembly	3.14859e-76	WP_019004689	1,3--beta-D-glucan 3-glucanohydrolase [Cohnella laeviribosi]	53.2	68	237	256.914
272440	2	GH16	Fredericia_assembly	2.15165e-87	WP_008781458	beta-glucanase [Bacteroides sp. 3_1_40A] >gi|317387849|gb|EFV68708.1| hypothetical protein HMPREF9011_00889 [Bacteroides sp. 3_1_40A]	65.5738	82.5137	183	270.396
727085	1	GH16	Fredericia_assembly	0	WP_045087924	hypothetical protein [Defluviitoga tunisiensis] >gi|762220660|emb|CEP78489.1| licheninase [Defluviitoga tunisiensis]	100	100	639	1308.12
97005	2	GH16	Fredericia_assembly	0	WP_018077497	hypothetical protein [Thiobacillus denitrificans]	62.4251	74.7006	666	866.3
436360	1	GH16	Fredericia_assembly	3.52182e-102	WP_050710719	hypothetical protein [Dysgonomonas sp. HGC4]	61.7886	71.5447	246	315.849
312790	1	GH16	Fredericia_assembly	4.8214e-42	WP_021311821	glycoside hydrolase family 16 [Bacteroidetes bacterium oral taxon 272] >gi|527500313|gb|EPT33512.1| glycoside hydrolase, family 16 [Bacteroidetes bacterium oral taxon 272 str. F0290]	58.3333	78.3333	119	150.984
709180	1	GH16	Fredericia_assembly	1.5515e-107	WP_025865764	glycoside hydrolase [Prolixibacter bellariivorans]	64.4351	76.9874	239	324.324
890485	1	GH16	Fredericia_assembly	2.36651e-82	CCV65824	Beta-glucanase [Acholeplasma brassicae]	54.5064	69.9571	233	262.692
705815	1	GH16	Fredericia_assembly	3.0133e-83	CCV65824	Beta-glucanase [Acholeplasma brassicae]	54.9356	70.3863	233	265.003
931875	1	GH16	Fredericia_assembly	7.35594e-90	WP_035375543	glycoside hydrolase [Acholeplasma axanthum]	57.438	72.314	239	278.1
695735	1	GH16	Fredericia_assembly	3.26653e-88	WP_008825455	glycoside hydrolase family 16 [Haloplasma contractile] >gi|543105027|gb|ERJ11606.1| glucan endo-13-beta-D-glucosidase protein [Haloplasma contractile SSD-17B]	54.0984	72.541	244	278.87
185690	1	GH16	Fredericia_assembly	3.63538e-45	WP_052356673	beta-glucanase [Niabella soli]	54.3478	74.6377	135	159.458
258325	2	GH16	Fredericia_assembly	2.91788e-52	WP_051314974	laminarinase [Bacillus aurantiacus]	48.0952	61.9048	210	183.341
823850	1	GH16	Fredericia_assembly	0	WP_016778399	hypothetical protein [Anaerophaga thermohalophila]	45.7462	60.3905	702	623.239
801050	1	GH16	Fredericia_assembly	4.7937e-72	WP_051312771	hypothetical protein [Sporocytophaga myxococcoides]	49.6032	63.0952	243	244.973
623730	2	GH16	Fredericia_assembly	3.32935e-68	WP_048907785	hypothetical protein [Pedobacter sp. V48] >gi|576319928|gb|ETZ19644.1| hypothetical protein N824_09240 [Pedobacter sp. V48]	46.2451	62.0553	237	224.557
896680	1	GH17	Fredericia_assembly	2.13801e-78	WP_002540481	hypothetical protein [Grimontia indica] >gi|486371335|gb|EOD78305.1| hypothetical protein D515_02876 [Grimontia indica]	42.517	61.5646	293	252.677
895375	1	GH18	Fredericia_assembly	0	WP_013175323	copper amine oxidase [Syntrophothermus lipocalidus] >gi|297145164|gb|ADI01921.1| copper amine oxidase domain protein [Syntrophothermus lipocalidus DSM 12680]	61.9855	76.7554	412	528.48
357315	2	GH18	Fredericia_assembly	5.68548e-171	WP_013175323	copper amine oxidase [Syntrophothermus lipocalidus] >gi|297145164|gb|ADI01921.1| copper amine oxidase domain protein [Syntrophothermus lipocalidus DSM 12680]	66.9468	81.5126	357	495.738
275425	2	GH18	Fredericia_assembly	1.95511e-82	WP_044896234	spore gernimation protein [Bacillus alveayuensis]	78	90.6667	150	261.151
719745	1	GH18	Fredericia_assembly	1.49295e-135	WP_025747141	chitinase [Caldicoprobacter oshimai]	57.8488	71.8023	339	402.519
331115	1	GH18	Fredericia_assembly	0	WP_019227857	hypothetical protein [Sedimentibacter sp. B4]	72.8132	83.4515	423	642.884
801535	1	GH18	Fredericia_assembly	0	WP_019227739	hypothetical protein [Sedimentibacter sp. B4]	74.0047	86.8852	427	661.374
82475	2	GH18	Fredericia_assembly	4.15837e-164	WP_052216355	spore gernimation protein [Thermincola ferriacetica] >gi|914253455|gb|KNZ70958.1| glycoside hydrolase family protein [Thermincola ferriacetica]	55.3991	69.4836	426	479.559
393020	1	GH18	Fredericia_assembly	7.59728e-172	WP_019228109	hypothetical protein [Sedimentibacter sp. B4]	48.5944	63.8554	461	506.908
56295	2	GH18	Fredericia_assembly	1.93529e-56	AEG15665	glycoside hydrolase family 18 [Desulfotomaculum kuznetsovii DSM 6115]	74.4361	78.9474	133	191.045
470600	1	GH18	Fredericia_assembly	1.333e-125	WP_037985628	spore gernimation protein [Thalassobacillus devorans]	43.4156	61.1111	469	387.111
368190	1	GH18	Fredericia_assembly	1.12718e-163	WP_019228109	hypothetical protein [Sedimentibacter sp. B4]	64.3258	75.5618	355	490.73
811375	2	GH18	Fredericia_assembly	8.9799e-76	WP_038323774	spore gernimation protein [bacterium MS4]	75.6757	90.5405	147	243.817
590345	1	GH18	Fredericia_assembly	7.65213e-54	WP_017727468	hypothetical protein [Bacillus ligniniphilus]	58.1081	74.3243	148	186.808
370885	1	GH18	Fredericia_assembly	5.49481e-55	WP_017727468	hypothetical protein [Bacillus ligniniphilus]	58.7838	75	148	189.889
566745	2	GH18	Fredericia_assembly	4.42548e-120	WP_019228109	hypothetical protein [Sedimentibacter sp. B4]	70.0422	81.8565	237	365.155
657775	1	GH18	Fredericia_assembly	3.14633e-164	WP_019228109	hypothetical protein [Sedimentibacter sp. B4]	64.3678	78.7356	348	489.574
727100	2	GH18	Fredericia_assembly	8.73383e-82	WP_019227087	MULTISPECIES: glycoside hydrolase [Clostridiales]	75.7962	88.535	157	257.299
743770	1	GH18	Fredericia_assembly	5.79778e-143	WP_019227087	MULTISPECIES: glycoside hydrolase [Clostridiales]	62.9283	77.2586	321	420.239
703855	2	GH18	Fredericia_assembly	2.28304e-165	WP_019227857	hypothetical protein [Sedimentibacter sp. B4]	72.1362	82.9721	323	479.945
559140	2	GH18	Fredericia_assembly	6.68214e-71	WP_015358090	MULTISPECIES: glycoside hydrolase family 18 [Ruminiclostridium] >gi|442739704|gb|AGC67393.1| glycoside hydrolase family 18 [ [[Clostridium] stercorarium subsp. stercorarium DSM 8532] >gi|472398254|gb|AGI38453.1| chitinase [ [[Clostridium] stercorarium subsp. stercorarium DSM 8532]	83.1081	91.2162	148	233.417
586365	1	GH18	Fredericia_assembly	2.01463e-144	WP_013175323	copper amine oxidase [Syntrophothermus lipocalidus] >gi|297145164|gb|ADI01921.1| copper amine oxidase domain protein [Syntrophothermus lipocalidus DSM 12680]	49.5192	68.5096	416	430.639
873960	1	GH18	Fredericia_assembly	0	WP_006317438	murein transglycosylase [Caldisalinibacter kiritimatiensis] >gi|485594530|gb|EOC99319.1| Membrane-bound lytic murein transglycosylase D precursor [Caldisalinibacter kiritimatiensis]	54.0161	68.8755	495	553.518
820015	1	GH18	Fredericia_assembly	2.57359e-100	WP_041424030	copper amine oxidase [Thermosediminibacter oceani]	51.0204	69.3878	293	313.923
454445	1	GH18	Fredericia_assembly	0	WP_006677598	chitinase [Paenibacillus dendritiformis] >gi|374389971|gb|EHQ61331.1| Chitinase [Paenibacillus dendritiformis C454]	72.1557	84.4311	334	528.48
847120	2	GH18	Fredericia_assembly	1.022e-116	WP_003518526	copper amine oxidase [Ruminiclostridium thermocellum] >gi|255990725|gb|EEU00841.1| copper amine oxidase domain protein [Ruminiclostridium thermocellum DSM 2360] >gi|316939540|gb|ADU73574.1| copper amine oxidase-like domain-containing protein [Ruminiclostridium thermocellum DSM 1313] >gi|380769495|gb|EIC03409.1| copper amine oxidase-like domain-containing protein [Ruminiclostridium thermocellum YS…	82.5472	88.6792	212	352.058
294315	1	GH18	Fredericia_assembly	1.59922e-100	WP_025747141	chitinase [Caldicoprobacter oshimai]	46.087	64.3478	344	312.768
408470	2	GH18	Fredericia_assembly	4.52925e-159	WP_019227739	hypothetical protein [Sedimentibacter sp. B4]	75	86.3333	300	463.381
676280	1	GH18	Fredericia_assembly	1.65008e-38	WP_052702829	hypothetical protein [Paenibacillus beijingensis]	51.4925	67.1642	134	147.902
79570	2	GH18	Fredericia_assembly	9.08571e-136	KKM09596	hypothetical protein SY88_17715 [Clostridiales bacterium PH28_bin88]	43.4263	60.5578	494	416.387
182970	2	GH18	Fredericia_assembly	0	WP_013779371	polysaccharide deacetylase [Tepidanaerobacter acetatoxydans] >gi|332697995|gb|AEE92452.1| polysaccharide deacetylase [Tepidanaerobacter acetatoxydans Re1] >gi|549437636|emb|CDI41017.1| Polysaccharide deacetylase [Tepidanaerobacter acetatoxydans Re1]	74.6411	87.3206	418	644.81
726575	1	GH18	Fredericia_assembly	4.15175e-103	KKM09596	hypothetical protein SY88_17715 [Clostridiales bacterium PH28_bin88]	42.2604	59.7052	397	328.561
666370	1	GH18	Fredericia_assembly	3.27255e-139	KKM09596	hypothetical protein SY88_17715 [Clostridiales bacterium PH28_bin88]	43.5644	60.9901	491	424.861
900700	2	GH18	Fredericia_assembly	1.69768e-132	WP_029197426	glycosyl hydrolase [Paenibacillus alginolyticus]	47.983	63.2696	470	407.527
320580	1	GH18	Fredericia_assembly	4.05234e-154	WP_023556134	glycosyhydrolase [Brevibacillus panacihumi] >gi|558618768|gb|EST54989.1| glycosyhydrolase [Brevibacillus panacihumi W25]	43.4629	63.2509	565	466.848
303830	1	GH18	Fredericia_assembly	9.77054e-114	WP_003391640	hypothetical protein [Brevibacillus borstelensis] >gi|475657477|gb|EMT50509.1| hypothetical protein I532_22500 [Brevibacillus borstelensis AK1] >gi|820881919|gb|KKX53442.1| glycosyl hydrolase [Brevibacillus borstelensis cifa_chp40]	43.6807	62.0843	450	358.221
533350	1	GH18	Fredericia_assembly	0	WP_005584039	putative Family 18 glycosyl hydrolase [Clostridium ultunense] >gi|452994206|emb|CCQ94227.1| putative Family 18 glycosyl hydrolase [Clostridium ultunense Esp]	57.1125	76.0085	467	536.954
368795	1	GH18	Fredericia_assembly	3.79753e-141	KKM09596	hypothetical protein SY88_17715 [Clostridiales bacterium PH28_bin88]	48.5232	63.5021	471	428.713
49895	1	GH18	Fredericia_assembly	1.26957e-120	WP_010502184	glycoside hydrolase [Paenibacillus elgii]	50.6702	67.5603	372	373.244
298920	1	GH18	Fredericia_assembly	4.23921e-80	WP_005944968	hypothetical protein [Bacteroides massiliensis] >gi|482604189|gb|EOA52308.1| hypothetical protein HMPREF1534_03734 [Bacteroides massiliensis B84634 = Timone 84634 = DSM 17679 = JCM 13223] >gi|524821895|emb|CDF15539.1| polysaccharide deacetylase [Bacteroides sp. CAG:98]	56	76	200	249.98
577940	1	GH18	Fredericia_assembly	0	WP_035112166	hypothetical protein [Finegoldia magna] >gi|588298012|gb|EXF27364.1| hypothetical protein BA93_01415 [Finegoldia magna ALB8]	41.4004	59.7553	1449	1019.99
299575	2	GH18	Fredericia_assembly	1.35717e-86	WP_003330081	glycoside hydrolase [Bacillus azotoformans] >gi|409931279|gb|EKN68263.1| glycoside hydrolase family protein [Bacillus azotoformans LMG 9581]	41.2698	61.6402	364	281.952
267065	2	GH18	Fredericia_assembly	2.13839e-89	WP_021260294	chitinase [Paenibacillus alvei] >gi|528196220|gb|EPY06441.1| Chitinase [Paenibacillus alvei TS-15]	62.5592	76.3033	211	278.87
862450	2	GH18	Fredericia_assembly	2.3735e-31	WP_006584161	glycoside hydrolase [Thermanaerovibrio velox] >gi|363984459|gb|EHM10666.1| putative glycosyl hydrolase [Thermanaerovibrio velox DSM 12556]	53.1532	70.2703	111	126.716
957175	1	GH18	Fredericia_assembly	3.81484e-57	WP_007289542	polysaccharide deacetylase [Thermosinus carboxydivorans] >gi|121306475|gb|EAX47398.1| polysaccharide deacetylase [Thermosinus carboxydivorans Nor1]	43.6214	60.9053	241	201.06
397055	1	GH18	Fredericia_assembly	1.31126e-52	KJS69546	copper amine oxidase [Peptococcaceae bacterium BICA1-7]	34.593	54.3605	330	193.741
248090	1	GH18	Fredericia_assembly	7.73865e-50	KJS69546	copper amine oxidase [Peptococcaceae bacterium BICA1-7]	31.2668	50.4043	361	183.726
791005	1	GH18	Fredericia_assembly	1.5593e-133	WP_022546576	hypothetical protein [Bacteroidales bacterium CF] >gi|553029105|gb|AGY54522.1| Chitinase A1 [Bacteroidales bacterium CF]	60.0639	73.4824	308	396.741
538510	1	GH18	Fredericia_assembly	2.55633e-87	WP_048031454	glycosyl hydrolase [Brevibacillus brevis] >gi|848633854|gb|KMM18788.1| glycosyl hydrolase [Brevibacillus brevis]	34.3284	53.7313	519	293.508
564955	1	GH18	Fredericia_assembly	3.00631e-46	KJS90425	xylanase deacetylase [Desulfosporosinus sp. BICA1-9]	43.2558	60.9302	198	168.318
157005	2	GH18	Fredericia_assembly	9.19358e-136	WP_050701300	glycoside hydrolase [Dysgonomonas sp. BGC7]	54.8387	73.9003	336	402.519
570345	2	GH18	Fredericia_assembly	6.37447e-47	WP_013777494	copper amine oxidase [Tepidanaerobacter acetatoxydans] >gi|332696114|gb|AEE90571.1| copper amine oxidase-like domain-containing protein [Tepidanaerobacter acetatoxydans Re1] >gi|432178113|emb|CCP25086.1| Copper amine oxidase-like domain-containing protein [Tepidanaerobacter acetatoxydans Re1]	53.5211	73.9437	142	169.474
617110	2	GH18	Fredericia_assembly	4.79237e-61	WP_019227739	hypothetical protein [Sedimentibacter sp. B4]	62.6506	71.6867	138	206.453
353525	2	GH18	Fredericia_assembly	2.02881e-91	KKM09298	hypothetical protein SY88_19860 [Clostridiales bacterium PH28_bin88]	56.25	72.5	240	286.96
949330	1	GH18	Fredericia_assembly	2.15391e-57	CDB13650	polysaccharide deacetylase [Eubacterium sp. CAG:192]	44.0678	61.4407	228	211.846
772640	1	GH18	Fredericia_assembly	1.1827e-100	KLU39202	hypothetical protein AA931_11070 [Peptococcaceae bacterium 1109]	67.9426	83.7321	209	306.605
669325	1	GH18	Fredericia_assembly	4.78579e-97	KLU39202	hypothetical protein AA931_11070 [Peptococcaceae bacterium 1109]	66.0287	81.3397	209	297.36
478695	1	GH18	Fredericia_assembly	2.33625e-64	CDC75396	polysaccharide deacetylase family protein [Firmicutes bacterium CAG:272]	52.8497	69.4301	190	213.001
430405	1	GH18	Fredericia_assembly	4.14513e-152	WP_022546576	hypothetical protein [Bacteroidales bacterium CF] >gi|553029105|gb|AGY54522.1| Chitinase A1 [Bacteroidales bacterium CF]	60.5263	72.3684	373	446.817
356260	1	GH18	Fredericia_assembly	5.50903e-128	WP_025747141	chitinase [Caldicoprobacter oshimai]	56.8323	73.913	317	382.104
435950	1	GH18	Fredericia_assembly	3.53876e-73	WP_015738246	glycoside hydrolase family protein [Ammonifex degensii] >gi|260864262|gb|ACX51368.1| glycoside hydrolase family 18 [Ammonifex degensii KC4]	39.6648	58.6592	345	244.202
591945	2	GH18	Fredericia_assembly	5.22008e-166	WP_006317438	murein transglycosylase [Caldisalinibacter kiritimatiensis] >gi|485594530|gb|EOC99319.1| Membrane-bound lytic murein transglycosylase D precursor [Caldisalinibacter kiritimatiensis]	50.2049	64.959	444	492.656
78805	2	GH18	Fredericia_assembly	1.8159e-56	WP_006572454	glycoside hydrolase [Pseudoflavonifractor capillosus] >gi|150272924|gb|EDN00081.1| LysM domain protein [Pseudoflavonifractor capillosus ATCC 29799]	64.1892	72.2973	148	193.741
546865	1	GH18	Fredericia_assembly	2.24915e-64	WP_051280523	hypothetical protein [Anaerovorax odorimutans]	46.0094	65.2582	213	212.616
282110	2	GH18	Fredericia_assembly	9.5042e-51	WP_019227857	hypothetical protein [Sedimentibacter sp. B4]	73.6364	85.4545	110	177.178
360435	2	GH18	Fredericia_assembly	2.24586e-57	WP_051965896	hypothetical protein [Clostridiales bacterium DRI-13]	46.0317	65.0794	189	193.741
895980	2	GH18	Fredericia_assembly	1.35845e-74	WP_052216572	glycosyl transferase family 2 [Thermincola ferriacetica] >gi|914253740|gb|KNZ71243.1| family 2 glycosyl transferase [Thermincola ferriacetica]	53.1707	71.7073	205	236.113
581695	2	GH18	Fredericia_assembly	2.1481e-87	BAS28405	chitinase [Limnochorda pilosa]	37.9845	60.4651	384	285.419
814345	2	GH18	Fredericia_assembly	2.8902e-50	KKP69745	hypothetical protein UR67_C0003G0023 [candidate division CPR3 bacterium GW2011_GWF2_35_18] >gi|818301797|gb|KKP86209.1| hypothetical protein UR87_C0026G0011 [candidate division CPR3 bacterium GW2011_GWE2_35_7]	32.0122	53.9634	326	185.267
172920	2	GH18	Fredericia_assembly	6.18458e-94	KNZ68248	glycoside hydrolase family protein [Thermincola ferriacetica]	44.2308	65.0641	311	299.671
108450	2	GH18	Fredericia_assembly	2.94803e-112	WP_013777494	copper amine oxidase [Tepidanaerobacter acetatoxydans] >gi|332696114|gb|AEE90571.1| copper amine oxidase-like domain-containing protein [Tepidanaerobacter acetatoxydans Re1] >gi|432178113|emb|CCP25086.1| Copper amine oxidase-like domain-containing protein [Tepidanaerobacter acetatoxydans Re1]	62.2047	80.7087	252	343.584
836330	2	GH18	Fredericia_assembly	7.23174e-63	WP_051456404	hypothetical protein [Caldicoprobacter oshimai]	51.5464	69.0722	192	208.379
344595	1	GH18	Fredericia_assembly	7.29619e-59	WP_051412234	hypothetical protein [Halonatronum saccharophilum]	44.6512	66.0465	214	199.904
626450	1	GH18	Fredericia_assembly	2.12385e-66	ADL06816	polysaccharide deacetylase [Thermosediminibacter oceani DSM 16646]	48.2301	65.9292	225	220.32
499070	1	GH18	Fredericia_assembly	4.35917e-69	ADL06816	polysaccharide deacetylase [Thermosediminibacter oceani DSM 16646]	49.5575	66.8142	225	225.713
332820	2	GH18	Fredericia_assembly	7.20062e-161	WP_013779371	polysaccharide deacetylase [Tepidanaerobacter acetatoxydans] >gi|332697995|gb|AEE92452.1| polysaccharide deacetylase [Tepidanaerobacter acetatoxydans Re1] >gi|549437636|emb|CDI41017.1| Polysaccharide deacetylase [Tepidanaerobacter acetatoxydans Re1]	61.4731	78.7535	353	470.315
817985	2	GH18	Fredericia_assembly	2.9938e-49	WP_052144807	hypothetical protein [Bacillus okhensis]	55.3571	67.8571	164	173.326
724320	1	GH18	Fredericia_assembly	1.87105e-60	WP_010676958	peptidase M15B and M15C DD-carboxypeptidase VanY/endolysin [Bacillus timonensis]	28.866	48.2818	504	220.705
134000	2	GH18	Fredericia_assembly	8.55198e-63	WP_004437593	polysaccharide deacetylase [Bacillus methanolicus] >gi|387586444|gb|EIJ78768.1| polysaccharide deacetylase [Bacillus methanolicus PB1]	40	55.0162	296	215.698
298490	1	GH18	Fredericia_assembly	4.42648e-74	WP_025746520	hypothetical protein [Caldicoprobacter oshimai]	50.6667	70.2222	225	236.884
209950	1	GH18	Fredericia_assembly	2.46416e-64	WP_008516438	SCP-like extracellular [Dethiobacter alkaliphilus] >gi|225168659|gb|EEG77460.1| SCP-like extracellular [Dethiobacter alkaliphilus AHT 1]	33.86	53.2731	422	226.483
365395	1	GH18	Fredericia_assembly	4.27036e-55	WP_010677000	cell wall binding repeat 2-containing protein [Bacillus timonensis]	37.1237	58.5284	299	211.46
511050	2	GH18	Fredericia_assembly	1.82428e-74	WP_027399732	hypothetical protein [Anaerovorax odorimutans]	56.4356	71.7822	202	238.81
430955	1	GH18	Fredericia_assembly	1.59898e-26	CDC48301	polysaccharide deacetylase [Eubacterium siraeum CAG:80]	37.2385	50.6276	232	115.161
810220	1	GH18	Fredericia_assembly	1.1306e-55	WP_041269642	chitooligosaccharide deacetylase [Geobacillus sp. WCH70]	46.2366	69.8925	186	196.052
514320	2	GH18	Fredericia_assembly	1.65602e-102	KLU39202	hypothetical protein AA931_11070 [Peptococcaceae bacterium 1109]	70.8134	83.2536	209	310.842
262805	2	GH18	Fredericia_assembly	1.28656e-32	WP_051253715	polysaccharide deacetylase [Paenibacillus alginolyticus]	47.3684	73.6842	114	130.954
538980	2	GH18	Fredericia_assembly	1.1575e-50	WP_015140395	xylanase/chitin deacetylase [Nostoc sp. PCC 7524] >gi|427367260|gb|AFY49981.1| putative xylanase/chitin deacetylase [Nostoc sp. PCC 7524]	33.7838	54.0541	282	181.03
958505	1	GH18	Fredericia_assembly	7.21882e-96	WP_050697145	hypothetical protein [Ruminococcaceae bacterium mt9]	39.4009	57.6037	432	311.227
658870	2	GH18	Fredericia_assembly	0	WP_027096240	hypothetical protein [[Clostridium] viride]	49.2481	67.1053	521	546.969
604420	1	GH18	Fredericia_assembly	1.88144e-57	CDB13650	polysaccharide deacetylase [Eubacterium sp. CAG:192]	50.5051	67.1717	197	206.068
546775	1	GH18	Fredericia_assembly	1.77823e-89	WP_008517724	polysaccharide deacetylase [Dethiobacter alkaliphilus] >gi|225167939|gb|EEG76746.1| polysaccharide deacetylase [Dethiobacter alkaliphilus AHT 1]	46.5753	63.3562	292	286.574
248330	1	GH18	Fredericia_assembly	2.29035e-105	WP_042683334	deacetylase [Anaerosalibacter sp. ND1]	67.4419	85.5814	215	317.005
87195	2	GH18	Fredericia_assembly	2.19188e-132	WP_025747078	deacetylase [Caldicoprobacter oshimai]	70.1961	83.9216	255	387.111
652075	2	GH18	Fredericia_assembly	1.4959e-81	WP_023556134	glycosyhydrolase [Brevibacillus panacihumi] >gi|558618768|gb|EST54989.1| glycosyhydrolase [Brevibacillus panacihumi W25]	56.1983	71.4876	242	266.929
192125	2	GH18	Fredericia_assembly	9.80579e-27	WP_048031454	glycosyl hydrolase [Brevibacillus brevis] >gi|848633854|gb|KMM18788.1| glycosyl hydrolase [Brevibacillus brevis]	56.6667	76.6667	90	114.005
189800	1	GH18	Fredericia_assembly	9.82377e-154	WP_023556134	glycosyhydrolase [Brevibacillus panacihumi] >gi|558618768|gb|EST54989.1| glycosyhydrolase [Brevibacillus panacihumi W25]	42.5308	62.9174	569	466.077
246245	1	GH18	Fredericia_assembly	9.40175e-146	WP_023556134	glycosyhydrolase [Brevibacillus panacihumi] >gi|558618768|gb|EST54989.1| glycosyhydrolase [Brevibacillus panacihumi W25]	43.4705	62.0751	553	448.358
466435	1	GH18	Fredericia_assembly	2.96155e-125	WP_028448593	hypothetical protein [Chitinibacter tainanensis]	50.2703	68.6486	370	379.022
476930	1	GH18	Fredericia_assembly	0	WP_045087857	hypothetical protein [Defluviitoga tunisiensis]	99.7468	99.7468	395	806.594
102860	1	GH18	Fredericia_assembly	5.91472e-145	WP_050701300	glycoside hydrolase [Dysgonomonas sp. BGC7]	58.3832	74.5509	334	425.631
260985	2	GH19	Fredericia_assembly	1.04298e-55	WP_031435845	glycoside hydrolase [Methylobacter tundripaludum]	57.5758	69.0909	163	186.808
18200	2	GH19	Fredericia_assembly	8.53186e-58	WP_052713297	hypothetical protein [Pseudoalteromonas rubra]	55.3571	72.619	162	193.356
619795	2	GH19	Fredericia_assembly	7.1737e-68	WP_019540371	hypothetical protein [Proteiniphilum acetatigenes]	57.732	71.134	194	223.787
891405	1	GH1	Fredericia_assembly	0	WP_013779297	aryl-phospho-beta-D-glucosidase [Tepidanaerobacter acetatoxydans] >gi|332697921|gb|AEE92378.1| 6-phospho-beta-glucosidase [Tepidanaerobacter acetatoxydans Re1] >gi|432180300|emb|CCP27273.1| 6-phospho-beta-glucosidase A [Tepidanaerobacter acetatoxydans Re1]	90.404	95.9596	396	760.755
80505	1	GH1	Fredericia_assembly	0	WP_028986792	beta-glucosidase [Thermicanus aegyptius]	64.1379	76.3218	435	582.793
329820	1	GH1	Fredericia_assembly	0	WP_028986792	beta-glucosidase [Thermicanus aegyptius]	60.3175	76.644	441	563.533
663530	2	GH1	Fredericia_assembly	0	CDA99328	putative uncharacterized protein [Lachnospiraceae bacterium CAG:215]	65.9817	81.9635	436	624.009
341030	1	GH1	Fredericia_assembly	0	WP_013149777	beta-glucosidase [Thermoanaerobacter mathranii] >gi|296841651|gb|ADH60167.1| beta-galactosidase [Thermoanaerobacter mathranii subsp. mathranii str. A3]	58.9977	76.082	439	549.666
54635	2	GH1	Fredericia_assembly	0	WP_029409448	glycosyl hydrolase [Treponema pedis]	59.0588	72.7059	425	533.872
673200	2	GH1	Fredericia_assembly	9.76666e-115	WP_016526109	hypothetical protein [Treponema maltophilum] >gi|513486186|gb|EPF31500.1| hypothetical protein HMPREF9194_01847 [Treponema maltophilum ATCC 51939]	54.7541	70.1639	305	350.517
727080	1	GH1	Fredericia_assembly	0	WP_045087930	beta-glucosidase [Defluviitoga tunisiensis] >gi|762220667|emb|CEP78496.1| cytosolic beta-glucosidase [Defluviitoga tunisiensis]	99.7361	99.7361	379	780.015
611355	2	GH1	Fredericia_assembly	4.98705e-153	WP_026485582	beta-glucosidase [Caldanaerobius polysaccharolyticus]	56.9921	72.0317	377	451.825
803260	2	GH1	Fredericia_assembly	5.50294e-155	WP_019586124	hypothetical protein [Deinococcus apachensis]	60	72.5333	374	457.218
308990	2	GH1	Fredericia_assembly	2.1301e-153	WP_025747479	beta-glucosidase [Caldicoprobacter oshimai]	57.5597	71.3528	377	452.981
233445	1	GH1	Fredericia_assembly	2.07955e-150	WP_026675503	beta-glucosidase [Bacillus bogoriensis]	54.3307	69.8163	380	445.277
896325	2	GH1	Fredericia_assembly	0	CDC62760	beta-glucosidase [Clostridium sp. CAG:448]	69.6833	82.8054	440	663.3
219935	2	GH1	Fredericia_assembly	0	WP_045087930	beta-glucosidase [Defluviitoga tunisiensis] >gi|762220667|emb|CEP78496.1| cytosolic beta-glucosidase [Defluviitoga tunisiensis]	79.3651	89.6825	378	642.114
353860	2	GH1	Fredericia_assembly	1.6618e-160	KKQ21855	Beta-glucosidase [Parcubacteria (Wolfebacteria) bacterium GW2011_GWC1_37_10]	57.7295	71.4976	412	470.315
533365	2	GH1	Fredericia_assembly	2.41345e-174	EGC76847	glycosyl hydrolase, family 1 [Treponema denticola F0402]	55.2941	72	424	508.449
600950	2	GH1	Fredericia_assembly	0	AJP36629	beta-galactosidase [uncultured bacterium]	65.5556	79.7778	450	650.203
574730	2	GH1	Fredericia_assembly	1.50299e-73	WP_011958311	beta-glucosidase [Roseiflexus sp. RS-1] >gi|148569824|gb|ABQ91969.1| beta-glucosidase. Glycosyl Hydrolase family 1 [Roseiflexus sp. RS-1]	61.7347	72.449	196	240.736
427255	1	GH1	Fredericia_assembly	2.34494e-161	WP_013779297	aryl-phospho-beta-D-glucosidase [Tepidanaerobacter acetatoxydans] >gi|332697921|gb|AEE92378.1| 6-phospho-beta-glucosidase [Tepidanaerobacter acetatoxydans Re1] >gi|432180300|emb|CCP27273.1| 6-phospho-beta-glucosidase A [Tepidanaerobacter acetatoxydans Re1]	73.8676	84.3206	287	471.085
33020	1	GH1	Fredericia_assembly	0	GAP14002	glycosyl hydrolase family 1 [Longilinea arvoryzae]	58.7302	71.6553	441	551.206
860160	2	GH1	Fredericia_assembly	8.72882e-117	WP_013558967	glycosidase [Anaerolinea thermophila] >gi|319993800|dbj|BAJ62571.1| glycosidase [Anaerolinea thermophila UNI-1]	57.0957	69.3069	303	355.91
778745	2	GH1	Fredericia_assembly	1.50909e-47	WP_007465693	beta-glucosidase [Micromonospora lupini] >gi|385882437|emb|CCH21613.1| Thermostable beta-glucosidase B [Micromonospora lupini str. Lupac 08]	69.1667	77.5	120	169.474
486225	1	GH20	Fredericia_assembly	0	WP_042348538	beta-N-acetylhexosaminidase [Capnocytophaga canimorsus] >gi|749367026|emb|CEN47138.1| Beta-N-acetylhexosaminidase [Capnocytophaga canimorsus]	68.6822	81.0853	640	937.562
85890	1	GH20	Fredericia_assembly	0	WP_053826968	beta-N-acetylhexosaminidase [bacterium SIT8]	70.2326	83.4109	640	977.622
199385	2	GH20	Fredericia_assembly	0	WP_053826968	beta-N-acetylhexosaminidase [bacterium SIT8]	69.4444	81.6358	643	962.6
149015	2	GH20	Fredericia_assembly	0	WP_032848444	beta-hexosaminidase [Bacteroides ovatus]	61.2676	78.8732	425	574.318
157010	2	GH20	Fredericia_assembly	0	WP_008780435	glycoside hydrolase [Bacteroides sp. 3_1_19] >gi|298266461|gb|EFI08119.1| conserved hypothetical protein [Bacteroides sp. 3_1_19]	65.4354	78.3641	367	532.332
743495	1	GH20	Fredericia_assembly	0	WP_045090530	glycoside hydrolase [Porphyromonadaceae bacterium ING2-E5B] >gi|697634461|emb|CEA16938.1| hypothetical protein ING2E5B_2210 [Porphyromonadaceae bacterium ING2-E5B]	68.5714	82.8571	343	522.316
104055	1	GH20	Fredericia_assembly	0	WP_015265968	N-acetyl-beta-hexosaminidase [Echinicola vietnamensis] >gi|430788281|gb|AGA78410.1| N-acetyl-beta-hexosaminidase [Echinicola vietnamensis DSM 17526]	53.4091	68.1818	523	560.451
156130	2	GH20	Fredericia_assembly	0	WP_010526711	beta-N-acetylhexosaminidase [Thermophagus xiamenensis]	58.5185	73.7037	538	667.922
753455	1	GH20	Fredericia_assembly	0	WP_044272217	beta-N-acetylhexosaminidase [Candidatus Bacteroides timonensis]	60.0379	74.2424	524	673.7
415325	1	GH20	Fredericia_assembly	0	WP_044272217	beta-N-acetylhexosaminidase [Candidatus Bacteroides timonensis]	59.4697	74.4318	524	673.315
633010	1	GH20	Fredericia_assembly	0	AEW47974	GHF20 protein [uncultured bacterium H2_7]	65.8537	81.8999	777	1119.38
168205	1	GH20	Fredericia_assembly	0	WP_045087157	glycoside hydrolase [Defluviitoga tunisiensis] >gi|762219719|emb|CEP77548.1| N-acetyl-beta-glucosaminidase [Defluviitoga tunisiensis]	99.5033	99.8344	604	1223.38
94020	2	GH20	Fredericia_assembly	0	KJF43390	hypothetical protein LH29_14245 [Draconibacterium sp. JN14CK-3]	54.0856	72.2438	765	878.626
79925	2	GH20	Fredericia_assembly	0	GAP67789	glycosyl hydrolase family 20, catalytic domain [Bacteroidales bacterium 6E]	69.5775	81.4085	355	531.946
40295	1	GH20	Fredericia_assembly	0	AHW60536	beta-N-acetylhexosaminidase [Draconibacterium orientale]	52.1456	68.4005	767	841.262
932100	2	GH20	Fredericia_assembly	0	AIF34057	blycoside hydrolase family 20 [uncultured bacterium]	50.3497	65.7343	571	588.956
455860	2	GH20	Fredericia_assembly	0	WP_047445665	beta-N-acetylhexosaminidase [Alistipes sp. ZOR0009]	55.3015	70.894	472	572.007
228160	2	GH20	Fredericia_assembly	0	AEW47974	GHF20 protein [uncultured bacterium H2_7]	68.5212	79.3558	636	977.237
106655	1	GH20	Fredericia_assembly	0	AEW47974	GHF20 protein [uncultured bacterium H2_7]	71.4467	82.6142	771	1198.73
94095	2	GH20	Fredericia_assembly	0	GAP70067	N-acetyl-beta-hexosaminidase [Bacteroidales bacterium 6E]	47.8413	65.4609	851	827.395
921305	2	GH20	Fredericia_assembly	0	WP_051052264	hypothetical protein, partial [Paenibacillus sonchi]	44.1034	65.4281	616	581.252
569800	1	GH20	Fredericia_assembly	0	GAP70067	N-acetyl-beta-hexosaminidase [Bacteroidales bacterium 6E]	55.9055	73.2283	762	912.138
780925	2	GH20	Fredericia_assembly	0	WP_053826257	beta-N-acetylhexosaminidase [bacterium SIT8]	100	100	458	959.903
677880	1	GH20	Fredericia_assembly	3.3589e-145	AEW47974	GHF20 protein [uncultured bacterium H2_7]	73.0627	86.3469	271	438.343
162495	1	GH20	Fredericia_assembly	0	WP_013664381	beta-N-acetylhexosaminidase [Sphingobacterium sp. 21] >gi|326549268|gb|ADZ77653.1| Beta-N-acetylhexosaminidase [Sphingobacterium sp. 21]	51.8198	70.1906	573	625.55
120490	2	GH20	Fredericia_assembly	0	WP_007486122	beta-hexosaminidase [Bacteroides nordii] >gi|392654238|gb|EIY47886.1| hypothetical protein HMPREF1068_02965 [Bacteroides nordii CL02T12C05]	51.061	68.5676	748	783.097
557955	1	GH20	Fredericia_assembly	4.67446e-180	CDC32103	beta-N-acetylhexosaminidase [Eubacterium sp. CAG:251]	54.2339	70.3629	486	529.25
345260	2	GH20	Fredericia_assembly	1.69398e-143	WP_036649962	hypothetical protein [Paenibacillus wynnii] >gi|689314860|gb|KGE19223.1| hypothetical protein PWYN_07560 [Paenibacillus wynnii]	56.6845	72.9947	372	433.721
897605	1	GH20	Fredericia_assembly	5.29956e-77	WP_036603820	beta-hexosaminidase [Olivibacter sitiensis]	52.4887	68.7783	221	253.062
868745	1	GH20	Fredericia_assembly	2.48694e-99	WP_052228998	hypothetical protein [Paenibacillus chondroitinus]	48.048	62.1622	331	309.301
436340	1	GH20	Fredericia_assembly	0	WP_007479006	beta-N-acetylglucosaminidase [Bacteroides salyersiae] >gi|392674478|gb|EIY67925.1| hypothetical protein HMPREF1071_01114 [Bacteroides salyersiae CL02T12C01]	45.4212	60.8059	816	673.7
809895	2	GH20	Fredericia_assembly	3.37079e-170	WP_050701855	beta-N-acetylhexosaminidase [Dysgonomonas sp. BGC7]	58.5938	77.0833	384	508.064
930310	2	GH20	Fredericia_assembly	5.62189e-124	WP_040462706	lacto-N-biosidase [[Eubacterium] dolichum]	48.9796	66.8367	387	382.104
537605	1	GH20	Fredericia_assembly	1.6728e-150	CDC10931	glycosyl hydrolase family 20 [Clostridium sp. CAG:413]	45.5115	64.3006	468	450.669
754480	2	GH20	Fredericia_assembly	4.94563e-136	KHJ39249	beta-hexosaminidase [Pedobacter glucosidilyticus]	60.0649	76.2987	306	409.453
179165	1	GH20	Fredericia_assembly	0	WP_031258803	beta-N-acetylhexosaminidase [Coprobacter fastidiosus]	52.2003	70.1062	658	744.191
463175	1	GH20	Fredericia_assembly	7.40231e-148	CDD09189	n-acetyl-beta-hexosaminidase [Clostridium sp. CAG:349]	41.7745	60.4436	527	447.973
624770	1	GH20	Fredericia_assembly	0	WP_013768333	beta-N-acetylhexosaminidase [Haliscomenobacter hydrossis] >gi|332336705|gb|AEE53806.1| Beta-N-acetylhexosaminidase [Haliscomenobacter hydrossis DSM 1100]	59.8058	76.1165	511	652.129
883080	2	GH20	Fredericia_assembly	7.81036e-148	WP_025745798	hypothetical protein [bacterium JKG1]	45.8753	60.9658	485	452.595
813600	2	GH20	Fredericia_assembly	0	CCH54065	beta-hexosaminidase [Fibrisoma limi BUZ 3]	72.9306	84.34	444	705.671
498735	2	GH20	Fredericia_assembly	1.01954e-153	WP_025704304	hypothetical protein [Paenibacillus graminis] >gi|686556460|gb|AIQ67154.1| hypothetical protein PGRAT_05540 [Paenibacillus graminis]	42.0677	60.0713	556	468.389
145475	1	GH20	Fredericia_assembly	3.63296e-77	WP_019537653	hypothetical protein [Proteiniphilum acetatigenes]	52.1739	70.8696	228	259.996
455615	1	GH20	Fredericia_assembly	2.36019e-175	WP_030004284	glycoside hydrolase family 20 [Acholeplasma brassicae] >gi|549142671|emb|CCV65423.1| Glycoside hydrolase, family 20 [Acholeplasma brassicae]	46.114	65.1123	574	521.546
149800	1	GH20	Fredericia_assembly	3.82462e-142	CCY91983	n-acetyl-beta-hexosaminidase [Eubacterium sp. CAG:180]	43.9623	61.6981	499	431.795
917050	1	GH20	Fredericia_assembly	1.7898e-88	CDC10931	glycosyl hydrolase family 20 [Clostridium sp. CAG:413]	40.3315	59.6685	360	288.5
877970	2	GH20	Fredericia_assembly	2.50348e-122	WP_012642721	glycoside hydrolase family protein [Thermomicrobium roseum] >gi|221157616|gb|ACM06734.1| glycoside hydrolase family 20 [Thermomicrobium roseum DSM 5159]	55.9524	67.5595	336	376.711
97145	2	GH20	Fredericia_assembly	0	AEW47974	GHF20 protein [uncultured bacterium H2_7]	67.8392	81.6583	397	588.186
680640	2	GH20	Fredericia_assembly	1.96182e-103	AEW47974	GHF20 protein [uncultured bacterium H2_7]	77.3684	90	190	327.02
415315	1	GH20	Fredericia_assembly	0	EKD31204	hypothetical protein ACD_77C00369G0001 [uncultured bacterium]	48.9041	64.1096	725	703.36
302590	1	GH20	Fredericia_assembly	0	WP_022544718	hypothetical protein [Bacteroidales bacterium CF]	48.4973	65.1639	727	702.59
358210	2	GH20	Fredericia_assembly	3.82567e-98	KJY26949	beta-N-acetylhexosaminidase, partial [Streptomyces sp. NRRL S-495]	42.2872	61.4362	364	317.775
498130	2	GH20	Fredericia_assembly	4.40616e-98	KKT04245	glycoside hydrolase family protein [Parcubacteria bacterium GW2011_GWA2_43_17]	38.0488	57.8049	410	316.62
572705	2	GH20	Fredericia_assembly	0	WP_045088767	beta-N-acetylhexosaminidase [Porphyromonadaceae bacterium ING2-E5B]	100	100	466	971.459
159235	1	GH20	Fredericia_assembly	0	WP_053827254	beta-N-acetylhexosaminidase [bacterium SIT8]	74.1325	85.6467	634	1011.52
259135	1	GH20	Fredericia_assembly	8.38853e-176	WP_030111336	beta-N-acetylhexosaminidase [Kutzneria albida]	52.3422	67.4134	486	517.694
353805	2	GH20	Fredericia_assembly	2.22856e-63	WP_048928231	beta-N-acetylhexosaminidase [Parabacteroides sp. D26] >gi|891521052|gb|KMW39436.1| hypothetical protein HMPREF1000_03166 [Parabacteroides sp. D26]	41.3043	58.6957	273	223.016
65205	2	GH22	Fredericia_assembly	2.06934e-86	CDA22394	conserved domain protein [Bacteroides sp. CAG:144]	32.48	48	763	306.22
699955	2	GH23	Fredericia_assembly	0	CEA14908	membrane-bound lytic murein transglycosylase D [Porphyromonadaceae bacterium ING2-E5B]	99.4152	99.4152	513	1056.59
419715	2	GH23	Fredericia_assembly	1.16015e-141	WP_019538698	hypothetical protein [Proteiniphilum acetatigenes]	77.4194	90.3226	248	422.55
728370	1	GH23	Fredericia_assembly	0	WP_019538698	hypothetical protein [Proteiniphilum acetatigenes]	68.8017	82.6446	480	693.73
5330	1	GH23	Fredericia_assembly	1.31677e-176	GAP44073	protein containing LysM repeat [Bacteroidales bacterium TBC1]	48.5663	65.9498	558	529.25
65865	2	GH23	Fredericia_assembly	0	CEA14908	membrane-bound lytic murein transglycosylase D [Porphyromonadaceae bacterium ING2-E5B]	63.2075	76.0377	517	675.626
197550	1	GH23	Fredericia_assembly	0	CEA14908	membrane-bound lytic murein transglycosylase D [Porphyromonadaceae bacterium ING2-E5B]	61.3309	75.3597	545	692.96
845595	2	GH23	Fredericia_assembly	3.84098e-111	WP_018669407	lytic transglycosylase [Bacteroides gallinarum]	57.7947	75.6654	262	345.51
509230	2	GH23	Fredericia_assembly	1.1264e-173	WP_051538540	hypothetical protein [Prolixibacter bellariivorans]	52.9644	67.7866	499	513.072
821735	1	GH23	Fredericia_assembly	6.53348e-126	WP_022601167	lytic transglycosylase [Coprobacter fastidiosus] >gi|548784724|gb|ERM89136.1| lytic transglycosylase [Coprobacter fastidiosus NSB1]	41.2409	60.7664	530	390.963
658490	1	GH23	Fredericia_assembly	0	KJF44517	hypothetical protein LH29_03265 [Draconibacterium sp. JN14CK-3]	65.1911	81.8913	488	690.649
79235	1	GH23	Fredericia_assembly	4.14403e-174	WP_053180773	hypothetical protein [Sunxiuqinia dokdonensis] >gi|918921293|gb|KOH45896.1| lytic transglycosylase [Sunxiuqinia dokdonensis]	51.8828	69.8745	476	514.612
32540	2	GH23	Fredericia_assembly	1.38264e-111	WP_006990414	murein transglycosylase [Gillisia limnaea] >gi|373872113|gb|EHQ04111.1| Lytic transglycosylase catalytic [Gillisia limnaea DSM 15749]	60.5364	77.3946	261	338.961
577800	1	GH23	Fredericia_assembly	4.1026e-174	WP_013444964	lytic transglycosylase [Paludibacter propionicigenes] >gi|312443239|gb|ADQ79595.1| Lytic transglycosylase catalytic [Paludibacter propionicigenes WB4]	59.194	76.8262	397	506.523
388555	1	GH23	Fredericia_assembly	7.42137e-102	WP_014562010	murein transglycosylase [Ignavibacterium album] >gi|383803795|gb|AFH50875.1| Soluble lytic murein transglycosylase-like protein [Ignavibacterium album JCM 16511]	48.3444	69.8675	301	314.309
723980	2	GH23	Fredericia_assembly	5.68906e-54	WP_036937224	lytic transglycosylase [Pseudobacteroides cellulosolvens] >gi|913268912|gb|KNY29111.1| Lytic transglycosylase catalytic [Pseudobacteroides cellulosolvens ATCC 35603 = DSM 2933]	42.7948	62.4454	228	184.111
11560	1	GH23	Fredericia_assembly	0	WP_019538589	hypothetical protein [Proteiniphilum acetatigenes]	74.3034	87.9257	323	521.161
799540	2	GH23	Fredericia_assembly	1.17955e-145	WP_036828649	lytic transglycosylase [Porphyromonadaceae bacterium COT-184 OH4590] >gi|700229424|gb|KGN79088.1| lytic transglycosylase [Porphyromonadaceae bacterium COT-184 OH4590]	62.6506	76.506	332	430.254
639375	1	GH23	Fredericia_assembly	1.12528e-50	WP_014806165	murein transglycosylase [Anaerobaculum mobile] >gi|390619779|gb|AFM20926.1| soluble lytic murein transglycosylase-like protein [Anaerobaculum mobile DSM 13181]	75.7282	89.3204	103	169.859
40085	1	GH23	Fredericia_assembly	5.12033e-103	GAP44820	protein containing transglycosylase SLT domain [Bacteroidales bacterium TBC1]	48.0892	68.7898	314	318.161
686960	2	GH23	Fredericia_assembly	1.05294e-100	WP_042010564	murein transglycosylase [Capnocytophaga canimorsus] >gi|749367413|emb|CEN45649.1| Transglycosylase SLT domain protein [Capnocytophaga canimorsus] >gi|749370736|emb|CEN45615.1| Transglycosylase SLT domain protein [Capnocytophaga canimorsus] >gi|749382164|emb|CEN54608.1| Transglycosylase SLT domain protein [Capnocytophaga canimorsus]	51.9355	63.871	310	311.612
348640	2	GH23	Fredericia_assembly	8.64522e-175	CCY37336	putative uncharacterized protein [Alistipes sp. CAG:831]	51.1111	65.5556	514	521.161
341365	2	GH23	Fredericia_assembly	0	WP_045088948	murein transglycosylase [Porphyromonadaceae bacterium ING2-E5B] >gi|697632536|emb|CEA15013.1| murein transglycosylase [Porphyromonadaceae bacterium ING2-E5B]	100	100	264	553.132
281160	1	GH23	Fredericia_assembly	6.70083e-45	GAF13611	membrane-bound lytic murein transglycosylase D precursor [Bacillus sp. JCM 19045] >gi|585393574|dbj|GAF16640.1| membrane-bound lytic murein transglycosylase D precursor [Bacillus sp. JCM 19046]	61.9048	78.5714	126	171.4
70175	1	GH23	Fredericia_assembly	7.67543e-169	WP_019538589	hypothetical protein [Proteiniphilum acetatigenes]	69.8462	84.3077	325	485.337
250680	1	GH23	Fredericia_assembly	1.77126e-51	WP_034743501	hypothetical protein [Bacillus wakoensis] >gi|568809253|dbj|GAE25313.1| lytic transglycosylase [Bacillus wakoensis JCM 9140]	50.2674	67.3797	181	176.407
639385	1	GH23	Fredericia_assembly	4.35707e-50	WP_014806165	murein transglycosylase [Anaerobaculum mobile] >gi|390619779|gb|AFM20926.1| soluble lytic murein transglycosylase-like protein [Anaerobaculum mobile DSM 13181]	74.7573	89.3204	103	168.318
163985	2	GH23	Fredericia_assembly	9.21834e-67	WP_013778672	lytic transglycosylase [Tepidanaerobacter acetatoxydans] >gi|332697292|gb|AEE91749.1| Lytic transglycosylase catalytic [Tepidanaerobacter acetatoxydans Re1] >gi|432179547|emb|CCP26520.1| Lytic transglycosylase catalytic [Tepidanaerobacter acetatoxydans Re1]	61.5385	80.1282	156	213.001
811855	2	GH23	Fredericia_assembly	1.74054e-47	WP_034743501	hypothetical protein [Bacillus wakoensis] >gi|568809253|dbj|GAE25313.1| lytic transglycosylase [Bacillus wakoensis JCM 9140]	66.087	79.1304	115	163.31
439670	1	GH23	Fredericia_assembly	2.25495e-126	KJF44920	hypothetical protein LH29_05705 [Draconibacterium sp. JN14CK-3]	59.7902	77.972	283	375.17
369085	2	GH23	Fredericia_assembly	4.93516e-41	WP_011343341	transglycosylase [Carboxydothermus hydrogenoformans] >gi|77996031|gb|ABB14930.1| transglycosylase [Carboxydothermus hydrogenoformans Z-2901]	59.292	80.531	113	145.976
81055	2	GH23	Fredericia_assembly	5.96694e-58	WP_012033137	transglycosylase [Pelotomaculum thermopropionicum] >gi|146274413|dbj|BAF60162.1| hypothetical protein PTH_1980 [Pelotomaculum thermopropionicum SI]	72.5806	82.2581	124	189.504
607710	1	GH23	Fredericia_assembly	8.21464e-58	WP_013821709	transglycosylase [Desulfotomaculum kuznetsovii] >gi|333821531|gb|AEG14194.1| Lytic transglycosylase catalytic [Desulfotomaculum kuznetsovii DSM 6115]	54.023	66.6667	173	192.2
37660	1	GH23	Fredericia_assembly	0	WP_019540008	hypothetical protein [Proteiniphilum acetatigenes]	61.7582	78.022	455	598.971
530780	1	GH23	Fredericia_assembly	1.84939e-73	WP_053826796	murein transglycosylase [bacterium SIT8]	74.1935	83.2258	154	234.958
922395	2	GH23	Fredericia_assembly	1.18065e-73	WP_037466269	hypothetical protein [Smithella sp. F21] >gi|675585903|gb|KFN38083.1| hypothetical protein KN63_06350 [Smithella sp. F21]	65.7143	80	175	232.646
39365	2	GH23	Fredericia_assembly	8.6656e-55	WP_007503114	Peptidase M23 [Caldalkalibacillus thermarum] >gi|334181208|gb|EGL83776.1| Peptidase M23 [Caldalkalibacillus thermarum TA2.A1]	32.0312	47.0703	486	204.912
300670	2	GH23	Fredericia_assembly	0	WP_053827109	transglycosylase [bacterium SIT8]	100	100	462	959.518
803835	2	GH23	Fredericia_assembly	9.23119e-65	WP_021687766	transglycosylase SLT domain protein [Treponema lecithinolyticum] >gi|543989280|gb|ERJ92404.1| transglycosylase SLT domain protein [Treponema lecithinolyticum ATCC 700332]	51.7588	71.8593	198	216.468
664795	2	GH23	Fredericia_assembly	4.65374e-58	WP_012448323	Lytic transglycosylase catalytic [Natranaerobius thermophilus] >gi|179351189|gb|ACB85459.1| Lytic transglycosylase catalytic [Natranaerobius thermophilus JW/NM-WN-LF]	48.1283	65.2406	185	192.586
616245	1	GH23	Fredericia_assembly	5.57124e-116	WP_008629770	lytic transglycosylase [Paraprevotella xylaniphila] >gi|329568926|gb|EGG50724.1| transglycosylase SLT domain protein [Paraprevotella xylaniphila YIT 11841]	50.5747	63.7931	333	355.525
363845	2	GH23	Fredericia_assembly	2.5297e-45	KKM11943	hypothetical protein SY88_06000 [Clostridiales bacterium PH28_bin88]	60.3175	74.6032	125	158.688
549375	1	GH23	Fredericia_assembly	4.17018e-73	EGJ71073	Lytic transglycosylase catalytic [Bacteroides coprosuis DSM 18011]	41.2903	60.6452	306	241.506
272390	2	GH23	Fredericia_assembly	1.66483e-58	WP_013119852	MULTISPECIES: transglycosylase [Thermincola] >gi|296031065|gb|ADG81833.1| Lytic transglycosylase catalytic [Thermincola potens JR] >gi|914252866|gb|KNZ70373.1| Lytic transglycosylase catalytic [Thermincola ferriacetica]	50.6173	79.6296	162	193.741
929405	1	GH23	Fredericia_assembly	2.98281e-27	WP_052356575	hypothetical protein [Clostridium dakarense]	38.5	57	183	118.627
550925	1	GH23	Fredericia_assembly	0	CCY37336	putative uncharacterized protein [Alistipes sp. CAG:831]	52.4462	68.4932	500	539.265
546115	1	GH23	Fredericia_assembly	0	CCY37336	putative uncharacterized protein [Alistipes sp. CAG:831]	52.4462	68.1018	500	537.724
665450	2	GH23	Fredericia_assembly	1.06182e-56	WP_003514333	lytic transglycosylase [Ruminiclostridium thermocellum] >gi|125715451|gb|ABN53943.1| Lytic transglycosylase catalytic [Ruminiclostridium thermocellum ATCC 27405] >gi|255992803|gb|EEU02893.1| Lytic transglycosylase catalytic [Ruminiclostridium thermocellum DSM 2360] >gi|281407066|gb|EFB37328.1| Lytic transglycosylase catalytic [Ruminiclostridium thermocellum JW20] >gi|316939390|gb|ADU73424.1| Lyti…	47.807	60.9649	226	191.43
730990	1	GH23	Fredericia_assembly	2.4445e-40	WP_051084568	lytic murein transglycosylase [Succinispira mobilis]	53.4722	66.6667	144	147.132
892875	1	GH23	Fredericia_assembly	6.02374e-47	WP_018249081	hypothetical protein [Orenia marismortui]	45.4545	66.4773	173	164.081
504410	1	GH23	Fredericia_assembly	9.2829e-43	KLU41043	hypothetical protein AA931_03880 [Peptococcaceae bacterium 1109]	61.0687	71.7557	131	150.599
64475	2	GH23	Fredericia_assembly	8.44171e-59	WP_013821709	transglycosylase [Desulfotomaculum kuznetsovii] >gi|333821531|gb|AEG14194.1| Lytic transglycosylase catalytic [Desulfotomaculum kuznetsovii DSM 6115]	53.1429	68.5714	174	194.126
74525	1	GH23	Fredericia_assembly	2.1721e-84	WP_034424465	hypothetical protein [Clostridiales bacterium DRI-13]	63.8889	83.3333	180	260.381
198800	2	GH23	Fredericia_assembly	7.29089e-163	WP_015359394	MULTISPECIES: lytic transglycosylase catalytic [Ruminiclostridium] >gi|442741022|gb|AGC68711.1| lytic transglycosylase, catalytic [ [[Clostridium] stercorarium subsp. stercorarium DSM 8532] >gi|472399521|gb|AGI39720.1| murein transglycosylase [ [[Clostridium] stercorarium subsp. stercorarium DSM 8532]	70.4969	85.0932	322	480.33
115710	1	GH23	Fredericia_assembly	1.32734e-127	WP_044060188	hypothetical protein [Proteiniphilum acetatigenes]	50	68.4492	374	384.03
165735	2	GH23	Fredericia_assembly	2.11972e-88	WP_015358655	lytic transglycosylase catalytic subunit [[Clostridium] stercorarium] >gi|442740275|gb|AGC67964.1| lytic transglycosylase catalytic subunit [ [[Clostridium] stercorarium subsp. stercorarium DSM 8532] >gi|472398801|gb|AGI39000.1| murein transglycosylase [ [[Clostridium] stercorarium subsp. stercorarium DSM 8532]	65.8031	80.3109	193	270.396
690865	2	GH23	Fredericia_assembly	3.19541e-28	WP_045435219	hypothetical protein [bacterium UASB270] >gi|672400577|dbj|GAK59050.1| lytic transglycosylase domain protein [bacterium UASB270]	30.0292	47.8134	331	130.568
672655	2	GH23	Fredericia_assembly	6.4554e-30	WP_018671431	lytic transglycosylase [Brevibacillus laterosporus]	54.3103	64.6552	114	118.242
225285	2	GH23	Fredericia_assembly	9.07166e-85	WP_044665583	transglycosylase [Syntrophaceticus schinkii] >gi|754546853|emb|CEO89691.1| Lytic transglycosylase catalytic [Syntrophaceticus schinkii]	69.0476	83.3333	168	260.766
131390	1	GH23	Fredericia_assembly	1.33133e-51	WP_042681126	hypothetical protein [Anaerosalibacter sp. ND1]	56.7568	76.3514	148	177.948
468400	2	GH23	Fredericia_assembly	6.49858e-53	WP_008518959	Lytic transglycosylase catalytic [Dethiobacter alkaliphilus] >gi|225167341|gb|EEG76159.1| Lytic transglycosylase catalytic [Dethiobacter alkaliphilus AHT 1]	51.2346	70.3704	160	179.489
150365	1	GH23	Fredericia_assembly	1.34152e-54	WP_013821709	transglycosylase [Desulfotomaculum kuznetsovii] >gi|333821531|gb|AEG14194.1| Lytic transglycosylase catalytic [Desulfotomaculum kuznetsovii DSM 6115]	44.8649	65.9459	185	183.341
846780	1	GH23	Fredericia_assembly	2.60407e-124	GAP44073	protein containing LysM repeat [Bacteroidales bacterium TBC1]	52.381	71.4286	590	391.349
818100	1	GH23	Fredericia_assembly	5.17008e-108	WP_044214111	hypothetical protein [Saccharicrinis fermentans]	46.2185	64.7059	342	336.265
516400	1	GH23	Fredericia_assembly	4.3796e-32	WP_021168623	murein transglycosylase [Sporomusa ovata] >gi|530352044|gb|EQB28002.1| murein lytic transglycosylase [Sporomusa ovata DSM 2662] >gi|808677434|emb|CQR72943.1| Membrane-bound lytic murein transglycosylase C precursor [Sporomusa sp. An4]	41.6667	53.125	182	130.183
330425	1	GH23	Fredericia_assembly	1.55253e-29	WP_007932298	MULTISPECIES: lytic transglycosylase [Pelosinus] >gi|392442043|gb|EIW19652.1| Lytic transglycosylase catalytic [Pelosinus fermentans B4] >gi|392447358|gb|EIW24605.1| Lytic transglycosylase catalytic [Pelosinus fermentans A11] >gi|392455952|gb|EIW32719.1| Lytic transglycosylase catalytic [Pelosinus fermentans DSM 17108]	34.8936	51.0638	223	123.25
517460	2	GH23	Fredericia_assembly	3.40566e-51	WP_013778672	lytic transglycosylase [Tepidanaerobacter acetatoxydans] >gi|332697292|gb|AEE91749.1| Lytic transglycosylase catalytic [Tepidanaerobacter acetatoxydans Re1] >gi|432179547|emb|CCP26520.1| Lytic transglycosylase catalytic [Tepidanaerobacter acetatoxydans Re1]	72.6415	86.7925	106	171.014
679170	2	GH23	Fredericia_assembly	2.02649e-48	WP_015940467	lytic transglycosylase [Chloroflexus aggregans] >gi|219542870|gb|ACL24608.1| Lytic transglycosylase catalytic [Chloroflexus aggregans DSM 9485]	29.6855	43.522	756	193.356
542825	1	GH23	Fredericia_assembly	4.96024e-51	WP_014793831	transglycosylase [Desulfitobacterium dehalogenans] >gi|390524613|gb|AFM00344.1| soluble lytic murein transglycosylase-like protein [Desulfitobacterium dehalogenans ATCC 51507]	44.8087	67.7596	182	174.481
869985	1	GH23	Fredericia_assembly	2.11157e-78	WP_011641400	transglycosylase [Syntrophomonas wolfei] >gi|114338460|gb|ABI69308.1| secreted protein [Syntrophomonas wolfei subsp. wolfei str. Goettingen G311]	65.4762	80.9524	168	243.432
699670	2	GH23	Fredericia_assembly	7.46252e-21	WP_047686354	lytic transglycosylase [Paenibacillus chondroitinus]	41.4414	63.0631	108	93.2041
328945	1	GH23	Fredericia_assembly	1.59376e-50	WP_018249081	hypothetical protein [Orenia marismortui]	48	64.5714	173	175.252
279240	2	GH23	Fredericia_assembly	5.19123e-43	WP_024124886	peptidase M23 [Thermosynechococcus sp. NK55a] >gi|564738093|gb|AHB88491.1| peptidase family M23 [Thermosynechococcus sp. NK55a]	63.1148	77.8689	122	164.851
291935	1	GH23	Fredericia_assembly	0	WP_041459737	tRNA threonylcarbamoyladenosine modification protein TsaD [Anaerobaculum mobile]	86.5854	94.5122	328	587.03
96615	2	GH23	Fredericia_assembly	2.26814e-96	WP_008517397	peptidase M23 [Dethiobacter alkaliphilus] >gi|225168143|gb|EEG76948.1| Peptidase M23 [Dethiobacter alkaliphilus AHT 1]	38.3505	57.1134	468	312.768
813255	1	GH23	Fredericia_assembly	7.12044e-52	WP_003871277	MULTISPECIES: lytic transglycosylase [Thermoanaerobacter] >gi|325992184|gb|EGD50656.1| Lytic transglycosylase catalytic [Thermoanaerobacter ethanolicus JW 200] >gi|344032666|gb|AEM78392.1| Lytic transglycosylase catalytic [Thermoanaerobacter wiegelii Rt8.B1]	42.7778	66.6667	180	176.792
312745	1	GH23	Fredericia_assembly	3.61393e-46	WP_050697913	transglycosylase [Ruminococcaceae bacterium mt9]	44.9735	65.6085	188	161.77
245865	2	GH23	Fredericia_assembly	2.91209e-38	WP_007505715	lytic transglycosylase [Caldalkalibacillus thermarum] >gi|334179487|gb|EGL82127.1| Lytic transglycosylase catalytic [Caldalkalibacillus thermarum TA2.A1]	48.7805	59.1463	156	142.124
111265	1	GH23	Fredericia_assembly	0	WP_014163829	pyridoxal-5'-phosphate-dependent protein [Thermovirga lienii] >gi|355397992|gb|AER67421.1| aminotransferase class-III [Thermovirga lienii DSM 17291]	64.7948	81.6415	463	669.078
24070	1	GH23	Fredericia_assembly	1.83064e-50	KLU40529	hypothetical protein AA931_02870 [Peptococcaceae bacterium 1109]	42.3664	61.8321	257	186.808
926255	1	GH23	Fredericia_assembly	0	WP_019540008	hypothetical protein [Proteiniphilum acetatigenes]	64.1975	77.037	405	539.265
799925	1	GH23	Fredericia_assembly	0	WP_019540008	hypothetical protein [Proteiniphilum acetatigenes]	64.6489	77.9661	413	560.451
486070	2	GH23	Fredericia_assembly	1.63099e-64	WP_012642874	peptidase M23 [Thermomicrobium roseum] >gi|221157769|gb|ACM06887.1| lytic transglycosylase, catalytic [Thermomicrobium roseum DSM 5159]	46.8401	60.223	267	224.942
140075	2	GH23	Fredericia_assembly	7.26955e-31	EPX61792	Soluble lytic murein transglycosylase precursor [Cystobacter fuscus DSM 2262]	28.2609	46.0474	485	138.658
116550	1	GH23	Fredericia_assembly	7.75707e-64	WP_012373624	lytic transglycosylase [Opitutus terrae] >gi|177839834|gb|ACB74086.1| Lytic transglycosylase catalytic [Opitutus terrae PB90-1]	40.4834	55.8912	284	219.164
375515	2	GH23	Fredericia_assembly	5.27481e-49	WP_037301604	hypothetical protein [Runella limosa]	54.717	69.8113	159	167.548
908045	2	GH23	Fredericia_assembly	4.5308e-37	WP_013821709	transglycosylase [Desulfotomaculum kuznetsovii] >gi|333821531|gb|AEG14194.1| Lytic transglycosylase catalytic [Desulfotomaculum kuznetsovii DSM 6115]	54.6296	75.9259	108	135.191
86355	2	GH23	Fredericia_assembly	1.58148e-62	KKM09915	hypothetical protein SY88_16290 [Clostridiales bacterium PH28_bin88]	61.5385	81.1966	187	212.231
29165	1	GH23	Fredericia_assembly	8.30595e-129	WP_029165387	hypothetical protein [Aminiphilus circumscriptus]	39.0909	55.7576	656	409.453
589520	1	GH23	Fredericia_assembly	2.6778e-55	WP_013119852	MULTISPECIES: transglycosylase [Thermincola] >gi|296031065|gb|ADG81833.1| Lytic transglycosylase catalytic [Thermincola potens JR] >gi|914252866|gb|KNZ70373.1| Lytic transglycosylase catalytic [Thermincola ferriacetica]	51.875	73.125	160	184.882
698555	2	GH23	Fredericia_assembly	3.94869e-18	WP_021675635	transglycosylase SLT domain protein [Peptostreptococcaceae bacterium oral taxon 113] >gi|543975605|gb|ERJ79748.1| transglycosylase SLT domain protein [Peptostreptococcaceae bacterium oral taxon 113 str. W5053]	52	70.6667	75	85.8853
259895	1	GH23	Fredericia_assembly	1.5917e-25	WP_051539111	lytic transglycosylase [Prolixibacter bellariivorans]	40.9396	56.3758	149	110.153
339945	2	GH23	Fredericia_assembly	2.96239e-34	WP_040955156	lytic transglycosylase [Virgibacillus sp. SK37] >gi|664690662|gb|AIF43250.1| lytic transglycosylase [Virgibacillus sp. SK37]	50	70.4545	127	137.117
718255	1	GH23	Fredericia_assembly	2.15057e-42	EOC99850	Soluble lytic murein transglycosylase precursor [Caldisalinibacter kiritimatiensis]	60.9091	85.4545	110	150.214
858980	1	GH23	Fredericia_assembly	1.01796e-152	WP_013444716	lytic transglycosylase [Paludibacter propionicigenes] >gi|312442991|gb|ADQ79347.1| Lytic transglycosylase catalytic [Paludibacter propionicigenes WB4]	51.4286	71.4286	419	453.751
288400	1	GH23	Fredericia_assembly	2.80238e-45	WP_049764859	hypothetical protein [Robiginitalea biformata]	46.3855	69.8795	164	159.073
155050	1	GH23	Fredericia_assembly	1.80764e-34	CRH66668	chitinase [Chlamydia trachomatis]	43.75	61.875	157	137.502
923555	1	GH23	Fredericia_assembly	2.35164e-28	CEP78155	hypothetical protein DTL3_0848 [Defluviitoga tunisiensis]	38.8889	63.8889	137	119.398
903660	1	GH23	Fredericia_assembly	7.89352e-87	WP_019230584	hypothetical protein [Sedimentibacter sp. B4]	63.1313	78.2828	198	266.544
555560	2	GH23	Fredericia_assembly	9.45901e-86	WP_009200456	peptidase M23 [Anaerobaculum hydrogeniformans] >gi|289504170|gb|EFD25334.1| peptidase, M23 family [Anaerobaculum hydrogeniformans ATCC BAA-1850]	64.7059	76.4706	203	273.092
532375	2	GH23	Fredericia_assembly	3.71497e-38	BAS28969	peptidase M23B [Limnochorda pilosa]	63.8095	75.2381	105	142.124
517520	1	GH23	Fredericia_assembly	9.08483e-51	WP_013780295	peptidase M23 [Mahella australiensis] >gi|332698921|gb|AEE95862.1| Peptidase M23 [Mahella australiensis 50-1 BON]	31.5136	50.3722	393	186.808
47650	1	GH23	Fredericia_assembly	2.08816e-104	GAP22272	membrane protein related to metalloendopeptidases [Leptolinea tardivitalis]	45.7071	61.8687	392	328.946
457320	2	GH23	Fredericia_assembly	1.68175e-42	KIF16710	peptidase M23 [Aphanocapsa montana BDHKU210001] >gi|746986023|gb|KIF41715.1| peptidase M23 [Lyngbya confervoides BDU141951]	70.4082	79.5918	98	154.066
456170	1	GH23	Fredericia_assembly	7.34997e-90	BAS28969	peptidase M23B [Limnochorda pilosa]	52.7473	69.2308	265	287.345
392500	1	GH23	Fredericia_assembly	1.68956e-69	WP_008517397	peptidase M23 [Dethiobacter alkaliphilus] >gi|225168143|gb|EEG76948.1| Peptidase M23 [Dethiobacter alkaliphilus AHT 1]	35.3066	50.3171	454	241.506
373005	1	GH23	Fredericia_assembly	1.21907e-84	WP_019230584	hypothetical protein [Sedimentibacter sp. B4]	59.596	78.2828	198	261.151
331045	2	GH23	Fredericia_assembly	4.37065e-59	WP_015359651	peptidase M23 [[Clostridium] stercorarium] >gi|442741283|gb|AGC68972.1| peptidase M23 [ [[Clostridium] stercorarium subsp. stercorarium DSM 8532] >gi|472399752|gb|AGI39951.1| membrane protein [ [[Clostridium] stercorarium subsp. stercorarium DSM 8532]	38.3387	56.869	298	204.142
309520	2	GH23	Fredericia_assembly	3.07012e-86	BAS28969	peptidase M23B [Limnochorda pilosa]	53.3088	67.6471	272	276.944
264140	2	GH23	Fredericia_assembly	2.31663e-51	WP_009431171	peptidase, M23 family [Peptoniphilus sp. oral taxon 375] >gi|341587391|gb|EGS30791.1| peptidase, M23 family [Peptoniphilus sp. oral taxon 375 str. F0436]	31.2639	50.1109	407	190.274
257775	1	GH23	Fredericia_assembly	9.29408e-96	WP_052045093	hypothetical protein [Caloranaerobacter azorensis]	36.4865	60.8108	439	311.997
22195	2	GH23	Fredericia_assembly	4.17277e-52	WP_012160100	peptidase M23 [Alkaliphilus oremlandii] >gi|158141481|gb|ABW19793.1| peptidase M23B [Alkaliphilus oremlandii OhILAs]	31.5663	48.6747	374	190.66
167845	1	GH23	Fredericia_assembly	2.93535e-41	CCX47222	peptidase M23/M37 family [Firmicutes bacterium CAG:103]	39.7436	54.2735	234	162.54
371735	2	GH23	Fredericia_assembly	2.02286e-39	WP_044264480	transglycosylase [Candidatus Bacteroides timonensis]	44.8864	63.6364	172	151.754
119805	2	GH24	Fredericia_assembly	2.27312e-55	CCY36801	lysozyme [Tannerella sp. CAG:118]	60.8392	76.2238	143	182.185
195925	2	GH24	Fredericia_assembly	2.32004e-54	CCY36801	lysozyme [Tannerella sp. CAG:118]	60.1399	75.5245	143	179.489
860760	2	GH24	Fredericia_assembly	1.80703e-44	WP_026473952	hypothetical protein [Alkaliflexus imshenetskii]	51.773	66.6667	141	154.066
588945	1	GH24	Fredericia_assembly	1.52525e-89	BAS28969	peptidase M23B [Limnochorda pilosa]	53.6398	69.3487	261	286.189
776030	2	GH24	Fredericia_assembly	2.31993e-54	WP_026473952	hypothetical protein [Alkaliflexus imshenetskii]	61.1511	77.6978	139	179.874
780965	1	GH25	Fredericia_assembly	0	EFV19516	hypothetical protein HMPREF1026_01213 [Lachnospiraceae bacterium 8_1_57FAA]	99.0881	99.0881	329	665.611
601755	2	GH25	Fredericia_assembly	1.41887e-60	WP_024994585	glycosyl hydrolase [Bacteroides paurosaccharolyticus]	46.8182	64.0909	212	203.756
752285	2	GH25	Fredericia_assembly	8.05863e-140	WP_046498485	acetolactate synthase catalytic subunit [Syntrophomonas zehnderi] >gi|815057054|emb|CFX86020.1| Acetolactate synthase, large subunit, biosynthetic [Syntrophomonas zehnderi OL-4]	58.5507	72.1739	321	421.009
41315	2	GH25	Fredericia_assembly	0	WP_009099866	alpha-L-fucosidase precursor [Rhodopirellula sp. SWK7] >gi|460845986|gb|EMI43559.1| alpha-L-fucosidase precursor [Rhodopirellula sp. SWK7]	66.5169	77.9775	598	641.728
129745	2	GH26	Fredericia_assembly	3.47413e-143	WP_044822991	endoglucanase [Clostridium aceticum] >gi|765683955|gb|KJF28481.1| endoglucanase [Clostridium aceticum] >gi|831185982|gb|AKL94176.1| endoglucanase H [Clostridium aceticum]	45.9821	64.9554	448	434.491
205700	2	GH26	Fredericia_assembly	1.5005e-86	WP_014968292	endoglucanase [Gottschalkia acidurici] >gi|407051111|gb|AFS79156.1| endoglucanase H [ [[Clostridium] acidurici 9a]	67.9558	77.9006	181	276.174
366495	2	GH26	Fredericia_assembly	5.69912e-109	WP_052673231	hypothetical protein [Porphyromonadaceae bacterium ING2-E5B] >gi|697634433|emb|CEA16910.1| hypothetical protein ING2E5B_2182 [Porphyromonadaceae bacterium ING2-E5B]	53.0351	69.3291	302	345.125
472920	2	GH26	Fredericia_assembly	0	WP_019230367	hypothetical protein [Sedimentibacter sp. B4]	73.991	86.5471	446	697.967
261645	1	GH26	Fredericia_assembly	1.13596e-93	WP_052729548	hypothetical protein [Syntrophomonas zehnderi] >gi|815058573|emb|CFX11457.1| Glycoside hydrolase, catalytic domain [Syntrophomonas zehnderi OL-4]	36.9439	54.1586	495	308.916
177015	2	GH26	Fredericia_assembly	8.09608e-72	WP_052729548	hypothetical protein [Syntrophomonas zehnderi] >gi|815058573|emb|CFX11457.1| Glycoside hydrolase, catalytic domain [Syntrophomonas zehnderi OL-4]	46.9466	64.8855	250	240.736
366500	2	GH26	Fredericia_assembly	1.1559e-115	WP_045090507	beta-mannosidase [Porphyromonadaceae bacterium ING2-E5B] >gi|697634432|emb|CEA16909.1| hypothetical protein ING2E5B_2181 [Porphyromonadaceae bacterium ING2-E5B]	66.2698	78.5714	250	348.977
653860	1	GH26	Fredericia_assembly	2.90758e-124	WP_025434741	hypothetical protein [Eubacterium acidaminophilum] >gi|595612058|gb|AHM55703.1| endoglucanase H [Eubacterium acidaminophilum DSM 3953]	42.3301	57.6699	505	386.726
122575	1	GH26	Fredericia_assembly	1.09666e-107	WP_022587208	copper amine oxidase [Caldanaerobacter subterraneus] >gi|548794879|gb|ERM93100.1| copper amine oxidase [Caldanaerobacter subterraneus subsp. yonseiensis KB-1]	47.0414	65.6805	334	338.191
506540	1	GH26	Fredericia_assembly	1.74535e-148	WP_020527698	hypothetical protein [Flexithrix dorotheae]	61.5616	77.1772	333	434.876
289680	2	GH26	Fredericia_assembly	6.99171e-104	WP_043713182	hypothetical protein [Symbiobacterium thermophilum]	43.662	58.9202	417	333.954
159415	1	GH26	Fredericia_assembly	3.25258e-49	WP_051500233	hypothetical protein [Paenibacillus sophorae]	43.8776	64.2857	188	177.948
102060	1	GH26	Fredericia_assembly	1.13351	WP_049934901	aconitate hydratase [Haloplanus natans]	28.0822	45.2055	129	40.817
407130	1	GH26	Fredericia_assembly	0	KLU40126	hypothetical protein AA931_00310 [Peptococcaceae bacterium 1109]	45.434	62.7959	869	675.626
537405	2	GH26	Fredericia_assembly	1.20251e-77	WP_015919112	endo-1,3-beta-xylanase [Thermotoga neapolitana] >gi|2429093|gb|AAB70868.1| endo-1,3-beta-xylanase [Thermotoga neapolitana] >gi|221571981|gb|ACM22793.1| Endo-1,3-beta-xylanase [Thermotoga neapolitana DSM 4359] >gi|682468232|gb|KFZ22413.1| Endo-1,3-beta-xylanase [Thermotoga neapolitana LA10]	48.6381	68.4825	255	259.225
313965	2	GH27	Fredericia_assembly	0	WP_046516722	alpha-galactosidase [Bacillus sp. SA1-12] >gi|815869005|gb|KKI91975.1| alpha-galactosidase [Bacillus sp. SA1-12]	68.6321	79.4811	419	609.757
450065	1	GH27	Fredericia_assembly	0	WP_015010863	hypothetical protein [Amphibacillus xylanus] >gi|407728282|dbj|BAM48280.1| hypothetical protein AXY_21480 [Amphibacillus xylanus NBRC 15112]	80.9302	88.6047	430	738.799
346945	1	GH27	Fredericia_assembly	0	WP_015359355	MULTISPECIES: hypothetical protein [Ruminiclostridium] >gi|442740982|gb|AGC68671.1| hypothetical protein Cst_c16870 [ [[Clostridium] stercorarium subsp. stercorarium DSM 8532] >gi|472399483|gb|AGI39682.1| alpha-galactosidase [ [[Clostridium] stercorarium subsp. stercorarium DSM 8532]	71.2963	84.7222	432	676.396
465495	2	GH27	Fredericia_assembly	0	WP_015359355	MULTISPECIES: hypothetical protein [Ruminiclostridium] >gi|442740982|gb|AGC68671.1| hypothetical protein Cst_c16870 [ [[Clostridium] stercorarium subsp. stercorarium DSM 8532] >gi|472399483|gb|AGI39682.1| alpha-galactosidase [ [[Clostridium] stercorarium subsp. stercorarium DSM 8532]	72.6852	84.0278	432	677.552
718600	2	GH27	Fredericia_assembly	0	WP_004297605	hypothetical protein [Bacteroides ovatus] >gi|156112500|gb|EDO14245.1| hypothetical protein BACOVA_00044 [Bacteroides ovatus ATCC 8483]	65.6489	78.117	393	560.066
157325	1	GH27	Fredericia_assembly	0	WP_053184792	alpha-galactosidase [Sunxiuqinia dokdonensis] >gi|918919015|gb|KOH44066.1| alpha-galactosidase [Sunxiuqinia dokdonensis]	75.2193	86.8421	455	746.888
668280	1	GH27	Fredericia_assembly	0	KJD34685	hypothetical protein PK35_02670 [Tamlana nanhaiensis]	59.0426	74.2908	562	711.449
554805	1	GH27	Fredericia_assembly	0	ETT73351	alpha-galactosidase [Paenibacillus sp. FSL R7-277]	83.3333	90.8854	384	688.337
180410	2	GH27	Fredericia_assembly	0	WP_010261684	alpha-galactosidase [Alistipes timonensis]	67.4479	78.6458	377	531.946
842425	2	GH27	Fredericia_assembly	7.40286e-134	WP_020813725	alpha-galactosidase [[Clostridium] papyrosolvens] >gi|523380002|gb|EPR14276.1| alpha-galactosidase [ [[Clostridium] papyrosolvens C7]	73.9316	88.4615	234	396.356
517775	2	GH27	Fredericia_assembly	0	EIY34106	hypothetical protein HMPREF1062_01690 [Bacteroides cellulosilyticus CL02T12C19]	51.194	66.7164	661	675.626
246265	1	GH27	Fredericia_assembly	0	EET14169	alpha-galactosidase [Bacteroides sp. 4_3_47FAA]	72.0874	84.2233	412	647.121
94100	2	GH27	Fredericia_assembly	0	WP_052345390	alpha-galactosidase [Alkaliflexus imshenetskii]	65.2605	80.397	402	576.63
547075	2	GH27	Fredericia_assembly	0	WP_012376028	Beta-glucosidase [Opitutus terrae] >gi|177842247|gb|ACB76499.1| Beta-glucosidase [Opitutus terrae PB90-1]	61.0805	75.7442	896	1151.73
891605	2	GH27	Fredericia_assembly	1.5677e-66	WP_014311889	alpha-galactosidase [Clostridium sp. BNL1100] >gi|373943562|gb|AEY64483.1| alpha-galactosidase [Clostridium sp. BNL1100]	59.5376	74.5665	170	221.476
157315	1	GH28	Fredericia_assembly	0	CDD83831	carbohydrate esterase family 12 protein [Bacteroides sp. CAG:462]	62.2677	77.881	537	705.286
365025	1	GH28	Fredericia_assembly	0	WP_019538266	hypothetical protein [Proteiniphilum acetatigenes]	76.1111	87.2222	540	861.677
831320	1	GH28	Fredericia_assembly	0	WP_019538266	hypothetical protein [Proteiniphilum acetatigenes]	75.3153	84.8649	555	865.914
300125	2	GH28	Fredericia_assembly	4.63334e-158	AEQ20324	endopygalactorunase [uncultured bacterium CSLG10]	53.3186	66.8142	444	468.774
79445	2	GH28	Fredericia_assembly	6.4901e-106	WP_012844879	glycoside hydrolase [Rhodothermus marinus] >gi|262335472|gb|ACY49269.1| glycoside hydrolase family 28 [Rhodothermus marinus DSM 4252] >gi|345113451|gb|AEN74283.1| Polygalacturonase [Rhodothermus marinus SG0.5JP17-172]	68.8889	82.6667	225	329.331
338220	2	GH28	Fredericia_assembly	2.23434e-166	WP_051290967	polygalacturonase [Dysgonomonas capnocytophagoides]	52.7187	70.2128	417	488.034
117490	2	GH28	Fredericia_assembly	0	WP_002559054	MULTISPECIES: exo-poly-alpha-D-galacturonosidase [Bacteroides] >gi|392660021|gb|EIY53638.1| hypothetical protein HMPREF1068_00808 [Bacteroides nordii CL02T12C05] >gi|482611618|gb|EOA59644.1| hypothetical protein HMPREF1214_01059 [Bacteroides sp. HPS0048]	81.4324	92.5729	377	666.381
696720	2	GH28	Fredericia_assembly	7.22701e-128	WP_036188607	exo-poly-alpha-D-galacturonosidase [Marinimicrobium agarilyticum]	64.1026	84.6154	271	384.03
573850	2	GH28	Fredericia_assembly	1.61659e-122	CCY80628	galacturan 1 4-alpha-galacturonidase [Prevotella sp. CAG:1185]	64.3885	76.9784	278	371.703
64520	2	GH28	Fredericia_assembly	2.06414e-165	WP_012844879	glycoside hydrolase [Rhodothermus marinus] >gi|262335472|gb|ACY49269.1| glycoside hydrolase family 28 [Rhodothermus marinus DSM 4252] >gi|345113451|gb|AEN74283.1| Polygalacturonase [Rhodothermus marinus SG0.5JP17-172]	54.1667	75	384	485.723
89620	1	GH28	Fredericia_assembly	0	WP_009133033	glycoside hydrolase [Alistipes indistinctus] >gi|353349190|gb|EHB93456.1| hypothetical protein HMPREF9450_00227 [Alistipes indistinctus YIT 12060]	70.0201	82.2938	497	740.339
740965	1	GH28	Fredericia_assembly	0	WP_009133033	glycoside hydrolase [Alistipes indistinctus] >gi|353349190|gb|EHB93456.1| hypothetical protein HMPREF9450_00227 [Alistipes indistinctus YIT 12060]	71.8623	84.6154	494	760.37
616335	2	GH28	Fredericia_assembly	9.69314e-124	WP_052421483	hypothetical protein [Paenibacillus sp. FSL R7-0273]	56.9579	73.1392	309	377.096
16930	2	GH28	Fredericia_assembly	9.28351e-174	WP_012844879	glycoside hydrolase [Rhodothermus marinus] >gi|262335472|gb|ACY49269.1| glycoside hydrolase family 28 [Rhodothermus marinus DSM 4252] >gi|345113451|gb|AEN74283.1| Polygalacturonase [Rhodothermus marinus SG0.5JP17-172]	53.8462	72.4942	427	508.449
661905	1	GH28	Fredericia_assembly	0	CCZ60170	exopolygalacturonate lyase [Clostridium hathewayi CAG:224]	40.9184	57.0408	961	653.284
64525	2	GH28	Fredericia_assembly	7.3314e-130	WP_025529565	hypothetical protein, partial [Hungatella hathewayi]	46.6951	64.6055	463	412.149
453610	1	GH28	Fredericia_assembly	0	WP_008763807	glycoside hydrolase [Bacteroides thetaiotaomicron] >gi|298259218|gb|EFI02095.1| endo-polygalacturonase [Bacteroides sp. 1_1_14] >gi|507741796|gb|EOS01095.1| hypothetical protein C799_02948 [Bacteroides thetaiotaomicron dnLKV9] >gi|524778705|emb|CDE77584.1| endo-polygalacturonase [Bacteroides thetaiotaomicron CAG:40]	61.588	77.6824	459	592.808
942745	2	GH28	Fredericia_assembly	1.05187e-37	WP_013429225	endopolygalacturonase [Caldicellulosiruptor kronotskyensis] >gi|312201741|gb|ADQ45068.1| glycoside hydrolase family 28 [Caldicellulosiruptor kronotskyensis 2002]	37.931	59.1133	199	148.288
581900	2	GH28	Fredericia_assembly	1.08652e-137	WP_009129957	hypothetical protein [Bacteroides oleiciplenus] >gi|425728121|gb|EKU90980.1| hypothetical protein HMPREF9447_02398 [Bacteroides oleiciplenus YIT 12058]	57.6023	71.6374	342	412.149
224305	2	GH28	Fredericia_assembly	3.58849e-91	WP_050708735	polygalacturonase [Dysgonomonas sp. HGC4]	47.8964	64.4013	307	295.434
7405	1	GH29	Fredericia_assembly	0	WP_026327064	hypothetical protein [Proteiniphilum acetatigenes]	68.5673	80.2632	684	987.252
344315	2	GH29	Fredericia_assembly	0	WP_028548305	alpha-L-fucosidase [Paenibacillus sp. UNC451MF]	60.0457	75.3425	433	571.622
316960	1	GH29	Fredericia_assembly	0	WP_038554144	alpha-L-fucosidase [Draconibacterium orientale] >gi|610421329|gb|AHW58533.1| alpha-L-fucosidase [Draconibacterium orientale]	64.1791	78.7313	534	748.429
38060	1	GH29	Fredericia_assembly	0	GAP70897	alpha-L-fucosidase [Bacteroidales bacterium 6E]	78.7529	90.5312	433	743.421
131015	1	GH29	Fredericia_assembly	0	WP_045090851	MULTISPECIES: alpha-L-fucosidase [Bacteria] >gi|697633110|emb|CEA15587.1| hypothetical protein ING2E5B_0823 [Porphyromonadaceae bacterium ING2-E5B]	74.2529	86.8966	433	715.301
875865	2	GH29	Fredericia_assembly	0	WP_045090021	alpha-1,3/4-fucosidase [Porphyromonadaceae bacterium ING2-E5B] >gi|697633861|emb|CEA16338.1| alpha-1,3/4-fucosidase [Porphyromonadaceae bacterium ING2-E5B]	99.322	100	295	623.624
154205	2	GH29	Fredericia_assembly	0	CCZ47890	f5/8 type C domain protein [Bacteroides sp. CAG:661]	57.3798	72.3051	602	731.48
454425	1	GH29	Fredericia_assembly	0	WP_038473006	alpha-L-fucosidase [Fimbriimonas ginsengisoli] >gi|663073499|gb|AIE85654.1| glycosyl hydrolase [Fimbriimonas ginsengisoli Gsoil 348]	62.0609	77.2834	425	545.428
951035	1	GH29	Fredericia_assembly	0	WP_045090851	MULTISPECIES: alpha-L-fucosidase [Bacteria] >gi|697633110|emb|CEA15587.1| hypothetical protein ING2E5B_0823 [Porphyromonadaceae bacterium ING2-E5B]	73.903	85.6813	433	706.827
507420	1	GH29	Fredericia_assembly	0	WP_026327064	hypothetical protein [Proteiniphilum acetatigenes]	65.2738	79.8271	694	965.296
11860	1	GH29	Fredericia_assembly	0	WP_053827214	alpha-1,3/4-fucosidase [bacterium SIT8]	74.1935	86.6667	465	751.51
519955	2	GH29	Fredericia_assembly	0	CEA17034	hypothetical protein ING2E5B_2307 [Porphyromonadaceae bacterium ING2-E5B]	99.4505	99.7253	364	767.303
325815	2	GH29	Fredericia_assembly	0	WP_012376027	alpha-L-fucosidase [Opitutus terrae] >gi|177842246|gb|ACB76498.1| Alpha-L-fucosidase [Opitutus terrae PB90-1]	64.6075	79.0219	777	1083.55
882830	1	GH29	Fredericia_assembly	0	WP_034236179	alpha-L-fucosidase [Arenibacter certesii]	62.5523	75.7322	478	630.943
791785	1	GH29	Fredericia_assembly	0	WP_019538401	hypothetical protein [Proteiniphilum acetatigenes]	71.3684	84.2105	475	751.125
186150	2	GH29	Fredericia_assembly	0	WP_045033891	alpha-L-fucosidase [Draconibacterium sp. JN14CK-3] >gi|766981147|gb|KJF41614.1| alpha-L-fucosidase [Draconibacterium sp. JN14CK-3]	78.9011	91.2088	454	757.673
640430	1	GH29	Fredericia_assembly	0	WP_026473562	alpha-L-fucosidase [Alkaliflexus imshenetskii]	64.6127	80.6338	566	810.446
920615	1	GH29	Fredericia_assembly	0	WP_042562802	alpha-L-fucosidase [Flavobacterium sp. MEB061] >gi|755338209|gb|KIQ25484.1| alpha-L-fucosidase [Flavobacterium sp. MEB061]	67.7007	80.4745	542	800.816
418695	2	GH29	Fredericia_assembly	0	WP_045514987	alpha-L-fucosidase [bacterium UASB14]	65.1805	75.3715	470	637.876
440095	2	GH29	Fredericia_assembly	0	WP_025747415	alpha-L-fucosidase [Caldicoprobacter oshimai]	75.1244	88.806	402	672.544
215955	1	GH29	Fredericia_assembly	0	WP_019536719	alpha-L-fucosidase [Paenibacillus ginsengihumi]	67.0561	78.5047	426	594.349
6180	1	GH29	Fredericia_assembly	0	WP_026770185	alpha-L-fucosidase [Sediminibacterium sp. OR53]	67.426	81.7768	438	639.802
680335	2	GH29	Fredericia_assembly	0	WP_053827214	alpha-1,3/4-fucosidase [bacterium SIT8]	99.4253	100	348	719.924
722540	1	GH29	Fredericia_assembly	0	WP_045033891	alpha-L-fucosidase [Draconibacterium sp. JN14CK-3] >gi|766981147|gb|KJF41614.1| alpha-L-fucosidase [Draconibacterium sp. JN14CK-3]	81.978	91.4286	455	790.801
822130	2	GH29	Fredericia_assembly	0	WP_047674445	alpha-L-fucosidase [Paenibacillus chondroitinus]	63.0734	77.5229	431	593.964
823815	1	GH29	Fredericia_assembly	0	WP_012876242	alpha-L-fucosidase [Thermobaculum terrenum] >gi|269791071|gb|ACZ43211.1| Alpha-L-fucosidase [Thermobaculum terrenum ATCC BAA-798]	68.0435	78.6957	457	643.654
51620	2	GH29	Fredericia_assembly	0	WP_019538400	hypothetical protein [Proteiniphilum acetatigenes]	65.6455	77.4617	454	629.787
316970	1	GH29	Fredericia_assembly	0	WP_008628120	alpha-L-fucosidase [Paraprevotella xylaniphila] >gi|329571117|gb|EGG52824.1| Alpha-L-fucosidase [Paraprevotella xylaniphila YIT 11841]	42.4684	57.1429	1008	754.207
353165	2	GH29	Fredericia_assembly	0	WP_028597615	alpha-L-fucosidase [Paenibacillus pasadenensis]	76.4881	87.2024	336	552.747
366265	2	GH29	Fredericia_assembly	0	WP_045027542	alpha-L-fucosidase [Draconibacterium sp. JN14CK-3] >gi|766984962|gb|KJF45382.1| alpha-L-fucosidase [Draconibacterium sp. JN14CK-3]	76.0125	89.4081	318	544.658
703550	2	GH29	Fredericia_assembly	0	WP_015333353	alpha-L-fucosidase [Fibrella aestuarina] >gi|384069044|emb|CCH02254.1| alpha-L-fucosidase [Fibrella aestuarina BUZ 2]	60.1578	75.3452	504	659.062
545185	2	GH29	Fredericia_assembly	0	WP_019538400	hypothetical protein [Proteiniphilum acetatigenes]	68.559	82.5328	458	684.1
41315	2	GH29	Fredericia_assembly	0	WP_009099866	alpha-L-fucosidase precursor [Rhodopirellula sp. SWK7] >gi|460845986|gb|EMI43559.1| alpha-L-fucosidase precursor [Rhodopirellula sp. SWK7]	66.5169	77.9775	598	641.728
70900	2	GH29	Fredericia_assembly	0	WP_010528606	acetyl-CoA carboxylase [Thermophagus xiamenensis]	48.6521	65.982	778	800.816
443485	2	GH29	Fredericia_assembly	0	WP_052345377	hypothetical protein [Alkaliflexus imshenetskii]	63.1362	75.2407	726	959.133
177945	1	GH29	Fredericia_assembly	0	KLU38829	alpha-L-fucosidase [Peptococcaceae bacterium 1109]	72.4299	86.4486	427	674.855
661295	1	GH29	Fredericia_assembly	0	WP_026327064	hypothetical protein [Proteiniphilum acetatigenes]	51.8987	66.2447	693	728.013
247970	2	GH29	Fredericia_assembly	5.72966e-176	CEA15630	hypothetical protein ING2E5B_0868 [Porphyromonadaceae bacterium ING2-E5B]	72.6154	85.5385	325	510.375
6185	1	GH29	Fredericia_assembly	0	WP_014679942	peptide-N-glycosidase F, partial [Solitalea canadensis] >gi|379653659|gb|AFD06715.1| Peptide-N-glycosidase F, N terminal/Peptide-N-glycosidase F, C terminal [Solitalea canadensis DSM 3403]	52.1807	69.6262	641	724.931
259810	2	GH29	Fredericia_assembly	7.52431e-100	WP_045033891	alpha-L-fucosidase [Draconibacterium sp. JN14CK-3] >gi|766981147|gb|KJF41614.1| alpha-L-fucosidase [Draconibacterium sp. JN14CK-3]	80.3279	91.8033	183	313.538
249565	1	GH29	Fredericia_assembly	0	KLU38829	alpha-L-fucosidase [Peptococcaceae bacterium 1109]	82.243	92.5234	428	765.377
426880	2	GH29	Fredericia_assembly	0	WP_012875840	alpha-L-fucosidase [Thermobaculum terrenum] >gi|269790669|gb|ACZ42809.1| Alpha-L-fucosidase [Thermobaculum terrenum ATCC BAA-798]	63.5294	76	425	570.852
888705	2	GH29	Fredericia_assembly	5.06454e-70	AIC77299	alpha-L-fucosidase [uncultured bacterium]	68.7943	86.5248	141	228.794
462315	1	GH29	Fredericia_assembly	0	CCY37040	glycoside hydrolase family 29 [Alistipes sp. CAG:831]	58.8506	71.2644	421	529.635
462245	1	GH29	Fredericia_assembly	0	CCY37040	glycoside hydrolase family 29 [Alistipes sp. CAG:831]	58.6758	71.0046	424	532.332
431430	2	GH29	Fredericia_assembly	4.24232e-134	WP_019538400	hypothetical protein [Proteiniphilum acetatigenes]	67.7083	77.0833	287	400.593
799505	2	GH29	Fredericia_assembly	0	WP_044059994	alpha-L-fucosidase [Proteiniphilum acetatigenes]	72.6681	84.1649	453	716.072
506965	2	GH29	Fredericia_assembly	7.46492e-170	WP_051585792	alpha-L-fucosidase [Caldanaerobius polysaccharolyticus]	75.9322	88.4746	293	490.345
181560	1	GH29	Fredericia_assembly	0	WP_028406965	alpha-fucosidase [Bacillus sp. J13]	62.8692	71.9409	473	599.356
270145	2	GH29	Fredericia_assembly	0	WP_021253027	alpha-L-fucosidase [Paenibacillus alvei] >gi|528203900|gb|EPY13990.1| alpha-L-fucosidase [Paenibacillus alvei A6-6i-x]	68.3406	81.0044	458	684.871
789810	1	GH29	Fredericia_assembly	0	WP_025863872	alpha-L-fucosidase [Prolixibacter bellariivorans]	72.3653	85.2459	425	671.774
101550	2	GH29	Fredericia_assembly	0	WP_026327064	hypothetical protein [Proteiniphilum acetatigenes]	59.9156	73.6287	466	581.252
674105	2	GH29	Fredericia_assembly	0	WP_017416526	hypothetical protein [Clostridium tunisiense]	70.9677	83.6406	434	668.307
927580	2	GH29	Fredericia_assembly	0	WP_012875840	alpha-L-fucosidase [Thermobaculum terrenum] >gi|269790669|gb|ACZ42809.1| Alpha-L-fucosidase [Thermobaculum terrenum ATCC BAA-798]	68.7059	80.9412	424	616.69
422350	1	GH29	Fredericia_assembly	0	AEW47938	GHF29 Protein [uncultured bacterium A1_9] >gi|364284968|gb|AEW47961.1| GHF29 Protein [uncultured bacterium F1_24]	85.8696	92.3913	460	832.402
89225	1	GH29	Fredericia_assembly	0	AEW47938	GHF29 Protein [uncultured bacterium A1_9] >gi|364284968|gb|AEW47961.1| GHF29 Protein [uncultured bacterium F1_24]	73.102	83.2972	459	717.613
22385	2	GH29	Fredericia_assembly	0	WP_044059994	alpha-L-fucosidase [Proteiniphilum acetatigenes]	77.6243	87.0166	358	598.971
823850	1	GH29	Fredericia_assembly	0	WP_016778399	hypothetical protein [Anaerophaga thermohalophila]	45.7462	60.3905	702	623.239
101555	2	GH29	Fredericia_assembly	2.85073e-109	WP_026327064	hypothetical protein [Proteiniphilum acetatigenes]	85.2459	92.8962	183	339.732
110410	2	GH29	Fredericia_assembly	1.29501e-151	WP_011684411	alpha-L-fucosidase [Candidatus Solibacter usitatus] >gi|116224935|gb|ABJ83644.1| Alpha-L-fucosidase [Candidatus Solibacter usitatus Ellin6076]	51.5439	69.8337	419	450.669
276020	2	GH29	Fredericia_assembly	0	WP_046516544	alpha-L-fucosidase [Bacillus sp. SA1-12] >gi|815869097|gb|KKI92064.1| alpha-L-fucosidase [Bacillus sp. SA1-12]	71.3235	81.6176	408	624.78
664675	2	GH29	Fredericia_assembly	1.37052e-167	WP_024481464	alpha-L-fucosidase [Cellulophaga baltica]	63.7883	77.7159	359	490.345
109920	2	GH29	Fredericia_assembly	2.35275e-164	AEU34459	glycoside hydrolase family 29 (alpha-L-fucosidase) [Granulicella mallensis MP5ACTX8]	57.9602	71.393	401	482.641
282785	2	GH29	Fredericia_assembly	3.3794e-152	WP_026448537	alpha-L-fucosidase [Acidobacteriaceae bacterium URHE0068]	55.3922	67.8922	402	452.21
184210	1	GH29	Fredericia_assembly	6.98917e-110	WP_019540434	hypothetical protein [Proteiniphilum acetatigenes]	66.1157	78.0992	242	338.191
166565	1	GH29	Fredericia_assembly	6.8963e-173	CDC10767	putative uncharacterized protein [Clostridium sp. CAG:413]	50.7071	67.4747	476	511.146
624115	2	GH29	Fredericia_assembly	6.83199e-166	WP_012875840	alpha-L-fucosidase [Thermobaculum terrenum] >gi|269790669|gb|ACZ42809.1| Alpha-L-fucosidase [Thermobaculum terrenum ATCC BAA-798]	58.3756	75.6345	389	484.567
160480	2	GH29	Fredericia_assembly	2.61662e-145	WP_050370209	glycosyl hydrolase [Streptomyces acidiscabies]	47.981	63.8955	421	434.876
145630	2	GH29	Fredericia_assembly	6.40961e-106	WP_013291116	alpha-L-fucosidase [Caldicellulosiruptor obsidiansis] >gi|302575328|gb|ADL43119.1| Alpha-L-fucosidase [Caldicellulosiruptor obsidiansis OB47]	60.3922	75.6863	255	327.791
748900	2	GH29	Fredericia_assembly	9.0306e-78	WP_026448537	alpha-L-fucosidase [Acidobacteriaceae bacterium URHE0068]	66.0819	81.2865	171	251.521
538420	2	GH29	Fredericia_assembly	8.92106e-97	WP_045026229	alpha-L-fucosidase [Draconibacterium sp. JN14CK-3] >gi|766984275|gb|KJF44695.1| alpha-L-fucosidase [Draconibacterium sp. JN14CK-3]	78.7356	87.931	174	299.671
270150	2	GH29	Fredericia_assembly	1.41494e-161	WP_036674698	alpha-fucosidase [Paenibacillus sp. FSL R5-192] >gi|573530464|gb|ETT29638.1| alpha-L-fucosidase [Paenibacillus sp. FSL R5-192]	73.8832	85.2234	291	471.47
136055	2	GH29	Fredericia_assembly	4.49974e-143	WP_039141010	alpha-L-fucosidase [Lactobacillus rhamnosus] >gi|743064424|gb|KIC97390.1| alpha-L-fucosidase [Lactobacillus rhamnosus] >gi|859254906|gb|KMO89165.1| alpha-L-fucosidase [Lactobacillus rhamnosus]	55.2561	69.5418	371	423.705
481340	1	GH29	Fredericia_assembly	3.98187e-131	WP_040679518	alpha-L-fucosidase [Niabella aurantiaca]	48.8095	65.4762	405	405.216
584145	2	GH29	Fredericia_assembly	4.68014e-82	CBY14144	unnamed protein product [Oikopleura dioica]	57.5758	76.2626	198	270.396
209700	2	GH29	Fredericia_assembly	8.33853e-94	WP_011684411	alpha-L-fucosidase [Candidatus Solibacter usitatus] >gi|116224935|gb|ABJ83644.1| Alpha-L-fucosidase [Candidatus Solibacter usitatus Ellin6076]	46.3855	62.0482	330	298.13
897960	2	GH29	Fredericia_assembly	3.09783e-86	WP_051620466	hypothetical protein [Paenibacillus sp. UNC451MF]	53.5714	68.254	251	275.018
247965	2	GH29	Fredericia_assembly	1.80078e-72	WP_019540434	hypothetical protein [Proteiniphilum acetatigenes]	70.3947	82.8947	152	237.269
184225	1	GH29	Fredericia_assembly	7.86597e-54	WP_019540434	hypothetical protein [Proteiniphilum acetatigenes]	62.5954	83.2061	131	187.963
164170	1	GH29	Fredericia_assembly	0	WP_025226984	hypothetical protein [Fimbriimonas ginsengisoli]	52.7054	69.1383	493	561.992
289510	2	GH29	Fredericia_assembly	2.21231e-167	WP_011685198	glycoside hydrolase [Candidatus Solibacter usitatus] >gi|116225728|gb|ABJ84437.1| glycoside hydrolase, family 29 (alpha-L-fucosidase) [Candidatus Solibacter usitatus Ellin6076]	57.6923	70.1923	402	491.5
700405	1	GH29	Fredericia_assembly	1.75354e-74	WP_019538400	hypothetical protein [Proteiniphilum acetatigenes]	64.1176	81.1765	169	242.662
416845	2	GH29	Fredericia_assembly	4.54735e-81	WP_010166514	alpha-L-fucosidase [Epulopiscium sp. 'N.t. morphotype B']	49.2754	64.4928	270	264.618
401080	2	GH29	Fredericia_assembly	3.69298e-142	WP_035172022	alpha-L-fucosidase [Caldanaerobius polysaccharolyticus]	67.5958	79.7909	287	422.55
610280	2	GH29	Fredericia_assembly	0	AEW47938	GHF29 Protein [uncultured bacterium A1_9] >gi|364284968|gb|AEW47961.1| GHF29 Protein [uncultured bacterium F1_24]	89.3993	95.4064	283	532.717
132100	2	GH29	Fredericia_assembly	9.22615e-160	CBY14144	unnamed protein product [Oikopleura dioica]	46.5549	64.0596	520	486.493
509075	2	GH29	Fredericia_assembly	7.9677e-160	GAP68679	alpha-L-fucosidase [Bacteroidales bacterium 6E]	71.0526	85.5263	304	466.463
912345	2	GH29	Fredericia_assembly	8.3183e-67	KOP67444	alpha-L-fucosidase [Bacillus sp. FJAT-18019]	61.236	73.0337	178	222.631
919805	2	GH29	Fredericia_assembly	2.60871e-62	WP_025225458	hypothetical protein [Fimbriimonas ginsengisoli] >gi|663073839|gb|AIE85994.1| putative glycosyl hydrolase [Fimbriimonas ginsengisoli Gsoil 348]	29.901	47.9208	480	224.942
940740	2	GH29	Fredericia_assembly	1.13664e-143	WP_008690137	glycoside hydrolase family 29 [Rhodopirellula maiorica] >gi|460170857|gb|EMI22848.1| Glycoside hydrolase, family 29, subgroup [Rhodopirellula maiorica SM1]	61.9195	74.613	322	422.935
614630	2	GH29	Fredericia_assembly	9.00114e-92	WP_046225683	alpha-L-fucosidase [Paenibacillus dauci]	65	76.3636	220	289.271
170065	2	GH29	Fredericia_assembly	0	WP_051253847	hypothetical protein [Paenibacillus alginolyticus]	72.8426	84.264	394	618.616
622600	1	GH29	Fredericia_assembly	0	WP_009134704	hypothetical protein [Alistipes indistinctus] >gi|353347573|gb|EHB91849.1| hypothetical protein HMPREF9450_01898 [Alistipes indistinctus YIT 12060]	70.2991	84.8291	468	725.702
207985	2	GH29	Fredericia_assembly	6.56385e-44	WP_050004942	alpha-L-fucosidase [Ruminococcaceae bacterium 585-1] >gi|766953898|gb|KJF40532.1| alpha-L-fucosidase [Ruminococcaceae bacterium 585-1]	54.5455	74.3802	121	160.229
880540	2	GH29	Fredericia_assembly	0	WP_012875840	alpha-L-fucosidase [Thermobaculum terrenum] >gi|269790669|gb|ACZ42809.1| Alpha-L-fucosidase [Thermobaculum terrenum ATCC BAA-798]	75.9434	84.6698	422	672.544
94190	2	GH29	Fredericia_assembly	0	GAP43732	alpha-L-fucosidase [Bacteroidales bacterium TBC1]	68.7188	80.5324	598	864.374
620135	1	GH29	Fredericia_assembly	1.4259e-144	WP_011685198	glycoside hydrolase [Candidatus Solibacter usitatus] >gi|116225728|gb|ABJ84437.1| glycoside hydrolase, family 29 (alpha-L-fucosidase) [Candidatus Solibacter usitatus Ellin6076]	71.7472	82.1561	268	426.402
604990	2	GH29	Fredericia_assembly	0	WP_051397979	hypothetical protein [Runella limosa]	53.0648	67.6007	556	603.594
334545	1	GH29	Fredericia_assembly	7.76316e-51	WP_027293711	hypothetical protein [Robinsoniella sp. KNHs210]	44.2786	63.1841	199	181.8
937910	1	GH2	Fredericia_assembly	0	WP_010073567	beta-glucuronidase [Clostridium cellulovorans] >gi|302579153|gb|ADL53165.1| glycoside hydrolase family 2 sugar binding [Clostridium cellulovorans 743B]	64.196	80.9045	794	1119.38
115540	2	GH2	Fredericia_assembly	0	KLU39474	beta-D-galactosidase [Peptococcaceae bacterium 1109]	61.4265	73.3624	665	860.522
219455	2	GH2	Fredericia_assembly	0	WP_048926678	beta-galactosidase [Clostridium sp. 1_1_41A1FAA] >gi|891196212|gb|KMW27144.1| hypothetical protein HMPREF0977_02639 [Clostridium sp. 1_1_41A1FAA]	74.2424	83.3333	524	831.632
408770	1	GH2	Fredericia_assembly	0	WP_026327206	glycosyl transferase family 2 [Proteiniphilum acetatigenes]	66.9565	81.8478	919	1338.17
117185	2	GH2	Fredericia_assembly	0	KLU39474	beta-D-galactosidase [Peptococcaceae bacterium 1109]	83.3837	90.9366	662	1165.6
837280	1	GH2	Fredericia_assembly	0	KLU39474	beta-D-galactosidase [Peptococcaceae bacterium 1109]	86.7679	93.2755	461	850.892
506370	2	GH2	Fredericia_assembly	0	WP_015244530	glycoside hydrolase family 2 [Singulisphaera acidiphila] >gi|430013638|gb|AGA25352.1| beta-galactosidase/beta-glucuronidase [Singulisphaera acidiphila DSM 18658]	53.9491	67.8715	744	788.104
358485	1	GH2	Fredericia_assembly	0	WP_026327044	beta-galactosidase [Proteiniphilum acetatigenes]	76.6784	87.1908	1132	1853.57
62455	2	GH2	Fredericia_assembly	0	KLU39474	beta-D-galactosidase [Peptococcaceae bacterium 1109]	70.6282	83.0221	586	886.33
331245	1	GH2	Fredericia_assembly	0	WP_053187236	beta-galactosidase [Sunxiuqinia dokdonensis] >gi|918918076|gb|KOH43246.1| beta-galactosidase [Sunxiuqinia dokdonensis]	51.9779	68.0773	1079	1159.44
569900	1	GH2	Fredericia_assembly	0	WP_018695482	MULTISPECIES: beta-galactosidase [Alistipes]	65.5987	80.9444	593	837.41
417835	2	GH2	Fredericia_assembly	0	GAO29436	beta-galactosidase [Geofilum rubicundum JCM 15548]	60.3125	75.625	959	1210.28
66010	1	GH2	Fredericia_assembly	0	WP_044117732	hypothetical protein [Alkaliflexus imshenetskii]	47.8613	63.237	855	827.78
608185	1	GH2	Fredericia_assembly	0	WP_036228065	beta-galactosidase [Massilia sp. JS1662] >gi|691638651|gb|KGF83505.1| beta-galactosidase [Massilia sp. JS1662]	53.4279	67.7305	833	919.457
895330	1	GH2	Fredericia_assembly	0	WP_021657672	glycosyl hydrolase family 2, sugar binding domain protein [Clostridiales bacterium oral taxon 876] >gi|542994396|gb|ERI89739.1| glycosyl hydrolase family 2, sugar binding domain protein [Clostridiales bacterium oral taxon 876 str. F0540]	59.4228	77.5891	588	784.637
650460	2	GH2	Fredericia_assembly	0	GAK35615	beta-galactosidase [Bacteroides graminisolvens DSM 19988 = JCM 15093]	70.9278	83.299	485	766.918
6585	1	GH2	Fredericia_assembly	0	WP_026327044	beta-galactosidase [Proteiniphilum acetatigenes]	77.4735	87.1908	1129	1853.18
215	2	GH2	Fredericia_assembly	0	WP_019539913	beta-galactosidase [Proteiniphilum acetatigenes]	82.392	91.196	602	1059.67
202870	2	GH2	Fredericia_assembly	0	AFN57653	beta-galactosidase GHF2 [uncultured bacterium r_01]	52.8861	66.6147	628	665.226
417095	2	GH2	Fredericia_assembly	0	WP_013558510	beta-galactosidase [Anaerolinea thermophila] >gi|319993341|dbj|BAJ62112.1| beta-galactosidase [Anaerolinea thermophila UNI-1]	60.8696	74.9482	483	629.787
289265	2	GH2	Fredericia_assembly	0	WP_015359067	MULTISPECIES: beta-glucuronidase UidA [Ruminiclostridium] >gi|442740693|gb|AGC68382.1| beta-glucuronidase UidA [ [[Clostridium] stercorarium subsp. stercorarium DSM 8532] >gi|472399204|gb|AGI39403.1| galactosidase [ [[Clostridium] stercorarium subsp. stercorarium DSM 8532]	67.6871	80.6122	588	837.025
323895	1	GH2	Fredericia_assembly	0	WP_002558644	hypothetical protein [Bacteroides sp. HPS0048] >gi|482612166|gb|EOA60182.1| hypothetical protein HMPREF1214_00639 [Bacteroides sp. HPS0048]	55.531	70.5752	876	1033.86
33680	2	GH2	Fredericia_assembly	0	WP_010663915	glycoside hydrolase [Marinilabilia salmonicolor]	67.1014	80	690	998.038
224470	1	GH2	Fredericia_assembly	0	WP_046525462	beta-glucuronidase [Bacillus sp. SA2-6] >gi|816384002|gb|KKK36387.1| beta-glucuronidase [Bacillus sp. SA2-6]	61.1667	75.3333	599	767.689
254105	1	GH2	Fredericia_assembly	0	WP_007833761	beta-galactosidase [Bacteroides dorei] >gi|212665088|gb|EEB25660.1| Beta galactosidase small chain [Bacteroides dorei DSM 17855]	49.5058	63.8814	1106	1076.23
164585	1	GH2	Fredericia_assembly	0	WP_032941291	beta-galactosidase [Bacteroides massiliensis]	48.8789	64.1256	1108	1075.46
88610	1	GH2	Fredericia_assembly	0	WP_019539913	beta-galactosidase [Proteiniphilum acetatigenes]	83.5548	92.8571	602	1083.94
705370	2	GH2	Fredericia_assembly	0	WP_046510835	hypothetical protein [Bacillus sp. SA1-12] >gi|815871281|gb|KKI94171.1| hypothetical protein WQ54_01135 [Bacillus sp. SA1-12]	49.2866	67.1855	769	794.653
312170	2	GH2	Fredericia_assembly	0	WP_019539913	beta-galactosidase [Proteiniphilum acetatigenes]	81.3406	90.2174	552	952.199
677595	2	GH2	Fredericia_assembly	0	WP_009098100	beta-galactosidase [Rhodopirellula sp. SWK7] >gi|460846849|gb|EMI44395.1| beta-galactosidase [Rhodopirellula sp. SWK7]	48.72	63.6	1227	1189.1
46550	1	GH2	Fredericia_assembly	0	GAP13020	beta-galactosidase/beta-glucuronidase [Longilinea arvoryzae]	51.9328	68.4034	591	609.372
444365	1	GH2	Fredericia_assembly	0	KKK45475	Beta-galactosidase [archaeon Loki]	51.5892	67.6039	798	867.455
257605	2	GH2	Fredericia_assembly	0	WP_015358329	MULTISPECIES: beta-galactosidase LacZ [Ruminiclostridium] >gi|442739948|gb|AGC67637.1| beta-galactosidase LacZ [ [[Clostridium] stercorarium subsp. stercorarium DSM 8532] >gi|472398486|gb|AGI38685.1| beta-galactosidase [ [[Clostridium] stercorarium subsp. stercorarium DSM 8532]	58.7488	73.998	1020	1246.88
621070	1	GH2	Fredericia_assembly	0	WP_046525462	beta-glucuronidase [Bacillus sp. SA2-6] >gi|816384002|gb|KKK36387.1| beta-glucuronidase [Bacillus sp. SA2-6]	61.3333	75.6667	599	773.081
102980	1	GH2	Fredericia_assembly	0	WP_026326978	glycoside hydrolase [Proteiniphilum acetatigenes]	80.7461	92.9001	831	1456.04
85355	2	GH2	Fredericia_assembly	0	WP_031390405	glycoside hydrolase family 2 [Clostridium sp. KNHs209]	63.4615	77.972	570	761.911
39515	1	GH2	Fredericia_assembly	0	WP_035676521	beta-mannosidase [Flavobacterium limnosediminis]	46.2668	62.4235	801	746.888
715050	1	GH2	Fredericia_assembly	0	CDE05613	beta-galactosidase [Anaerotruncus sp. CAG:390]	48.577	63.2974	1010	965.681
157305	1	GH2	Fredericia_assembly	0	WP_006799885	beta-glucuronidase [Dysgonomonas gadei] >gi|332828829|gb|EGK01521.1| hypothetical protein HMPREF9455_02354 [Dysgonomonas gadei ATCC BAA-286]	70.7806	83.3333	942	1458.74
24085	2	GH2	Fredericia_assembly	0	WP_044238410	beta-galactosidase [Flexithrix dorotheae]	51.4134	69.4346	565	601.282
903135	1	GH2	Fredericia_assembly	0	WP_045087931	glycosyl hydrolase family 2 [Defluviitoga tunisiensis]	99.8739	100	793	1626.68
168895	1	GH2	Fredericia_assembly	0	WP_006801003	glycoside hydrolase [Dysgonomonas gadei] >gi|332827585|gb|EGK00331.1| hypothetical protein HMPREF9455_03470 [Dysgonomonas gadei ATCC BAA-286]	66.9471	81.7308	825	1200.65
937180	2	GH2	Fredericia_assembly	0	EEU62972	glycoside hydrolase family protein [Thermoanaerobacter ethanolicus CCSD1]	69.2308	83.8462	390	615.15
22210	1	GH2	Fredericia_assembly	0	CDD89029	putative uncharacterized protein [Tannerella sp. CAG:51]	51.7724	67.9104	1064	1145.95
569265	2	GH2	Fredericia_assembly	3.22455e-147	WP_008103982	Glycosyl hydrolases family 2, immunoglobulin-like beta-sandwich domain [Verrucomicrobiae bacterium DG1235] >gi|198260327|gb|EDY84635.1| Glycosyl hydrolases family 2, immunoglobulin-like beta-sandwich domain [Verrucomicrobiae bacterium DG1235]	55.2995	67.0507	428	455.677
346050	2	GH2	Fredericia_assembly	0	AGI38337	beta-galactosidase [ [[Clostridium] stercorarium subsp. stercorarium DSM 8532]	67.2611	78.9809	782	1119.38
909295	2	GH2	Fredericia_assembly	0	EEU62972	glycoside hydrolase family protein [Thermoanaerobacter ethanolicus CCSD1]	66.6667	79.7203	429	639.802
142665	2	GH2	Fredericia_assembly	0	WP_045432403	hypothetical protein [bacterium UASB270] >gi|672402005|dbj|GAK57672.1| glycosyl hydrolases family 2, immunoglobulin-like beta-sandwich domain [bacterium UASB270]	57.6923	70.6478	494	598.586
886955	2	GH2	Fredericia_assembly	2.50572e-147	WP_026486918	beta-D-galactosidase subunit alpha [Caldanaerobius polysaccharolyticus]	43.6673	60.4915	483	461.455
250580	1	GH2	Fredericia_assembly	0	CDC32490	glycoside hydrolase family 2 immunoglobulin domain protein beta-sandwich [Eubacterium sp. CAG:251]	42.3849	60.0945	833	682.559
931695	1	GH2	Fredericia_assembly	1.29403e-177	WP_007809378	glycoside hydrolase [Flavobacterium sp. CF136] >gi|398070859|gb|EJL62143.1| beta-galactosidase/beta-glucuronidase [Flavobacterium sp. CF136]	65.0407	81.8428	368	526.939
118535	1	GH2	Fredericia_assembly	0	WP_011943980	beta-galactosidase [Thermotoga petrophila] >gi|147736226|gb|ABQ47566.1| beta-galactosidase. Glycosyl Hydrolase family 2 [Thermotoga petrophila RKU-1]	45.7677	63.6811	969	889.412
415640	2	GH2	Fredericia_assembly	1.53144e-160	WP_013313065	glycoside hydrolase [Spirochaeta thermophila] >gi|306531690|gb|ADN01224.1| beta-mannosidase precursor [Spirochaeta thermophila DSM 6192]	51.6949	64.4068	465	487.263
22645	2	GH2	Fredericia_assembly	0	WP_052343947	beta-mannosidase [bacterium JKG1]	51.1551	65.3465	602	623.239
776570	2	GH2	Fredericia_assembly	0	WP_040952998	glycoside hydrolase [Gorillibacterium massiliense]	62.5767	78.6503	814	1093.95
625830	2	GH2	Fredericia_assembly	0	CDD89029	putative uncharacterized protein [Tannerella sp. CAG:51]	58.2011	74.7795	566	716.457
44310	2	GH2	Fredericia_assembly	0	WP_045087931	glycosyl hydrolase family 2 [Defluviitoga tunisiensis]	73.2836	87.0149	670	1068.53
17610	1	GH2	Fredericia_assembly	0	KKK45475	Beta-galactosidase [archaeon Loki]	49.7522	68.8801	995	1043.49
841575	1	GH2	Fredericia_assembly	0	WP_013616925	glycoside hydrolase [Bacteroides salanitronis] >gi|324317583|gb|ADY35474.1| Beta-galactosidase [Bacteroides salanitronis DSM 18170]	66.8985	80.6676	717	1056.2
642770	1	GH2	Fredericia_assembly	0	WP_019539992	beta-galactosidase [Proteiniphilum acetatigenes]	90.0613	95.5828	815	1565.44
409070	1	GH2	Fredericia_assembly	0	WP_053784098	glycoside hydrolase [Paenibacillus sp. A59] >gi|926567564|gb|KOY13081.1| glycoside hydrolase [Paenibacillus sp. A59]	68.2522	80.3097	904	1318.14
94040	2	GH2	Fredericia_assembly	0	WP_010665309	beta-galactosidase/beta-glucuronidase [Marinilabilia salmonicolor]	43.4368	61.8138	837	749.969
796865	1	GH2	Fredericia_assembly	0	WP_008238062	glycosyl hydrolase [Imtechella halotolerans] >gi|383836126|gb|EID75539.1| glycosyl hydrolase [Imtechella halotolerans K1]	60.2105	76.6316	474	608.601
687635	2	GH2	Fredericia_assembly	0	WP_015357965	MULTISPECIES: beta-galactosidase LacZ [Ruminiclostridium] >gi|442739579|gb|AGC67268.1| beta-galactosidase LacZ [ [[Clostridium] stercorarium subsp. stercorarium DSM 8532]	69.2708	80.7292	383	568.926
275145	1	GH2	Fredericia_assembly	0	CDD92687	glycosyl hydrolase family 2 sugar binding domain protein [Bacteroides intestinalis CAG:315]	66.8325	81.9237	602	875.93
713900	2	GH2	Fredericia_assembly	1.26895e-125	WP_013558510	beta-galactosidase [Anaerolinea thermophila] >gi|319993341|dbj|BAJ62112.1| beta-galactosidase [Anaerolinea thermophila UNI-1]	62.3693	77.3519	287	397.512
429595	1	GH2	Fredericia_assembly	0	WP_051290750	beta-galactosidase [Dysgonomonas capnocytophagoides]	61.3909	75.06	815	1087.79
391985	1	GH2	Fredericia_assembly	0	WP_051290750	beta-galactosidase [Dysgonomonas capnocytophagoides]	61.0108	75.3309	815	1076.62
638105	1	GH2	Fredericia_assembly	0	WP_007663020	hypothetical protein [Bacteroides intestinalis] >gi|189434273|gb|EDV03258.1| Beta galactosidase small chain [Bacteroides intestinalis DSM 17393]	52.4554	69.0848	878	979.163
85345	1	GH2	Fredericia_assembly	0	WP_045090631	beta-galactosidase [Porphyromonadaceae bacterium ING2-E5B] >gi|697634589|emb|CEA17066.1| Lactase [Porphyromonadaceae bacterium ING2-E5B]	76.914	85.9835	833	1385.55
890025	2	GH2	Fredericia_assembly	9.8812e-169	WP_025748559	beta-D-galactosidase subunit alpha [Caldicoprobacter oshimai]	58.7805	75.6098	409	512.301
359285	1	GH2	Fredericia_assembly	0	WP_004316810	MULTISPECIES: beta-galactosidase [Bacteroides] >gi|229442746|gb|EEO48537.1| Beta galactosidase small chain [Bacteroides sp. D1] >gi|262356413|gb|EEZ05503.1| Beta galactosidase small chain [Bacteroides sp. 2_1_22] >gi|292637061|gb|EFF55507.1| beta galactosidase small chain [Bacteroides xylanisolvens SD CC 2a] >gi|584438787|emb|CDM02235.1| Beta-galactosidase [Bacteroides xylanisolvens SD CC 2a] >gi…	49.8525	67.2566	1005	1044.65
492405	1	GH2	Fredericia_assembly	0	WP_025748559	beta-D-galactosidase subunit alpha [Caldicoprobacter oshimai]	56.501	72.8489	1036	1244.18
343190	2	GH2	Fredericia_assembly	0	WP_026327044	beta-galactosidase [Proteiniphilum acetatigenes]	77.3862	87.0778	679	1122.46
12800	2	GH2	Fredericia_assembly	5.74855e-163	WP_009125079	glycoside hydrolase [Bacteroides fluxus] >gi|328530318|gb|EGF57195.1| glycosyl hydrolase family 2, sugar binding domain protein [Bacteroides fluxus YIT 12057]	52.2484	67.0236	467	495.738
731030	1	GH2	Fredericia_assembly	0	WP_025748559	beta-D-galactosidase subunit alpha [Caldicoprobacter oshimai]	63.3121	78.0892	783	1050.81
514170	1	GH2	Fredericia_assembly	0	GAE14659	beta-galactosidase [Bacteroides pyogenes JCM 6292]	78.5942	87.5399	313	543.888
756155	1	GH2	Fredericia_assembly	0	GAP68527	glycosyl hydrolases family 2, sugar binding domain [Bacteroidales bacterium 6E]	83.9117	92.429	317	572.778
377750	2	GH2	Fredericia_assembly	0	WP_025748559	beta-D-galactosidase subunit alpha [Caldicoprobacter oshimai]	41.6092	60.3448	855	686.026
528915	2	GH2	Fredericia_assembly	0	KLU38811	hypothetical protein AA931_12585 [Peptococcaceae bacterium 1109]	53.9583	69.375	480	540.806
47205	1	GH2	Fredericia_assembly	0	WP_026486918	beta-D-galactosidase subunit alpha [Caldanaerobius polysaccharolyticus]	44.0904	61.0483	968	793.882
85085	1	GH2	Fredericia_assembly	0	WP_019421499	hypothetical protein [Paenibacillus sp. OSY-SE]	52.7919	67.0051	577	597.816
342535	2	GH2	Fredericia_assembly	0	WP_006799885	beta-glucuronidase [Dysgonomonas gadei] >gi|332828829|gb|EGK01521.1| hypothetical protein HMPREF9455_02354 [Dysgonomonas gadei ATCC BAA-286]	70.516	79.8526	407	615.535
21130	1	GH2	Fredericia_assembly	0	WP_019539160	hypothetical protein [Proteiniphilum acetatigenes]	78.0401	88.1936	838	1417.91
195495	1	GH2	Fredericia_assembly	0	WP_009130150	hypothetical protein [Bacteroides oleiciplenus] >gi|425727223|gb|EKU90083.1| hypothetical protein HMPREF9447_02593 [Bacteroides oleiciplenus YIT 12058]	67.8967	81.9188	807	1174.07
2355	2	GH2	Fredericia_assembly	0	WP_046515446	glycoside hydrolase family 2 [Bacillus sp. SA1-12] >gi|815869438|gb|KKI92387.1| glycoside hydrolase family 2 [Bacillus sp. SA1-12]	55.4237	72.7119	588	690.263
339765	1	GH2	Fredericia_assembly	0	WP_004627922	beta-galactosidase/beta-glucuronidase [[Clostridium] termitidis] >gi|474476733|gb|EMS70670.1| Beta-galactosidase/beta-glucuronidase [ [[Clostridium] termitidis CT1112]	46.3918	64.3041	776	716.072
943525	2	GH2	Fredericia_assembly	0	WP_025748559	beta-D-galactosidase subunit alpha [Caldicoprobacter oshimai]	62.7291	74.7454	486	642.114
884625	1	GH2	Fredericia_assembly	0	WP_010527976	glycoside hydrolase [Thermophagus xiamenensis]	68.2051	80	390	569.311
173525	1	GH2	Fredericia_assembly	0	WP_026499679	beta-mannosidase [Caldibacillus debilis]	42.5	59.7619	832	689.108
11525	2	GH2	Fredericia_assembly	0	WP_051270906	hypothetical protein [Bacillus sp. URHB0009]	42.9006	60.8519	980	829.321
901805	1	GH2	Fredericia_assembly	7.18089e-128	WP_009098100	beta-galactosidase [Rhodopirellula sp. SWK7] >gi|460846849|gb|EMI44395.1| beta-galactosidase [Rhodopirellula sp. SWK7]	45.2756	59.4488	461	414.075
653270	1	GH2	Fredericia_assembly	0	WP_034043701	beta-galactosidase [Flaviramulus ichthyoenteri]	56.5998	73.1785	944	1113.21
57120	2	GH2	Fredericia_assembly	0	WP_011685773	glycoside hydrolase [Candidatus Solibacter usitatus] >gi|116226310|gb|ABJ85019.1| glycoside hydrolase family 2, sugar binding [Candidatus Solibacter usitatus Ellin6076]	53.9683	66.1376	735	818.92
653050	1	GH2	Fredericia_assembly	0	WP_028610796	beta-galactosidase [Paenibacillus harenae]	65.8385	78.4679	482	686.797
742440	2	GH2	Fredericia_assembly	0	WP_051200305	beta-galactosidase [Flavobacterium subsaxonicum]	63.4276	75.7951	566	780.015
188965	2	GH2	Fredericia_assembly	0	WP_002678516	hypothetical protein [Treponema denticola] >gi|448961775|gb|EMB42470.1| hypothetical protein HMPREF9729_02494 [Treponema denticola ASLM] >gi|451701873|gb|EMD56318.1| hypothetical protein HMPREF9728_01690 [Treponema denticola US-Trep]	47.0588	61.3672	597	556.599
671375	2	GH2	Fredericia_assembly	7.36674e-163	EEF62803	glycoside hydrolase family 2 sugar binding [bacterium Ellin514]	53.4247	68.9498	427	490.345
524300	1	GH2	Fredericia_assembly	0	WP_019539160	hypothetical protein [Proteiniphilum acetatigenes]	78.9007	88.4752	564	959.518
837550	2	GH2	Fredericia_assembly	0	CDA87141	putative uncharacterized protein [Bacteroides sp. CAG:754]	55.0989	71.2329	648	755.747
559265	1	GH2	Fredericia_assembly	3.90704e-175	WP_036602670	beta-galactosidase [Olivibacter sitiensis]	63.9175	77.3196	388	525.783
421525	2	GH2	Fredericia_assembly	2.73191e-106	WP_013558510	beta-galactosidase [Anaerolinea thermophila] >gi|319993341|dbj|BAJ62112.1| beta-galactosidase [Anaerolinea thermophila UNI-1]	62.605	79.4118	238	344.354
429455	1	GH2	Fredericia_assembly	0	WP_013443606	beta-galactosidase [Paludibacter propionicigenes] >gi|312441881|gb|ADQ78237.1| Beta-galactosidase [Paludibacter propionicigenes WB4]	55.5172	72.069	577	691.034
253785	2	GH2	Fredericia_assembly	2.06505e-148	WP_008662758	glycosyl hydrolase family 2 [Bacteroides sp. 4_1_36] >gi|316905323|gb|EFV27118.1| glycosyl hydrolase family 2 [Bacteroides sp. 4_1_36]	48.7805	66.0754	445	450.669
493795	2	GH2	Fredericia_assembly	0	WP_026486733	glycoside hydrolase family 2 [Caldanaerobius polysaccharolyticus]	67.8261	84.1304	460	707.597
945695	2	GH2	Fredericia_assembly	7.06084e-113	WP_013558991	beta-mannosidase [Anaerolinea thermophila] >gi|319993824|dbj|BAJ62595.1| beta-mannosidase [Anaerolinea thermophila UNI-1]	53.1722	68.2779	328	358.607
471245	1	GH2	Fredericia_assembly	0	WP_031455506	glycoside hydrolase family 2 [Flavobacterium chungangense]	62.2599	78.7571	884	1199.88
709790	1	GH2	Fredericia_assembly	9.81995e-97	WP_026326978	glycoside hydrolase [Proteiniphilum acetatigenes]	73.1707	83.9024	203	311.227
558040	1	GH2	Fredericia_assembly	0	WP_019539913	beta-galactosidase [Proteiniphilum acetatigenes]	78.2353	90	340	567
755415	2	GH2	Fredericia_assembly	2.51004e-113	WP_026499679	beta-mannosidase [Caldibacillus debilis]	38.4321	57.5526	516	367.081
538845	1	GH2	Fredericia_assembly	2.34898e-90	GAO28052	beta-galactosidase [Geofilum rubicundum JCM 15548]	80.8383	88.024	167	289.656
459350	2	GH2	Fredericia_assembly	0	WP_036680978	MULTISPECIES: beta-galactosidase [Paenibacillus] >gi|573562727|gb|ETT61352.1| beta-galactosidase [Paenibacillus sp. FSL H8-237] >gi|686562530|gb|AIQ73223.1| beta-galactosidase [Paenibacillus odorifer]	49.9142	64.3225	575	567.77
375790	2	GH2	Fredericia_assembly	7.02995e-141	WP_045025749	hypothetical protein [Draconibacterium sp. JN14CK-3] >gi|766983766|gb|KJF44186.1| hypothetical protein LH29_01265 [Draconibacterium sp. JN14CK-3]	46.5784	64.9007	448	435.647
836530	2	GH2	Fredericia_assembly	0	WP_045090631	beta-galactosidase [Porphyromonadaceae bacterium ING2-E5B] >gi|697634589|emb|CEA17066.1| Lactase [Porphyromonadaceae bacterium ING2-E5B]	99.8255	99.8255	573	1201.81
817025	1	GH2	Fredericia_assembly	7.3683e-121	WP_018695482	MULTISPECIES: beta-galactosidase [Alistipes]	59	74.6667	300	371.703
471605	2	GH2	Fredericia_assembly	4.58063e-129	WP_045507794	hypothetical protein [bacterium UASB14] >gi|672395479|dbj|GAK51828.1| glycosyl hydrolases family 2, immunoglobulin-like beta-sandwich domain [bacterium UASB14]	57.7982	73.0887	326	402.905
101750	2	GH2	Fredericia_assembly	1.49696e-143	WP_019539913	beta-galactosidase [Proteiniphilum acetatigenes]	82.7004	92.827	237	427.172
149485	1	GH2	Fredericia_assembly	0	WP_015255241	glycoside hydrolase [Thermobacillus composti] >gi|430734552|gb|AGA58497.1| beta-galactosidase/beta-glucuronidase [Thermobacillus composti KWC4]	61.3555	74.1974	840	1061.6
618845	1	GH2	Fredericia_assembly	0	WP_044254815	glycoside hydrolase [Rhodopirellula sp. SWK7]	55.6345	69.4416	966	1087.79
948065	1	GH2	Fredericia_assembly	0	GAO30666	beta-galactosidase [Geofilum rubicundum JCM 15548]	56.5295	71.5564	554	665.226
888635	1	GH2	Fredericia_assembly	4.4758e-117	CDB11874	beta-glucuronidase [Bacteroides sp. CAG:633]	65.0794	79.3651	252	360.147
853340	1	GH2	Fredericia_assembly	0	WP_014280791	glycoside hydrolase [Paenibacillus terrae] >gi|357202181|gb|AET60078.1| glycoside hydrolase family protein [Paenibacillus terrae HPL-003]	58.4672	72.5587	808	976.852
860720	2	GH2	Fredericia_assembly	0	WP_019539913	beta-galactosidase [Proteiniphilum acetatigenes]	78.0488	91.1585	328	551.592
332800	2	GH2	Fredericia_assembly	1.14892e-131	WP_053470511	glycoside hydrolase [Flavobacterium sp. VMW] >gi|923117777|gb|KOP39898.1| glycoside hydrolase [Flavobacterium sp. VMW]	54.4974	66.9312	369	414.846
331655	2	GH2	Fredericia_assembly	6.89543e-155	ACM23558	Beta-galactosidase [Thermotoga neapolitana DSM 4359]	46.3178	62.0155	499	471.085
815180	2	GH2	Fredericia_assembly	0	WP_052573985	hypothetical protein [Haloferula sp. BvORR071]	50	64.8551	543	548.51
882280	2	GH2	Fredericia_assembly	5.40631e-102	WP_029197983	hypothetical protein [Paenibacillus alginolyticus]	48.8636	65.3409	336	334.339
559280	1	GH2	Fredericia_assembly	0	KGO95155	beta-galactosidase [Flavobacterium subsaxonicum WB 4.1-42 = DSM 21790]	73.3485	84.2825	439	692.96
721290	2	GH2	Fredericia_assembly	0	EEF62803	glycoside hydrolase family 2 sugar binding [bacterium Ellin514]	45.3804	64.1304	729	672.544
377785	1	GH2	Fredericia_assembly	0	WP_045090631	beta-galactosidase [Porphyromonadaceae bacterium ING2-E5B] >gi|697634589|emb|CEA17066.1| Lactase [Porphyromonadaceae bacterium ING2-E5B]	71.4506	84.8765	648	1013.45
881225	2	GH2	Fredericia_assembly	1.29755e-107	WP_019533221	hypothetical protein [Paenibacillus ginsengihumi]	48.5255	61.126	360	350.132
704895	1	GH2	Fredericia_assembly	1.78423e-101	WP_013932899	beta-galactosidase [Pseudothermotoga thermarum] >gi|335365742|gb|AEH51687.1| beta-galactosidase [Pseudothermotoga thermarum DSM 5069]	58.8	74.4	250	332.028
497280	2	GH2	Fredericia_assembly	1.0662e-154	ABX05158	glycoside hydrolase family 2 sugar binding [Herpetosiphon aurantiacus DSM 785]	44.7842	62.0504	546	479.174
891440	2	GH2	Fredericia_assembly	4.67799e-106	WP_046573975	hypothetical protein [Spirosoma radiotolerans] >gi|808694640|gb|AKD55479.1| hypothetical protein SD10_11750 [Spirosoma radiotolerans]	53.9936	70.607	309	346.665
818185	2	GH2	Fredericia_assembly	2.05845e-150	WP_025747547	hypothetical protein [Caldicoprobacter oshimai]	53.9952	69.4915	402	457.988
275690	2	GH2	Fredericia_assembly	0	WP_008680661	glycosyl hydrolase family 2, sugar binding domain protein [Rhodopirellula sallentina] >gi|460931347|gb|EMI55144.1| glycosyl hydrolase family 2, sugar binding domain protein [Rhodopirellula sallentina SM41]	43.7266	59.5506	1055	932.554
50385	2	GH2	Fredericia_assembly	1.56533e-138	CDE81962	uncharacterized protein BN644_00056 [Bacteroides thetaiotaomicron CAG:40]	66.113	80.7309	292	431.795
254255	2	GH2	Fredericia_assembly	3.601e-152	WP_042368540	beta-galactosidase [Bacteroidaceae bacterium MS4]	62.8986	77.6812	345	469.159
125510	1	GH2	Fredericia_assembly	4.31838e-141	CDE81962	uncharacterized protein BN644_00056 [Bacteroides thetaiotaomicron CAG:40]	66.5574	80.9836	299	438.728
439685	2	GH2	Fredericia_assembly	0	WP_036707924	beta-galactosidase [Paenibacillus sp. P1XP2] >gi|727082293|gb|KHF36543.1| Beta-glucuronidase [Paenibacillus sp. P1XP2]	57.8947	71.7349	508	603.594
98010	2	GH2	Fredericia_assembly	6.50416e-176	GAP68828	glycosyl hydrolases family 2, sugar binding domain [Bacteroidales bacterium 6E]	64.0506	76.962	395	525.783
444175	2	GH2	Fredericia_assembly	6.24357e-121	WP_051523588	beta-galactosidase [Prevotella sp. MA2016]	60.2524	72.2397	303	382.874
535540	1	GH2	Fredericia_assembly	1.18608e-128	KLU39474	beta-D-galactosidase [Peptococcaceae bacterium 1109]	76.8293	86.5854	246	393.275
287725	2	GH2	Fredericia_assembly	4.52506e-118	WP_027630189	beta-galactosidase [[Clostridium] cellobioparum]	56.9579	72.4919	309	375.555
817845	2	GH2	Fredericia_assembly	1.21814e-89	WP_012584148	beta-mannosidase [Dictyoglomus turgidum] >gi|217968182|ref|YP_002353688.1| beta-mannosidase [Dictyoglomus turgidum DSM 6724] >gi|217337281|gb|ACK43074.1| Beta-mannosidase [Dictyoglomus turgidum DSM 6724]	35.6838	54.9145	439	302.753
26120	2	GH2	Fredericia_assembly	0	WP_007211664	beta-galactosidase [Bacteroides cellulosilyticus] >gi|224520939|gb|EEF90044.1| Beta galactosidase small chain [Bacteroides cellulosilyticus DSM 14838]	49.9035	68.1467	1029	1069.69
660070	2	GH2	Fredericia_assembly	6.31071e-84	EEF62803	glycoside hydrolase family 2 sugar binding [bacterium Ellin514]	61.9048	76.1905	209	275.789
875540	1	GH2	Fredericia_assembly	3.99306e-56	EIY56706	hypothetical protein HMPREF1071_04155 [Bacteroides salyersiae CL02T12C01]	81.8182	89.899	99	195.282
763220	2	GH2	Fredericia_assembly	5.48723e-170	WP_045090592	beta-galactosidase [Porphyromonadaceae bacterium ING2-E5B] >gi|697634543|emb|CEA17020.1| beta-galactosidase [Porphyromonadaceae bacterium ING2-E5B]	69.4362	84.8665	337	513.072
355965	1	GH2	Fredericia_assembly	2.80924e-174	KLU39474	beta-D-galactosidase [Peptococcaceae bacterium 1109]	83.2168	91.958	286	512.301
640820	2	GH2	Fredericia_assembly	4.61359e-119	WP_013558991	beta-mannosidase [Anaerolinea thermophila] >gi|319993824|dbj|BAJ62595.1| beta-mannosidase [Anaerolinea thermophila UNI-1]	45.4327	62.0192	415	378.252
787145	2	GH2	Fredericia_assembly	1.87472e-93	WP_014219826	glycoside hydrolase [Niastella koreensis] >gi|361060921|gb|AEV99912.1| Beta-galactosidase [Niastella koreensis GR20-10]	47.0238	61.9048	331	306.99
764230	2	GH2	Fredericia_assembly	7.81811e-175	KGO95155	beta-galactosidase [Flavobacterium subsaxonicum WB 4.1-42 = DSM 21790]	65	81.3889	360	523.472
176905	2	GH2	Fredericia_assembly	6.49377e-109	WP_012584148	beta-mannosidase [Dictyoglomus turgidum] >gi|217968182|ref|YP_002353688.1| beta-mannosidase [Dictyoglomus turgidum DSM 6724] >gi|217337281|gb|ACK43074.1| Beta-mannosidase [Dictyoglomus turgidum DSM 6724]	33.3826	50.517	651	360.918
844515	2	GH2	Fredericia_assembly	7.87595e-175	WP_045090592	beta-galactosidase [Porphyromonadaceae bacterium ING2-E5B] >gi|697634543|emb|CEA17020.1| beta-galactosidase [Porphyromonadaceae bacterium ING2-E5B]	99.6109	100	257	521.931
693930	2	GH2	Fredericia_assembly	1.39449e-87	WP_004303658	glycoside hydrolase [Bacteroides ovatus] >gi|335934827|gb|EGM96810.1| hypothetical protein HMPREF1017_01267 [Bacteroides ovatus 3_8_47FAA]	64.2157	79.902	204	286.96
493645	1	GH2	Fredericia_assembly	6.72476e-94	GAP68828	glycosyl hydrolases family 2, sugar binding domain [Bacteroidales bacterium 6E]	74.2268	83.5052	194	304.294
117650	2	GH2	Fredericia_assembly	2.93654e-94	GAP68828	glycosyl hydrolases family 2, sugar binding domain [Bacteroidales bacterium 6E]	75	85.9375	192	304.679
802350	2	GH2	Fredericia_assembly	4.82257e-122	WP_052228383	hypothetical protein [Paenibacillus chondroitinus]	47.1429	64.7619	417	392.119
906230	1	GH2	Fredericia_assembly	6.40878e-124	WP_026499679	beta-mannosidase [Caldibacillus debilis]	36.0839	49.9301	689	403.29
765775	2	GH2	Fredericia_assembly	3.37753e-59	WP_040103703	beta-glucuronidase [Paenibacillus polymyxa] >gi|748410405|gb|AJE53921.1| beta-glucuronidase [Paenibacillus polymyxa]	39.313	58.3969	261	208.764
597240	1	GH2	Fredericia_assembly	0	WP_019538933	hypothetical protein [Proteiniphilum acetatigenes]	76.9744	88.5428	899	1509.2
769690	2	GH2	Fredericia_assembly	4.16213e-76	WP_028610796	beta-galactosidase [Paenibacillus harenae]	49.8054	62.6459	255	254.218
576390	2	GH2	Fredericia_assembly	1.00483e-155	WP_051554278	hypothetical protein [Paenibacillus sp. URHA0014]	62.5	75	344	471.085
407585	2	GH2	Fredericia_assembly	1.41902e-138	WP_006799885	beta-glucuronidase [Dysgonomonas gadei] >gi|332828829|gb|EGK01521.1| hypothetical protein HMPREF9455_02354 [Dysgonomonas gadei ATCC BAA-286]	83.1169	91.7749	231	424.476
117365	2	GH2	Fredericia_assembly	0	WP_052257220	hypothetical protein [Flavobacterium sp. AED]	48.8215	68.1818	589	635.565
646715	1	GH2	Fredericia_assembly	0	KLU38811	hypothetical protein AA931_12585 [Peptococcaceae bacterium 1109]	78.9661	89.6613	561	960.674
12070	1	GH2	Fredericia_assembly	0	BAR48793	glycosyl hydrolase family 2, sugar binding domainprotein [Tannerella forsythia 3313]	65.9887	81.5819	884	1260.74
121885	1	GH2	Fredericia_assembly	0	WP_016778765	hypothetical protein [Anaerophaga thermohalophila]	42.3358	58.6375	797	654.44
845105	2	GH2	Fredericia_assembly	1.03839e-92	WP_042173672	beta-glucuronidase [Paenibacillus sp. FSL R7-0331] >gi|686540429|gb|AIQ51126.1| beta-glucuronidase [Paenibacillus sp. FSL R7-0331]	38.2927	57.3171	408	301.982
875545	1	GH2	Fredericia_assembly	0	WP_053184786	glycoside hydrolase [Sunxiuqinia dokdonensis] >gi|918919013|gb|KOH44064.1| glycoside hydrolase [Sunxiuqinia dokdonensis]	71.2941	84.4706	423	635.18
349690	1	GH2	Fredericia_assembly	4.40152e-123	CDC76822	glycoside hydrolase family protein [Firmicutes bacterium CAG:272]	41.0448	56.3433	528	393.275
551920	2	GH2	Fredericia_assembly	9.92959e-134	WP_044227615	beta-galactosidase [Flammeovirga pacifica]	52.551	68.6224	381	414.461
944195	2	GH2	Fredericia_assembly	2.56736e-154	CDD94618	uncharacterized protein BN604_02068 [Bacteroides intestinalis CAG:315]	52.6682	69.8376	418	473.781
894085	2	GH2	Fredericia_assembly	1.08377e-100	WP_025748559	beta-D-galactosidase subunit alpha [Caldicoprobacter oshimai]	51.4205	65.3409	345	331.257
726215	2	GH2	Fredericia_assembly	1.17981e-151	WP_026658535	beta-galactosidase [Butyrivibrio sp. AC2005]	54.3367	71.6837	391	458.759
723965	2	GH2	Fredericia_assembly	3.53286e-76	WP_028610796	beta-galactosidase [Paenibacillus harenae]	58.5859	70.7071	196	251.906
333255	2	GH2	Fredericia_assembly	1.08982e-149	WP_051260462	beta-glucuronidase [Bacteroides graminisolvens]	84.5833	92.9167	240	442.965
530715	2	GH2	Fredericia_assembly	4.53085e-87	CDE18272	beta-mannosidase [Acidiphilium sp. CAG:727]	38.2872	58.1864	393	294.278
682590	1	GH2	Fredericia_assembly	7.48846e-112	WP_012584148	beta-mannosidase [Dictyoglomus turgidum] >gi|217968182|ref|YP_002353688.1| beta-mannosidase [Dictyoglomus turgidum DSM 6724] >gi|217337281|gb|ACK43074.1| Beta-mannosidase [Dictyoglomus turgidum DSM 6724]	31.8017	49.0931	789	373.244
213000	2	GH2	Fredericia_assembly	3.32653e-80	WP_021657672	glycosyl hydrolase family 2, sugar binding domain protein [Clostridiales bacterium oral taxon 876] >gi|542994396|gb|ERI89739.1| glycosyl hydrolase family 2, sugar binding domain protein [Clostridiales bacterium oral taxon 876 str. F0540]	49.7959	69.3878	245	264.233
769115	1	GH2	Fredericia_assembly	0	GAP44741	beta-galactosidase [Bacteroidales bacterium TBC1]	44.313	60.0546	1074	904.82
16235	1	GH2	Fredericia_assembly	4.98431e-146	WP_015311876	beta-galactosidase/beta-glucuronidase [Thermoanaerobacterium thermosaccharolyticum] >gi|433293527|gb|AGB19349.1| beta-galactosidase/beta-glucuronidase [Thermoanaerobacterium thermosaccharolyticum M0795]	40.6143	57.8498	571	447.203
704885	1	GH2	Fredericia_assembly	6.58834e-75	KFZ21185	Beta-galactosidase [Thermotoga neapolitana LA10]	55.3922	70.098	204	243.432
865240	2	GH2	Fredericia_assembly	6.8616e-60	WP_010677918	glycoside hydrolase [Bacillus timonensis]	66.9014	80.2817	142	210.69
907700	2	GH2	Fredericia_assembly	3.77835e-67	WP_051538735	hypothetical protein [Prolixibacter bellariivorans]	54.9738	72.7749	190	231.876
565910	1	GH2	Fredericia_assembly	3.51886e-123	WP_009016544	beta-glycosidase [Parabacteroides sp. D13] >gi|256739249|gb|EEU52573.1| glycosyl hydrolase family 2, sugar binding domain protein [Parabacteroides sp. D13]	56.3467	71.2074	322	393.66
394410	2	GH2	Fredericia_assembly	4.45764e-88	WP_013558510	beta-galactosidase [Anaerolinea thermophila] >gi|319993341|dbj|BAJ62112.1| beta-galactosidase [Anaerolinea thermophila UNI-1]	55.4264	69.3798	255	295.434
529015	2	GH2	Fredericia_assembly	1.16285e-71	WP_044117713	beta-galactosidase [Alkaliflexus imshenetskii]	77.0833	88.1944	144	242.276
904160	2	GH2	Fredericia_assembly	6.30878e-73	CCY39347	glycosyl hydrolases family 2 immunoglobulin-like beta-sandwich domain [Tannerella sp. CAG:118]	58.2474	70.1031	194	246.128
794300	2	GH2	Fredericia_assembly	2.25474e-39	WP_047893910	glycosyl hydrolase family 2 [Micromonospora sp. RV43]	57.3529	66.1765	136	149.443
847550	1	GH2	Fredericia_assembly	2.83153e-133	EIQ01388	hypothetical protein OpiT1DRAFT_05964 [Opitutaceae bacterium TAV1]	34.3152	50.81	677	422.55
907695	2	GH2	Fredericia_assembly	5.62093e-51	WP_051538735	hypothetical protein [Prolixibacter bellariivorans]	74.3119	82.5688	109	182.57
383050	2	GH2	Fredericia_assembly	3.42281e-121	WP_012874386	glycoside hydrolase family 2 [Thermobaculum terrenum] >gi|269789210|gb|ACZ41351.1| glycoside hydrolase family 2 sugar binding protein [Thermobaculum terrenum ATCC BAA-798]	43.1102	58.4646	498	388.652
138590	1	GH2	Fredericia_assembly	0	CCX50842	glycoside hydrolase family 2 sugar binding [Clostridium sp. CAG:226]	52.415	66.9052	558	593.578
277760	2	GH2	Fredericia_assembly	0	WP_013444104	glycoside hydrolase [Paludibacter propionicigenes] >gi|312442379|gb|ADQ78735.1| glycoside hydrolase family 42 domain 5 loop region [Paludibacter propionicigenes WB4]	62.2575	75.1323	567	754.592
461460	1	GH2	Fredericia_assembly	4.6397e-86	KLU39011	hypothetical protein AA931_11885 [Peptococcaceae bacterium 1109]	76.8293	85.9756	164	275.789
12805	2	GH2	Fredericia_assembly	2.10694e-55	WP_035073334	glycoside hydrolase [Anditalea andensis] >gi|660632729|gb|KEO74304.1| glycoside hydrolase [Anditalea andensis]	48.2051	67.1795	194	197.978
493665	1	GH2	Fredericia_assembly	1.89509e-162	GAP68828	glycosyl hydrolases family 2, sugar binding domain [Bacteroidales bacterium 6E]	70.6949	84.29	331	490.345
111530	2	GH2	Fredericia_assembly	0	GAP68828	glycosyl hydrolases family 2, sugar binding domain [Bacteroidales bacterium 6E]	64.4876	79.5053	561	761.525
[truncated: 3,044 more rows]

## Sheet: Randers
DATASET S1 Closets hit for identified CAZymes determined by BLASTP
Query				Lowest E-value	Genbank Accession	Description	Greatest identity %	Greatest positive %	Greatest HSP length	Greatest bit score
370895	2	AA0	Randers_assembly	0	KON29312	hydroperoxidase [miscellaneous Crenarchaeota group archaeon SMTZ1-55]	83.8621	91.5862	725	1285.01
563045	1	AA0	Randers_assembly	0	WP_045427691	hydroperoxidase [bacterium UASB270] >gi|672403201|dbj|GAK55690.1| catalase-peroxidase [bacterium UASB270]	83.8315	90.625	736	1263.83
479590	1	AA0	Randers_assembly	0	WP_045427691	hydroperoxidase [bacterium UASB270] >gi|672403201|dbj|GAK55690.1| catalase-peroxidase [bacterium UASB270]	84.0278	90.5556	720	1236.09
390215	1	AA0	Randers_assembly	0	WP_048128959	MULTISPECIES: hydroperoxidase [Methanosarcina] >gi|805338246|gb|AKB19528.1| Catalase [Methanosarcina sp. WWM596] >gi|805341559|gb|AKB22584.1| Catalase [Methanosarcina sp. WH1]	85.6942	92.1459	713	1261.9
186945	1	AA0	Randers_assembly	0	WP_024302065	hydroperoxidase [Pseudogulbenkiania sp. MAI-1]	85.2998	93.0368	517	924.08
433940	2	AA0	Randers_assembly	0	WP_048154525	hydroperoxidase [Methanosarcina barkeri] >gi|805403810|gb|AKB53616.1| Catalase [Methanosarcina barkeri MS]	83.9458	91.8762	517	914.064
488775	1	AA0	Randers_assembly	0	WP_045427691	hydroperoxidase [bacterium UASB270] >gi|672403201|dbj|GAK55690.1| catalase-peroxidase [bacterium UASB270]	86.5248	91.1348	564	1012.29
467150	1	AA0	Randers_assembly	0	KFO67276	hydroperoxidase [Smithella sp. SCADC]	71.7213	80.5328	474	718.768
373360	2	AA0	Randers_assembly	0	ACL17893	catalase/peroxidase HPI [Methanosphaerula palustris E1-9c]	84.4538	90.5462	476	825.083
132140	1	AA0	Randers_assembly	0	KFO67276	hydroperoxidase [Smithella sp. SCADC]	86.9565	91.5114	483	868.226
132570	2	AA0	Randers_assembly	0	WP_045427691	hydroperoxidase [bacterium UASB270] >gi|672403201|dbj|GAK55690.1| catalase-peroxidase [bacterium UASB270]	91.3793	96.8966	290	545.428
317245	1	AA0	Randers_assembly	0	KJS06753	peroxidase [Flavobacteriales bacterium BRH_c54]	84.1379	91.7241	580	1031.94
200380	1	AA0	Randers_assembly	0	ACL17893	catalase/peroxidase HPI [Methanosphaerula palustris E1-9c]	85.4795	92.3288	365	644.425
667410	2	AA0	Randers_assembly	4.51259e-164	WP_048119855	hydroperoxidase [Methanosarcina barkeri] >gi|805409115|gb|AKB58278.1| Catalase [Methanosarcina barkeri 227] >gi|827398894|gb|AKJ39055.1| catalase/peroxidase HPI KatG [Methanosarcina barkeri CM1]	54.2074	61.8395	487	494.967
142915	2	AA0	Randers_assembly	3.37794e-93	WP_045427691	hydroperoxidase [bacterium UASB270] >gi|672403201|dbj|GAK55690.1| catalase-peroxidase [bacterium UASB270]	82.2485	90.5325	169	298.13
665440	2	AA0	Randers_assembly	7.46191e-99	WP_011481639	catalase-peroxidase [Polaromonas sp. JS666] >gi|123060316|sp|Q12FQ6.1|KATG_POLSJ RecName: Full=Catalase-peroxidase; Short=CP; AltName: Full=Peroxidase/catalase >gi|91695807|gb|ABE42636.1| catalase/peroxidase HPI [Polaromonas sp. JS666]	61.9048	70.2381	252	315.079
86220	2	AA0	Randers_assembly	0	KFO67276	hydroperoxidase [Smithella sp. SCADC]	83.1776	87.2274	321	538.88
372560	1	AA0	Randers_assembly	1.70676e-106	WP_012106502	catalase/hydroperoxidase HPI(I) [Methanoregula boonei] >gi|215275084|sp|A7I6W6.1|KATG_METB6 RecName: Full=Catalase-peroxidase; Short=CP; AltName: Full=Peroxidase/catalase >gi|153999054|gb|ABS55477.1| catalase/peroxidase HPI [Methanoregula boonei 6A8]	81.25	87.5	192	333.569
279965	1	AA0	Randers_assembly	3.69606e-107	WP_048599162	hydroperoxidase [Nereida ignava] >gi|857844950|emb|CRK75737.1| Catalase-peroxidase [Nereida ignava]	74.0196	84.8039	204	337.035
650710	2	AA0	Randers_assembly	6.79446e-93	EGW36930	peroxidase family protein [Desulfosporosinus sp. OT]	79.1667	88.0952	168	285.419
517350	2	AA0	Randers_assembly	1.39503e-67	WP_040621716	hydroperoxidase, partial [Smithella sp. ME-1]	79.3893	87.7863	131	217.624
605270	2	AA0	Randers_assembly	2.01325e-84	WP_040621716	hydroperoxidase, partial [Smithella sp. ME-1]	60.0939	72.77	190	262.692
279980	1	AA0	Randers_assembly	9.41181e-101	WP_013038432	catalase/hydroperoxidase HPI(I) [Methanohalophilus mahii] >gi|292667641|gb|ADE37490.1| catalase/peroxidase HPI [Methanohalophilus mahii DSM 5219]	69.2308	78.2051	233	322.398
87360	2	AA0	Randers_assembly	1.71275e-57	ESP62898	Catalase / Peroxidase [Smithella sp. ME-1]	79.0909	91.8182	110	187.193
488790	1	AA0	Randers_assembly	6.21416e-67	KFO67276	hydroperoxidase [Smithella sp. SCADC]	80.315	92.126	127	228.794
667415	2	AA0	Randers_assembly	1.29665e-71	CAD14477	probable peroxidase/catalase (cata) oxidoreductase protein [Ralstonia solanacearum GMI1000]	86.6142	93.7008	127	233.417
303170	2	AA0	Randers_assembly	0	WP_012097919	fibronectin type III [Anaeromyxobacter sp. Fw109-5] >gi|152029536|gb|ABS27304.1| multicopper oxidase type 2 [Anaeromyxobacter sp. Fw109-5]	54.902	64.916	1330	1360.9
580260	1	AA0	Randers_assembly	0	WP_048188221	fumarate reductase [Methanobacterium paludis]	63.6364	78.8636	439	601.668
356955	2	AA0	Randers_assembly	0	WP_013718245	fumarate reductase [Methanosaeta concilii] >gi|328927381|gb|AEB67183.1| conserved hypothetical protein [Methanosaeta concilii GP6]	69.469	81.6372	445	652.129
349525	1	AA0	Randers_assembly	4.09646e-118	WP_013718245	fumarate reductase [Methanosaeta concilii] >gi|328927381|gb|AEB67183.1| conserved hypothetical protein [Methanosaeta concilii GP6]	70.8861	83.9662	237	356.681
112350	1	AA0	Randers_assembly	0	WP_013718245	fumarate reductase [Methanosaeta concilii] >gi|328927381|gb|AEB67183.1| conserved hypothetical protein [Methanosaeta concilii GP6]	71.0762	83.6323	445	667.537
2250	1	AA3	Randers_assembly	1.15133e-125	WP_013825281	ferredoxin [Methanobacterium paludis] >gi|333825117|gb|AEG17779.1| glucose-methanol-choline oxidoreductase [Methanobacterium paludis]	49.1094	66.1578	391	380.948
659855	1	AA6	Randers_assembly	1.58511e-139	WP_015425360	NAD(P)H quinone oxidoreductase [Candidatus Cloacimonas acidaminovorans] >gi|167730590|emb|CAO81502.1| putative conserved flavoprotein [Candidatus Cloacimonas acidaminovorans str. Evry]	96.5347	99.0099	202	400.593
585970	1	AA6	Randers_assembly	4.10356e-134	WP_015425360	NAD(P)H quinone oxidoreductase [Candidatus Cloacimonas acidaminovorans] >gi|167730590|emb|CAO81502.1| putative conserved flavoprotein [Candidatus Cloacimonas acidaminovorans str. Evry]	93.0693	97.0297	202	387.111
388845	2	AA6	Randers_assembly	2.4613e-78	WP_031347770	NAD(P)H-quinone oxidoreductase [Sulfurimonas sp. AST-10]	73.2026	85.6209	153	243.432
692890	2	AA6	Randers_assembly	2.30833e-81	WP_035608228	NAD(P)H:quinone oxidoreductase [Haloferula sp. BvORR071]	85.5072	93.4783	138	250.366
533105	2	AA6	Randers_assembly	2.51293e-109	WP_027986017	NAD(P)H-quinone oxidoreductase [delta proteobacterium PSCGC 5451]	75.8621	86.6995	203	326.635
610350	1	AA6	Randers_assembly	1.66818e-103	WP_039646247	NAD(P)H-quinone oxidoreductase [Geobacter soli] >gi|745696668|gb|KIE43091.1| NAD(P)H-quinone oxidoreductase [Geobacter soli]	76.1194	84.5771	200	309.686
549310	2	AA6	Randers_assembly	1.85926e-88	WP_020585802	NAD(P)H quinone oxidoreductase [Desulfobacter curvatus]	75.2809	83.7079	177	272.322
234655	2	AA6	Randers_assembly	3.40106e-42	WP_015425360	NAD(P)H quinone oxidoreductase [Candidatus Cloacimonas acidaminovorans] >gi|167730590|emb|CAO81502.1| putative conserved flavoprotein [Candidatus Cloacimonas acidaminovorans str. Evry]	88.8889	93.8272	81	149.443
329690	1	AA7	Randers_assembly	0	WP_012871755	FAD-linked oxidase [Sphaerobacter thermophilus] >gi|269786565|gb|ACZ38708.1| FAD linked oxidase domain protein [Sphaerobacter thermophilus DSM 20745]	68.5393	79.1011	445	607.831
370895	2	AA0	Randers_assembly	0	KON29312	hydroperoxidase [miscellaneous Crenarchaeota group archaeon SMTZ1-55]	83.8621	91.5862	725	1285.01
563045	1	AA0	Randers_assembly	0	WP_045427691	hydroperoxidase [bacterium UASB270] >gi|672403201|dbj|GAK55690.1| catalase-peroxidase [bacterium UASB270]	83.8315	90.625	736	1263.83
479590	1	AA0	Randers_assembly	0	WP_045427691	hydroperoxidase [bacterium UASB270] >gi|672403201|dbj|GAK55690.1| catalase-peroxidase [bacterium UASB270]	84.0278	90.5556	720	1236.09
390215	1	AA0	Randers_assembly	0	WP_048128959	MULTISPECIES: hydroperoxidase [Methanosarcina] >gi|805338246|gb|AKB19528.1| Catalase [Methanosarcina sp. WWM596] >gi|805341559|gb|AKB22584.1| Catalase [Methanosarcina sp. WH1]	85.6942	92.1459	713	1261.9
186945	1	AA0	Randers_assembly	0	WP_024302065	hydroperoxidase [Pseudogulbenkiania sp. MAI-1]	85.2998	93.0368	517	924.08
433940	2	AA0	Randers_assembly	0	WP_048154525	hydroperoxidase [Methanosarcina barkeri] >gi|805403810|gb|AKB53616.1| Catalase [Methanosarcina barkeri MS]	83.9458	91.8762	517	914.064
488775	1	AA0	Randers_assembly	0	WP_045427691	hydroperoxidase [bacterium UASB270] >gi|672403201|dbj|GAK55690.1| catalase-peroxidase [bacterium UASB270]	86.5248	91.1348	564	1012.29
467150	1	AA0	Randers_assembly	0	KFO67276	hydroperoxidase [Smithella sp. SCADC]	71.7213	80.5328	474	718.768
373360	2	AA0	Randers_assembly	0	ACL17893	catalase/peroxidase HPI [Methanosphaerula palustris E1-9c]	84.4538	90.5462	476	825.083
132140	1	AA0	Randers_assembly	0	KFO67276	hydroperoxidase [Smithella sp. SCADC]	86.9565	91.5114	483	868.226
132570	2	AA0	Randers_assembly	0	WP_045427691	hydroperoxidase [bacterium UASB270] >gi|672403201|dbj|GAK55690.1| catalase-peroxidase [bacterium UASB270]	91.3793	96.8966	290	545.428
317245	1	AA0	Randers_assembly	0	KJS06753	peroxidase [Flavobacteriales bacterium BRH_c54]	84.1379	91.7241	580	1031.94
200380	1	AA0	Randers_assembly	0	ACL17893	catalase/peroxidase HPI [Methanosphaerula palustris E1-9c]	85.4795	92.3288	365	644.425
667410	2	AA0	Randers_assembly	4.51259e-164	WP_048119855	hydroperoxidase [Methanosarcina barkeri] >gi|805409115|gb|AKB58278.1| Catalase [Methanosarcina barkeri 227] >gi|827398894|gb|AKJ39055.1| catalase/peroxidase HPI KatG [Methanosarcina barkeri CM1]	54.2074	61.8395	487	494.967
142915	2	AA0	Randers_assembly	3.37794e-93	WP_045427691	hydroperoxidase [bacterium UASB270] >gi|672403201|dbj|GAK55690.1| catalase-peroxidase [bacterium UASB270]	82.2485	90.5325	169	298.13
665440	2	AA0	Randers_assembly	7.46191e-99	WP_011481639	catalase-peroxidase [Polaromonas sp. JS666] >gi|123060316|sp|Q12FQ6.1|KATG_POLSJ RecName: Full=Catalase-peroxidase; Short=CP; AltName: Full=Peroxidase/catalase >gi|91695807|gb|ABE42636.1| catalase/peroxidase HPI [Polaromonas sp. JS666]	61.9048	70.2381	252	315.079
86220	2	AA0	Randers_assembly	0	KFO67276	hydroperoxidase [Smithella sp. SCADC]	83.1776	87.2274	321	538.88
372560	1	AA0	Randers_assembly	1.70676e-106	WP_012106502	catalase/hydroperoxidase HPI(I) [Methanoregula boonei] >gi|215275084|sp|A7I6W6.1|KATG_METB6 RecName: Full=Catalase-peroxidase; Short=CP; AltName: Full=Peroxidase/catalase >gi|153999054|gb|ABS55477.1| catalase/peroxidase HPI [Methanoregula boonei 6A8]	81.25	87.5	192	333.569
279965	1	AA0	Randers_assembly	3.69606e-107	WP_048599162	hydroperoxidase [Nereida ignava] >gi|857844950|emb|CRK75737.1| Catalase-peroxidase [Nereida ignava]	74.0196	84.8039	204	337.035
650710	2	AA0	Randers_assembly	6.79446e-93	EGW36930	peroxidase family protein [Desulfosporosinus sp. OT]	79.1667	88.0952	168	285.419
517350	2	AA0	Randers_assembly	1.39503e-67	WP_040621716	hydroperoxidase, partial [Smithella sp. ME-1]	79.3893	87.7863	131	217.624
605270	2	AA0	Randers_assembly	2.01325e-84	WP_040621716	hydroperoxidase, partial [Smithella sp. ME-1]	60.0939	72.77	190	262.692
279980	1	AA0	Randers_assembly	9.41181e-101	WP_013038432	catalase/hydroperoxidase HPI(I) [Methanohalophilus mahii] >gi|292667641|gb|ADE37490.1| catalase/peroxidase HPI [Methanohalophilus mahii DSM 5219]	69.2308	78.2051	233	322.398
87360	2	AA0	Randers_assembly	1.71275e-57	ESP62898	Catalase / Peroxidase [Smithella sp. ME-1]	79.0909	91.8182	110	187.193
488790	1	AA0	Randers_assembly	6.21416e-67	KFO67276	hydroperoxidase [Smithella sp. SCADC]	80.315	92.126	127	228.794
667415	2	AA0	Randers_assembly	1.29665e-71	CAD14477	probable peroxidase/catalase (cata) oxidoreductase protein [Ralstonia solanacearum GMI1000]	86.6142	93.7008	127	233.417
303170	2	AA0	Randers_assembly	0	WP_012097919	fibronectin type III [Anaeromyxobacter sp. Fw109-5] >gi|152029536|gb|ABS27304.1| multicopper oxidase type 2 [Anaeromyxobacter sp. Fw109-5]	54.902	64.916	1330	1360.9
580260	1	AA0	Randers_assembly	0	WP_048188221	fumarate reductase [Methanobacterium paludis]	63.6364	78.8636	439	601.668
356955	2	AA0	Randers_assembly	0	WP_013718245	fumarate reductase [Methanosaeta concilii] >gi|328927381|gb|AEB67183.1| conserved hypothetical protein [Methanosaeta concilii GP6]	69.469	81.6372	445	652.129
349525	1	AA0	Randers_assembly	4.09646e-118	WP_013718245	fumarate reductase [Methanosaeta concilii] >gi|328927381|gb|AEB67183.1| conserved hypothetical protein [Methanosaeta concilii GP6]	70.8861	83.9662	237	356.681
112350	1	AA0	Randers_assembly	0	WP_013718245	fumarate reductase [Methanosaeta concilii] >gi|328927381|gb|AEB67183.1| conserved hypothetical protein [Methanosaeta concilii GP6]	71.0762	83.6323	445	667.537
2250	1	AA3	Randers_assembly	1.15133e-125	WP_013825281	ferredoxin [Methanobacterium paludis] >gi|333825117|gb|AEG17779.1| glucose-methanol-choline oxidoreductase [Methanobacterium paludis]	49.1094	66.1578	391	380.948
659855	1	AA6	Randers_assembly	1.58511e-139	WP_015425360	NAD(P)H quinone oxidoreductase [Candidatus Cloacimonas acidaminovorans] >gi|167730590|emb|CAO81502.1| putative conserved flavoprotein [Candidatus Cloacimonas acidaminovorans str. Evry]	96.5347	99.0099	202	400.593
585970	1	AA6	Randers_assembly	4.10356e-134	WP_015425360	NAD(P)H quinone oxidoreductase [Candidatus Cloacimonas acidaminovorans] >gi|167730590|emb|CAO81502.1| putative conserved flavoprotein [Candidatus Cloacimonas acidaminovorans str. Evry]	93.0693	97.0297	202	387.111
388845	2	AA6	Randers_assembly	2.4613e-78	WP_031347770	NAD(P)H-quinone oxidoreductase [Sulfurimonas sp. AST-10]	73.2026	85.6209	153	243.432
692890	2	AA6	Randers_assembly	2.30833e-81	WP_035608228	NAD(P)H:quinone oxidoreductase [Haloferula sp. BvORR071]	85.5072	93.4783	138	250.366
533105	2	AA6	Randers_assembly	2.51293e-109	WP_027986017	NAD(P)H-quinone oxidoreductase [delta proteobacterium PSCGC 5451]	75.8621	86.6995	203	326.635
610350	1	AA6	Randers_assembly	1.66818e-103	WP_039646247	NAD(P)H-quinone oxidoreductase [Geobacter soli] >gi|745696668|gb|KIE43091.1| NAD(P)H-quinone oxidoreductase [Geobacter soli]	76.1194	84.5771	200	309.686
549310	2	AA6	Randers_assembly	1.85926e-88	WP_020585802	NAD(P)H quinone oxidoreductase [Desulfobacter curvatus]	75.2809	83.7079	177	272.322
210680	2	CE0	Randers_assembly	1.40266e-84	WP_019423418	hypothetical protein [Paenibacillus sp. OSY-SE]	59.0909	75	215	279.641
55155	2	CE0	Randers_assembly	4.94896e-83	AFG36227	putative hydrolase of alpha/beta superfamily [Spirochaeta africana DSM 8902]	48.8889	61.4815	269	263.848
181155	2	CE0	Randers_assembly	1.55914e-83	WP_013628419	phospholipase [Rubinisphaera brasiliensis] >gi|324968916|gb|ADY59694.1| phospholipase/carboxylesterase [Rubinisphaera brasiliensis DSM 5305]	56.3559	67.3729	231	270.781
25220	2	CE0	Randers_assembly	2.30334e-106	WP_020887975	polysaccharide deactylase PEP-CTERM locus subfamily [Desulfovibrio alkalitolerans] >gi|523458524|gb|EPR30556.1| polysaccharide deactylase family protein, PEP-CTERM locus subfamily [Desulfovibrio alkalitolerans DSM 16529]	58.3012	72.973	259	322.783
136825	2	CE0	Randers_assembly	5.8514e-52	WP_015806480	alpha-dextran endo-1,6-alpha-glucosidase [Flavobacteriaceae bacterium 3519-10] >gi|255342082|gb|ACU08195.1| putative alpha-dextrin endo-1, 6-alpha-glucosidase [Flavobacteriaceae bacterium 3519-10]	42.8	58.8	237	184.496
479870	2	CE0	Randers_assembly	1.00698e-88	EHO39751	phospholipase/Carboxylesterase [Caldithrix abyssi DSM 13497]	53.1381	70.2929	234	275.789
511455	2	CE0	Randers_assembly	2.57257e-98	WP_053380756	polysaccharide deacetylase [Nitrospira moscoviensis] >gi|922308980|gb|ALA59803.1| putative Polysaccharide deacetylase [Nitrospira moscoviensis]	48.9051	69.3431	274	302.753
194555	2	CE0	Randers_assembly	1.84465e-108	WP_045511707	polysaccharide deacetylase [bacterium UASB14] >gi|672393744|dbj|GAK53362.1| polysaccharide deactylase domain protein [bacterium UASB14]	52.9197	74.0876	274	328.176
636105	1	CE0	Randers_assembly	6.48289e-92	WP_006975279	polysaccharide deacetylase [Plesiocystis pacifica] >gi|149816069|gb|EDM75581.1| Polysaccharide deacetylase [Plesiocystis pacifica SIR-1]	48.3146	68.1648	266	286.189
436125	1	CE0	Randers_assembly	0	WP_015814461	phospholipase/carboxylesterase [Dyadobacter fermentans] >gi|254951520|gb|ACT96220.1| phospholipase/Carboxylesterase [Dyadobacter fermentans DSM 18053]	49.0054	64.1953	537	537.724
297620	1	CE0	Randers_assembly	3.7384e-149	WP_015814461	phospholipase/carboxylesterase [Dyadobacter fermentans] >gi|254951520|gb|ACT96220.1| phospholipase/Carboxylesterase [Dyadobacter fermentans DSM 18053]	42.0035	58.5237	554	452.595
520125	1	CE0	Randers_assembly	6.34757e-80	WP_015178533	polysaccharide deacetylase [Oscillatoria nigro-viridis] >gi|428243521|gb|AFZ09307.1| polysaccharide deacetylase [Oscillatoria nigro-viridis PCC 7112]	49.8024	67.9842	251	259.225
12360	1	CE0	Randers_assembly	7.83708e-98	KKU18857	Phospholipase/carboxylesterase [Candidatus Saccharibacteria bacterium GW2011_GWA2_46_10]	43.5821	62.6866	335	307.375
545835	2	CE0	Randers_assembly	6.28971e-35	WP_048642136	XynC protein [Cyclobacterium amurskyense] >gi|873496329|gb|AKP51833.1| Putative esterase [Cyclobacterium amurskyense]	47.0199	58.9404	141	137.117
598855	1	CE0	Randers_assembly	2.678e-71	WP_013628419	phospholipase [Rubinisphaera brasiliensis] >gi|324968916|gb|ADY59694.1| phospholipase/carboxylesterase [Rubinisphaera brasiliensis DSM 5305]	50.7692	73.3333	193	230.335
562395	2	CE0	Randers_assembly	2.40015e-46	WP_008908410	alpha-dextrin endo-1, 6-alpha-glucosidase [Caloramator australicus] >gi|397162023|emb|CCJ33138.1| putative alpha-dextrin endo-1,6-alpha-glucosidase [Caloramator australicus RC3]	44.4444	59.1111	213	168.703
26845	1	CE11	Randers_assembly	0	GAP68383	3-hydroxyacyl-[acyl-carrier-protein] dehydratase [Bacteroidales bacterium 6E]	79.4311	90.5908	457	773.852
635045	1	CE11	Randers_assembly	1.57311e-175	GAP43115	3-hydroxyacyl-[acyl-carrier-protein] dehydratase [Bacteroidales bacterium TBC1]	57.8692	77.724	412	512.301
635865	1	CE11	Randers_assembly	2.80645e-45	WP_051554316	3-hydroxyacyl-ACP dehydratase [Desulfobulbus elongatus]	60.1504	72.1805	127	156.762
152000	1	CE11	Randers_assembly	0	WP_027473573	UDP-3-O-[3-hydroxymyristoyl] N-acetylglucosamine deacetylase [Saccharicrinis fermentans] >gi|588490026|dbj|GAF03995.1| UDP-3-O-[3-hydroxymyristoyl] N-acetylglucosamine deacetylase [Saccharicrinis fermentans DSM 9555 = JCM 21142]	58.3153	75.378	463	572.778
592430	1	CE11	Randers_assembly	0	WP_015425092	UDP-3-O-[3-hydroxymyristoyl] N-acetylglucosamine deacetylase [Candidatus Cloacimonas acidaminovorans] >gi|167730322|emb|CAO81234.1| LpxC/fabZ bifunctional enzyme [Includes: UDP-3-O-[3-hydroxymyristoyl] N-acetylglucosamine deacetylase (UDP-3-O-acyl-GlcNAc deacetylase); (3R)-hydroxymyristoyl-[acyl carrier protein] dehydratase ((3R)-hydroxymyristoyl ACP dehydrase)] [Candidatus Cloacimonas acidaminov…	98.9224	99.569	464	938.717
652265	2	CE11	Randers_assembly	6.3486e-155	WP_009964189	UDP-3-O-[3-hydroxymyristoyl] N-acetylglucosamine deacetylase [Verrucomicrobium spinosum]	52.9002	70.3016	410	458.373
591090	1	CE11	Randers_assembly	1.08136e-114	WP_047444755	UDP-3-O-[3-hydroxymyristoyl] N-acetylglucosamine deacetylase [Alistipes sp. ZOR0009]	67.0498	80.0766	261	349.747
69210	1	CE11	Randers_assembly	1.34279e-113	WP_037467387	UDP-3-O-[3-hydroxymyristoyl] N-acetylglucosamine deacetylase [Smithella sp. F21] >gi|675585424|gb|KFN37646.1| UDP-3-O-(3-hydroxymyristoyl) glucosamine N-acyltransferase [Smithella sp. F21]	57.4194	70.6452	308	342.043
32205	1	CE11	Randers_assembly	4.23737e-57	ADI22254	3-hydroxymyristoyl/3-hydroxydecanoyl-(acyl carrier protein) dehydratases [uncultured Gemmatimonadales bacterium HF0200_36I24] >gi|297171370|gb|ADI22374.1| 3-hydroxymyristoyl/3-hydroxydecanoyl-(acyl carrier protein) dehydratases [uncultured nuHF2 cluster bacterium HF0500_02A10]	63.9706	82.3529	136	186.037
269360	1	CE11	Randers_assembly	0	WP_051409404	UDP-3-O-[3-hydroxymyristoyl] N-acetylglucosamine deacetylase [Syntrophorhabdus aromaticivorans]	76.4988	88.9688	417	669.848
432715	1	CE11	Randers_assembly	0	WP_037467387	UDP-3-O-[3-hydroxymyristoyl] N-acetylglucosamine deacetylase [Smithella sp. F21] >gi|675585424|gb|KFN37646.1| UDP-3-O-(3-hydroxymyristoyl) glucosamine N-acyltransferase [Smithella sp. F21]	82.5243	92.233	309	523.857
700635	1	CE11	Randers_assembly	1.92972e-153	KFO68305	UDP-3-O-(3-hydroxymyristoyl) glucosamine N-acyltransferase [Smithella sp. SCADC]	71.0611	85.209	310	444.891
276275	1	CE11	Randers_assembly	0	CDD84761	beta-hydroxyacyl-(Acyl-carrier-protein) dehydratase FabZ [Bacteroides sp. CAG:462]	54.4086	73.9785	459	538.88
292685	1	CE11	Randers_assembly	0	WP_037467387	UDP-3-O-[3-hydroxymyristoyl] N-acetylglucosamine deacetylase [Smithella sp. F21] >gi|675585424|gb|KFN37646.1| UDP-3-O-(3-hydroxymyristoyl) glucosamine N-acyltransferase [Smithella sp. F21]	84.7896	92.8803	309	525.783
64975	2	CE11	Randers_assembly	1.45246e-67	EFD24381	beta-hydroxyacyl-(acyl-carrier-protein) dehydratase FabZ [Anaerobaculum hydrogeniformans ATCC BAA-1850]	67.3759	82.9787	141	213.772
70730	2	CE11	Randers_assembly	6.8476e-26	WP_041283646	hydroxymyristoyl-ACP dehydratase [Desulfotomaculum kuznetsovii]	71.0526	80.2632	76	105.531
612540	2	CE11	Randers_assembly	9.87284e-56	WP_018968700	UDP-3-O-[3-hydroxymyristoyl] N-acetylglucosamine deacetylase [Rubritalea marina]	75.2212	84.9558	113	191.045
724525	2	CE11	Randers_assembly	2.63731e-64	WP_026388207	3-hydroxymyristoyl-ACP dehydratase [Acidobacteria bacterium KBS 146]	67.6471	82.3529	136	204.912
62900	1	CE11	Randers_assembly	2.19189e-82	WP_038002284	3-hydroxyacyl-ACP dehydratase [Syntrophorhabdus aromaticivorans]	82.3944	93.662	142	250.751
135600	1	CE11	Randers_assembly	0	WP_037380895	MULTISPECIES: UDP-3-O-[3-hydroxymyristoyl] N-acetylglucosamine deacetylase [Smithella] >gi|683425774|gb|KFZ44260.1| UDP-3-O-(3-hydroxymyristoyl) glucosamine N-acyltransferase [Smithella sp. D17] >gi|745624832|gb|KIE17165.1| UDP-3-O-(3-hydroxymyristoyl) glucosamine N-acyltransferase [Smithella sp. SC_K08D17]	84.1935	92.2581	310	520.005
508955	2	CE11	Randers_assembly	5.82969e-108	EKD28677	hypothetical protein ACD_79C00249G0014 [uncultured bacterium]	42.6941	62.5571	429	338.191
290875	1	CE11	Randers_assembly	5.64533e-63	WP_052563015	hypothetical protein [Candidatus Brocadia sinica] >gi|762180896|dbj|GAN32938.1| UDP-3-O-acyl-N-acetylglucosamine deacetylase [Candidatus Brocadia sinica JPN1]	39.2086	58.6331	278	212.231
147015	1	CE11	Randers_assembly	4.02462e-46	ADI22209	3-hydroxymyristoyl/3-hydroxydecanoyl-(acyl carrier protein) dehydratases [uncultured Gemmatimonadales bacterium HF0200_34B24] >gi|297171317|gb|ADI22322.1| 3-hydroxymyristoyl/3-hydroxydecanoyl-(acyl carrier protein) dehydratases [uncultured actinobacterium HF0500_01C15]	56.2963	70.3704	135	158.688
80775	1	CE11	Randers_assembly	0	WP_037995948	UDP-3-O-[3-hydroxymyristoyl] N-acetylglucosamine deacetylase [Tannerella sp. oral taxon BU063] >gi|567450249|gb|ETK07999.1| hydroxymyristoyl-ACP dehydratase [Tannerella sp. oral taxon BU063 isolate Cell 1/3]	54.9784	72.9437	460	540.036
258860	1	CE11	Randers_assembly	2.02843e-54	EQB64070	UDP-3-O-[3-hydroxymyristoyl] N-acetylglucosamine deacetylase [candidate division Zixibacteria bacterium RBG-1]	46.4602	60.6195	223	192.971
130415	1	CE11	Randers_assembly	3.47822e-86	WP_009133152	UDP-3-O-[3-hydroxymyristoyl] N-acetylglucosamine deacetylase [Alistipes indistinctus] >gi|353348813|gb|EHB93080.1| hypothetical protein HMPREF9450_00346 [Alistipes indistinctus YIT 12060]	45.9732	64.7651	298	278.1
437785	2	CE11	Randers_assembly	5.29155e-63	WP_004869106	UDP-3-O-[3-hydroxymyristoyl] N-acetylglucosamine deacetylase [Acidithiobacillus caldus]	47.2222	64.2857	252	211.846
64970	2	CE11	Randers_assembly	7.18612e-32	WP_013048884	UDP-3-O-[3-hydroxymyristoyl] N-acetylglucosamine deacetylase [Aminobacterium colombiense] >gi|293617467|gb|ADE57621.1| UDP-3-0-acyl N-acetylglucosamine deacetylase [Aminobacterium colombiense DSM 12261]	38.4211	56.8421	190	127.487
250230	2	CE11	Randers_assembly	0	WP_015425092	UDP-3-O-[3-hydroxymyristoyl] N-acetylglucosamine deacetylase [Candidatus Cloacimonas acidaminovorans] >gi|167730322|emb|CAO81234.1| LpxC/fabZ bifunctional enzyme [Includes: UDP-3-O-[3-hydroxymyristoyl] N-acetylglucosamine deacetylase (UDP-3-O-acyl-GlcNAc deacetylase); (3R)-hydroxymyristoyl-[acyl carrier protein] dehydratase ((3R)-hydroxymyristoyl ACP dehydrase)] [Candidatus Cloacimonas acidaminov…	96.7846	99.3569	311	624.009
346505	2	CE11	Randers_assembly	6.13391e-158	EQB64070	UDP-3-O-[3-hydroxymyristoyl] N-acetylglucosamine deacetylase [candidate division Zixibacteria bacterium RBG-1]	53.3981	75.2427	411	466.463
391215	1	CE11	Randers_assembly	9.83544e-74	WP_051601670	3-hydroxyacyl-ACP dehydratase [Ruminococcaceae bacterium AE2021]	72.9167	86.8056	144	229.18
181100	1	CE11	Randers_assembly	3.56826e-89	CCY37740	(3R)-hydroxymyristoyl-[acyl-carrier-protein] dehydratase [Alistipes sp. CAG:831]	48.6755	64.9007	301	280.796
258845	1	CE11	Randers_assembly	1.78343e-34	EQB64070	UDP-3-O-[3-hydroxymyristoyl] N-acetylglucosamine deacetylase [candidate division Zixibacteria bacterium RBG-1]	61.0526	84.2105	95	133.65
667100	1	CE12	Randers_assembly	0	WP_047797715	hypothetical protein [Pedobacter sp. BMA] >gi|831381820|gb|KLT67620.1| alpha integrin [Pedobacter sp. BMA]	58.8441	69.0018	561	630.943
144605	1	CE12	Randers_assembly	0	GAO29451	predicted rhamnogalacturonan lyase in rhamnose utilization cluster [Geofilum rubicundum JCM 15548]	58.7356	71.6092	867	1025.39
26705	1	CE12	Randers_assembly	4.69163e-100	WP_053182412	rhamnogalacturonan acetylesterase [Sunxiuqinia dokdonensis]	56.1538	72.6923	260	313.923
26710	1	CE12	Randers_assembly	0	KOH45297	hypothetical protein NC99_19050 [Sunxiuqinia dokdonensis]	65.3179	80.1156	865	1187.17
241020	1	CE12	Randers_assembly	1.45302e-76	WP_026995760	lysophospholipase [Flectobacillus major]	57.0621	80.226	175	241.891
144560	1	CE12	Randers_assembly	0	GAO29449	predicted rhamnogalacturonan lyase in rhamnose utilization cluster [Geofilum rubicundum JCM 15548]	57.9787	70.8333	1113	1271.14
214655	1	CE12	Randers_assembly	1.73953e-73	WP_048922845	hypothetical protein [Rufibacter sp. DG31D]	53.0928	74.7423	194	235.343
111830	2	CE12	Randers_assembly	8.00299e-114	WP_027585889	lipase [Prolixibacter bellariivorans]	61.3027	77.0115	254	345.125
26895	1	CE12	Randers_assembly	0	WP_010526595	silent information regulator protein Sir2 [Thermophagus xiamenensis]	59.9662	74.8311	584	739.569
294050	2	CE14	Randers_assembly	5.41101e-63	WP_041632682	GlcNAc-PI de-N-acetylase [Maribacter sp. HTCC2170]	63.75	76.25	160	208.379
54420	2	CE14	Randers_assembly	6.02913e-131	WP_048921071	LmbE family protein [Rufibacter sp. DG31D] >gi|887500413|gb|AKQ46122.1| LmbE family protein [Rufibacter sp. DG31D]	51.7766	68.7817	392	409.838
366560	2	CE14	Randers_assembly	1.92481e-80	WP_012100558	GlcNAc-PI de-N-acetylase [Clostridium botulinum] >gi|152937138|gb|ABS42636.1| N-acetylglucosaminylphosphatidylinositol deacetylase family protein [Clostridium botulinum F str. Langeland] >gi|295320015|gb|ADG00393.1| N-acetylglucosaminylphosphatidylinositol deacetylase family protein [Clostridium botulinum F str. 230613] >gi|816648450|gb|KKM41116.1| GlcNAc-PI de-N-acetylase [Clostridium botulinum]…	54.0909	71.3636	218	252.292
492730	1	CE14	Randers_assembly	2.31324e-98	WP_019670607	hypothetical protein [Eudoraea adriatica]	65.4545	79.0909	219	300.056
578625	1	CE14	Randers_assembly	0	WP_012230621	putative 1D-myo-inositol 2-acetamido-2-deoxy-alpha-D-glucopyranoside deacetylase [Candidatus Microthrix parvicella] >gi|499275951|emb|CCM65681.1| putative 1D-myo-inositol 2-acetamido-2-deoxy-alpha-D-glucopyranoside deacetylase [Candidatus Microthrix parvicella RN1]	99.6743	100	307	627.861
616140	1	CE14	Randers_assembly	2.6611e-35	WP_031442252	GlcNAc-PI de-N-acetylase [Arenibacter algicola]	47.7124	59.4771	153	135.191
192660	1	CE14	Randers_assembly	1.60955e-87	WP_013559817	GlcNAc-PI de-N-acetylase [Anaerolinea thermophila] >gi|319994664|dbj|BAJ63435.1| putative deacetylase [Anaerolinea thermophila UNI-1]	50.1805	66.065	276	275.404
88270	2	CE14	Randers_assembly	1.22742e-83	WP_019502660	hypothetical protein [Pseudanabaena sp. PCC 6802]	52.8571	75.2381	210	260.766
734045	2	CE14	Randers_assembly	2.65492e-18	WP_052195392	LmbE-like protein [Deinococcus swuensis]	63.1579	68.4211	75	92.0485
690985	1	CE14	Randers_assembly	4.90001e-68	WP_015246057	GlcNAc-PI de-N-acetylase [Singulisphaera acidiphila] >gi|430015191|gb|AGA26905.1| putative LmbE-like protein [Singulisphaera acidiphila DSM 18658]	51.7857	65.625	220	223.787
292300	2	CE14	Randers_assembly	1.23105e-90	WP_027470343	GlcNAc-PI de-N-acetylase [Saccharicrinis fermentans] >gi|588490805|dbj|GAF03266.1| hypothetical protein JCM21142_41933 [Saccharicrinis fermentans DSM 9555 = JCM 21142]	60.0917	77.5229	218	279.256
162705	2	CE14	Randers_assembly	2.32266e-68	WP_052887622	hypothetical protein [Thermogemmatispora carboxidivorans]	47.1831	58.8028	274	226.098
273480	2	CE14	Randers_assembly	3.98322e-75	WP_052887622	hypothetical protein [Thermogemmatispora carboxidivorans]	49.3007	60.4895	279	243.432
350490	2	CE14	Randers_assembly	5.60742e-95	WP_015024074	GlcNAc-PI de-N-acetylase [Psychroflexus torquis] >gi|408468133|gb|AFU68477.1| bacillithiol biosynthesis deacetylase BshB1 [Psychroflexus torquis ATCC 700755]	59.0909	77.2727	220	289.271
623600	1	CE14	Randers_assembly	1.85438e-34	WP_031442252	GlcNAc-PI de-N-acetylase [Arenibacter algicola]	63.9175	79.3814	96	131.339
471455	2	CE14	Randers_assembly	1.01272e-24	GAP15255	uncharacterized protein, LmbE homolog [Longilinea arvoryzae]	81.8182	90.9091	84	108.227
123965	1	CE14	Randers_assembly	3.39302e-125	WP_012230582	hypothetical protein [Candidatus Microthrix parvicella] >gi|499275933|emb|CCM65663.1| conserved hypothetical protein [Candidatus Microthrix parvicella RN1]	76.4957	85.8974	234	368.237
437110	2	CE14	Randers_assembly	4.99861e-52	EQB64185	LmbE-like protein [candidate division Zixibacteria bacterium RBG-1]	46.2312	66.3317	199	179.874
344750	1	CE14	Randers_assembly	1.71715e-110	GAP19882	uncharacterized protein, LmbE homologs [Leptolinea tardivitalis]	57.5972	71.3781	283	334.339
31585	2	CE14	Randers_assembly	9.93709e-105	WP_013560195	hypothetical protein [Anaerolinea thermophila] >gi|319995046|dbj|BAJ63817.1| hypothetical protein ANT_17910 [Anaerolinea thermophila UNI-1]	75.7895	87.8947	190	315.079
63235	1	CE14	Randers_assembly	3.42392e-100	GAP40020	N-acetylglucosaminyl deacetylase, LmbE family [Anaerolineaceae bacterium TC1]	64.9289	81.5166	211	301.982
432830	1	CE14	Randers_assembly	8.58904e-100	GAP22910	uncharacterized protein, LmbE homologs [Leptolinea tardivitalis]	65.4028	81.9905	211	300.827
268840	2	CE14	Randers_assembly	6.55525e-29	BAL53865	LmbE family protein, partial [uncultured Acidobacteria bacterium]	30.837	50.2203	227	119.013
11810	1	CE14	Randers_assembly	1.16575e-102	WP_010586870	sulfatase [Schlesneria paludicola]	37.884	50.8532	579	343.969
595570	2	CE14	Randers_assembly	1.70709e-90	WP_027470343	GlcNAc-PI de-N-acetylase [Saccharicrinis fermentans] >gi|588490805|dbj|GAF03266.1| hypothetical protein JCM21142_41933 [Saccharicrinis fermentans DSM 9555 = JCM 21142]	56.3636	78.1818	220	278.485
471795	1	CE14	Randers_assembly	1.52819e-52	WP_013559212	deacetylase [Anaerolinea thermophila] >gi|319994048|dbj|BAJ62819.1| putative deacetylase [Anaerolinea thermophila UNI-1]	51.0989	68.6813	182	179.874
178405	1	CE15	Randers_assembly	0	WP_015029583	acetyl xylan esterase [Emticicia oligotrophica] >gi|387855790|gb|AFK03887.1| hypothetical protein Emtol_2751 [Emticicia oligotrophica DSM 17448]	74.5136	84.4358	509	798.119
363100	1	CE15	Randers_assembly	0	AHF25435	acetyl xylan esterase [uncultured bacterium Contig39]	74.1047	83.1956	361	547.74
65915	1	CE15	Randers_assembly	0	WP_013663795	alpha-L-rhamnosidase [Sphingobacterium sp. 21] >gi|326548681|gb|ADZ77066.1| alpha-L-rhamnosidase [Sphingobacterium sp. 21]	65.035	81.1189	570	817.379
305095	1	CE15	Randers_assembly	4.55399e-123	WP_002646813	acetyl xylan esterase [Gimesia maris] >gi|148844708|gb|EDL59057.1| probable acetyl xylan esterase [Gimesia maris DSM 8797]	58.5526	72.0395	287	376.326
77195	1	CE15	Randers_assembly	9.56877e-162	CCX55358	uncharacterized protein BN459_00102 [Bacteroides sp. CAG:1060]	61.1702	72.8723	376	477.248
737925	1	CE15	Randers_assembly	9.69639e-166	CCX55358	uncharacterized protein BN459_00102 [Bacteroides sp. CAG:1060]	57.7295	70.0483	406	487.649
234060	2	CE15	Randers_assembly	3.99465e-69	WP_020530464	hypothetical protein [Flexithrix dorotheae]	61.9318	74.4318	176	228.409
252720	2	CE15	Randers_assembly	7.93812e-139	WP_051291145	hypothetical protein [Pedobacter glucosidilyticus]	59.3023	72.3837	343	414.075
70860	1	CE15	Randers_assembly	7.07134e-133	CDM65124	hypothetical protein PYK22_01122 [Pyrinomonas methylaliphatogenes]	44	60.381	514	424.476
274765	2	CE15	Randers_assembly	1.38943e-63	WP_015029583	acetyl xylan esterase [Emticicia oligotrophica] >gi|387855790|gb|AFK03887.1| hypothetical protein Emtol_2751 [Emticicia oligotrophica DSM 17448]	75.969	86.0465	129	213.772
473105	1	CE15	Randers_assembly	2.56065e-48	WP_052200844	acetyl xylan esterase [Terriglobus sp. TAA 43]	69.8276	82.7586	116	179.104
363015	1	CE15	Randers_assembly	8.63581e-37	WP_026463950	acetyl xylan esterase [Adhaeribacter aquaticus]	64.3564	80.198	101	140.969
556420	1	CE16	Randers_assembly	7.82467e-14	ADN13010	lipolytic protein G-D-S-L family [Cyanothece sp. PCC 7822]	39.2	54.4	113	76.2554
325750	1	CE1	Randers_assembly	0	WP_013445161	esterase [Paludibacter propionicigenes] >gi|312443436|gb|ADQ79792.1| esterase [Paludibacter propionicigenes WB4]	68.0288	75.4808	373	576.244
273065	1	CE1	Randers_assembly	0	WP_026461530	esterase [Adhaeribacter aquaticus]	71.567	83.5218	617	946.421
76575	1	CE1	Randers_assembly	0	WP_035652189	esterase [Flavobacterium sp. Fl]	74.7989	85.7909	372	593.193
367645	2	CE1	Randers_assembly	3.40036e-133	WP_026994487	1,4-beta-xylanase [Flectobacillus major]	66.4336	76.9231	285	390.963
51275	1	CE1	Randers_assembly	0	WP_045027035	esterase [Draconibacterium sp. JN14CK-3] >gi|766984726|gb|KJF45146.1| esterase [Draconibacterium sp. JN14CK-3]	78.0749	87.7005	374	614.764
355735	2	CE1	Randers_assembly	4.12259e-163	WP_016778582	esterase [Anaerophaga thermohalophila]	71.7949	83.9744	308	473.011
4420	1	CE1	Randers_assembly	0	WP_026768361	esterase [Sediminibacterium sp. OR53]	70.6522	83.2298	641	959.518
[truncated: 2,825 more rows]

## Sheet: Viborg
DATASET S1 Closets hit for identified CAZymes determined by BLASTP
[truncated: 7,542 more rows]

## Sheet: Søholt
DATASET S1 Closets hit for identified CAZymes determined by BLASTP
[truncated: 4,241 more rows]
