# Supplementary material for: Diversity of microbial carbohydrate-active enzymes in Danish anaerobic digesters fed with wastewater treatment sludge
Source: Biotechnol Biofuels. 2017 Jun 21;10:158. doi: 10.1186/s13068-017-0840-y (PMC5480151; doi:10.1186/s13068-017-0840-y)
Supplement: Supplementary file 2 — Additional file 2: Clostets hits for identified CAZymes in the ADs studied here determined by BLASTP. [file 13068_2017_840_MOESM2_ESM.xlsx]

## Sheet: Rand-søho
Query					Lowest E-value	Hit					Greatest identity %	Greatest positive %	Greatest HSP length	Greatest bit score
390215	1	AA0	Randers	digester	0	166535	5	AA0	soeholt	digester	77.3427	86.4336	714	1101.66
370895	2	AA0	Randers	digester	0	166535	5	AA0	soeholt	digester	83.1006	90.0838	716	1167.53
112350	1	AA0	Randers	digester	0.124966	153580	7	GT26	soeholt	digester	35.7143	51.7857	55	31.9574
356955	2	AA0	Randers	digester	0.308191	153580	7	GT26	soeholt	digester	35.7143	51.7857	55	30.8018
517350	2	AA0	Randers	digester	1.03785e-64	256935	5	AA0	soeholt	digester	75.3846	85.3846	130	205.297
86220	2	AA0	Randers	digester	1.78498e-170	256935	5	AA0	soeholt	digester	77.3292	83.8509	322	482.256
667410	2	AA0	Randers	digester	2.95148e-121	256935	5	AA0	soeholt	digester	79.8206	87.4439	223	363.229
665440	2	AA0	Randers	digester	5.7235e-88	166535	5	AA0	soeholt	digester	60.6987	68.1223	229	275.404
433940	2	AA0	Randers	digester	0	33305	10	AA0	soeholt	digester	78.1008	86.0465	514	818.535
349525	1	AA0	Randers	digester	0.0811874	149015	8	GH0	soeholt	digester	46.6667	63.3333	30	30.8018
650710	2	AA0	Randers	digester	2.13713e-95	256935	5	AA0	soeholt	digester	79.8817	86.9822	169	284.263
488775	1	AA0	Randers	digester	0	87950	7	AA0	soeholt	digester	81.932	89.4454	554	920.998
467150	1	AA0	Randers	digester	0	87950	7	AA0	soeholt	digester	73.5729	82.4524	459	690.649
87360	2	AA0	Randers	digester	1.15476e-56	262970	2	AA0	soeholt	digester	71.8182	83.6364	110	173.326
200380	1	AA0	Randers	digester	0	256935	5	AA0	soeholt	digester	78.2369	86.7769	363	589.726
186945	1	AA0	Randers	digester	0	33305	10	AA0	soeholt	digester	79.3436	88.0309	516	822.002
605270	2	AA0	Randers	digester	4.79098e-81	256935	5	AA0	soeholt	digester	60.2804	66.8224	191	249.595
303170	2	AA0	Randers	digester	0	14330	6	AA0	soeholt	digester	46.3433	56.7164	1273	962.214
580260	1	AA0	Randers	digester	0.320381	34410	9	GT2	soeholt	digester	29.8246	47.3684	56	30.0314
317245	1	AA0	Randers	digester	0	267345	7	AA0	soeholt	digester	70.0692	78.7197	572	825.469
667415	2	AA0	Randers	digester	3.09568e-73	33305	10	AA0	soeholt	digester	84.252	92.9134	127	228.409
142915	2	AA0	Randers	digester	3.074e-93	256935	5	AA0	soeholt	digester	76.6082	88.8889	171	278.485
132140	1	AA0	Randers	digester	0	87950	7	AA0	soeholt	digester	83.2298	90.2692	483	806.209
279965	1	AA0	Randers	digester	2.30628e-89	5325	5	AA0	soeholt	digester	73.0769	86.8132	182	264.233
479590	1	AA0	Randers	digester	0	87950	7	AA0	soeholt	digester	81.9832	89.3855	716	1170.99
563045	1	AA0	Randers	digester	0	87950	7	AA0	soeholt	digester	82.6265	90.6977	731	1216.06
488790	1	AA0	Randers	digester	5.30623e-53	262240	1	AA0	soeholt	digester	80.8	90.4	125	166.392
373360	2	AA0	Randers	digester	0	33305	10	AA0	soeholt	digester	78.1513	84.8739	474	742.265
279980	1	AA0	Randers	digester	9.69202e-96	148955	2	AA0	soeholt	digester	70.3057	79.9127	226	294.664
372560	1	AA0	Randers	digester	1.79467e-104	5325	5	AA0	soeholt	digester	72.7749	84.2932	191	301.212
132570	2	AA0	Randers	digester	1.23804e-146	166535	5	AA0	soeholt	digester	82.4138	88.6207	285	431.024
2250	1	AA3	Randers	digester	0.000104817	17980	9	AA0	soeholt	digester	41.6667	53.3333	60	41.5874
388845	2	AA6	Randers	digester	1.7644e-80	203570	1	AA6	soeholt	digester	73.0263	84.8684	152	238.039
692890	2	AA6	Randers	digester	5.02745e-79	98250	9	AA6	soeholt	digester	78.4173	88.4892	139	233.802
610350	1	AA6	Randers	digester	1.04827e-104	203570	1	AA6	soeholt	digester	73.0392	82.8431	203	301.982
549310	2	AA6	Randers	digester	7.76542e-93	83820	1	AA6	soeholt	digester	76.8362	84.1808	176	272.707
659855	1	AA6	Randers	digester	1.93917e-100	21160	9	AA6	soeholt	digester	69.6078	82.3529	204	291.197
234655	2	AA6	Randers	digester	2.09585e-37	83820	1	AA6	soeholt	digester	71.25	83.75	80	126.331
533105	2	AA6	Randers	digester	2.20439e-110	203570	1	AA6	soeholt	digester	75.4902	85.7843	204	318.931
585970	1	AA6	Randers	digester	6.49888e-97	21160	9	AA6	soeholt	digester	67.1569	81.8627	204	281.952
329690	1	AA7	Randers	digester	1.09106e-89	259180	8	AA7	soeholt	digester	39.1304	55.4348	451	283.108
194555	2	CE0	Randers	digester	1.40428e-85	229890	6	CE0	soeholt	digester	48.6891	66.2921	266	259.61
511455	2	CE0	Randers	digester	9.41048e-90	229890	6	CE0	soeholt	digester	42.3664	65.2672	262	270.011
545835	2	CE0	Randers	digester	2.89322e-22	264640	1	CE1	soeholt	digester	32.5153	48.4663	148	90.5077
25220	2	CE0	Randers	digester	0	229890	6	CE0	soeholt	digester	100	100	263	537.724
562395	2	CE0	Randers	digester	9.25529e-36	139115	7	CE0	soeholt	digester	37.3832	52.3364	190	130.568
55155	2	CE0	Randers	digester	9.13319e-74	46900	9	CE1	soeholt	digester	46.875	61.7188	249	229.18
636105	1	CE0	Randers	digester	9.17286e-70	229890	6	CE0	soeholt	digester	42.1053	56.7669	266	218.394
181155	2	CE0	Randers	digester	1.62727e-87	103625	9	CE0	soeholt	digester	100	100	128	266.159
436125	1	CE0	Randers	digester	4.1266e-159	162095	1	CE0	soeholt	digester	87.7323	91.8216	269	457.603
520125	1	CE0	Randers	digester	6.9276e-17	229890	6	CE0	soeholt	digester	34.0136	51.0204	144	78.1814
136825	2	CE0	Randers	digester	3.3763e-42	128810	4	CE1	soeholt	digester	37.6	57.6	233	147.902
479870	2	CE0	Randers	digester	2.68159e-82	232885	1	CE0	soeholt	digester	52.093	71.1628	213	248.825
12360	1	CE0	Randers	digester	2.35274e-50	133110	2	CE0	soeholt	digester	41.5888	57.4766	208	170.244
297620	1	CE0	Randers	digester	6.1312e-128	162095	1	CE0	soeholt	digester	80.5785	80.5785	242	376.711
210680	2	CE0	Randers	digester	6.00456e-84	211060	1	CE0	soeholt	digester	60	70.9091	220	267.314
598855	1	CE0	Randers	digester	1.70512e-64	211060	1	CE0	soeholt	digester	44.5545	65.8416	202	201.83
352895	2	CE1	Randers	digester	1.0987e-27	62925	2	CE1	soeholt	digester	33.1658	46.2312	185	104.76
594500	1	CE1	Randers	digester	3.01552e-17	263900	5	CE1	soeholt	digester	29.1925	49.6894	155	74.3294
367645	2	CE1	Randers	digester	3.61092e-33	266685	7	CE1	soeholt	digester	32.1429	43.254	226	122.094
140840	1	CE1	Randers	digester	2.37729e-165	176380	2	CE1	soeholt	digester	62.5344	75.7576	360	469.544
4385	1	CE1	Randers	digester	4.77406e-168	96190	3	CE1	soeholt	digester	100	100	223	471.085
373880	2	CE1	Randers	digester	5.03145e-100	99015	10	GH43	soeholt	digester	38.5338	54.3233	508	325.865
417745	1	CE1	Randers	digester	8.96759e-115	81000	10	CE1	soeholt	digester	66.4032	81.0277	253	332.028
100955	1	CE1	Randers	digester	8.38376e-109	252360	2	CE1	soeholt	digester	43.3649	58.7678	400	328.561
69280	2	CE1	Randers	digester	2.74632e-33	263900	5	CE1	soeholt	digester	33.3333	51.7544	223	121.709
373815	2	CE1	Randers	digester	7.02103e-65	177435	5	CE1	soeholt	digester	37.2222	51.9444	340	218.779
76575	1	CE1	Randers	digester	9.0375e-89	252360	2	CE1	soeholt	digester	40.1478	52.7094	402	275.789
97905	2	CE1	Randers	digester	2.10863e-92	46405	2	CE1	soeholt	digester	74.5763	83.0508	177	274.248
76570	1	CE1	Randers	digester	7.47605e-104	252360	2	CE1	soeholt	digester	45.8221	60.6469	361	315.079
325790	1	CE1	Randers	digester	4.47748e-114	46400	2	CE1	soeholt	digester	76.1905	83.8095	210	333.569
76890	1	CE1	Randers	digester	7.22461e-96	99015	10	GH43	soeholt	digester	37.7358	53.7736	508	314.694
373885	2	CE1	Randers	digester	1.99188e-45	252360	2	CE1	soeholt	digester	42.132	57.3604	197	154.451
469245	1	CE1	Randers	digester	5.56945e-56	209660	3	CE1	soeholt	digester	41.502	55.336	248	181.8
654395	1	CE1	Randers	digester	5.20358e-35	263900	5	CE1	soeholt	digester	33.0769	47.6923	248	127.487
325780	1	CE1	Randers	digester	8.67031e-66	177435	5	CE1	soeholt	digester	40.0568	57.6705	345	220.32
51685	1	CE1	Randers	digester	0	172950	10	CE1	soeholt	digester	85.7143	92.602	392	692.575
132870	1	CE1	Randers	digester	2.88607e-38	263900	5	CE1	soeholt	digester	31.4607	47.9401	252	135.961
230450	1	CE1	Randers	digester	1.52084e-44	72350	9	CE1	soeholt	digester	37.9747	50.6329	228	149.828
108865	1	CE1	Randers	digester	2.19482e-99	254680	3	CE1	soeholt	digester	45.8213	62.2478	341	300.056
28085	1	CE1	Randers	digester	0	176380	2	CE1	soeholt	digester	100	100	360	746.117
278885	2	CE1	Randers	digester	5.27556e-104	46400	2	CE1	soeholt	digester	72.7273	80.8612	209	306.22
52345	1	CE1	Randers	digester	1.20206e-39	62925	2	CE1	soeholt	digester	35	50.4167	233	138.658
108890	1	CE1	Randers	digester	1.02729e-119	96190	3	CE1	soeholt	digester	76.6234	84.8485	223	348.206
273070	1	CE1	Randers	digester	5.67868e-161	172950	10	CE1	soeholt	digester	59.7855	74.7989	373	460.299
52370	1	CE1	Randers	digester	4.67955e-61	254680	3	CE1	soeholt	digester	35.5372	50.6887	348	201.445
363695	2	CE1	Randers	digester	3.87275e-18	176380	2	CE1	soeholt	digester	39.4495	52.2936	108	76.2554
325745	1	CE1	Randers	digester	0	252360	2	CE1	soeholt	digester	67.696	76.4846	402	539.265
52355	1	CE1	Randers	digester	0	252360	2	CE1	soeholt	digester	68.2266	76.8473	404	537.724
373825	2	CE1	Randers	digester	4.40052e-05	252360	2	CE1	soeholt	digester	30.9091	40	106	39.2762
279825	1	CE1	Randers	digester	4.2861e-44	46400	2	CE1	soeholt	digester	41.1504	57.5221	210	147.517
202270	1	CE1	Randers	digester	7.38428e-27	62925	2	CE1	soeholt	digester	33.8462	49.7436	182	102.064
498155	1	CE1	Randers	digester	3.40338e-116	124260	1	CE1	soeholt	digester	67.3387	75.4032	248	337.035
585420	2	CE1	Randers	digester	4.3402e-16	266685	7	CE1	soeholt	digester	27.6471	44.7059	155	72.7886
210680	2	CE1	Randers	digester	6.00456e-84	211060	1	CE0	soeholt	digester	60	70.9091	220	267.314
4450	1	CE1	Randers	digester	0	252360	2	CE1	soeholt	digester	100	100	432	830.861
169490	2	CE1	Randers	digester	0	172950	10	CE1	soeholt	digester	89.1608	96.1538	286	530.791
581055	2	CE1	Randers	digester	7.6855e-26	238415	1	CE1	soeholt	digester	46.5649	58.0153	128	98.5969
52365	1	CE1	Randers	digester	1.61287e-63	177435	5	CE1	soeholt	digester	36.8421	52.1053	364	214.542
77180	1	CE1	Randers	digester	3.05019e-85	254680	3	CE1	soeholt	digester	41.3514	57.5676	355	265.774
77185	1	CE1	Randers	digester	1.87554e-64	177435	5	CE1	soeholt	digester	36.6667	51.6667	340	217.624
542145	1	CE1	Randers	digester	3.23546e-30	209660	3	CE1	soeholt	digester	32.0175	42.9825	228	111.694
545835	2	CE1	Randers	digester	2.89322e-22	264640	1	CE1	soeholt	digester	32.5153	48.4663	148	90.5077
214545	1	CE1	Randers	digester	1.09724e-91	254680	3	CE1	soeholt	digester	40.5914	58.871	364	281.952
348960	2	CE1	Randers	digester	1.33388e-130	46400	2	CE1	soeholt	digester	84.8341	91.9431	211	375.941
132845	1	CE1	Randers	digester	1.33653e-74	176380	2	CE1	soeholt	digester	36.9393	52.5066	359	237.654
97880	2	CE1	Randers	digester	2.85305e-59	252360	2	CE1	soeholt	digester	36.7347	52.7211	290	198.364
209595	1	CE1	Randers	digester	5.4447e-31	176380	2	CE1	soeholt	digester	30.033	45.8746	261	119.398
55155	2	CE1	Randers	digester	9.13319e-74	46900	9	CE1	soeholt	digester	46.875	61.7188	249	229.18
355735	2	CE1	Randers	digester	4.72271e-85	252360	2	CE1	soeholt	digester	40.1114	57.1031	355	265.003
278890	2	CE1	Randers	digester	3.22635e-77	252360	2	CE1	soeholt	digester	45.515	60.1329	287	242.662
52145	1	CE1	Randers	digester	2.00757e-103	254680	3	CE1	soeholt	digester	44.0217	61.1413	360	311.997
34475	2	CE1	Randers	digester	1.12057e-24	257175	1	CE1	soeholt	digester	29.845	46.124	235	99.3673
265070	1	CE1	Randers	digester	2.10863e-52	72350	9	CE1	soeholt	digester	38.9091	54.5455	254	174.481
325785	1	CE1	Randers	digester	0	252360	2	CE1	soeholt	digester	63.4085	75.6892	389	513.842
273020	1	CE1	Randers	digester	2.00961e-62	177435	5	CE1	soeholt	digester	35.014	51.8207	341	211.46
273065	1	CE1	Randers	digester	1.41187e-174	46405	2	CE1	soeholt	digester	77.3463	87.055	309	513.457
237375	1	CE1	Randers	digester	5.28268e-166	176380	2	CE1	soeholt	digester	65.5977	79.3003	340	471.085
240920	1	CE1	Randers	digester	2.98709e-75	209660	3	CE1	soeholt	digester	45.3184	59.5506	263	234.958
4415	1	CE1	Randers	digester	1.00594e-153	46400	2	CE1	soeholt	digester	100	100	211	434.876
51275	1	CE1	Randers	digester	7.68296e-91	252360	2	CE1	soeholt	digester	42.7518	54.5455	404	281.182
240915	1	CE1	Randers	digester	3.2479e-158	176380	2	CE1	soeholt	digester	58.9947	72.2222	360	452.21
162020	1	CE1	Randers	digester	2.2881e-34	263900	5	CE1	soeholt	digester	35.6322	49.0421	245	125.946
279895	1	CE1	Randers	digester	0	172950	10	CE1	soeholt	digester	89.8246	95.0877	285	545.814
52100	1	CE1	Randers	digester	4.38423e-145	46405	2	CE1	soeholt	digester	63.9053	74.5562	329	427.557
78300	2	CE1	Randers	digester	9.54637e-68	254680	3	CE1	soeholt	digester	46.9636	62.753	246	214.927
404570	1	CE1	Randers	digester	0	40625	5	CE1	soeholt	digester	83.9474	92.3684	380	679.863
415045	1	CE1	Randers	digester	2.16167e-160	96190	3	CE1	soeholt	digester	95.5157	97.3094	223	451.825
325800	1	CE1	Randers	digester	2.60888e-103	254680	3	CE1	soeholt	digester	42.973	60.8108	360	311.997
181155	2	CE1	Randers	digester	1.62727e-87	103625	9	CE0	soeholt	digester	100	100	128	266.159
584715	1	CE1	Randers	digester	0	252360	2	CE1	soeholt	digester	70.7838	76.4846	416	579.326
84845	2	CE1	Randers	digester	8.47489e-151	124260	1	CE1	soeholt	digester	79.2157	87.451	255	423.32
52045	1	CE1	Randers	digester	1.98627e-86	176380	2	CE1	soeholt	digester	40.7507	55.7641	357	268.085
325795	1	CE1	Randers	digester	6.40905e-58	254680	3	CE1	soeholt	digester	54.7368	64.2105	190	195.282
373855	2	CE1	Randers	digester	1.52954e-103	252360	2	CE1	soeholt	digester	42.9257	57.554	404	314.694
469240	1	CE1	Randers	digester	2.45129e-138	46405	2	CE1	soeholt	digester	88.8372	93.0233	212	394.815
328910	2	CE1	Randers	digester	3.10485e-76	176380	2	CE1	soeholt	digester	37.7309	53.0343	359	241.891
76880	1	CE1	Randers	digester	5.79298e-74	171860	9	CE6	soeholt	digester	51.7647	69.4118	253	250.366
325750	1	CE1	Randers	digester	3.28019e-44	254680	3	CE1	soeholt	digester	46.114	59.0674	192	157.918
4420	1	CE1	Randers	digester	0	46405	2	CE1	soeholt	digester	100	100	339	670.233
430150	1	CE1	Randers	digester	8.20893e-94	176380	2	CE1	soeholt	digester	44.2197	60.4046	328	287.73
373840	2	CE1	Randers	digester	8.8505e-61	171860	9	CE6	soeholt	digester	50.9009	68.9189	221	212.616
249420	1	CE1	Randers	digester	6.30573e-100	254680	3	CE1	soeholt	digester	43.3962	60.9164	362	303.523
475010	2	CE1	Randers	digester	8.15325e-13	209660	3	CE1	soeholt	digester	45.7627	67.7966	59	65.4698
42230	2	CE1	Randers	digester	8.13712e-71	169530	3	CE1	soeholt	digester	55.9585	68.9119	192	219.935
276275	1	CE11	Randers	digester	0	263255	9	CE11	soeholt	digester	92.8105	98.2571	459	891.338
32205	1	CE11	Randers	digester	3.44227e-52	36555	5	CE11	soeholt	digester	57.1429	75.188	133	171.785
391215	1	CE11	Randers	digester	2.44987e-46	42025	1	CE11	soeholt	digester	51.7986	70.5036	139	150.599
64970	2	CE11	Randers	digester	1.01994e-128	117175	1	CE11	soeholt	digester	100	100	186	365.54
292685	1	CE11	Randers	digester	6.91191e-130	96565	2	CE11	soeholt	digester	61.6883	76.6234	308	374.785
130415	1	CE11	Randers	digester	6.60287e-93	263255	9	CE11	soeholt	digester	45.4849	66.2207	299	284.648
147015	1	CE11	Randers	digester	3.70795e-36	76670	5	CE11	soeholt	digester	55.303	71.9697	132	122.479
181100	1	CE11	Randers	digester	9.42546e-88	263255	9	CE11	soeholt	digester	47.5248	66.0066	303	271.552
635865	1	CE11	Randers	digester	9.67873e-55	104925	1	CE11	soeholt	digester	65.4676	82.0144	132	179.104
64975	2	CE11	Randers	digester	3.47341e-55	38640	2	CE11	soeholt	digester	61.4865	75.6757	148	171.785
437785	2	CE11	Randers	digester	6.62916e-59	96565	2	CE11	soeholt	digester	46.371	62.9032	248	191.045
592430	1	CE11	Randers	digester	0	36555	5	CE11	soeholt	digester	82.9741	91.3793	464	777.319
346505	2	CE11	Randers	digester	4.8163e-134	36555	5	CE11	soeholt	digester	52.5547	71.0462	409	394.815
652265	2	CE11	Randers	digester	0	193250	9	CE11	soeholt	digester	84.4907	91.4352	428	697.197
612540	2	CE11	Randers	digester	3.19544e-38	193250	9	CE11	soeholt	digester	59.7938	78.3505	96	133.265
26845	1	CE11	Randers	digester	0	129045	4	CE11	soeholt	digester	57.5431	75	462	543.502
69210	1	CE11	Randers	digester	5.75349e-119	96565	2	CE11	soeholt	digester	58.9744	69.8718	310	345.51
135600	1	CE11	Randers	digester	1.93467e-130	96565	2	CE11	soeholt	digester	63.871	78.3871	310	376.326
250230	2	CE11	Randers	digester	0	36555	5	CE11	soeholt	digester	83.557	92.6174	298	524.628
70730	2	CE11	Randers	digester	1.79693e-26	38640	2	CE11	soeholt	digester	67.1429	77.1429	70	96.6709
62900	1	CE11	Randers	digester	2.2139e-54	76670	5	CE11	soeholt	digester	55.2448	74.8252	143	169.474
152000	1	CE11	Randers	digester	0	263255	9	CE11	soeholt	digester	70.5882	86.0566	459	707.597
724525	2	CE11	Randers	digester	1.75716e-55	76670	5	CE11	soeholt	digester	58.8235	75	136	171.785
269360	1	CE11	Randers	digester	1.04584e-54	15950	10	CE11	soeholt	digester	38.1818	57.8182	272	184.496
591090	1	CE11	Randers	digester	7.75389e-112	263255	9	CE11	soeholt	digester	66.537	85.214	257	331.643
700635	1	CE11	Randers	digester	1.53534e-126	15950	10	CE11	soeholt	digester	62.4113	77.6596	282	365.925
635045	1	CE11	Randers	digester	9.89914e-149	129045	4	CE11	soeholt	digester	52.6829	72.439	409	433.335
290875	1	CE11	Randers	digester	9.03865e-50	104925	1	CE11	soeholt	digester	37.7289	58.2418	271	171.4
508955	2	CE11	Randers	digester	2.09437e-107	104925	1	CE11	soeholt	digester	40.8163	62.3583	435	327.405
80775	1	CE11	Randers	digester	0	263255	9	CE11	soeholt	digester	100	100	459	941.414
258860	1	CE11	Randers	digester	1.23801e-74	104925	1	CE11	soeholt	digester	62.1762	80.3109	189	235.343
258845	1	CE11	Randers	digester	6.07662e-36	104925	1	CE11	soeholt	digester	60.4167	82.2917	96	125.946
432715	1	CE11	Randers	digester	2.62392e-130	96565	2	CE11	soeholt	digester	61.039	76.9481	308	375.941
214655	1	CE12	Randers	digester	3.75244e-46	207315	5	CE12	soeholt	digester	42.7807	62.0321	187	164.081
26705	1	CE12	Randers	digester	3.25659e-24	207315	5	CE12	soeholt	digester	32.1888	48.4979	210	100.908
26895	1	CE12	Randers	digester	0	203415	6	PL11	soeholt	digester	52.6496	68.3761	568	598.201
241020	1	CE12	Randers	digester	9.77284e-19	207315	5	CE12	soeholt	digester	34.6939	50.3401	124	82.4185
26710	1	CE12	Randers	digester	1.00862e-65	131915	10	GH105	soeholt	digester	34.0153	54.2199	384	226.483
111830	2	CE12	Randers	digester	4.74933e-49	207315	5	CE12	soeholt	digester	34.6561	50.2646	340	177.178
144605	1	CE12	Randers	digester	3.12828e-70	203415	6	PL11	soeholt	digester	33.9344	47.7049	558	250.751
667100	1	CE12	Randers	digester	2.50059e-77	203415	6	PL11	soeholt	digester	37.0722	49.6198	479	263.462
144560	1	CE12	Randers	digester	2.67605e-67	203415	6	PL11	soeholt	digester	33.5494	46.1912	559	247.284
292300	2	CE14	Randers	digester	1.05375e-16	208475	2	CE14	soeholt	digester	32.6425	44.5596	191	73.9442
273480	2	CE14	Randers	digester	9.13513e-141	239190	7	CE14	soeholt	digester	69.7183	78.169	284	400.979
344750	1	CE14	Randers	digester	0	38470	3	CE14	soeholt	digester	99	99	300	571.622
471795	1	CE14	Randers	digester	7.775e-76	159740	1	CE14	soeholt	digester	100	100	110	225.713
11810	1	CE14	Randers	digester	7.63295e-08	27055	8	GT41	soeholt	digester	25.9887	43.1507	218	53.1434
492730	1	CE14	Randers	digester	4.17418e-68	170055	5	CE14	soeholt	digester	46.6368	63.6771	223	211.46
123965	1	CE14	Randers	digester	6.98198e-53	234185	3	CE14	soeholt	digester	48.4163	63.8009	219	172.555
366560	2	CE14	Randers	digester	2.41421e-13	119825	4	CE14	soeholt	digester	24.7826	43.913	221	64.3142
162705	2	CE14	Randers	digester	0	239190	7	CE14	soeholt	digester	100	100	296	566.229
437110	2	CE14	Randers	digester	6.72079e-25	207200	8	CE14	soeholt	digester	32.9545	53.9773	176	97.4413
471455	2	CE14	Randers	digester	4.27789e-21	171605	6	CE14	soeholt	digester	66.6667	75.7576	80	86.2705
88270	2	CE14	Randers	digester	9.39753e-71	149360	5	CE14	soeholt	digester	50.2262	62.8959	221	217.624
294050	2	CE14	Randers	digester	7.52606e-56	140250	8	CE14	soeholt	digester	54.878	67.6829	164	178.718
31585	2	CE14	Randers	digester	1.06216e-84	41120	5	CE14	soeholt	digester	63.1016	78.0749	187	253.447
268840	2	CE14	Randers	digester	5.73869e-19	147230	10	CE14	soeholt	digester	32.8244	52.6718	131	80.1073
432830	1	CE14	Randers	digester	8.10319e-125	41120	5	CE14	soeholt	digester	76.3033	89.5735	211	353.984
54420	2	CE14	Randers	digester	4.31874e-31	240695	5	CE14	soeholt	digester	39.749	52.7197	232	119.398
623600	1	CE14	Randers	digester	3.98323e-29	91900	6	CE14	soeholt	digester	65.3846	73.0769	78	105.916
63235	1	CE14	Randers	digester	9.7337e-152	41120	5	CE14	soeholt	digester	94.8113	98.5849	212	422.165
616140	1	CE14	Randers	digester	1.59224e-26	63175	4	CE14	soeholt	digester	48.9051	56.9343	137	100.908
690985	1	CE14	Randers	digester	1.37167e-58	170055	5	CE14	soeholt	digester	50.7937	62.963	186	187.578
350490	2	CE14	Randers	digester	3.8124e-12	208475	2	CE14	soeholt	digester	28.1553	46.6019	198	60.8474
595570	2	CE14	Randers	digester	1.88758e-13	208475	2	CE14	soeholt	digester	29.5652	44.7826	222	64.6994
192660	1	CE14	Randers	digester	2.38804e-148	171605	6	CE14	soeholt	digester	80.212	86.9258	283	419.853
578625	1	CE14	Randers	digester	1.83065e-69	264605	6	CE14	soeholt	digester	44.0559	61.1888	283	219.164
734045	2	CE14	Randers	digester	7.96471e-34	147230	10	CE14	soeholt	digester	73.4177	86.0759	79	123.635
252720	2	CE15	Randers	digester	2.56497e-80	237925	10	CE15	soeholt	digester	42.3423	54.6547	333	252.677
274765	2	CE15	Randers	digester	8.24801e-09	237925	10	CE15	soeholt	digester	34.7826	53.2609	80	50.447
473105	1	CE15	Randers	digester	8.52833e-06	237925	10	CE15	soeholt	digester	38.9831	54.2373	58	43.8986
178405	1	CE15	Randers	digester	3.9936e-36	237925	10	CE15	soeholt	digester	32.6754	47.5877	401	137.117
305095	1	CE15	Randers	digester	9.46918e-134	40450	3	CE15	soeholt	digester	64.0523	71.8954	291	388.652
363015	1	CE15	Randers	digester		not available
70860	1	CE15	Randers	digester	1.47365e-41	237925	10	CE15	soeholt	digester	29.5508	43.7352	395	155.992
737925	1	CE15	Randers	digester	4.267e-43	237925	10	CE15	soeholt	digester	32.419	46.1347	392	156.762
77195	1	CE15	Randers	digester	3.60355e-50	237925	10	CE15	soeholt	digester	32.9268	47.0732	401	176.407
65915	1	CE15	Randers	digester	7.40259e-164	129630	8	GH78	soeholt	digester	47.2897	63.3645	514	494.582
234060	2	CE15	Randers	digester	2.80778e-69	40450	3	CE15	soeholt	digester	56.6667	72.2222	180	214.927
363100	1	CE15	Randers	digester	3.96314e-38	237925	10	CE15	soeholt	digester	32.6816	48.0447	307	141.354
556420	1	CE16	Randers	digester		not available
453070	2	CE3	Randers	digester	1.38149e-05	265455	9	GT2	soeholt	digester	53.4884	67.4419	43	43.5134
93180	1	CE3	Randers	digester	2.05229e-06	77825	1	CE3	soeholt	digester	31.5789	49.1228	287	50.8322
255380	1	CE3	Randers	digester	1.85877e-14	117280	7	CE3	soeholt	digester	34.9693	50.6024	193	74.3294
571105	1	CE3	Randers	digester	2.25359e-06	36170	5	CE8	soeholt	digester	35.0515	51.5464	89	47.7506
434335	1	CE3	Randers	digester	0	141620	7	CE3	soeholt	digester	100	100	287	577.785
93755	1	CE3	Randers	digester	5.86214e-05	17355	9	CE3	soeholt	digester	31.3253	44.5783	158	44.2838
434340	1	CE3	Randers	digester	1.26256e-147	8175	4	CE3	soeholt	digester	99.5745	99.5745	235	419.468
196975	1	CE3	Randers	digester	0	186325	4	CE3	soeholt	digester	99.3776	99.3776	482	943.34
93750	1	CE3	Randers	digester	0.008416	246515	7	GT28	soeholt	digester	22.6872	38.1057	422	37.3502
414885	2	CE3	Randers	digester	1.11576e-136	112590	6	CE3	soeholt	digester	42.9224	54.9467	1050	482.256
713420	1	CE3	Randers	digester	3.02091e-14	221545	6	CE3	soeholt	digester	38.0952	55.5556	233	73.559
571130	1	CE3	Randers	digester	0.0229605	158395	4	GH27	soeholt	digester	27.2727	49.0909	55	33.4982
26895	1	CE3	Randers	digester	0	203415	6	PL11	soeholt	digester	52.6496	68.3761	568	598.201
93480	1	CE3	Randers	digester	3.08031e-12	36170	5	CE8	soeholt	digester	41.8919	52.027	158	70.4774
295615	2	CE3	Randers	digester	0	117280	7	CE3	soeholt	digester	99.9004	99.9004	1004	1949.87
249765	2	CE3	Randers	digester	0	143035	7	CE3	soeholt	digester	100	100	649	1177.93
400525	1	CE3	Randers	digester	0	92980	7	CE3	soeholt	digester	100	100	422	685.641
638565	1	CE3	Randers	digester	3.46484e-152	256495	4	CE3	soeholt	digester	100	100	262	434.876
498955	1	CE3	Randers	digester	1.53263e-06	17355	9	CE3	soeholt	digester	26.556	41.0526	331	47.3654
28270	2	CE3	Randers	digester	0.353869	165980	5	GT2	soeholt	digester	30.1887	49.0566	53	28.8758
420090	1	CE3	Randers	digester	2.86133e-176	133520	4	PL11	soeholt	digester	100	100	337	498.434
640150	1	CE3	Randers	digester	0.000349063	77825	1	CE3	soeholt	digester	31.5789	53.6842	87	36.965
683600	1	CE3	Randers	digester	0	186325	4	CE3	soeholt	digester	99.7908	99.7908	478	929.858
205420	2	CE3	Randers	digester	1.25188e-70	96775	5	CE3	soeholt	digester	46.9388	62.2449	292	224.172
92430	1	CE3	Randers	digester	0.0118087	245000	8	CE3	soeholt	digester	39.5833	60.4167	48	36.5798
405040	1	CE3	Randers	digester	2.35404e-38	112590	6	CE3	soeholt	digester	35.31	47.6082	475	150.599
93740	1	CE3	Randers	digester	0.000316728	245000	8	CE3	soeholt	digester	37.7049	62.2951	61	42.3578
289430	1	CE3	Randers	digester	3.14848e-57	855	3	GH5	soeholt	digester	40.5844	55.8442	298	206.838
597340	1	CE3	Randers	digester	3.91826e-20	197465	5	CE3	soeholt	digester	33.8462	50.7692	483	93.2041
644130	1	CE3	Randers	digester	1.24254e-13	144140	9	PL11	soeholt	digester	25.5319	47.3684	233	70.4774
189185	2	CE3	Randers	digester	1.14271e-35	146110	6	CE3	soeholt	digester	37.0787	50	596	144.436
485280	2	CE3	Randers	digester	2.09893e-62	207525	7	CE3	soeholt	digester	41.5042	57.6602	344	205.682
201435	2	CE3	Randers	digester	2.19172e-62	223685	5	CE3	soeholt	digester	31.9703	50.1859	509	213.772
460930	1	CE3	Randers	digester	5.21555e-62	223685	5	CE3	soeholt	digester	32.4022	49.7207	509	212.616
683695	1	CE3	Randers	digester	1.29739e-113	125025	5	CE3	soeholt	digester	45.2381	62.5	498	348.591
335045	1	CE3	Randers	digester	3.81711e-17	17355	9	CE3	soeholt	digester	34.1176	48.2353	305	82.4185
659495	1	CE4	Randers	digester	3.87443e-35	259235	5	CE4	soeholt	digester	34.5133	53.5398	226	130.568
145205	1	CE4	Randers	digester	3.91254e-19	91590	4	GT2	soeholt	digester	51.9481	63.6364	77	79.7221
194800	2	CE4	Randers	digester	3.52174e-18	265185	4	GT2	soeholt	digester	40.6699	54.5455	201	82.4185
67850	1	CE4	Randers	digester	5.85755e-154	1710	8	GT2	soeholt	digester	99.0431	99.0431	209	427.172
594450	1	CE4	Randers	digester	7.95743e-31	197310	9	CE4	soeholt	digester	39.6341	58.5366	162	114.39
378590	1	CE4	Randers	digester	1.23349e-81	223220	1	CE4	soeholt	digester	58.9623	71.2264	210	248.825
577395	1	CE4	Randers	digester	8.10386e-131	1710	8	GT2	soeholt	digester	91.3876	95.2153	209	368.622
396000	1	CE4	Randers	digester	4.10123e-106	41620	6	CE4	soeholt	digester	66.8016	78.9474	247	327.02
671010	1	CE4	Randers	digester	6.14758e-27	74915	5	CE4	soeholt	digester	35.4286	54.2857	173	104.375
568220	2	CE4	Randers	digester	0	263810	9	CE4	soeholt	digester	89.1837	94.4898	488	898.271
726760	1	CE4	Randers	digester	9.20938e-162	197310	9	CE4	soeholt	digester	99.5536	100	224	450.669
39620	1	CE4	Randers	digester	9.99891e-152	14970	5	CE4	soeholt	digester	99.5283	100	212	431.795
40195	1	CE4	Randers	digester	6.89033e-141	223220	1	CE4	soeholt	digester	100	100	215	399.823
417210	2	CE4	Randers	digester	1.60712e-19	85045	7	GH0	soeholt	digester	48.4211	54.7368	90	82.4185
148505	1	CE4	Randers	digester	2.33346e-35	124500	4	CE4	soeholt	digester	46.9027	63.7168	113	123.25
369940	1	CE4	Randers	digester	2.19271e-29	259235	5	CE4	soeholt	digester	43.9394	62.8788	132	110.923
275685	2	CE4	Randers	digester	1.60642e-32	266440	3	CE4	soeholt	digester	33.3333	50.2283	213	121.709
214655	1	CE4	Randers	digester	3.75244e-46	207315	5	CE12	soeholt	digester	42.7807	62.0321	187	164.081
32925	2	CE4	Randers	digester	3.31755e-35	214740	3	CE4	soeholt	digester	40.884	55.8011	177	128.642
118770	1	CE4	Randers	digester	4.42383e-33	227005	5	CE4	soeholt	digester	42.1622	52.973	175	121.709
86255	1	CE4	Randers	digester	0	41620	6	CE4	soeholt	digester	99.8786	100	824	1683.69
194775	2	CE4	Randers	digester	2.59025e-87	182140	4	CE4	soeholt	digester	41.7957	59.4427	323	266.929
482170	1	CE4	Randers	digester	3.36016e-32	72070	8	GH23	soeholt	digester	30.1676	45.8101	324	124.79
666840	1	CE4	Randers	digester	3.08435e-34	178765	8	CE4	soeholt	digester	35.7513	52.3316	192	127.102
181005	1	CE4	Randers	digester	0	41620	6	CE4	soeholt	digester	51.6364	65.9394	802	786.949
141420	2	CE4	Randers	digester	3.38328e-18	187700	6	GT2	soeholt	digester	51.9481	64.9351	77	76.2554
191855	1	CE4	Randers	digester	9.7765e-85	190590	4	GT2	soeholt	digester	57.7778	72.2222	270	259.61
24790	2	CE4	Randers	digester	1.92382e-37	47910	6	CE4	soeholt	digester	37.7358	57.0755	211	134.42
436825	1	CE4	Randers	digester	5.4251e-29	74915	5	CE4	soeholt	digester	32.381	51.9048	202	110.153
121875	2	CE4	Randers	digester	3.28193e-79	188260	7	CE4	soeholt	digester	52.5346	67.7419	217	244.202
189465	1	CE4	Randers	digester	1.49845e-16	171600	5	CE4	soeholt	digester	32.0652	50.5435	173	77.0258
492720	1	CE4	Randers	digester	8.97045e-32	227005	5	CE4	soeholt	digester	40	52.973	175	118.242
263975	2	CE4	Randers	digester	1.96178e-57	230060	3	GT2	soeholt	digester	45.5	64	200	187.963
555090	1	CE4	Randers	digester	3.89409e-162	9865	3	CE4	soeholt	digester	97.2222	98.0159	252	453.751
647640	1	CE4	Randers	digester	9.52958e-50	1710	8	GT2	soeholt	digester	49.3333	62	150	159.844
451940	2	CE4	Randers	digester	1.11749e-31	176085	8	GT2	soeholt	digester	34.7418	50.7042	211	115.931
598790	2	CE4	Randers	digester	4.09632e-137	132320	6	CE4	soeholt	digester	79.8387	82.6613	241	389.037
331355	2	CE4	Randers	digester	4.64444e-66	34620	6	GT2	soeholt	digester	45.0216	65.368	231	205.682
318185	2	CE4	Randers	digester	3.25406e-21	197310	9	CE4	soeholt	digester	36.0947	53.2544	163	87.4261
396005	1	CE4	Randers	digester	3.17213e-110	41620	6	CE4	soeholt	digester	65.0206	78.1893	243	337.806
524325	1	CE4	Randers	digester	1.28316e-83	62250	9	CE4	soeholt	digester	52.8926	66.9421	241	251.906
239785	2	CE4	Randers	digester	1.52114e-47	41620	6	CE4	soeholt	digester	49.0196	68.6275	153	163.696
405985	2	CE4	Randers	digester	4.5406e-25	43140	2	CE4	soeholt	digester	33.1658	53.7688	197	99.7525
86410	2	CE4	Randers	digester	1.10559e-161	74915	5	CE4	soeholt	digester	100	100	239	450.284
514925	2	CE4	Randers	digester	0	41620	6	CE4	soeholt	digester	51.3605	64.6259	577	534.643
194675	2	CE4	Randers	digester	1.83334e-59	41335	8	CE4	soeholt	digester	37.3529	50.5882	311	195.282
746805	2	CE4	Randers	digester	1.45412e-13	265185	4	GT2	soeholt	digester	51.5152	63.6364	66	63.5438
385270	2	CE6	Randers	digester	1.58846e-12	107755	10	CE6	soeholt	digester	34.4086	53.7634	87	60.077
34940	1	CE6	Randers	digester	0	238625	5	CE6	soeholt	digester	99.3827	99.6914	648	1228
373840	2	CE6	Randers	digester	8.8505e-61	171860	9	CE6	soeholt	digester	50.9009	68.9189	221	212.616
76880	1	CE6	Randers	digester	5.79298e-74	171860	9	CE6	soeholt	digester	51.7647	69.4118	253	250.366
214765	1	CE6	Randers	digester	1.37742e-104	171860	9	CE6	soeholt	digester	60.9195	74.7126	260	319.701
31065	1	CE6	Randers	digester	0	1655	1	GH20	soeholt	digester	100	100	344	710.679
51685	1	CE6	Randers	digester	0	172950	10	CE1	soeholt	digester	85.7143	92.602	392	692.575
415050	1	CE6	Randers	digester	2.41785e-99	171860	9	CE6	soeholt	digester	56.9853	72.4265	271	306.22
4455	1	CE6	Randers	digester	4.86111e-96	171860	9	CE6	soeholt	digester	55.1471	72.0588	271	297.36
50280	2	CE7	Randers	digester	2.6984e-152	220685	9	CE7	soeholt	digester	65.4206	76.324	319	432.95
285240	2	CE7	Randers	digester	4.40796e-78	264985	2	CE7	soeholt	digester	59.4737	71.5789	190	235.728
524785	1	CE7	Randers	digester	0	237750	4	CE7	soeholt	digester	72	83.6923	325	510.375
306600	2	CE7	Randers	digester	2.75608e-127	58830	9	CE7	soeholt	digester	66.426	77.2563	277	368.622
490325	1	CE7	Randers	digester	1.14367e-25	110575	7	CE7	soeholt	digester	30.4636	44.0397	278	106.301
187040	1	CE7	Randers	digester	0	110575	7	CE7	soeholt	digester	99.8282	99.8282	582	1120.15
285250	2	CE7	Randers	digester	9.22851e-60	39100	3	CE7	soeholt	digester	69.8276	85.3448	116	182.956
180275	2	CE8	Randers	digester	7.75622e-18	15920	8	CE3	soeholt	digester	46.2366	66.6667	93	84.3445
204385	1	CE8	Randers	digester	0.221011	220385	6	GH18	soeholt	digester	25.1572	37.1069	121	30.8018
188975	1	CE8	Randers	digester	0.00180312	36170	5	CE8	soeholt	digester	38.4615	57.6923	92	35.4242
464630	1	CE8	Randers	digester	0.525547	127230	3	GT83	soeholt	digester	50	63.6364	22	27.7202
64600	1	CE9	Randers	digester	1.86236e-85	67685	1	CE9	soeholt	digester	40.7895	64.8026	303	261.922
269700	1	CE9	Randers	digester	7.72594e-49	201080	8	CE9	soeholt	digester	53.4392	69.3122	189	163.696
256580	2	CE9	Randers	digester	1.058e-65	184865	8	CE9	soeholt	digester	40.7609	55.163	363	214.542
73740	1	CE9	Randers	digester	0	140695	6	CE9	soeholt	digester	100	100	371	750.74
295445	1	CE9	Randers	digester	0	192530	3	CE9	soeholt	digester	100	100	384	788.489
618475	2	CE9	Randers	digester	3.83293e-40	180490	5	CE9	soeholt	digester	51.8519	68.1481	135	143.28
203245	2	CE9	Randers	digester	5.89753e-84	190125	7	CE9	soeholt	digester	48.5437	65.0485	302	261.922
13910	1	CE9	Randers	digester	9.07801e-88	34610	10	CE9	soeholt	digester	37.6083	49.74	564	284.648
634965	1	CE9	Randers	digester	0	180545	9	CE9	soeholt	digester	92.1127	92.1127	355	665.226
212230	1	CE9	Randers	digester	9.37258e-31	184865	8	CE9	soeholt	digester	32.1875	50.3125	307	118.627
152985	1	CE9	Randers	digester	1.17675e-38	180490	5	CE9	soeholt	digester	34.1085	51.5504	245	140.584
454800	1	CE9	Randers	digester	7.56442e-34	190125	7	CE9	soeholt	digester	39.8551	50.7246	263	129.798
393290	2	CE9	Randers	digester	9.71617e-28	257870	2	CE9	soeholt	digester	52.4272	66.0194	103	100.138
259530	1	CE9	Randers	digester	1.28067e-65	192530	3	CE9	soeholt	digester	33.0729	52.6042	376	214.927
216765	1	CE9	Randers	digester	0	140695	6	CE9	soeholt	digester	89.7574	94.6092	371	684.871
596515	2	CE9	Randers	digester	5.4471e-27	184865	8	CE9	soeholt	digester	78.9474	89.4737	57	102.449
379685	1	CE9	Randers	digester	4.8139e-29	263365	8	CE9	soeholt	digester	33.6449	52.3364	207	112.849
452040	1	CE9	Randers	digester	0	184865	8	CE9	soeholt	digester	86.1333	94.4	375	671.774
315320	1	CE9	Randers	digester	3.44941e-57	184865	8	CE9	soeholt	digester	35.9281	54.1916	326	192.586
253765	2	CE9	Randers	digester	3.99688e-61	241115	8	CE9	soeholt	digester	38.1107	54.7231	307	200.29
661080	1	CE9	Randers	digester	0	180490	5	CE9	soeholt	digester	98.9924	99.4962	397	741.88
178120	1	CE9	Randers	digester	2.26103e-74	192835	4	CE9	soeholt	digester	34.4828	56.2334	372	237.269
99770	2	GH0	Randers	digester	7.1774e-80	170260	6	GH0	soeholt	digester	55.6604	72.1698	208	246.899
535115	1	GH0	Randers	digester	5.78587e-76	176905	8	GH0	soeholt	digester	31.746	46.4286	496	252.677
85900	1	GH0	Randers	digester	0	170260	6	GH0	soeholt	digester	100	100	444	908.672
705925	2	GH0	Randers	digester	3.47864e-35	178620	2	GH0	soeholt	digester	56.3107	69.9029	103	128.257
704860	2	GH0	Randers	digester	1.98707e-76	84235	1	GH0	soeholt	digester	60	72.1951	205	245.743
113330	2	GH0	Randers	digester	2.23548e-91	228610	4	GH0	soeholt	digester	42.9003	61.3293	327	282.722
590295	1	GH0	Randers	digester	1.7014e-43	207255	10	GH0	soeholt	digester	57.1429	68.9076	118	146.747
522135	1	GH0	Randers	digester	9.60509e-110	136605	5	GH0	soeholt	digester	61.6236	71.9557	271	333.183
610835	1	GH0	Randers	digester	3.12123e-160	195730	5	GH0	soeholt	digester	68.0352	79.1789	341	454.136
732815	2	GH0	Randers	digester	0	24075	8	GH0	soeholt	digester	86.5517	92.4138	290	537.724
575880	2	GH0	Randers	digester	2.53112e-69	178495	6	GH0	soeholt	digester	46.6912	63.2353	262	226.483
631250	2	GH0	Randers	digester	6.94747e-47	84235	1	GH0	soeholt	digester	86.6667	95	90	167.162
263580	1	GH0	Randers	digester	0	170260	6	GH0	soeholt	digester	91.4221	96.8397	443	847.04
77315	2	GH0	Randers	digester	6.3035e-125	136605	5	GH0	soeholt	digester	46.2103	63.8142	391	377.481
711180	1	GH0	Randers	digester	1.742e-165	178495	6	GH0	soeholt	digester	58.7963	72.4537	432	478.789
443650	1	GH0	Randers	digester	0	81390	1	GH0	soeholt	digester	100	100	423	772.696
583385	2	GH0	Randers	digester	2.18021e-93	125300	8	GH0	soeholt	digester	83.2258	87.7419	155	270.781
100620	1	GH0	Randers	digester	0	170260	6	GH0	soeholt	digester	60.4878	74.878	408	525.013
736525	1	GH0	Randers	digester	4.06358e-76	133810	4	GH0	soeholt	digester	49.7835	67.5325	229	236.113
399720	2	GH0	Randers	digester	1.52107e-122	207255	10	GH0	soeholt	digester	65.4676	74.1007	278	366.696
630695	2	GH0	Randers	digester	2.90391e-77	178620	2	GH0	soeholt	digester	34.9099	57.4324	423	248.44
201450	1	GH0	Randers	digester	1.90987e-142	170260	6	GH0	soeholt	digester	62.5407	76.873	307	413.305
112905	1	GH0	Randers	digester	0	216975	1	GH0	soeholt	digester	75.6831	86.3388	366	596.66
442095	2	GH0	Randers	digester	4.02449e-159	195730	5	GH0	soeholt	digester	67.2566	77.2861	339	451.44
704865	2	GH0	Randers	digester	2.74326e-26	84235	1	GH0	soeholt	digester	63.3803	76.0563	71	101.679
583970	1	GH0	Randers	digester	6.93232e-118	157480	1	GH0	soeholt	digester	100	100	198	347.436
464935	2	GH0	Randers	digester	7.52423e-88	136605	5	GH0	soeholt	digester	48.3108	62.5	294	275.404
552670	1	GH0	Randers	digester	0	87055	7	GH0	soeholt	digester	67.81	79.9472	379	514.998
464925	2	GH0	Randers	digester	4.18893e-111	173285	9	GH0	soeholt	digester	55.5556	69.0236	285	328.946
515660	2	GH0	Randers	digester	8.72398e-64	226510	1	GH133	soeholt	digester	38.1188	53.4653	381	228.024
515830	2	GH0	Randers	digester	3.70895e-173	87055	7	GH0	soeholt	digester	79.7251	90.0344	291	491.5
631245	2	GH0	Randers	digester	1.96635e-77	84235	1	GH0	soeholt	digester	87.5	90.1316	152	250.366
18405	1	GH0	Randers	digester	1.28793e-113	192765	6	GH0	soeholt	digester	27.4882	42.3697	1010	377.867
574980	1	GH0	Randers	digester	4.84811e-157	195730	5	GH0	soeholt	digester	63.0952	76.4881	336	446.047
41205	2	GH0	Randers	digester	1.20409e-166	170260	6	GH0	soeholt	digester	52.7273	70.4545	436	479.174
192705	2	GH0	Randers	digester	3.76755e-92	228610	4	GH0	soeholt	digester	43.7681	60.8696	345	284.648
668585	2	GH0	Randers	digester	3.54581e-128	178495	6	GH0	soeholt	digester	66.6667	79.7101	273	378.637
681235	1	GH0	Randers	digester	1.36768e-61	207255	10	GH0	soeholt	digester	58.5526	73.0263	151	196.823
297510	1	GH0	Randers	digester	2.91223e-131	120730	10	GH0	soeholt	digester	63.3094	75.5396	278	384.8
310655	1	GH0	Randers	digester	3.07163e-108	15340	2	GH0	soeholt	digester	49.5114	65.1466	307	322.013
592470	2	GH0	Randers	digester	2.66142e-130	178495	6	GH0	soeholt	digester	55.1429	66.5714	331	382.489
157485	2	GH0	Randers	digester	0.0548816	230810	1	GH78	soeholt	digester	29.078	41.844	132	32.3426
249850	1	GH0	Randers	digester	1.21743e-154	170260	6	GH0	soeholt	digester	53.5308	68.3371	437	447.973
17770	1	GH0	Randers	digester	1.52139e-11	108310	7	GH33	soeholt	digester	26.1194	38.5572	378	65.855
656210	2	GH0	Randers	digester	3.78302e-35	178495	6	GH0	soeholt	digester	66.0194	74.7573	103	127.872
135545	2	GH0	Randers	digester	4.52051e-11	225385	2	GH0	soeholt	digester	24.4755	41.2587	282	61.6178
705915	2	GH0	Randers	digester	3.91465e-38	14840	4	GH0	soeholt	digester	53.5433	69.2913	126	133.65
694490	2	GH0	Randers	digester	0	150770	8	GH0	soeholt	digester	83.547	88.2479	468	816.609
744125	1	GH0	Randers	digester	0	170260	6	GH0	soeholt	digester	62.8635	76.2864	442	569.311
249770	2	GH1	Randers	digester	9.24468e-58	1195	6	GH1	soeholt	digester	77.2727	86.3636	110	185.267
197175	1	GH1	Randers	digester	0	47125	2	GH1	soeholt	digester	57.2727	75	440	552.747
637715	1	GH1	Randers	digester	2.13045e-105	1195	6	GH1	soeholt	digester	52.2034	68.1356	293	319.701
220935	1	GH1	Randers	digester	0	192130	8	GH1	soeholt	digester	56.1947	72.5664	442	519.62
637800	2	GH1	Randers	digester	3.04093e-42	204755	10	GH1	soeholt	digester	37.9808	56.7308	207	149.828
338060	2	GH1	Randers	digester	7.38104e-29	84730	4	GH1	soeholt	digester	43.1034	58.6207	114	106.686
229785	2	GH1	Randers	digester	5.23072e-86	85750	7	GH1	soeholt	digester	36.019	55.2133	421	270.781
59715	2	GH1	Randers	digester	0	85750	7	GH1	soeholt	digester	100	100	481	957.977
24340	2	GH1	Randers	digester	3.0007e-52	133410	2	GH1	soeholt	digester	45.7143	65.7143	174	173.711
338055	2	GH1	Randers	digester	2.95767e-14	73815	3	GH1	soeholt	digester	39.2405	64.557	78	67.3958
637795	2	GH1	Randers	digester	1.2298e-69	84730	4	GH1	soeholt	digester	53.9326	69.6629	178	214.542
206090	1	GH1	Randers	digester	1.27464e-131	151545	5	GH1	soeholt	digester	46.875	61.8304	444	389.808
723185	2	GH1	Randers	digester	6.40311e-51	128855	3	GH1	soeholt	digester	41.4729	54.6512	250	171.785
429055	2	GH1	Randers	digester	1.68845e-79	92750	8	GH1	soeholt	digester	73.9726	83.5616	146	235.728
714235	1	GH1	Randers	digester	0	227850	10	GH1	soeholt	digester	100	100	507	936.791
497900	2	GH1	Randers	digester	1.27775e-134	85750	7	GH1	soeholt	digester	52.9412	64.7059	398	397.897
469445	1	GH1	Randers	digester	2.77777e-109	133410	2	GH1	soeholt	digester	59.9206	74.6032	252	325.094
46190	2	GH1	Randers	digester	0	1195	6	GH1	soeholt	digester	81.6742	90.4977	442	788.875
148475	2	GH1	Randers	digester	1.15018e-161	114055	3	GH1	soeholt	digester	55.2106	68.9579	451	466.848
375665	1	GH1	Randers	digester	2.23579e-74	85750	7	GH1	soeholt	digester	36.253	54.2579	400	239.965
214790	2	GH1	Randers	digester	7.28862e-58	73815	3	GH1	soeholt	digester	100	100	106	182.956
450350	2	GH1	Randers	digester	0	47125	2	GH1	soeholt	digester	58.1818	73.1818	440	541.962
641320	2	GH10	Randers	digester	1.00656e-23	8805	9	GH10	soeholt	digester	28.9474	47.3684	222	97.0561
488260	2	GH10	Randers	digester	1.99231e-30	112805	3	GH10	soeholt	digester	29.8507	46.2687	280	117.857
228015	1	GH10	Randers	digester	6.16901e-24	8805	9	GH10	soeholt	digester	31.8182	47.7273	241	102.449
289515	2	GH10	Randers	digester	7.72506e-23	112805	3	GH10	soeholt	digester	45.5446	65.3465	91	88.1965
400780	1	GH10	Randers	digester	1.62547e-46	8805	9	GH10	soeholt	digester	31.701	50.2577	362	168.318
717825	2	GH10	Randers	digester	1.16435e-23	216030	5	GH10	soeholt	digester	45.4545	63.6364	98	95.9005
70825	1	GH10	Randers	digester	9.34673e-79	216030	5	GH10	soeholt	digester	40.2857	58	345	253.832
29075	1	GH10	Randers	digester	3.5779e-117	8805	9	GH10	soeholt	digester	51.735	68.4543	317	345.895
119890	1	GH10	Randers	digester	1.04151e-120	8805	9	GH10	soeholt	digester	47.5543	64.6739	368	355.91
76210	1	GH10	Randers	digester	4.75073e-139	8805	9	GH10	soeholt	digester	51.0582	68.254	373	404.06
412310	2	GH10	Randers	digester	0.0675834	93110	5	GH18	soeholt	digester	30	42.8571	57	32.7278
26755	1	GH10	Randers	digester	3.24294e-22	216030	5	GH10	soeholt	digester	28.1481	47.037	269	98.9821
51925	1	GH10	Randers	digester	2.00426e-25	216030	5	GH10	soeholt	digester	30.8725	48.3221	284	108.612
119660	1	GH10	Randers	digester	2.3303e-75	8805	9	GH10	soeholt	digester	38.9262	60.0671	297	235.728
736590	2	GH10	Randers	digester	8.1572e-51	216030	5	GH10	soeholt	digester	29.0476	51.6667	381	180.259
34965	1	GH10	Randers	digester	0	8805	9	GH10	soeholt	digester	100	100	373	770
195095	2	GH10	Randers	digester	4.16705e-89	268825	7	GH10	soeholt	digester	100	100	129	266.544
455380	1	GH10	Randers	digester	4.42142e-80	8805	9	GH10	soeholt	digester	37.1084	53.9759	364	252.292
78265	2	GH10	Randers	digester	6.52395e-115	8805	9	GH10	soeholt	digester	47.851	63.6103	349	340.117
356815	1	GH10	Randers	digester	3.9225e-81	8805	9	GH10	soeholt	digester	36.1446	54.4578	364	254.988
108810	1	GH10	Randers	digester	7.3855e-83	8805	9	GH10	soeholt	digester	37.8641	54.8544	364	259.61
189055	2	GH10	Randers	digester	6.40938e-130	8805	9	GH10	soeholt	digester	53.0435	68.6957	343	379.407
421985	1	GH102	Randers	digester	1.06815e-53	186585	3	GH102	soeholt	digester	45.7265	61.1111	234	179.489
102235	2	GH102	Randers	digester	2.2952e-68	154730	5	GH102	soeholt	digester	43.0769	54.6154	260	213.386
246090	1	GH102	Randers	digester	2.53146e-67	58185	5	GH102	soeholt	digester	45.098	60.3922	251	215.698
16065	2	GH102	Randers	digester	8.67743e-45	186585	3	GH102	soeholt	digester	42.8571	60.989	182	151.754
340100	1	GH105	Randers	digester	8.13436e-20	131915	10	GH105	soeholt	digester	27.6515	43.5606	213	88.9669
26710	1	GH105	Randers	digester	1.00862e-65	131915	10	GH105	soeholt	digester	34.0153	54.2199	384	226.483
115645	2	GH105	Randers	digester	8.87605e-18	131915	10	GH105	soeholt	digester	33.3333	52.7778	140	78.1814
357965	1	GH105	Randers	digester	0.531943	144775	6	GT35	soeholt	digester	36	54	45	28.4906
384640	1	GH105	Randers	digester	1.87968e-43	131915	10	GH105	soeholt	digester	37.4408	57.8199	210	156.377
745210	1	GH105	Randers	digester	1.1602e-09	131915	10	GH105	soeholt	digester	24.0385	41.8269	198	55.4546
51885	1	GH105	Randers	digester	1.94468e-58	223680	2	GH105	soeholt	digester	34.1463	53.1165	343	196.052
478220	1	GH105	Randers	digester	1.48169e-28	131915	10	GH105	soeholt	digester	31.7597	51.073	208	113.62
535960	1	GH105	Randers	digester	2.00048e-44	223680	2	GH105	soeholt	digester	34.4828	51.0972	310	162.54
132545	1	GH105	Randers	digester	2.04873e-33	131915	10	GH105	soeholt	digester	33.0317	50.2262	220	127.487
411300	1	GH105	Randers	digester	7.23414e-13	131915	10	GH105	soeholt	digester	25.5208	45.8333	174	66.2402
46810	1	GH105	Randers	digester	4.04174e-90	223680	2	GH105	soeholt	digester	44.0922	57.9251	337	278.87
15605	2	GH105	Randers	digester	2.91904e-17	223680	2	GH105	soeholt	digester	30.4124	47.9381	184	77.7962
652630	2	GH106	Randers	digester	3.50262e-54	131955	7	GH106	soeholt	digester	51.1111	68.8889	177	185.652
731280	1	GH106	Randers	digester	8.38204e-44	169995	6	GH106	soeholt	digester	33.1343	49.5522	310	161.384
726150	2	GH106	Randers	digester	1.04899e-43	131955	7	GH106	soeholt	digester	46.5608	65.8228	187	160.999
709435	1	GH106	Randers	digester	1.18674e-60	33055	7	GH106	soeholt	digester	31.5	48	377	206.068
624280	1	GH106	Randers	digester	2.1203e-180	131955	7	GH106	soeholt	digester	49.5922	63.9478	595	543.502
216265	2	GH106	Randers	digester	2.73955e-21	156110	7	GH106	soeholt	digester	60.274	71.2329	71	87.4261
63850	1	GH106	Randers	digester	3.51794e-38	259095	1	GH106	soeholt	digester	38.5787	51.7766	161	141.739
726145	2	GH106	Randers	digester	4.14398e-38	193055	7	GH106	soeholt	digester	42.4528	54.2453	205	143.28
384505	1	GH106	Randers	digester	2.32591e-66	131955	7	GH106	soeholt	digester	37.963	53.3951	306	224.942
464185	2	GH106	Randers	digester	1.57184e-29	131955	7	GH106	soeholt	digester	39.0805	56.3218	170	114.775
17390	1	GH106	Randers	digester	1.35368e-124	169995	6	GH106	soeholt	digester	35.3261	48.913	860	415.616
231485	2	GH106	Randers	digester	1.45585e-28	259095	1	GH106	soeholt	digester	45.1327	62.8319	113	110.538
674700	1	GH106	Randers	digester	6.18432e-64	259095	1	GH106	soeholt	digester	34.1538	52.9231	285	216.853
403165	2	GH106	Randers	digester	7.77481e-57	131955	7	GH106	soeholt	digester	48.2051	65.641	195	197.593
26970	1	GH106	Randers	digester	0	259095	1	GH106	soeholt	digester	38.517	54.8919	913	662.144
82175	1	GH106	Randers	digester	0	131955	7	GH106	soeholt	digester	45.2381	62.5	718	635.565
202000	1	GH109	Randers	digester	0	137260	1	GH109	soeholt	digester	99.7951	99.7951	488	984.556
707755	1	GH109	Randers	digester	0	208675	10	GH109	soeholt	digester	61.8721	75.7991	438	560.836
29395	1	GH109	Randers	digester	0	243560	1	GH109	soeholt	digester	99.7976	100	494	989.949
208105	1	GH109	Randers	digester	0	244620	10	GH109	soeholt	digester	77.4617	87.0897	457	685.641
688115	2	GH109	Randers	digester	1.12724e-77	34395	3	GH109	soeholt	digester	46.5116	60.0775	256	239.58
600885	1	GH109	Randers	digester	0	264180	10	GH109	soeholt	digester	79.3696	89.3983	348	608.216
358890	2	GH109	Randers	digester	4.85361e-82	264180	10	GH109	soeholt	digester	100	100	114	248.054
8935	2	GH109	Randers	digester	2.37037e-171	128095	4	GH109	soeholt	digester	54.1568	75.0594	420	492.271
22010	1	GH109	Randers	digester	0	128095	4	GH109	soeholt	digester	65.8009	78.1385	462	637.876
28325	1	GH109	Randers	digester	0	137260	1	GH109	soeholt	digester	92.2131	96.1066	488	896.73
357890	1	GH109	Randers	digester	0	137260	1	GH109	soeholt	digester	63.5246	75.8197	479	640.958
159090	2	GH109	Randers	digester	2.82764e-58	137260	1	GH109	soeholt	digester	73.2759	83.6207	116	187.963
738725	1	GH109	Randers	digester	0	128095	4	GH109	soeholt	digester	63.3178	74.0654	428	558.525
399330	2	GH113	Randers	digester	5.94454e-53	124710	1	GH113	soeholt	digester	38.0952	57.5758	228	179.874
183565	2	GH114	Randers	digester	8.76067e-15	18690	6	GH114	soeholt	digester	29.6703	43.956	178	69.3218
372365	1	GH114	Randers	digester	2.24146e-19	18690	6	GH114	soeholt	digester	38.4106	54.9669	143	82.8037
484715	1	GH114	Randers	digester	6.87188e-14	18690	6	GH114	soeholt	digester	31.4607	44.9438	171	67.3958
358580	1	GH114	Randers	digester	7.77302e-17	18690	6	GH114	soeholt	digester	32.4324	47.027	178	75.0998
119195	1	GH115	Randers	digester	0	238620	5	GH115	soeholt	digester	82.5545	89.8235	963	1659.04
289180	2	GH115	Randers	digester	1.0782e-158	238620	5	GH115	soeholt	digester	48.6869	66.8687	495	481.485
58485	2	GH115	Randers	digester	0	238620	5	GH115	soeholt	digester	42.2386	59.9789	941	771.926
228120	1	GH115	Randers	digester	0	238620	5	GH115	soeholt	digester	43.8947	60.5263	942	786.949
34935	1	GH115	Randers	digester	0	238620	5	GH115	soeholt	digester	99.7191	99.8127	1068	1986.46
113420	1	GH115	Randers	digester	0	238620	5	GH115	soeholt	digester	49.74	65.6846	573	549.666
116160	1	GH116	Randers	digester	0	153920	1	GH116	soeholt	digester	48.8784	63.9906	822	780.4
82340	1	GH116	Randers	digester	0	183545	8	GH116	soeholt	digester	64.7436	75.2137	467	594.349
682450	2	GH116	Randers	digester	2.35303e-81	135535	2	GH116	soeholt	digester	60.4278	78.0749	187	253.062
195105	2	GH116	Randers	digester	0	105855	4	GH116	soeholt	digester	99.4987	99.4987	1191	2318.89
334960	2	GH116	Randers	digester	0	243200	4	GH116	soeholt	digester	100	100	299	613.994
67705	2	GH116	Randers	digester	1.59725e-110	107495	6	GH116	soeholt	digester	52.2013	63.8365	311	339.732
131830	1	GH116	Randers	digester	0	30055	2	GH116	soeholt	digester	59.5211	71.1517	862	990.719
26885	1	GH117	Randers	digester	3.35023e-47	263710	1	GH117	soeholt	digester	32.7381	50.5952	323	163.696
589280	2	GH120	Randers	digester	0	206255	9	GH120	soeholt	digester	89.0323	94.5161	310	590.882
114405	1	GH123	Randers	digester	1.21213e-77	129885	10	GH123	soeholt	digester	43.8163	61.1307	279	249.21
67405	1	GH125	Randers	digester	0	120835	7	GH125	soeholt	digester	100	100	477	969.533
424915	1	GH125	Randers	digester	0	120835	7	GH125	soeholt	digester	91.6143	94.9686	477	895.575
483445	1	GH127	Randers	digester	1.25158e-172	143480	8	GH127	soeholt	digester	75.7669	85.5828	326	492.656
43905	1	GH127	Randers	digester	0	111330	6	GH127	soeholt	digester	45.2785	60.5327	799	689.108
47750	1	GH127	Randers	digester	0	124320	9	GH127	soeholt	digester	56.4299	71.4012	514	575.089
502750	1	GH127	Randers	digester	6.06859e-160	124320	9	GH127	soeholt	digester	52.3596	66.5169	439	463.766
446430	1	GH127	Randers	digester	5.92252e-113	17195	6	GH127	soeholt	digester	40.2516	52.673	623	366.696
54835	1	GH127	Randers	digester	0	111330	6	GH127	soeholt	digester	50	66.0061	647	641.728
179585	2	GH127	Randers	digester	4.00144e-172	111330	6	GH127	soeholt	digester	49.0637	67.7903	532	510.76
737965	1	GH127	Randers	digester	6.52122e-97	160980	2	GH127	soeholt	digester	50.8361	67.2241	295	300.056
239290	2	GH127	Randers	digester	1.03418e-88	160980	2	GH127	soeholt	digester	46.9325	61.0429	325	281.567
590165	1	GH127	Randers	digester	0	124320	9	GH127	soeholt	digester	100	100	526	987.252
76905	1	GH127	Randers	digester	0	111330	6	GH127	soeholt	digester	49.6051	64.7709	628	631.328
383370	2	GH127	Randers	digester	0	111330	6	GH127	soeholt	digester	55.3598	67.6946	674	742.651
47895	1	GH127	Randers	digester	0	160980	2	GH127	soeholt	digester	49.5697	64.8881	580	585.104
213895	2	GH127	Randers	digester	1.38232e-106	125070	9	GH127	soeholt	digester	32.8967	48.4716	630	341.273
339835	1	GH127	Randers	digester	4.38748e-160	111330	6	GH127	soeholt	digester	48.4556	62.9344	516	478.019
316990	2	GH127	Randers	digester	4.74339e-44	111330	6	GH127	soeholt	digester	55.8333	72.5	120	153.295
164075	1	GH127	Randers	digester	0	182080	5	GH127	soeholt	digester	100	100	385	743.421
164020	1	GH127	Randers	digester	8.02756e-98	182110	5	GH127	soeholt	digester	100	100	166	297.745
76925	1	GH127	Randers	digester	0	111330	6	GH127	soeholt	digester	46.6334	62.8429	782	710.294
210310	2	GH127	Randers	digester	1.70376e-99	111330	6	GH127	soeholt	digester	31.8182	45.4545	614	325.094
479710	1	GH127	Randers	digester	8.36919e-145	182110	5	GH127	soeholt	digester	61.2565	70.6806	379	428.328
164035	1	GH127	Randers	digester	5.44482e-140	17190	6	GH127	soeholt	digester	97.1074	97.9339	242	409.838
47815	1	GH127	Randers	digester	0	111330	6	GH127	soeholt	digester	47.1744	63.5135	798	748.429
151680	2	GH127	Randers	digester	0	111330	6	GH127	soeholt	digester	47.1178	63.2832	778	715.687
81950	1	GH127	Randers	digester	0	111330	6	GH127	soeholt	digester	51.4925	63.9303	783	703.36
164045	1	GH127	Randers	digester	0	182110	5	GH127	soeholt	digester	99.6008	99.8004	501	974.926
54885	1	GH127	Randers	digester	0	124320	9	GH127	soeholt	digester	57.0611	70.9924	517	573.933
368610	2	GH127	Randers	digester	8.07096e-117	125070	9	GH127	soeholt	digester	47.3958	63.5417	384	358.607
92670	2	GH127	Randers	digester	9.34527e-132	124320	9	GH127	soeholt	digester	60.8309	74.184	337	389.423
240385	1	GH127	Randers	digester	1.63188e-28	160980	2	GH127	soeholt	digester	53.4884	76.7442	86	111.694
18770	1	GH127	Randers	digester	5.59983e-45	76420	5	GH127	soeholt	digester	37.4126	52.4476	274	163.696
722450	1	GH127	Randers	digester	0	160980	2	GH127	soeholt	digester	51.6755	68.0776	565	598.971
307270	1	GH127	Randers	digester	1.47366e-166	198920	2	GH127	soeholt	digester	87.218	92.1053	266	473.011
307275	1	GH127	Randers	digester	3.36037e-180	17195	6	GH127	soeholt	digester	51.0763	65.362	506	523.857
66510	1	GH128	Randers	digester	7.37275e-06	89100	6	GH120	soeholt	digester	25.9459	40.5405	179	45.8246
407860	1	GH129	Randers	digester	0	217435	8	GH129	soeholt	digester	70.5736	82.0449	401	584.719
302725	2	GH13	Randers	digester	6.14817e-136	38310	4	GH13	soeholt	digester	48.5327	61.851	430	405.601
264910	1	GH13	Randers	digester	0	34955	4	GH13	soeholt	digester	99.802	100	505	1030.01
331810	2	GH13	Randers	digester	4.00765e-106	68310	5	GH13	soeholt	digester	79.6875	84.8958	192	322.013
192790	1	GH13	Randers	digester	0	204155	2	GH13	soeholt	digester	99.6825	99.6825	315	650.973
6575	1	GH13	Randers	digester	5.73739e-91	81985	5	GH13	soeholt	digester	37.9242	54.491	470	290.812
561595	2	GH13	Randers	digester	3.7334e-93	266540	4	GH13	soeholt	digester	41.206	55.0251	397	288.5
486605	2	GH13	Randers	digester	0	248515	7	GH13	soeholt	digester	74.6032	85.1852	378	590.882
543040	2	GH13	Randers	digester	4.72329e-27	265475	5	GH13	soeholt	digester	72.5806	85.4839	62	106.686
613785	2	GH13	Randers	digester	9.31035e-98	266770	10	GH13	soeholt	digester	89.6774	91.6129	155	288.115
571470	2	GH13	Randers	digester	1.01145e-138	27820	7	GH13	soeholt	digester	99.4737	99.4737	190	398.282
590375	2	GH13	Randers	digester	7.15928e-178	263200	5	GH13	soeholt	digester	83.1579	92.6316	285	523.472
500415	1	GH13	Randers	digester	0	226125	8	GH13	soeholt	digester	60.4418	73.6948	498	617.461
373160	2	GH13	Randers	digester	1.35459e-138	17955	9	GH13	soeholt	digester	45.9119	58.7002	447	409.838
78950	1	GH13	Randers	digester	1.61949e-156	164840	9	GH13	soeholt	digester	45.5598	65.444	515	477.248
296005	2	GH13	Randers	digester	0	27820	7	GH13	soeholt	digester	79.0433	88.6105	439	745.347
243655	1	GH13	Randers	digester	3.98016e-164	49115	1	GH13	soeholt	digester	43.8655	59.4958	574	488.034
659460	1	GH13	Randers	digester	3.17563e-119	68355	5	GH13	soeholt	digester	85.2792	90.3553	197	353.214
60445	2	GH13	Randers	digester	0	230515	1	GH13	soeholt	digester	65.0273	79.5993	541	775.778
503185	1	GH13	Randers	digester	6.25323e-153	34955	4	GH13	soeholt	digester	65.7321	77.2586	319	442.58
303540	2	GH13	Randers	digester	2.60189e-143	17955	9	GH13	soeholt	digester	53.8622	66.1795	477	431.409
480730	1	GH13	Randers	digester	0	248515	7	GH13	soeholt	digester	100	100	479	992.26
204760	1	GH13	Randers	digester	0	113150	4	GH13	soeholt	digester	45.2121	61.4545	807	665.996
251990	2	GH13	Randers	digester	2.41902e-79	66590	1	GH13	soeholt	digester	64.5833	78.6458	186	247.284
21050	1	GH13	Randers	digester	0	65740	7	GH13	soeholt	digester	99.8374	100	615	1276.54
404170	2	GH13	Randers	digester	1.77153e-133	266540	4	GH13	soeholt	digester	45.5338	59.0414	458	394.815
55830	2	GH13	Randers	digester	0	113150	4	GH13	soeholt	digester	49.2829	65.4498	753	737.258
299080	2	GH13	Randers	digester	1.11422e-150	78345	5	GH13	soeholt	digester	45.7806	60.9705	472	440.269
326195	2	GH13	Randers	digester	2.17182e-174	241290	10	GH13	soeholt	digester	60.8802	73.8386	409	505.753
118420	1	GH13	Randers	digester	0	66590	1	GH13	soeholt	digester	80.1498	88.2022	533	908.672
172700	2	GH13	Randers	digester	0	68310	5	GH13	soeholt	digester	83.4906	89.8585	424	731.865
63410	1	GH13	Randers	digester	0	65735	7	GH13	soeholt	digester	94.7484	97.3742	457	911.753
13445	2	GH13	Randers	digester	0	38570	5	GH13	soeholt	digester	59.772	71.0098	614	751.125
455265	1	GH13	Randers	digester	0	81985	5	GH13	soeholt	digester	63.3528	79.3372	512	716.457
674015	1	GH13	Randers	digester	6.57315e-123	263200	5	GH13	soeholt	digester	70.1195	81.6733	247	377.867
620050	2	GH13	Randers	digester	3.28116e-49	14620	10	GH13	soeholt	digester	50.9434	66.6667	157	168.318
268445	2	GH13	Randers	digester	0	21165	7	GH13	soeholt	digester	79.198	88.4712	397	624.78
89970	2	GH13	Randers	digester	1.91581e-85	54940	6	GH13	soeholt	digester	46.5909	68.9394	264	269.24
708670	2	GH13	Randers	digester	8.22199e-136	176725	5	GH13	soeholt	digester	60.1208	73.4139	331	395.586
494530	2	GH13	Randers	digester	4.58934e-24	9085	7	GH13	soeholt	digester	43.3628	61.0619	110	98.9821
664835	1	GH13	Randers	digester	1.64763e-84	45920	10	GH13	soeholt	digester	47.931	67.2414	290	265.388
296005	1	GH13	Randers	digester	0	34955	4	GH13	soeholt	digester	93.8614	96.8317	505	976.082
297115	2	GH13	Randers	digester	6.34742e-152	265475	5	GH13	soeholt	digester	58.6735	67.8571	392	448.743
391630	2	GH13	Randers	digester	4.16698e-110	105310	10	GH13	soeholt	digester	100	100	154	319.316
171030	1	GH13	Randers	digester	1.16856e-178	54940	6	GH13	soeholt	digester	40.7051	62.5	610	521.931
273115	2	GH13	Randers	digester	0	164840	9	GH13	soeholt	digester	64.4089	76.7241	809	1002.66
213440	2	GH13	Randers	digester	2.71481e-113	3955	6	GH13	soeholt	digester	44.9649	57.8454	392	344.739
469150	2	GH13	Randers	digester	8.96742e-125	241305	7	GH13	soeholt	digester	62.3693	74.5645	287	369.007
169955	2	GH13	Randers	digester	1.43259e-35	81985	5	GH13	soeholt	digester	35.9073	49.8069	244	133.65
204410	1	GH13	Randers	digester	0	54940	6	GH13	soeholt	digester	48.6134	63.6215	602	607.831
545355	1	GH13	Randers	digester	0	157145	9	GH13	soeholt	digester	99.5062	99.5062	405	751.895
556385	2	GH13	Randers	digester	1.40524e-108	36270	9	GH13	soeholt	digester	44.9495	59.0909	395	336.265
155760	1	GH13	Randers	digester	0	263200	5	GH13	soeholt	digester	52.8716	65.8784	588	611.298
70630	1	GH13	Randers	digester	0	7760	7	GH13	soeholt	digester	57.6631	72.9894	657	799.66
704570	2	GH13	Randers	digester	4.42638e-95	176725	5	GH13	soeholt	digester	45.0172	68.7285	290	291.197
294960	2	GH13	Randers	digester	2.11995e-169	176725	5	GH13	soeholt	digester	53.9823	69.469	449	495.352
424750	2	GH13	Randers	digester	0	68310	5	GH13	soeholt	digester	66.7692	77.3846	650	880.552
518160	1	GH13	Randers	digester	2.29577e-38	78070	5	GH13	soeholt	digester	98.5915	100	71	144.821
286690	2	GH13	Randers	digester	1.75738e-70	164890	2	GH13	soeholt	digester	52.1127	72.77	211	227.254
335540	2	GH13	Randers	digester	0	34955	4	GH13	soeholt	digester	67.1159	79.5148	369	526.554
523090	2	GH13	Randers	digester	4.24657e-33	36270	9	GH13	soeholt	digester	71.831	88.7324	71	121.709
688890	2	GH13	Randers	digester	3.42367e-81	109095	7	GH13	soeholt	digester	83.7037	91.1111	171	266.159
397385	2	GH13	Randers	digester	3.12309e-105	263200	5	GH13	soeholt	digester	84.4444	91.6667	180	327.405
6580	1	GH13	Randers	digester	1.107e-73	65735	7	GH13	soeholt	digester	33.2553	54.0984	413	240.35
296910	2	GH13	Randers	digester	7.45216e-130	102060	6	GH13	soeholt	digester	52.9248	70.7521	359	390.193
98850	2	GH13	Randers	digester	4.71987e-95	9085	7	GH13	soeholt	digester	46.2916	60.3581	376	309.301
113900	1	GH13	Randers	digester	2.83655e-94	250600	2	GH13	soeholt	digester	47.352	59.8131	290	293.123
371310	1	GH13	Randers	digester	8.04983e-96	204330	8	GH13	soeholt	digester	37.8882	53.0021	443	301.212
381630	2	GH13	Randers	digester	1.20432e-05	237755	4	GH13	soeholt	digester	29.6774	45.1613	144	44.669
490505	1	GH13	Randers	digester	0	263200	5	GH13	soeholt	digester	91.0217	95.8204	646	1219.53
384820	2	GH13	Randers	digester	0	9085	7	GH13	soeholt	digester	41.3016	59.5745	777	620.928
94660	2	GH13	Randers	digester	0	243050	5	GH13	soeholt	digester	86.9969	93.1889	323	610.142
286515	1	GH13	Randers	digester	0	112825	3	GH13	soeholt	digester	100	100	296	583.563
614315	1	GH13	Randers	digester	0	164840	9	GH13	soeholt	digester	58.2343	72.7504	1168	1365.13
283555	1	GH13	Randers	digester	4.33627e-58	162950	6	GH13	soeholt	digester	35.6083	51.632	307	199.134
63390	1	GH13	Randers	digester	0	65740	7	GH13	soeholt	digester	90.5691	94.6341	615	1171.38
129490	1	GH13	Randers	digester	0	72385	5	GH13	soeholt	digester	64.271	77.8234	483	643.654
688650	2	GH13	Randers	digester	2.36279e-42	9085	7	GH13	soeholt	digester	37.8472	55.9028	248	158.688
544210	1	GH13	Randers	digester	0	164840	9	GH13	soeholt	digester	49.577	66.7513	1169	1156.74
444615	1	GH13	Randers	digester	0	36270	9	GH13	soeholt	digester	53.9405	66.0245	567	585.489
331815	2	GH13	Randers	digester	1.39173e-89	68310	5	GH13	soeholt	digester	76.1905	85.7143	168	275.789
178330	1	GH13	Randers	digester	0	7760	7	GH13	soeholt	digester	57.1861	72.6172	661	761.525
523975	1	GH13	Randers	digester	8.86333e-89	78345	5	GH13	soeholt	digester	34.1463	49.1557	466	287.73
84630	2	GH13	Randers	digester	2.86505e-45	81985	5	GH13	soeholt	digester	37.9747	52.7426	201	160.229
626095	2	GH13	Randers	digester	0	178475	10	GH13	soeholt	digester	77.8993	85.558	457	738.413
102890	1	GH13	Randers	digester	0	102060	6	GH13	soeholt	digester	58.0872	68.2138	703	791.956
8115	2	GH13	Randers	digester	1.47345e-26	94925	8	GH13	soeholt	digester	36.5462	48.5944	208	105.145
463155	1	GH13	Randers	digester	0	40085	6	GH13	soeholt	digester	51.6324	67.5937	809	850.507
149770	2	GH13	Randers	digester	1.20158e-78	112825	3	GH13	soeholt	digester	77.4648	88.7324	142	239.195
458040	2	GH13	Randers	digester	1.97381e-20	94925	8	GH13	soeholt	digester	39.7727	48.2955	136	87.0409
423955	2	GH13	Randers	digester	1.02559e-48	66590	1	GH13	soeholt	digester	58.6957	67.3913	135	163.696
20875	1	GH13	Randers	digester	0	111525	9	GH13	soeholt	digester	99.8936	99.8936	940	1839.31
135190	2	GH13	Randers	digester	0	68310	5	GH13	soeholt	digester	67.9627	77.2939	643	854.744
219245	1	GH13	Randers	digester	4.7483e-180	78345	5	GH13	soeholt	digester	54.6218	68.0672	473	515.768
366705	1	GH13	Randers	digester	0	81985	5	GH13	soeholt	digester	86.7647	91.9118	408	735.332
157115	2	GH13	Randers	digester		not available
313150	2	GH13	Randers	digester	2.00043e-100	4860	1	GH13	soeholt	digester	50.6993	68.8811	286	303.523
95000	1	GH13	Randers	digester	1.77807e-137	3955	6	GH13	soeholt	digester	49.6183	60.8779	512	410.994
693835	1	GH13	Randers	digester	0	102060	6	GH13	soeholt	digester	100	100	386	795.038
613780	2	GH13	Randers	digester	9.04532e-80	266770	10	GH13	soeholt	digester	85.0649	88.3117	154	252.677
615645	1	GH13	Randers	digester	0	94925	8	GH13	soeholt	digester	98.7539	100	321	624.394
157035	1	GH13	Randers	digester	2.97264e-145	9085	7	GH13	soeholt	digester	43.9316	58.9744	557	447.973
480755	2	GH13	Randers	digester	2.05233e-40	243050	5	GH13	soeholt	digester	61.6162	78.7879	99	138.658
521835	2	GH13	Randers	digester	1.57748e-41	269850	5	GH13	soeholt	digester	34.9359	48.3974	302	147.132
373075	1	GH13	Randers	digester	0	36270	9	GH13	soeholt	digester	99.701	99.701	669	1302.35
192840	2	GH13	Randers	digester	0	216465	8	GH13	soeholt	digester	56.9878	69.0638	735	812.372
170930	1	GH13	Randers	digester	9.06949e-131	266540	4	GH13	soeholt	digester	45.6057	61.5202	420	387.882
404145	2	GH13	Randers	digester	0	54940	6	GH13	soeholt	digester	41.626	63.7398	600	531.946
722440	1	GH13	Randers	digester	1.623e-124	230515	1	GH13	soeholt	digester	41.5507	60.0398	489	378.637
446690	1	GH13	Randers	digester	0	243050	5	GH13	soeholt	digester	57.2025	71.19	475	572.778
512385	2	GH13	Randers	digester	8.4055e-105	112495	7	GH13	soeholt	digester	46.2069	56.7816	432	321.242
98845	2	GH13	Randers	digester	1.54816e-92	7760	7	GH13	soeholt	digester	59.0308	76.2115	227	291.582
223125	1	GH13	Randers	digester	0	263200	5	GH13	soeholt	digester	60.3433	74.7639	1150	1394.79
535175	2	GH13	Randers	digester	1.57883e-88	36270	9	GH13	soeholt	digester	50.3311	65.2318	300	280.796
549655	2	GH13	Randers	digester	0	130830	10	GH13	soeholt	digester	66.4865	80	370	530.791
132480	1	GH13	Randers	digester	0	7760	7	GH13	soeholt	digester	58.1184	71.1684	656	776.163
559025	1	GH13	Randers	digester	0	130830	10	GH13	soeholt	digester	58.5075	72.0896	670	821.231
424745	2	GH13	Randers	digester	3.06008e-59	68355	5	GH13	soeholt	digester	51.8519	66.6667	189	194.512
501655	2	GH13	Randers	digester	1.91712e-51	27820	7	GH13	soeholt	digester	68.6441	77.9661	118	172.17
639815	1	GH13	Randers	digester	0	216465	8	GH13	soeholt	digester	46.009	60.4484	1089	932.554
746780	1	GH13	Randers	digester	3.03993e-80	258210	9	GH13	soeholt	digester	40.3509	55.3885	389	258.455
561265	1	GH13	Randers	digester	0	230515	1	GH13	soeholt	digester	64.3253	77.0795	541	738.799
146385	1	GH13	Randers	digester	1.21614e-107	102060	6	GH13	soeholt	digester	100	100	157	329.717
407010	1	GH13	Randers	digester	0	38600	6	GH13	soeholt	digester	66.5421	76.6355	535	673.7
289810	2	GH13	Randers	digester	0	164840	9	GH13	soeholt	digester	59.7691	71.6696	1118	1301.19
509435	1	GH13	Randers	digester	0	243050	5	GH13	soeholt	digester	65.1546	78.3505	484	678.707
468995	2	GH13	Randers	digester	2.18395e-81	169615	8	GH13	soeholt	digester	60.5128	72.3077	195	246.899
369970	1	GH13	Randers	digester	2.15238e-84	9085	7	GH13	soeholt	digester	35.3319	52.8908	445	280.026
7105	1	GH13	Randers	digester	0	54940	6	GH13	soeholt	digester	46.9355	64.1935	614	579.711
210155	2	GH13	Randers	digester	0	65980	5	GH13	soeholt	digester	43.5348	53.9403	1273	786.949
243645	1	GH13	Randers	digester	0	123120	6	GH13	soeholt	digester	55.1418	72.695	562	665.226
589915	1	GH13	Randers	digester	4.72527e-171	81985	5	GH13	soeholt	digester	47.6285	62.8458	505	498.819
493685	2	GH13	Randers	digester	2.95422e-88	94335	8	GH13	soeholt	digester	61.809	75.8794	199	262.692
141230	2	GH13	Randers	digester	2.16671e-09	38600	6	GH13	soeholt	digester	45.2632	57.8947	95	52.373
309590	2	GH13	Randers	digester	1.81869e-136	185880	7	GH13	soeholt	digester	99.5261	99.5261	211	399.823
326855	1	GH13	Randers	digester	1.54735e-36	81985	5	GH13	soeholt	digester	39.6825	57.672	184	134.42
615155	1	GH13	Randers	digester	0	241305	7	GH13	soeholt	digester	99.8205	100	557	1112.83
210125	1	GH13	Randers	digester	0	158530	1	GH13	soeholt	digester	66.8359	78.8494	589	801.586
518165	1	GH13	Randers	digester	0	78070	5	GH13	soeholt	digester	99.8155	99.8155	542	1067.76
52810	2	GH13	Randers	digester	0	225105	5	GH13	soeholt	digester	99.8423	100	634	1263.83
562250	1	GH13	Randers	digester	0	229135	7	GH13	soeholt	digester	56.2712	72.8814	589	681.019
579160	2	GH13	Randers	digester	3.35748e-77	243545	4	GH13	soeholt	digester	49.1597	66.8067	238	248.054
423750	1	GH13	Randers	digester	0	45920	10	GH13	soeholt	digester	100	100	270	568.926
629805	1	GH13	Randers	digester	0	263200	5	GH13	soeholt	digester	64.2468	77.677	551	725.702
406575	1	GH13	Randers	digester	2.89096e-69	81985	5	GH13	soeholt	digester	35.9116	51.3812	505	234.187
445260	2	GH13	Randers	digester	1.1773e-136	263200	5	GH13	soeholt	digester	75.2988	88.0478	251	417.927
201560	1	GH13	Randers	digester	0	164840	9	GH13	soeholt	digester	55.1451	70.2726	1128	1256.51
41650	2	GH13	Randers	digester	3.77945e-104	21165	7	GH13	soeholt	digester	74.1294	85.5721	201	323.553
551020	2	GH13	Randers	digester	1.74444e-39	199250	8	GH13	soeholt	digester	34.9794	51.4403	220	142.895
597075	1	GH13	Randers	digester	0	245850	2	GH13	soeholt	digester	99.6283	99.6283	538	1028.47
289735	2	GH13	Randers	digester	1.47929e-145	68355	5	GH13	soeholt	digester	74.717	83.3962	265	421.009
297785	1	GH13	Randers	digester	6.60309e-60	81985	5	GH13	soeholt	digester	70.6349	82.5397	126	198.364
63315	1	GH13	Randers	digester	0	111525	9	GH13	soeholt	digester	85.2128	90.1064	940	1612.43
24125	2	GH13	Randers	digester	5.14144e-16	204330	8	GH13	soeholt	digester	64.4444	77.7778	45	71.633
497655	2	GH13	Randers	digester	4.85919e-24	38310	4	GH13	soeholt	digester	30.5389	52.0958	163	95.9005
378625	2	GH13	Randers	digester	0	68355	5	GH13	soeholt	digester	89	94	300	558.91
543035	2	GH13	Randers	digester	2.26009e-107	60980	6	GH13	soeholt	digester	55.6701	72.1649	286	322.013
135355	1	GH13	Randers	digester	1.89353e-39	94925	8	GH13	soeholt	digester	39.0164	49.8361	264	146.362
602575	1	GH13	Randers	digester	0	176725	5	GH13	soeholt	digester	84.3612	90.9692	454	772.696
164150	2	GH13	Randers	digester	2.27562e-145	243050	5	GH13	soeholt	digester	52.8822	64.6617	397	427.172
618750	2	GH13	Randers	digester	0.0247838	199250	8	GH13	soeholt	digester	46.6667	63.3333	30	33.8834
4080	1	GH13	Randers	digester	0	265475	5	GH13	soeholt	digester	50.1449	63.0435	679	637.106
330085	2	GH13	Randers	digester	0	243050	5	GH13	soeholt	digester	73.9377	83.2861	352	545.043
266310	2	GH13	Randers	digester	0	72385	5	GH13	soeholt	digester	65.082	76.8852	608	785.408
559605	1	GH13	Randers	digester	0	263200	5	GH13	soeholt	digester	72.2222	80.754	504	755.362
643990	1	GH13	Randers	digester	0	68355	5	GH13	soeholt	digester	72.5177	83.3333	564	866.3
21120	1	GH13	Randers	digester	0	65735	7	GH13	soeholt	digester	100	100	457	950.658
470005	1	GH13	Randers	digester	0	17955	9	GH13	soeholt	digester	100	100	481	936.406
503225	1	GH13	Randers	digester	1.34874e-110	7760	7	GH13	soeholt	digester	53.1773	70.903	297	337.035
216560	1	GH13	Randers	digester	1.1701e-148	105310	10	GH13	soeholt	digester	64.8562	78.9137	312	432.18
471570	2	GH13	Randers	digester	6.7403e-113	266540	4	GH13	soeholt	digester	43.6842	62.8947	380	339.347
664865	1	GH13	Randers	digester	1.23887e-47	45920	10	GH13	soeholt	digester	52.6882	62.9032	182	166.777
170800	1	GH13	Randers	digester	1.78016e-32	45920	10	GH13	soeholt	digester	44.697	67.4242	332	129.798
433430	2	GH13	Randers	digester	2.78195e-62	81985	5	GH13	soeholt	digester	66.0606	78.1818	165	203.371
501650	2	GH13	Randers	digester	1.89631e-61	45920	10	GH13	soeholt	digester	78.8136	87.2881	118	197.978
535190	2	GH13	Randers	digester	7.69739e-125	36270	9	GH13	soeholt	digester	48.8152	63.5071	404	381.719
292940	1	GH13	Randers	digester	5.54052e-163	81985	5	GH13	soeholt	digester	47.7459	62.7049	487	479.174
301920	1	GH13	Randers	digester	1.77046e-171	36270	9	GH13	soeholt	digester	53.4043	67.4468	447	501.901
293905	2	GH13	Randers	digester	0	243050	5	GH13	soeholt	digester	55.6468	72.4846	482	570.466
98105	2	GH13	Randers	digester	0	21165	7	GH13	soeholt	digester	85.3125	91.25	320	537.339
98110	2	GH13	Randers	digester	0	21165	7	GH13	soeholt	digester	79.03	86.3053	699	1090.87
8075	2	GH13	Randers	digester	8.21283e-25	199250	8	GH13	soeholt	digester	28.754	42.492	270	104.76
222515	2	GH13	Randers	digester	7.40237e-68	45985	2	GH13	soeholt	digester	98.1132	98.1132	106	220.32
677285	1	GH13	Randers	digester	8.6229e-129	204330	8	GH13	soeholt	digester	42.2303	55.3931	503	388.652
506400	1	GH13	Randers	digester	6.19515e-157	60675	1	GH13	soeholt	digester	84.3373	91.5663	249	446.432
250735	2	GH13	Randers	digester	1.76922e-88	81985	5	GH13	soeholt	digester	53.1381	72.3849	238	278.87
343160	2	GH13	Randers	digester	3.74635e-21	172220	10	GH13	soeholt	digester	45.7944	57.0093	97	84.3445
326825	1	GH13	Randers	digester	2.40687e-27	81985	5	GH13	soeholt	digester	30.4348	49.6377	259	110.923
413680	2	GH13	Randers	digester	4.83454e-31	182650	10	GH13	soeholt	digester	64.3836	75.3425	73	107.457
520170	2	GH130	Randers	digester	3.8995e-63	213430	10	GH130	soeholt	digester	39.4649	57.8595	292	211.46
211670	2	GH130	Randers	digester	1.05532e-164	111295	7	GH130	soeholt	digester	58.3333	75	377	473.396
640220	2	GH130	Randers	digester	2.82506e-28	224545	3	GH130	soeholt	digester	60.5505	69.7248	108	108.612
209820	1	GH130	Randers	digester	9.99818e-104	16480	8	GH130	soeholt	digester	53.9007	66.3121	282	307.76
78305	2	GH130	Randers	digester	0	263770	2	GH130	soeholt	digester	69.171	80.0518	386	529.635
564065	2	GH130	Randers	digester	1.8749e-24	140120	2	GH130	soeholt	digester	67.6923	84.6154	65	97.8265
77165	1	GH130	Randers	digester	0	263770	2	GH130	soeholt	digester	68.1234	80.4627	389	527.324
564075	2	GH130	Randers	digester	8.39502e-16	206190	3	GH130	soeholt	digester	64.2857	71.4286	56	68.9366
640195	2	GH130	Randers	digester	3.74585e-46	214945	8	GH130	soeholt	digester	53.719	75.2066	121	155.992
547300	1	GH130	Randers	digester	6.76613e-139	69380	10	GH130	soeholt	digester	71.9231	80.7692	258	393.275
297050	1	GH130	Randers	digester	0	263770	2	GH130	soeholt	digester	94.1772	97.4684	395	744.191
590455	1	GH130	Randers	digester	2.09473e-69	267620	10	GH130	soeholt	digester	78.4	90.4	125	210.69
653160	1	GH130	Randers	digester	1.64042e-142	168550	2	GH130	soeholt	digester	71.9697	81.4394	264	407.527
581940	1	GH130	Randers	digester	8.21598e-93	148930	10	GH130	soeholt	digester	42.0749	60.5187	346	282.722
320230	1	GH130	Randers	digester	0	263770	2	GH130	soeholt	digester	70.7447	82.9787	374	543.502
67960	1	GH130	Randers	digester	1.57954e-98	148930	10	GH130	soeholt	digester	45.2174	62.029	344	297.745
3955	1	GH130	Randers	digester	2.12443e-38	213430	10	GH130	soeholt	digester	35.443	48.4177	282	145.591
409540	2	GH130	Randers	digester	2.35684e-104	18400	6	GH130	soeholt	digester	52.1173	62.215	302	308.531
268300	1	GH130	Randers	digester	4.5143e-43	227170	3	GH130	soeholt	digester	55.2846	70.7317	123	143.28
641110	2	GH130	Randers	digester	4.01696e-121	227595	3	GH130	soeholt	digester	56.8323	68.9441	322	352.058
465525	1	GH130	Randers	digester	4.96352e-157	8680	3	GH130	soeholt	digester	66.7683	79.2683	328	447.588
428215	2	GH130	Randers	digester	0	1525	4	GH130	soeholt	digester	82.6923	92.3077	312	558.91
100065	1	GH130	Randers	digester	0	263770	2	GH130	soeholt	digester	98.7342	99.2405	395	777.319
95435	1	GH130	Randers	digester	0	111295	7	GH130	soeholt	digester	99.6429	100	280	585.104
168745	2	GH130	Randers	digester	0	18400	6	GH130	soeholt	digester	100	100	306	580.482
515660	2	GH133	Randers	digester	8.72398e-64	226510	1	GH133	soeholt	digester	38.1188	53.4653	381	228.024
744715	1	GH133	Randers	digester	6.31187e-105	36480	6	GH133	soeholt	digester	36.2761	53.451	618	332.798
355355	2	GH133	Randers	digester	2.83361e-151	44585	6	GH133	soeholt	digester	69.0789	80.5921	304	443.351
178270	1	GH133	Randers	digester	0	152445	7	GH133	soeholt	digester	47.4178	65.5712	635	631.713
300460	2	GH133	Randers	digester	5.82807e-66	13805	6	GH133	soeholt	digester	62.5	77.5	160	217.624
355280	2	GH133	Randers	digester	7.0132e-64	53575	9	GH133	soeholt	digester	74.0157	83.4646	127	203.756
326200	2	GH133	Randers	digester	0	36480	6	GH133	soeholt	digester	54.3478	70.4969	643	717.227
254600	2	GH133	Randers	digester	0	36480	6	GH133	soeholt	digester	50.8527	69.9225	643	646.351
500660	1	GH133	Randers	digester	1.81714e-92	226510	1	GH133	soeholt	digester	46.8254	60.582	376	286.189
382555	1	GH133	Randers	digester	0	152445	7	GH133	soeholt	digester	67.4129	80.597	389	560.451
70940	1	GH133	Randers	digester	0	152445	7	GH133	soeholt	digester	66.5123	81.7901	647	931.013
639330	2	GH133	Randers	digester	1.44856e-62	180765	2	GH133	soeholt	digester	35.2941	51.5837	440	214.542
394760	2	GH133	Randers	digester	0	44585	6	GH133	soeholt	digester	60.503	73.5207	673	806.594
649715	1	GH133	Randers	digester	1.02032e-105	44585	6	GH133	soeholt	digester	48.8	61.3333	368	329.331
699500	1	GH133	Randers	digester	4.69096e-21	216910	5	GH133	soeholt	digester	59.4203	73.913	68	85.8853
355340	2	GH133	Randers	digester	0	44585	6	GH133	soeholt	digester	59.2319	72.5258	677	806.979
355250	2	GH133	Randers	digester	8.25846e-150	44585	6	GH133	soeholt	digester	68.8742	80.7947	302	439.499
287925	1	GH133	Randers	digester	0	152445	7	GH133	soeholt	digester	99.5392	99.8464	651	1327.77
355275	2	GH133	Randers	digester	1.71942e-102	252750	9	GH133	soeholt	digester	69.2308	80.0905	221	302.368
132525	2	GH133	Randers	digester	0	152445	7	GH133	soeholt	digester	67.0455	82.2727	439	611.298
589200	1	GH133	Randers	digester	1.20753e-71	152445	7	GH133	soeholt	digester	94.6429	97.3214	112	225.713
132485	1	GH133	Randers	digester	0	36480	6	GH133	soeholt	digester	53.4161	69.0994	643	712.99
355495	2	GH133	Randers	digester	4.16095e-58	44585	6	GH133	soeholt	digester	74.5763	84.7458	118	190.66
300435	2	GH133	Randers	digester	2.14704e-63	13805	6	GH133	soeholt	digester	60.1266	74.6835	158	209.149
355285	2	GH133	Randers	digester	6.97904e-143	44585	6	GH133	soeholt	digester	63.1098	72.8659	302	422.935
355480	2	GH133	Randers	digester	3.8023e-146	44585	6	GH133	soeholt	digester	66.4537	76.6773	302	430.639
229130	2	GH133	Randers	digester	0	13805	6	GH133	soeholt	digester	58.8865	76.0171	466	527.324
743445	2	GH133	Randers	digester	2.72987e-14	180765	2	GH133	soeholt	digester	64.4444	73.3333	45	66.6254
486405	2	GH133	Randers	digester	9.92746e-64	226510	1	GH133	soeholt	digester	44.2724	55.1084	323	208.379
364840	1	GH133	Randers	digester	1.99157e-145	13805	6	GH133	soeholt	digester	60.5422	75.9036	332	429.483
469725	2	GH133	Randers	digester	2.71021e-103	180765	2	GH133	soeholt	digester	39.851	54.5624	529	321.627
134750	1	GH133	Randers	digester	4.93916e-152	36480	6	GH133	soeholt	digester	38.0435	54.3478	622	456.447
522725	2	GH15	Randers	digester	9.74821e-120	224705	2	GH15	soeholt	digester	33.2776	54.0134	586	369.392
656455	1	GH15	Randers	digester	2.39386e-121	35925	7	GH15	soeholt	digester	57.7465	68.7324	355	369.392
394080	2	GH15	Randers	digester	9.10536e-120	35925	7	GH15	soeholt	digester	53.869	66.9643	335	361.688
632015	1	GH15	Randers	digester	2.52483e-124	197445	9	GH15	soeholt	digester	62.0438	78.4672	274	366.696
258270	1	GH15	Randers	digester	1.36034e-60	35925	7	GH15	soeholt	digester	56.1497	70.5882	187	199.519
85400	1	GH15	Randers	digester	9.35322e-69	236110	6	GH15	soeholt	digester	39.1753	51.9588	473	231.106
656485	1	GH15	Randers	digester	2.21259e-51	111025	2	GH15	soeholt	digester	47.907	61.3953	214	167.933
650955	2	GH16	Randers	digester	5.09164e-51	224280	4	GH16	soeholt	digester	61.7188	69.5312	128	166.777
396900	1	GH16	Randers	digester	2.31248e-86	234590	5	GH16	soeholt	digester	54.4484	66.1922	275	280.411
220955	1	GH16	Randers	digester	1.09723e-65	224280	4	GH16	soeholt	digester	44.6565	62.2137	260	207.994
395940	1	GH16	Randers	digester	4.99441e-104	224280	4	GH16	soeholt	digester	64.7059	75.2101	238	317.005
235815	1	GH16	Randers	digester	1.36199e-67	224280	4	GH16	soeholt	digester	44.186	58.9147	257	213.001
281125	1	GH16	Randers	digester	8.28162e-60	224280	4	GH16	soeholt	digester	45.679	59.6708	239	195.667
356155	1	GH16	Randers	digester	1.68692e-60	224280	4	GH16	soeholt	digester	45.679	59.6708	239	197.593
138030	1	GH16	Randers	digester	0	224280	4	GH16	soeholt	digester	100	100	283	568.54
340800	1	GH16	Randers	digester	0	224280	4	GH16	soeholt	digester	90.8127	94.6996	283	528.48
91780	2	GH16	Randers	digester	6.18993e-24	224280	4	GH16	soeholt	digester	30.8411	45.3271	204	94.7449
341955	1	GH16	Randers	digester	3.55858e-34	234590	5	GH16	soeholt	digester	34.4086	46.9534	253	131.724
185220	2	GH18	Randers	digester	9.29273e-38	93110	5	GH18	soeholt	digester	37.2973	47.027	426	151.369
577395	1	GH18	Randers	digester	8.10386e-131	1710	8	GT2	soeholt	digester	91.3876	95.2153	209	368.622
414885	2	GH18	Randers	digester	1.11576e-136	112590	6	CE3	soeholt	digester	42.9224	54.9467	1050	482.256
636550	1	GH18	Randers	digester	4.20786e-50	111250	7	GH18	soeholt	digester	30.6849	50.6849	353	178.333
671155	1	GH18	Randers	digester	0	3625	8	GH18	soeholt	digester	100	100	413	800.816
24790	2	GH18	Randers	digester	1.92382e-37	47910	6	CE4	soeholt	digester	37.7358	57.0755	211	134.42
38080	1	GH18	Randers	digester	0	51720	7	GH18	soeholt	digester	99.7512	100	804	1366.67
164045	2	GH18	Randers	digester	0	111250	7	GH18	soeholt	digester	91.906	95.8225	382	704.131
148505	1	GH18	Randers	digester	2.33346e-35	124500	4	CE4	soeholt	digester	46.9027	63.7168	113	123.25
8405	1	GH18	Randers	digester	1.94687e-23	97055	5	GH18	soeholt	digester	57.5758	66.6667	323	105.916
95595	1	GH18	Randers	digester	0	111250	7	GH18	soeholt	digester	100	100	408	812.372
671010	1	GH18	Randers	digester	6.14758e-27	74915	5	CE4	soeholt	digester	35.4286	54.2857	173	104.375
67850	1	GH18	Randers	digester	5.85755e-154	1710	8	GT2	soeholt	digester	99.0431	99.0431	209	427.172
506420	2	GH18	Randers	digester	1.98403e-27	243565	3	GH18	soeholt	digester	45.3416	59.0604	160	115.161
135075	1	GH18	Randers	digester		not available
517965	2	GH18	Randers	digester	3.21451e-24	93110	5	GH18	soeholt	digester	45.7516	54.3046	158	98.9821
54045	1	GH18	Randers	digester	1.20249e-48	111250	7	GH18	soeholt	digester	30.7479	51.2465	353	173.711
710485	2	GH18	Randers	digester		not available
399535	1	GH19	Randers	digester	1.76098e-06	209845	3	GH19	soeholt	digester	48.7179	71.7949	37	44.2838
327900	2	GH2	Randers	digester	2.97722e-40	44040	6	GH2	soeholt	digester	43.2099	62.963	162	144.436
467235	2	GH2	Randers	digester	2.89956e-37	266375	7	GH2	soeholt	digester	50.3876	63.5659	129	136.732
642490	2	GH2	Randers	digester	9.54857e-109	24200	8	GH2	soeholt	digester	59.127	74.2063	252	332.798
433650	2	GH2	Randers	digester	1.75214e-132	110580	7	GH2	soeholt	digester	54.026	68.8312	383	396.356
89145	2	GH2	Randers	digester	6.2537e-68	260930	2	GH2	soeholt	digester	51.3393	63.8393	220	213.386
58140	2	GH2	Randers	digester	0	130780	4	GH2	soeholt	digester	47.3389	64.7059	712	709.523
30080	1	GH2	Randers	digester	6.97368e-23	88020	9	GH2	soeholt	digester	32.6693	46.6135	242	95.9005
66020	1	GH2	Randers	digester	0	130780	4	GH2	soeholt	digester	40.6286	58.5565	842	692.575
109815	2	GH2	Randers	digester	9.6995e-78	110580	7	GH2	soeholt	digester	41.994	59.8187	318	256.529
17385	1	GH2	Randers	digester	0	87205	5	GH2	soeholt	digester	37.159	53.2455	1018	662.529
260795	1	GH2	Randers	digester	0	110580	7	GH2	soeholt	digester	52.1084	65.9639	634	669.848
62570	2	GH2	Randers	digester	3.67179e-55	266375	7	GH2	soeholt	digester	56.391	76.6917	129	180.259
219385	2	GH2	Randers	digester	6.4911e-38	135405	1	GH2	soeholt	digester	55.8559	73.8739	111	143.28
219380	2	GH2	Randers	digester	1.59442e-83	135405	1	GH2	soeholt	digester	60.3524	74.0088	227	259.225
279210	1	GH2	Randers	digester	0	87205	5	GH2	soeholt	digester	48.0076	62.6186	1032	968.763
526010	1	GH2	Randers	digester	6.25104e-64	88020	9	GH2	soeholt	digester	40.1216	52.2796	299	218.009
444795	2	GH2	Randers	digester	0	82115	1	GH2	soeholt	digester	63.2933	75.3002	583	760.755
380	1	GH2	Randers	digester	6.09194e-49	135405	1	GH2	soeholt	digester	31.7191	48.184	394	178.333
314110	2	GH2	Randers	digester	0	87205	5	GH2	soeholt	digester	39.8844	55.2987	1019	709.138
83185	1	GH2	Randers	digester	3.71691e-85	176135	9	GH2	soeholt	digester	39.0187	54.6729	412	277.33
51400	1	GH2	Randers	digester	8.17678e-144	110580	7	GH2	soeholt	digester	38.9728	54.6828	639	441.81
467630	2	GH2	Randers	digester	1.35919e-16	220425	3	GH2	soeholt	digester	45.679	58.0247	78	75.0998
545330	1	GH2	Randers	digester	2.46332e-75	109650	8	GH2	soeholt	digester	29.9763	43.2464	786	262.692
96805	2	GH2	Randers	digester	0	90775	5	GH2	soeholt	digester	45.7507	57.5071	666	590.497
179825	2	GH2	Randers	digester	2.52554e-88	88020	9	GH2	soeholt	digester	50.1818	65.8182	257	281.182
430995	1	GH2	Randers	digester	0	46330	2	GH2	soeholt	digester	58.9011	71.4286	452	556.599
234420	1	GH2	Randers	digester	0	87205	5	GH2	soeholt	digester	39.942	55.1257	1018	712.605
542515	1	GH2	Randers	digester	4.80343e-58	249275	6	GH2	soeholt	digester	46.0905	65.0206	242	198.364
401175	1	GH2	Randers	digester	0	176135	9	GH2	soeholt	digester	91.6049	95.8025	405	791.956
546735	2	GH2	Randers	digester	0	124065	5	GH2	soeholt	digester	87.5	90.2778	458	696.041
187045	1	GH2	Randers	digester	0	110580	7	GH2	soeholt	digester	100	100	666	1314.29
17700	1	GH2	Randers	digester	0	110580	7	GH2	soeholt	digester	52.0249	67.757	638	666.766
374715	2	GH2	Randers	digester	1.93633e-51	236200	7	GH2	soeholt	digester	68.3761	79.4872	117	170.244
26720	1	GH2	Randers	digester	4.70608e-93	19955	7	GH2	soeholt	digester	52.0979	66.4336	285	291.197
29600	2	GH2	Randers	digester	0	46330	2	GH2	soeholt	digester	66.9474	80.2105	473	691.419
671690	1	GH2	Randers	digester	3.3324e-85	83905	1	GH2	soeholt	digester	50.6897	63.1034	285	273.863
592305	2	GH2	Randers	digester	1.74646e-66	109650	8	GH2	soeholt	digester	41.6413	55.9271	321	228.409
41490	2	GH2	Randers	digester	4.88507e-176	110580	7	GH2	soeholt	digester	48.155	64.3911	542	521.931
47925	1	GH2	Randers	digester	0	82115	1	GH2	soeholt	digester	99.8371	99.8371	614	1252.65
406965	1	GH2	Randers	digester	0	229290	10	GH2	soeholt	digester	50.8503	62.7551	560	546.969
467995	2	GH2	Randers	digester	4.62164e-32	262590	8	GH2	soeholt	digester	71.831	83.0986	71	120.168
207840	2	GH2	Randers	digester	0	215225	9	GH2	soeholt	digester	66.4083	77.7778	387	528.094
530925	1	GH2	Randers	digester	3.47773e-63	176135	9	GH2	soeholt	digester	100	100	92	201.83
432495	1	GH2	Randers	digester	0	90775	5	GH2	soeholt	digester	100	100	731	1442.56
62560	2	GH2	Randers	digester	5.09194e-13	163520	7	GH25	soeholt	digester	26.9006	42.1053	147	65.855
328290	2	GH2	Randers	digester	9.94199e-52	164485	8	GH2	soeholt	digester	36.6569	49.8534	313	176.407
402735	1	GH2	Randers	digester	5.72431e-158	264805	8	GH2	soeholt	digester	36.3752	52.8517	751	483.026
726510	2	GH2	Randers	digester	1.9919e-32	266375	7	GH2	soeholt	digester	53.3898	65.2542	96	124.79
142200	1	GH2	Randers	digester	3.6887e-159	44040	6	GH2	soeholt	digester	36.2264	52.2013	755	483.797
26880	1	GH2	Randers	digester	0	265520	10	GH2	soeholt	digester	100	100	331	689.493
654275	1	GH2	Randers	digester	9.48743e-130	164485	8	GH2	soeholt	digester	56.5445	69.6335	381	399.438
213930	2	GH2	Randers	digester	3.3757e-80	229290	10	GH2	soeholt	digester	56.5957	68.5106	234	258.455
483620	1	GH2	Randers	digester	0	19955	7	GH2	soeholt	digester	91.4474	96.875	608	1171.76
39690	2	GH2	Randers	digester	4.54807e-154	52875	5	GH2	soeholt	digester	43	58.5	579	475.322
27955	1	GH2	Randers	digester	0	135405	1	GH2	soeholt	digester	99.7732	100	441	844.343
114245	2	GH2	Randers	digester	0	236200	7	GH2	soeholt	digester	91.2671	91.6096	580	1015.37
73615	1	GH2	Randers	digester	0	19955	7	GH2	soeholt	digester	100	100	609	1215.68
739005	1	GH2	Randers	digester	0	124065	5	GH2	soeholt	digester	46.5656	59.5897	1108	891.338
102775	2	GH2	Randers	digester	0	264805	8	GH2	soeholt	digester	66.2385	77.4312	544	774.622
32670	2	GH2	Randers	digester	1.00722e-51	110580	7	GH2	soeholt	digester	41.2587	55.9441	259	181.415
51855	1	GH2	Randers	digester	0	90775	5	GH2	soeholt	digester	46.7299	59.1469	1035	904.049
530930	1	GH2	Randers	digester	9.9687e-10	88020	9	GH2	soeholt	digester	32.9193	41.6149	155	56.6102
66475	1	GH2	Randers	digester	0	90775	5	GH2	soeholt	digester	41.3434	56.9536	1017	791.571
270100	1	GH2	Randers	digester	3.15532e-155	266375	7	GH2	soeholt	digester	47.4438	63.5992	457	467.618
688325	2	GH2	Randers	digester	2.46907e-34	109650	8	GH2	soeholt	digester	53.9823	61.0619	113	124.02
367950	2	GH2	Randers	digester	4.08538e-66	110580	7	GH2	soeholt	digester	34.4304	46.8354	358	221.09
281065	2	GH2	Randers	digester	0	110580	7	GH2	soeholt	digester	86.9416	90.378	291	534.258
146210	2	GH2	Randers	digester	5.77009e-41	135405	1	GH2	soeholt	digester	29.2308	50	381	155.221
724565	2	GH2	Randers	digester	7.69655e-46	217165	8	GH2	soeholt	digester	40	53.0612	240	159.844
66880	1	GH2	Randers	digester	0	44040	6	GH2	soeholt	digester	45.7584	62.7249	761	697.582
378270	2	GH2	Randers	digester	3.84082e-164	266375	7	GH2	soeholt	digester	50.4115	63.9918	457	488.419
306960	1	GH2	Randers	digester	0	229290	10	GH2	soeholt	digester	51.1785	65.9933	580	589.726
555755	1	GH2	Randers	digester	4.42533e-97	39755	9	GH2	soeholt	digester	44.3478	59.4203	337	302.368
96815	2	GH2	Randers	digester	0	82115	1	GH2	soeholt	digester	91.7526	95.5326	291	542.347
499665	2	GH2	Randers	digester	1.18264e-54	110580	7	GH2	soeholt	digester	62.3457	80.2469	161	185.652
54165	1	GH2	Randers	digester	3.23317e-70	194200	9	GH2	soeholt	digester	30.8772	46.3158	552	238.424
703975	2	GH2	Randers	digester	1.29615e-16	266375	7	GH2	soeholt	digester	56.3636	78.1818	55	76.2554
352980	2	GH2	Randers	digester	2.45799e-78	19955	7	GH2	soeholt	digester	45.4286	60.2857	331	253.447
62565	2	GH2	Randers	digester	3.22402e-57	266375	7	GH2	soeholt	digester	54.5455	70.7792	154	186.808
735195	2	GH2	Randers	digester	0.151329	146850	2	GT4	soeholt	digester	24.2424	41.6667	113	31.5722
5575	1	GH2	Randers	digester	0	110580	7	GH2	soeholt	digester	50.5232	64.8729	639	647.892
360870	2	GH2	Randers	digester	0	110580	7	GH2	soeholt	digester	51.3433	67.3134	639	667.537
694655	1	GH2	Randers	digester	3.24581e-126	82115	1	GH2	soeholt	digester	55.5233	70.6395	344	377.481
631400	1	GH2	Randers	digester	0	5845	9	GH2	soeholt	digester	100	100	829	1692.55
298905	1	GH2	Randers	digester	0	229290	10	GH2	soeholt	digester	50.8013	62.8205	608	601.282
161520	1	GH2	Randers	digester	0	90775	5	GH2	soeholt	digester	55	66.25	1032	1075.85
17095	1	GH2	Randers	digester	4.60367e-100	265520	10	GH2	soeholt	digester	51.4196	67.1924	313	317.775
197980	1	GH2	Randers	digester	1.85755e-124	164485	8	GH2	soeholt	digester	55.4974	68.8482	381	389.808
485690	1	GH2	Randers	digester	6.20895e-65	109650	8	GH2	soeholt	digester	31.1644	42.8082	549	228.794
525885	1	GH2	Randers	digester	0	191895	3	GH2	soeholt	digester	100	100	316	617.461
218655	2	GH2	Randers	digester	0	215225	9	GH2	soeholt	digester	82.4289	89.9225	387	645.195
588220	1	GH2	Randers	digester	9.74072e-69	146745	6	GH2	soeholt	digester	43.2526	58.1315	263	240.35
27115	1	GH2	Randers	digester	2.06087e-73	196200	4	GH2	soeholt	digester	47.5207	62.8099	224	230.335
358505	1	GH2	Randers	digester	0	146745	6	GH2	soeholt	digester	32.7185	49.7995	1206	643.654
134270	2	GH2	Randers	digester	2.17931e-46	259185	4	GH2	soeholt	digester	52	68	150	158.303
375235	1	GH2	Randers	digester	5.03776e-121	44040	6	GH2	soeholt	digester	37.2131	53.6066	570	379.407
467240	2	GH2	Randers	digester	5.68001e-40	266375	7	GH2	soeholt	digester	32.8	48.4	213	143.665
674920	2	GH2	Randers	digester	0	236200	7	GH2	soeholt	digester	62.7698	73.5612	553	717.227
158200	2	GH2	Randers	digester	1.34632e-167	266375	7	GH2	soeholt	digester	100	100	239	480.715
232380	1	GH2	Randers	digester	4.21238e-80	176135	9	GH2	soeholt	digester	39.0805	54.4828	421	263.848
71175	1	GH20	Randers	digester	6.39858e-116	170185	6	GH20	soeholt	digester	37.0675	54.3657	595	369.007
120055	1	GH20	Randers	digester	0	2565	8	GH20	soeholt	digester	87.4286	92	523	900.197
162175	2	GH20	Randers	digester	3.59119e-151	186085	4	GH20	soeholt	digester	58.046	73.5632	335	439.113
138340	1	GH20	Randers	digester	0	2565	8	GH20	soeholt	digester	100	100	523	1024.62
255925	2	GH20	Randers	digester	7.12985e-110	256820	6	GH20	soeholt	digester	53.2915	66.7712	315	340.502
252865	1	GH20	Randers	digester	0	2565	8	GH20	soeholt	digester	85.5186	90.998	511	844.729
208495	1	GH20	Randers	digester	0	170185	6	GH20	soeholt	digester	50.7304	66.2683	738	747.658
31065	1	GH20	Randers	digester	0	1655	1	GH20	soeholt	digester	100	100	344	710.679
356440	1	GH20	Randers	digester	0	2565	8	GH20	soeholt	digester	57.0039	70.428	514	568.155
238230	1	GH20	Randers	digester	0	119595	5	GH20	soeholt	digester	63.4426	75.9016	610	792.341
16960	1	GH20	Randers	digester	0	130760	4	GH20	soeholt	digester	54.5333	72	746	845.499
313250	2	GH20	Randers	digester	6.05229e-85	43580	8	GH20	soeholt	digester	48.1481	62.5926	265	264.618
263650	1	GH20	Randers	digester	0	170185	6	GH20	soeholt	digester	84.9614	91.2596	778	1342.79
210485	1	GH20	Randers	digester	6.32756e-56	109935	5	GH20	soeholt	digester	42.8571	58.3333	364	207.994
85890	1	GH20	Randers	digester	0	170185	6	GH20	soeholt	digester	99.8647	100	739	1462.2
270770	1	GH20	Randers	digester	0	186085	4	GH20	soeholt	digester	51.9084	69.4656	511	583.948
130180	2	GH20	Randers	digester	3.2545e-43	170185	6	GH20	soeholt	digester	39.7436	56.8376	232	154.451
149930	1	GH20	Randers	digester	1.06435e-123	184625	5	GH20	soeholt	digester	52.9595	68.8474	306	366.696
253800	1	GH20	Randers	digester	2.45001e-165	195845	5	GH20	soeholt	digester	55.0336	68.2327	442	485.723
557785	2	GH20	Randers	digester	0	186085	4	GH20	soeholt	digester	87.2832	93.0636	340	648.662
41930	2	GH20	Randers	digester	3.6529e-149	2565	8	GH20	soeholt	digester	60	71.2	360	432.95
620030	1	GH20	Randers	digester	4.87027e-142	119595	5	GH20	soeholt	digester	100	100	235	415.231
204085	1	GH20	Randers	digester	0	130815	4	GH20	soeholt	digester	49.537	65.5093	857	844.729
206120	1	GH20	Randers	digester	1.99389e-136	186085	4	GH20	soeholt	digester	40.3738	58.8785	501	407.912
668665	1	GH20	Randers	digester	0	130760	4	GH20	soeholt	digester	54.6309	71.1409	742	855.899
431375	2	GH20	Randers	digester	1.39561e-26	109935	5	GH20	soeholt	digester	44	59	306	114.005
320435	1	GH20	Randers	digester	1.06328e-82	134705	10	GH20	soeholt	digester	42.6791	59.19	306	256.529
89765	2	GH20	Randers	digester	0	2565	8	GH20	soeholt	digester	63.3124	76.7296	473	589.726
363145	2	GH20	Randers	digester	5.62729e-53	35090	7	GH20	soeholt	digester	51.6484	64.2857	181	179.104
480115	1	GH22	Randers	digester	1.21188e-07	39315	5	AA5	soeholt	digester	27.7778	44.4444	464	52.373
704835	2	GH23	Randers	digester	3.41055e-76	200485	8	GH23	soeholt	digester	69.0323	84.5161	155	229.95
632370	2	GH23	Randers	digester	1.20077e-07	8795	1	GH23	soeholt	digester	32.6316	45.2632	88	48.521
268015	1	GH23	Randers	digester	7.5647e-45	200485	8	GH23	soeholt	digester	42.8571	60.2041	184	149.058
339840	2	GH23	Randers	digester	1.29637e-95	110265	4	GH23	soeholt	digester	49.6154	73.0769	260	288.5
312135	2	GH23	Randers	digester	9.39074e-112	202520	10	GH23	soeholt	digester	99.375	99.375	160	325.094
239895	2	GH23	Randers	digester	0	204930	5	GH23	soeholt	digester	65.0198	80.2372	505	691.034
41815	2	GH23	Randers	digester	4.31293e-56	162130	4	GH23	soeholt	digester	54.5455	70.9091	165	182.185
336070	2	GH23	Randers	digester	2.5394e-50	47015	1	GH23	soeholt	digester	53.3708	64.6067	178	166.777
362245	1	GH23	Randers	digester	0	204930	5	GH23	soeholt	digester	60.5364	78.7356	519	642.884
746420	1	GH23	Randers	digester	5.46416e-75	200485	8	GH23	soeholt	digester	57.754	77.0053	184	226.483
25795	1	GH23	Randers	digester	0	204930	5	GH23	soeholt	digester	100	100	521	1036.94
613220	1	GH23	Randers	digester	7.22152e-75	200485	8	GH23	soeholt	digester	62.5	80.1136	172	225.328
280400	2	GH23	Randers	digester	1.36453e-107	29895	6	GH23	soeholt	digester	39.9618	61.2613	492	334.339
664770	2	GH23	Randers	digester	1.12869e-43	8795	1	GH23	soeholt	digester	58.4071	72.5664	113	142.895
578535	2	GH23	Randers	digester	6.12084e-19	141300	5	GH23	soeholt	digester	57.3529	73.5294	67	81.6481
474220	1	GH23	Randers	digester	1.53844e-41	268485	2	GH23	soeholt	digester	67.0103	80.4124	97	141.354
348845	2	GH23	Randers	digester	2.15698e-34	162130	4	GH23	soeholt	digester	70.3704	74.0741	154	129.028
242770	1	GH23	Randers	digester	1.95754e-46	124875	7	GH23	soeholt	digester	28.7671	49.0868	422	167.933
154880	2	GH23	Randers	digester	1.29663e-94	205060	10	GH23	soeholt	digester	55.6818	67.0455	264	298.13
412765	1	GH23	Randers	digester	0	228005	5	GH23	soeholt	digester	100	100	464	941.799
356090	2	GH23	Randers	digester	1.85221e-05	127500	7	GH23	soeholt	digester	40.5797	52.1739	62	42.3578
59405	1	GH23	Randers	digester	5.75545e-34	120020	4	GH23	soeholt	digester	33.3333	48.0122	312	134.806
365155	1	GH23	Randers	digester	1.7523e-52	232490	8	GH23	soeholt	digester	34.2697	60	348	186.037
629585	1	GH23	Randers	digester	5.35575e-38	149405	2	GH23	soeholt	digester	54.7009	69.2308	116	129.413
178375	1	GH23	Randers	digester	5.99112e-155	204930	5	GH23	soeholt	digester	49.2157	65.4902	501	455.677
701980	2	GH23	Randers	digester	7.21983e-44	164790	6	GH23	soeholt	digester	42.328	60.8466	186	154.836
256765	1	GH23	Randers	digester	0	268485	2	GH23	soeholt	digester	91.3738	94.8882	313	595.119
626735	1	GH23	Randers	digester	8.65691e-161	69095	5	GH23	soeholt	digester	48.8172	72.2581	465	473.011
188050	1	GH23	Randers	digester	1.81458e-57	130900	10	GH23	soeholt	digester	57.1429	68.8312	154	179.489
455085	2	GH23	Randers	digester	2.47122e-75	200485	8	GH23	soeholt	digester	61.4943	81.6092	171	228.409
497655	1	GH23	Randers	digester	3.58331e-92	268485	2	GH23	soeholt	digester	51.7241	66.6667	261	276.944
212945	1	GH23	Randers	digester	4.10815e-74	200485	8	GH23	soeholt	digester	60.9195	77.5862	171	224.942
718995	2	GH23	Randers	digester	2.8632e-29	128445	6	GH23	soeholt	digester	41.9118	62.5	136	115.546
560835	2	GH23	Randers	digester	3.46967e-12	17585	1	GH23	soeholt	digester	58.9286	66.0714	56	62.7734
387340	1	GH23	Randers	digester	3.85232e-33	164790	6	GH23	soeholt	digester	35.9684	51.3834	237	126.331
167395	1	GH23	Randers	digester	8.46086e-38	69095	5	GH23	soeholt	digester	30.4239	44.8878	353	147.517
488310	2	GH23	Randers	digester	1.59696e-149	259410	5	GH23	soeholt	digester	39.295	55.8747	763	460.685
253395	2	GH23	Randers	digester	1.46475e-128	93520	4	GH23	soeholt	digester	62.116	74.744	287	374.015
549060	1	GH23	Randers	digester	2.38322e-76	200485	8	GH23	soeholt	digester	60.3175	77.2487	185	230.335
495605	1	GH23	Randers	digester	9.90848e-40	124875	7	GH23	soeholt	digester	25.7212	48.3173	399	147.902
249745	2	GH23	Randers	digester	3.02272e-110	162130	4	GH23	soeholt	digester	47.7273	65.0568	342	330.102
151265	2	GH23	Randers	digester	0	20365	8	GH23	soeholt	digester	99.7525	99.7525	404	801.586
284750	2	GH23	Randers	digester	5.85512e-68	69095	5	GH23	soeholt	digester	31.875	51.875	468	232.261
309045	2	GH23	Randers	digester	1.08788e-36	200485	8	GH23	soeholt	digester	42.246	58.2888	178	127.872
228270	2	GH23	Randers	digester	9.19605e-104	69095	5	GH23	soeholt	digester	62.5498	78.0876	251	328.946
580695	2	GH23	Randers	digester	1.99306e-55	71320	6	GH23	soeholt	digester	83.4862	86.2385	107	175.252
356960	1	GH23	Randers	digester	1.12023e-58	268485	2	GH23	soeholt	digester	42.2311	60.1594	249	193.741
507250	2	GH23	Randers	digester	9.56952e-37	175895	7	GH23	soeholt	digester	43.5583	59.5092	162	129.798
155145	1	GH23	Randers	digester	5.21933e-124	268485	2	GH23	soeholt	digester	99.4152	99.4152	171	354.369
67670	2	GH23	Randers	digester	4.87121e-55	110265	4	GH23	soeholt	digester	40.3042	59.6958	261	184.496
65705	1	GH23	Randers	digester	2.34188e-147	69095	5	GH23	soeholt	digester	52.6442	71.6346	407	437.187
314660	2	GH23	Randers	digester	1.24947e-74	60930	5	GH23	soeholt	digester	46.3158	58.2456	283	233.802
188420	1	GH23	Randers	digester	8.74708e-63	110265	4	GH23	soeholt	digester	42.4242	60.2273	259	204.527
387345	1	GH23	Randers	digester	3.70247e-23	164790	6	GH23	soeholt	digester	40.7407	59.2593	108	93.5893
544260	2	GH23	Randers	digester	5.57719e-32	8795	1	GH23	soeholt	digester	56.7308	73.0769	100	117.472
189290	2	GH23	Randers	digester	1.06848e-138	69095	5	GH23	soeholt	digester	58.4071	75.2212	339	409.453
55305	1	GH23	Randers	digester	1.06292e-132	37235	5	GH23	soeholt	digester	100	100	241	378.252
346815	1	GH23	Randers	digester	3.93867e-70	164790	6	GH23	soeholt	digester	39.0244	63.4146	330	234.187
132960	1	GH23	Randers	digester	1.0311e-135	29895	6	GH23	soeholt	digester	50	65.6398	418	407.142
653585	1	GH23	Randers	digester	1.19362e-159	92755	7	GH23	soeholt	digester	59.7403	74.5455	383	459.914
247310	1	GH23	Randers	digester	3.95225e-138	29895	6	GH23	soeholt	digester	48.6842	64.2544	447	413.305
113575	2	GH23	Randers	digester	6.44734e-40	93520	4	GH23	soeholt	digester	66.3366	76.2376	101	136.346
733630	1	GH23	Randers	digester	0	204930	5	GH23	soeholt	digester	91.5547	95.9693	521	883.634
57180	2	GH24	Randers	digester	4.94609e-17	153375	10	GH24	soeholt	digester	32.0755	49.6855	156	75.8702
442485	2	GH24	Randers	digester	0.155129	196010	7	GH94	soeholt	digester	46.1538	58.9744	39	30.0314
236290	2	GH24	Randers	digester	2.30908e-05	78715	8	CE3	soeholt	digester	27.1429	52.8571	70	39.6614
109275	1	GH25	Randers	digester	1.77199e-27	146360	7	GH25	soeholt	digester	33.9901	51.7241	201	107.071
565860	1	GH26	Randers	digester	1.02888e-115	49850	8	GH26	soeholt	digester	100	100	171	328.946
364920	1	GH26	Randers	digester	9.40551e-64	263765	2	GH26	soeholt	digester	48.5714	63.3333	208	204.142
401015	1	GH26	Randers	digester	3.95778e-49	263765	2	GH26	soeholt	digester	36.7273	51.2727	246	167.162
187075	1	GH26	Randers	digester	0	263765	2	GH26	soeholt	digester	100	100	260	543.502
187030	1	GH26	Randers	digester	0	91610	10	GH26	soeholt	digester	99.4253	100	348	681.789
114455	1	GH26	Randers	digester	1.25166e-85	263765	2	GH26	soeholt	digester	47.7612	64.9254	267	262.307
227910	1	GH26	Randers	digester	5.88203e-82	263765	2	GH26	soeholt	digester	47.8927	63.9847	259	252.292
340050	1	GH26	Randers	digester	0	91610	10	GH26	soeholt	digester	86.2669	92.0696	517	888.256
177845	2	GH26	Randers	digester	5.61659e-35	13615	5	GT2	soeholt	digester	35.3383	51.1278	256	139.043
326915	2	GH27	Randers	digester	0	261700	5	GH27	soeholt	digester	100	100	661	1247.65
76315	1	GH27	Randers	digester	3.69883e-83	78795	4	GH27	soeholt	digester	49.4382	64.0449	257	256.914
40280	1	GH27	Randers	digester	1.2046e-14	78795	4	GH27	soeholt	digester	32.0225	43.2584	123	68.9366
590520	1	GH27	Randers	digester	2.34324e-57	78795	4	GH27	soeholt	digester	45.5357	59.8214	212	184.111
688855	2	GH27	Randers	digester	1.39151e-124	158395	4	GH27	soeholt	digester	85.4626	91.1894	227	364.77
141425	1	GH27	Randers	digester	9.36685e-46	158395	4	GH27	soeholt	digester	30.2483	44.921	388	166.392
233150	2	GH27	Randers	digester	6.80632e-51	78795	4	GH27	soeholt	digester	52.7273	63.6364	163	171.014
108780	1	GH27	Randers	digester	4.93102e-97	78795	4	GH27	soeholt	digester	55.0781	69.5312	256	292.352
280135	1	GH27	Randers	digester	2.00038e-67	94080	4	GH27	soeholt	digester	57.6271	72.8814	177	209.534
51690	1	GH27	Randers	digester	4.78273e-37	158395	4	GH27	soeholt	digester	31.3218	47.8873	305	141.739
438835	2	GH27	Randers	digester	1.01162e-26	78795	4	GH27	soeholt	digester	61.8421	73.6842	76	98.5969
274540	2	GH27	Randers	digester	4.08685e-156	161950	1	GH27	soeholt	digester	49.2341	66.5208	448	470.7
475785	1	GH27	Randers	digester	8.23671e-85	78795	4	GH27	soeholt	digester	52.9644	68.3794	251	261.536
389050	2	GH27	Randers	digester	1.98345e-83	78795	4	GH27	soeholt	digester	49.0637	64.4195	257	257.684
176735	1	GH27	Randers	digester	5.74522e-108	182455	9	GH5	soeholt	digester	50.6024	65.9639	332	348.977
40255	1	GH27	Randers	digester	6.5624e-15	94080	4	GH27	soeholt	digester	37.5	56.25	93	66.6254
280150	1	GH27	Randers	digester	4.94955e-93	161950	1	GH27	soeholt	digester	65	77	200	286.96
333450	1	GH27	Randers	digester	1.13744e-21	158395	4	GH27	soeholt	digester	45.082	62.2951	121	88.5817
66745	1	GH27	Randers	digester	0	261700	5	GH27	soeholt	digester	47.4886	61.4916	640	547.354
300085	2	GH27	Randers	digester	6.52784e-17	78795	4	GH27	soeholt	digester	42.3423	54.0541	92	74.3294
131650	1	GH27	Randers	digester	6.68656e-74	161950	1	GH27	soeholt	digester	39.9464	57.1046	360	248.054
84230	2	GH27	Randers	digester	9.05527e-35	161950	1	GH27	soeholt	digester	30.4094	45.9064	298	133.65
194580	1	GH28	Randers	digester	8.42074e-32	215845	8	GH28	soeholt	digester	34.5291	52.4664	203	120.553
133690	2	GH28	Randers	digester		not available
702135	1	GH28	Randers	digester	2.90877e-35	215845	8	GH28	soeholt	digester	33.3333	50	236	130.954
426380	2	GH28	Randers	digester	2.14378e-87	130925	1	GH28	soeholt	digester	35.1981	53.8462	415	277.715
348755	1	GH28	Randers	digester	1.21896e-69	130925	1	GH28	soeholt	digester	35.3222	53.222	408	230.72
120075	1	GH28	Randers	digester	3.47595e-34	215845	8	GH28	soeholt	digester	37.395	52.9412	217	129.028
464680	1	GH28	Randers	digester	6.62233e-65	130925	1	GH28	soeholt	digester	34.7291	52.9557	385	218.394
200820	1	GH28	Randers	digester	3.36425e-76	151585	5	GH28	soeholt	digester	37.381	53.8095	361	251.136
139470	1	GH28	Randers	digester	1.15267e-61	130925	1	GH28	soeholt	digester	35.31	52.5606	360	209.534
29650	1	GH28	Randers	digester	2.50108e-42	151585	5	GH28	soeholt	digester	32.9966	49.1582	284	155.606
204060	2	GH28	Randers	digester	1.23218e-58	151585	5	GH28	soeholt	digester	39.0511	56.5693	265	196.052
541590	2	GH28	Randers	digester		not available
543155	2	GH28	Randers	digester	2.5163e-154	215845	8	GH28	soeholt	digester	63.5359	76.2431	362	447.588
150730	1	GH29	Randers	digester	4.10228e-139	20455	6	GH29	soeholt	digester	43.5626	56.4374	561	421.394
352855	2	GH29	Randers	digester	0	243255	4	GH29	soeholt	digester	100	100	342	706.057
175535	2	GH29	Randers	digester	5.44606e-142	211330	1	GH29	soeholt	digester	49.5074	66.9951	396	419.083
237730	1	GH29	Randers	digester	9.915e-166	252295	10	GH29	soeholt	digester	64.8936	78.7234	376	474.167
289140	2	GH29	Randers	digester	3.61664e-38	158830	4	GH29	soeholt	digester	39.375	60	158	135.961
146865	1	GH29	Randers	digester	6.4079e-57	158830	4	GH29	soeholt	digester	37.931	51.7241	300	198.749
235045	1	GH29	Randers	digester	0	252295	10	GH29	soeholt	digester	70.7254	81.8653	386	576.63
424935	1	GH29	Randers	digester	0	161525	7	GH29	soeholt	digester	93.2692	97.3558	416	811.601
415010	1	GH29	Randers	digester	2.53662e-100	233695	4	GH29	soeholt	digester	38.0282	53.5211	470	311.612
314900	2	GH29	Randers	digester	0	180370	9	GH29	soeholt	digester	67.3317	77.8055	401	551.592
424985	1	GH29	Randers	digester	0	161520	7	GH29	soeholt	digester	82.0774	87.78	491	837.795
30000	1	GH29	Randers	digester	0	217545	7	GH29	soeholt	digester	100	100	258	523.087
590290	1	GH29	Randers	digester	1.03647e-45	233695	4	GH29	soeholt	digester	33.4254	47.7901	345	162.155
289130	2	GH29	Randers	digester	5.77016e-28	242460	3	GH29	soeholt	digester	42.6357	59.6899	123	105.916
289080	1	GH29	Randers	digester	1.09489e-132	204960	5	GH29	soeholt	digester	46.7532	62.5541	461	413.69
701405	2	GH29	Randers	digester	6.77939e-61	129655	8	GH29	soeholt	digester	55.7895	61.5789	190	195.667
22320	1	GH29	Randers	digester	7.3377e-72	68055	3	GH29	soeholt	digester	41.433	57.6324	313	241.891
150230	2	GH29	Randers	digester	7.63118e-50	92160	9	GH29	soeholt	digester	54.7945	69.863	140	164.466
131395	1	GH29	Randers	digester	3.17527e-173	161520	7	GH29	soeholt	digester	53.3473	67.1548	474	499.204
66660	1	GH29	Randers	digester	4.5306e-158	128715	1	GH29	soeholt	digester	54.5872	68.1193	409	462.996
229355	2	GH29	Randers	digester	0	29850	7	GH29	soeholt	digester	100	100	378	787.334
66440	1	GH29	Randers	digester	5.15335e-111	163735	7	GH29	soeholt	digester	44.898	61.2245	377	336.265
77140	1	GH29	Randers	digester	7.2485e-131	211330	1	GH29	soeholt	digester	46.8037	60.7306	413	388.652
462595	2	GH29	Randers	digester	2.21523e-121	199615	10	GH29	soeholt	digester	47.3958	63.5417	362	361.688
546895	2	GH29	Randers	digester	2.05046e-45	243255	4	GH29	soeholt	digester	55.2846	75.6098	123	154.836
582940	1	GH29	Randers	digester	2.24715e-22	194540	2	GH29	soeholt	digester	30.1802	45.4955	206	93.2041
371525	1	GH29	Randers	digester	9.04096e-32	243205	2	GH29	soeholt	digester	47.4576	62.7119	113	112.464
67445	1	GH29	Randers	digester	0	161525	7	GH29	soeholt	digester	99.3228	99.5485	443	913.294
163130	1	GH29	Randers	digester	0	180440	7	GH16	soeholt	digester	58.2178	67.3267	470	549.28
291635	1	GH29	Randers	digester	2.1083e-173	217545	7	GH29	soeholt	digester	93.0233	96.124	258	490.73
707680	2	GH29	Randers	digester	0	211560	7	GH29	soeholt	digester	69.5122	81.2195	407	576.63
187370	1	GH29	Randers	digester	1.9607e-82	242460	3	GH29	soeholt	digester	37.2642	52.3585	411	261.151
150220	2	GH29	Randers	digester	1.23889e-23	223500	9	GH29	soeholt	digester	55.1282	71.7949	75	92.0485
467975	2	GH29	Randers	digester	5.5205e-35	209385	1	GH29	soeholt	digester	56.701	69.0722	97	125.561
185125	1	GH29	Randers	digester	7.60284e-83	68055	3	GH29	soeholt	digester	39.2954	55.8266	345	261.151
453295	1	GH29	Randers	digester	7.32308e-102	204960	5	GH29	soeholt	digester	60.9848	76.8939	259	323.168
79715	1	GH29	Randers	digester	2.60262e-157	204960	5	GH29	soeholt	digester	52.5974	69.2641	460	482.641
700090	1	GH29	Randers	digester	0	217740	5	GH29	soeholt	digester	99.2683	99.5122	410	786.949
556325	1	GH29	Randers	digester	2.29647e-99	233695	4	GH29	soeholt	digester	36.7556	54.8255	470	309.301
206460	2	GH29	Randers	digester	1.05248e-84	103305	8	GH29	soeholt	digester	39.779	56.6298	345	266.544
197590	2	GH29	Randers	digester	5.08605e-59	243205	2	GH29	soeholt	digester	73.8318	87.8505	107	182.956
737325	1	GH29	Randers	digester	1.04901e-132	211330	1	GH29	soeholt	digester	45.5581	62.1868	414	393.275
529590	1	GH29	Randers	digester	3.20358e-174	233855	8	GH29	soeholt	digester	70.8824	80	334	496.123
443170	1	GH29	Randers	digester	9.00748e-121	233855	8	GH29	soeholt	digester	44.6009	61.5023	405	362.073
554235	2	GH29	Randers	digester	1.09102e-67	217850	5	GH29	soeholt	digester	61.3497	77.3006	163	221.476
348825	1	GH29	Randers	digester	8.94351e-180	128715	1	GH29	soeholt	digester	59.9532	72.5995	420	518.464
595695	1	GH29	Randers	digester	8.01824e-53	158830	4	GH29	soeholt	digester	34.3137	50.6536	273	182.956
380050	1	GH29	Randers	digester	9.47047e-93	103305	8	GH29	soeholt	digester	34.308	52.0468	448	293.123
359860	2	GH29	Randers	digester	2.50144e-48	264775	2	GH29	soeholt	digester	53.6424	66.2252	148	157.532
187690	2	GH29	Randers	digester	0	54950	9	GH29	soeholt	digester	100	100	278	562.377
711240	1	GH29	Randers	digester	0	211560	7	GH29	soeholt	digester	99.8195	99.8195	553	1066.22
376290	2	GH29	Randers	digester	1.10383e-25	79105	2	GH29	soeholt	digester	34.2105	50.5263	182	102.449
242345	2	GH29	Randers	digester	6.17905e-30	243205	2	GH29	soeholt	digester	35.7542	50.2793	168	112.079
67420	1	GH29	Randers	digester	0	161520	7	GH29	soeholt	digester	99.5927	99.7963	491	1015.76
434425	2	GH3	Randers	digester	1.39565e-68	119050	7	GH3	soeholt	digester	34.8684	53.0702	411	233.032
391040	1	GH3	Randers	digester	1.69292e-103	9565	9	GH3	soeholt	digester	32.4859	50.2825	643	337.806
185185	1	GH3	Randers	digester	1.24676e-21	28615	5	GH3	soeholt	digester	37.8882	49.0683	125	90.8929
197885	1	GH3	Randers	digester	1.36782e-148	119050	7	GH3	soeholt	digester	37.1994	57.0014	661	453.366
94125	1	GH3	Randers	digester	0	262755	8	GH3	soeholt	digester	42.2085	61.1971	967	797.349
441115	1	GH3	Randers	digester	0	233795	8	GH3	soeholt	digester	93.1734	95.941	542	1001.89
640	1	GH3	Randers	digester	0	262755	8	GH3	soeholt	digester	51.5464	69.6907	969	1037.33
90410	2	GH3	Randers	digester	0	64620	5	GH3	soeholt	digester	42.9479	62.2618	775	623.239
429900	2	GH3	Randers	digester	3.23133e-24	28615	5	GH3	soeholt	digester	29.1815	45.1957	223	100.138
78275	2	GH3	Randers	digester	0	7240	9	GH3	soeholt	digester	43.1555	58.7007	833	642.114
712560	2	GH3	Randers	digester	1.69064e-55	197575	4	GH3	soeholt	digester	91.7526	94.8454	97	191.43
599690	1	GH3	Randers	digester	8.58281e-58	29145	6	GH3	soeholt	digester	39.5189	54.6392	438	211.46
736995	2	GH3	Randers	digester	5.77656e-47	236960	6	GH3	soeholt	digester	56.1538	70.7692	130	150.984
52250	1	GH3	Randers	digester	0	29145	6	GH3	soeholt	digester	99.5402	99.5402	870	1729.53
370395	2	GH3	Randers	digester	2.80369e-75	106990	5	GH3	soeholt	digester	44.164	58.9905	316	248.825
138070	1	GH3	Randers	digester	0	224270	4	GH3	soeholt	digester	99.8672	99.8672	753	1544.25
714420	1	GH3	Randers	digester	0	7240	9	GH3	soeholt	digester	71.917	82.4176	819	1124
689275	2	GH3	Randers	digester	1.52599e-32	113735	10	GH3	soeholt	digester	54.6392	69.0722	97	120.168
711810	2	GH3	Randers	digester	1.08083e-67	14345	2	GH3	soeholt	digester	44.0299	60.0746	260	218.394
281190	1	GH3	Randers	digester	0	224270	4	GH3	soeholt	digester	52.5239	70.5321	729	774.237
139585	1	GH3	Randers	digester	0	43515	6	GH3	soeholt	digester	46.0882	64.5804	696	656.751
381850	2	GH3	Randers	digester	8.15322e-43	65920	4	GH3	soeholt	digester	66.6667	82.7957	93	144.05
116630	1	GH3	Randers	digester	0	262755	8	GH3	soeholt	digester	75.1174	79.5775	414	615.92
671795	2	GH3	Randers	digester	1.4067e-38	11160	2	GH3	soeholt	digester	49.1228	71.0526	114	135.961
29605	2	GH3	Randers	digester	2.7007e-135	119050	7	GH3	soeholt	digester	68.4615	84.2308	260	401.364
699155	1	GH3	Randers	digester	4.04394e-30	7240	9	GH3	soeholt	digester	61.1765	75.2941	85	112.849
289175	2	GH3	Randers	digester	0	7240	9	GH3	soeholt	digester	53.688	68.0774	823	825.083
64300	2	GH3	Randers	digester	3.82953e-124	197575	4	GH3	soeholt	digester	55.1929	71.5134	331	379.793
251205	2	GH3	Randers	digester	1.61497e-72	262755	8	GH3	soeholt	digester	55.8824	72.0588	203	236.498
180755	1	GH3	Randers	digester	2.48564e-175	29145	6	GH3	soeholt	digester	45.686	58.9816	686	528.094
745415	1	GH3	Randers	digester	0	172935	10	GH3	soeholt	digester	64.2229	80.3519	675	894.034
356035	1	GH3	Randers	digester	0	224270	4	GH3	soeholt	digester	52.3077	69.3706	712	752.666
574945	1	GH3	Randers	digester	2.36016e-18	4575	8	GH3	soeholt	digester	48.2759	67.8161	87	81.2629
300595	2	GH3	Randers	digester	3.39993e-131	82465	4	GH3	soeholt	digester	54.6196	67.9348	368	384.8
285115	1	GH3	Randers	digester	3.43528e-140	254835	7	GH3	soeholt	digester	100	100	208	414.846
75690	1	GH3	Randers	digester	0	7240	9	GH3	soeholt	digester	43.0733	59.2549	833	645.966
572915	1	GH3	Randers	digester	0	202695	6	GH3	soeholt	digester	46.6033	62.5	720	609.757
280830	2	GH3	Randers	digester	0	119050	7	GH3	soeholt	digester	71.3342	84.2801	754	1125.15
434410	2	GH3	Randers	digester	2.16542e-68	197575	4	GH3	soeholt	digester	47.0833	64.1667	225	228.024
653645	1	GH3	Randers	digester	7.38444e-16	14345	2	GH3	soeholt	digester	31.383	53.1915	182	73.1738
228115	1	GH3	Randers	digester	0	7240	9	GH3	soeholt	digester	53.7349	67.8313	823	841.262
34895	1	GH3	Randers	digester	0	8820	9	GH3	soeholt	digester	100	100	758	1502.26
288595	2	GH3	Randers	digester	2.758e-110	38195	1	GH3	soeholt	digester	37.1728	54.2757	563	347.051
77820	2	GH3	Randers	digester	4.79575e-64	135480	2	GH3	soeholt	digester	51.9417	64.0777	200	209.534
583290	1	GH3	Randers	digester	1.66899e-152	22670	5	GH3	soeholt	digester	75.6364	86.9091	275	450.669
106700	1	GH3	Randers	digester	0	233795	8	GH3	soeholt	digester	62.8188	77.4497	742	964.526
384790	1	GH3	Randers	digester	3.90394e-49	135480	2	GH3	soeholt	digester	38.5382	55.814	288	171.014
275795	1	GH3	Randers	digester	8.92221e-107	28615	5	GH3	soeholt	digester	40.5405	54.0541	488	338.191
131105	2	GH3	Randers	digester	6.20048e-108	113735	10	GH3	soeholt	digester	57.1942	72.6619	278	331.643
301090	2	GH3	Randers	digester	1.78179e-114	64620	5	GH3	soeholt	digester	45.8937	64.2512	410	356.681
213675	2	GH3	Randers	digester	1.00797e-88	113735	10	GH3	soeholt	digester	50.9804	69.8039	255	282.337
613845	2	GH3	Randers	digester	7.18742e-47	189675	8	GH3	soeholt	digester	55.5556	64.7059	151	160.229
257785	1	GH3	Randers	digester	1.01115e-56	172125	4	GH3	soeholt	digester	43.6364	62.1818	271	191.045
139505	1	GH3	Randers	digester	0	172935	10	GH3	soeholt	digester	68.7843	82.7451	1270	1794.25
448205	2	GH3	Randers	digester	1.48686e-142	113735	10	GH3	soeholt	digester	54.4776	71.1443	402	427.943
93330	1	GH3	Randers	digester	1.7538e-91	147350	8	GH3	soeholt	digester	43.5897	57.6923	382	289.271
259220	1	GH3	Randers	digester	9.05136e-97	28615	5	GH3	soeholt	digester	36.2949	52.552	481	306.605
572480	2	GH3	Randers	digester	3.70939e-20	6015	5	GH3	soeholt	digester	38.0597	56.7164	126	85.1149
474440	2	GH3	Randers	digester	1.40025e-149	224270	4	GH3	soeholt	digester	53.6585	69.7561	408	444.121
362255	2	GH3	Randers	digester	8.15409e-39	136150	6	GH3	soeholt	digester	43.8503	58.2888	187	139.813
280835	2	GH3	Randers	digester	1.52102e-67	28615	5	GH3	soeholt	digester	67.1233	78.7671	146	216.468
477965	1	GH3	Randers	digester	0	64620	5	GH3	soeholt	digester	58.4639	73.8245	636	667.152
855	1	GH3	Randers	digester	0	64620	5	GH3	soeholt	digester	47.6961	66.2516	795	696.427
97900	2	GH3	Randers	digester	0	7240	9	GH3	soeholt	digester	43.7799	61.7225	829	655.981
223330	1	GH3	Randers	digester	3.60847e-156	8820	9	GH3	soeholt	digester	69.7279	83.3333	293	457.603
107050	1	GH3	Randers	digester	0	136150	6	GH3	soeholt	digester	52.4005	69.9588	712	706.442
430160	1	GH3	Randers	digester	3.81048e-54	9565	9	GH3	soeholt	digester	36.2369	56.7944	253	189.504
357070	2	GH3	Randers	digester	6.4279e-09	28615	5	GH3	soeholt	digester	32.2314	43.8017	87	51.9878
111320	1	GH3	Randers	digester	0	7240	9	GH3	soeholt	digester	40.6699	58.8517	826	607.06
141120	1	GH3	Randers	digester	0	213045	5	GH43	soeholt	digester	54.5969	70.8628	694	790.415
677790	1	GH3	Randers	digester	0	101100	10	GH3	soeholt	digester	100	100	291	542.347
98460	1	GH3	Randers	digester	0	262755	8	GH3	soeholt	digester	100	100	1030	2008.42
52245	1	GH3	Randers	digester	2.71087e-144	119050	7	GH3	soeholt	digester	35.9396	53.7723	662	443.736
76785	1	GH3	Randers	digester	1.78472e-166	202695	6	GH3	soeholt	digester	39.6349	57.1056	736	501.901
243635	1	GH3	Randers	digester	0	242530	2	GH3	soeholt	digester	47.8448	61.7816	687	624.78
309715	1	GH3	Randers	digester	2.29121e-72	224270	4	GH3	soeholt	digester	33.9768	55.5556	484	249.595
464340	2	GH3	Randers	digester	1.89385e-145	29145	6	GH3	soeholt	digester	45.2962	60.2787	558	445.277
57295	2	GH3	Randers	digester	8.4989e-85	197575	4	GH3	soeholt	digester	42.3423	62.1622	327	273.863
615590	1	GH3	Randers	digester	0	19580	10	GH3	soeholt	digester	100	100	331	598.971
340795	1	GH3	Randers	digester	0	224270	4	GH3	soeholt	digester	92.9615	96.5471	753	1415.59
43530	2	GH3	Randers	digester	1.28112e-145	233795	8	GH3	soeholt	digester	75.7692	86.9231	260	430.639
214100	2	GH3	Randers	digester	3.14025e-58	215105	5	GH3	soeholt	digester	57.9882	70.4142	169	200.29
116720	1	GH3	Randers	digester	0	262755	8	GH3	soeholt	digester	93.6772	97.6705	601	1144.03
722220	1	GH3	Randers	digester	5.43488e-122	172125	4	GH3	soeholt	digester	50.6234	65.586	396	366.696
430155	1	GH3	Randers	digester	1.1248e-76	197575	4	GH3	soeholt	digester	42.8571	59.9379	307	252.292
415030	1	GH3	Randers	digester	1.07625e-39	233795	8	GH3	soeholt	digester	50.3876	71.3178	128	141.739
148470	2	GH3	Randers	digester	0	113735	10	GH3	soeholt	digester	52.5624	69.6452	759	794.653
22480	1	GH3	Randers	digester	2.53798e-91	224270	4	GH3	soeholt	digester	44.7368	68.4211	711	305.064
253800	2	GH3	Randers	digester	7.16303e-67	172935	10	GH3	soeholt	digester	91.1504	96.4602	113	217.624
280220	2	GH3	Randers	digester	5.9099e-86	197575	4	GH3	soeholt	digester	48.9437	66.5493	269	276.944
176685	2	GH3	Randers	digester	2.70856e-34	27810	1	GH3	soeholt	digester	48.2759	68.1034	116	121.324
223390	1	GH3	Randers	digester	4.46373e-137	8820	9	GH3	soeholt	digester	70.438	83.5766	274	406.371
299710	1	GH3	Randers	digester	0	22670	5	GH3	soeholt	digester	86.1963	92.9448	326	588.956
244290	2	GH3	Randers	digester	1.71649e-82	119050	7	GH3	soeholt	digester	33.2061	49.4275	463	273.092
501275	2	GH3	Randers	digester	1.06608e-66	136150	6	GH3	soeholt	digester	48.6166	62.0553	252	223.787
52025	1	GH3	Randers	digester	0	213045	5	GH43	soeholt	digester	56.8149	72.023	692	815.068
365400	2	GH3	Randers	digester	1.02051e-80	224270	4	GH3	soeholt	digester	44.7368	68.4211	530	272.707
328840	2	GH3	Randers	digester	9.25471e-123	202695	6	GH3	soeholt	digester	54.1311	69.2308	351	373.244
47860	1	GH3	Randers	digester	0	233795	8	GH3	soeholt	digester	99.7509	100	803	1558.12
249410	1	GH3	Randers	digester	4.72904e-08	257940	7	GH3	soeholt	digester	39.2157	62.7451	51	46.2098
19005	1	GH3	Randers	digester	0	172935	10	GH3	soeholt	digester	56.6722	71.6639	583	677.167
228330	2	GH3	Randers	digester	3.34246e-40	213045	5	GH43	soeholt	digester	46.6216	69.5946	148	142.895
132335	1	GH3	Randers	digester	0	29145	6	GH3	soeholt	digester	53.5813	68.9655	720	733.791
601395	2	GH3	Randers	digester	2.6974e-133	202695	6	GH3	soeholt	digester	52.6829	68.0488	406	403.675
115140	1	GH3	Randers	digester	4.19786e-163	73910	2	GH3	soeholt	digester	43.5829	56.6845	743	491.886
439870	1	GH3	Randers	digester	2.40199e-67	73475	1	GH3	soeholt	digester	38.3234	53.5928	331	218.779
100705	1	GH3	Randers	digester	0	172935	10	GH3	soeholt	digester	71.4961	83.7008	1263	1894.01
633660	2	GH3	Randers	digester	3.34159e-115	197575	4	GH3	soeholt	digester	73.5537	75.2066	242	354.755
422390	2	GH3	Randers	digester	5.72852e-25	96975	2	GH3	soeholt	digester	34.1772	43.6709	158	98.9821
666270	1	GH3	Randers	digester	0	38195	1	GH3	soeholt	digester	74.6537	86.0111	722	1015.76
133890	1	GH3	Randers	digester	0	172935	10	GH3	soeholt	digester	99.8425	99.8425	1270	2548.85
472685	1	GH3	Randers	digester	1.24676e-21	28615	5	GH3	soeholt	digester	37.8882	49.0683	125	90.8929
328915	2	GH3	Randers	digester	0	29145	6	GH3	soeholt	digester	53.719	68.9655	720	731.095
598820	1	GH3	Randers	digester	0	136150	6	GH3	soeholt	digester	59.9162	76.5363	716	816.224
278895	2	GH3	Randers	digester	0	7240	9	GH3	soeholt	digester	42.6966	60.5493	787	583.178
43525	2	GH3	Randers	digester	0	233795	8	GH3	soeholt	digester	62.419	79.4816	462	617.076
77810	2	GH3	Randers	digester	4.58525e-154	195945	5	GH3	soeholt	digester	60.3825	72.6776	365	441.81
64315	2	GH30	Randers	digester	4.19309e-42	142165	5	GH30	soeholt	digester	50	73.7705	122	145.591
270840	2	GH30	Randers	digester	2.43435e-14	47935	6	GH30	soeholt	digester	33.6	50.4	125	72.0182
30425	1	GH30	Randers	digester	4.86309e-131	47935	6	GH30	soeholt	digester	50.4	66.6667	370	387.111
64305	2	GH30	Randers	digester	1.33515e-135	142165	5	GH30	soeholt	digester	51.7711	67.3025	358	398.667
340875	1	GH30	Randers	digester	0	108680	10	GH30	soeholt	digester	93.6508	96.1451	441	858.981
137980	1	GH30	Randers	digester	0	108680	10	GH30	soeholt	digester	99.7732	99.7732	441	910.212
435715	1	GH30	Randers	digester	3.83871e-158	108680	10	GH30	soeholt	digester	49.8929	64.6681	439	459.529
738745	1	GH30	Randers	digester	5.7507e-169	108680	10	GH30	soeholt	digester	53.8813	71.0046	435	485.723
26165	1	GH30	Randers	digester	1.23899e-168	142165	5	GH30	soeholt	digester	52.7594	67.9912	443	485.337
22315	1	GH30	Randers	digester	1.82536e-172	108680	10	GH30	soeholt	digester	54.5662	70.5479	435	494.582
152200	1	GH30	Randers	digester	2.55211e-88	108680	10	GH30	soeholt	digester	42.9429	60.3604	326	273.863
57315	2	GH30	Randers	digester	4.41539e-133	108680	10	GH30	soeholt	digester	46.2054	63.8393	440	394.43
181325	1	GH31	Randers	digester	1.79063e-98	259710	4	GH31	soeholt	digester	35.1201	52.6802	537	322.783
4945	1	GH31	Randers	digester	0	110570	7	GH31	soeholt	digester	55.3354	70.5793	650	766.918
415055	1	GH31	Randers	digester	9.81512e-148	110570	7	GH31	soeholt	digester	41.7349	57.2831	587	450.669
435705	1	GH31	Randers	digester	0	110570	7	GH31	soeholt	digester	59.1118	73.5069	648	822.772
417025	2	GH31	Randers	digester	1.75675e-114	110570	7	GH31	soeholt	digester	58.8679	75.8491	265	344.739
473335	2	GH31	Randers	digester	3.58958e-46	110570	7	GH31	soeholt	digester	60.7143	75	165	166.007
678655	1	GH31	Randers	digester	0	264770	8	GH31	soeholt	digester	49.5868	62.3508	1030	1018.84
176985	1	GH31	Randers	digester	3.23583e-114	259710	4	GH31	soeholt	digester	46.1187	59.1324	405	370.548
206465	2	GH31	Randers	digester	6.3912e-131	110570	7	GH31	soeholt	digester	41.6667	55.4924	526	408.683
133790	2	GH31	Randers	digester	2.50313e-104	145950	8	GH31	soeholt	digester	53.2609	67.7536	276	315.464
355730	2	GH31	Randers	digester	1.52176e-118	110570	7	GH31	soeholt	digester	42.7083	56.875	461	370.163
39675	2	GH31	Randers	digester	1.72893e-27	110570	7	GH31	soeholt	digester	64.2857	80	68	105.916
51495	1	GH31	Randers	digester	1.36936e-149	110570	7	GH31	soeholt	digester	41.0131	58.6601	587	455.292
146390	2	GH31	Randers	digester	7.59295e-108	128560	5	GH31	soeholt	digester	68.2609	76.087	225	330.487
64770	1	GH31	Randers	digester	2.07872e-128	166860	6	GH31	soeholt	digester	36.7067	53.0017	578	404.831
7110	1	GH31	Randers	digester	1.48601e-143	151670	8	GH31	soeholt	digester	39.3443	56.1848	660	446.817
340055	1	GH31	Randers	digester	0	110570	7	GH31	soeholt	digester	92.9878	96.3415	656	1283.47
187035	1	GH31	Randers	digester	0	110570	7	GH31	soeholt	digester	100	100	656	1353.58
17705	1	GH31	Randers	digester	5.81853e-112	194435	2	GH31	soeholt	digester	59.5745	72.695	282	342.813
260865	1	GH31	Randers	digester	0	110570	7	GH31	soeholt	digester	55.1145	70.5344	650	763.066
360875	2	GH31	Randers	digester	7.95519e-119	110570	7	GH31	soeholt	digester	53.8462	68.9103	309	357.836
567510	1	GH31	Randers	digester	1.91045e-111	252160	10	GH31	soeholt	digester	50.625	69.375	320	335.109
438485	1	GH31	Randers	digester	0	21655	6	GH31	soeholt	digester	47.5477	63.079	733	618.231
473840	2	GH31	Randers	digester	4.26768e-139	128560	5	GH31	soeholt	digester	57.958	73.8739	333	416.001
133185	2	GH31	Randers	digester	5.02605e-104	128560	5	GH31	soeholt	digester	62.5	77.5	240	320.857
149000	1	GH31	Randers	digester	2.4205e-59	110570	7	GH31	soeholt	digester	45.6621	60.274	219	198.749
659480	1	GH31	Randers	digester	9.10516e-125	110570	7	GH31	soeholt	digester	52.2472	63.764	354	374.4
240410	1	GH31	Randers	digester	2.7726e-61	110570	7	GH31	soeholt	digester	68.1818	82.5758	132	199.134
133800	2	GH31	Randers	digester	3.22544e-59	151670	8	GH31	soeholt	digester	35.9873	51.9108	312	204.142
132840	1	GH31	Randers	digester	3.47536e-129	151670	8	GH31	soeholt	digester	34.4828	50.069	705	411.764
89965	2	GH31	Randers	digester	4.93972e-59	254615	3	GH31	soeholt	digester	31.6916	45.3961	462	208.764
331605	2	GH31	Randers	digester	0	128560	5	GH31	soeholt	digester	62.7826	76.1739	575	774.237
252890	2	GH31	Randers	digester	1.65637e-143	21655	6	GH31	soeholt	digester	41.7457	57.685	525	438.343
438540	2	GH31	Randers	digester	3.19039e-149	252160	10	GH31	soeholt	digester	61.9195	79.257	323	432.95
528750	1	GH31	Randers	digester	0	128560	5	GH31	soeholt	digester	72.7273	84.6061	825	1293.87
567320	2	GH32	Randers	digester	1.1467e-27	230330	1	GH32	soeholt	digester	75.8065	80.6452	62	105.145
230465	1	GH32	Randers	digester	1.2565e-97	60940	2	GH32	soeholt	digester	47.8261	63.9752	312	312.383
268670	1	GH32	Randers	digester	8.5248e-50	166855	9	GH32	soeholt	digester	36.9697	50	314	174.866
660205	1	GH32	Randers	digester	0	119140	1	GH32	soeholt	digester	54.964	66.1871	689	744.577
690135	1	GH33	Randers	digester	8.33912e-158	159555	5	GH33	soeholt	digester	61.8384	74.9304	354	455.292
379450	1	GH33	Randers	digester	5.46499e-51	104420	2	GH33	soeholt	digester	51.7241	64.532	201	174.866
329000	2	GH33	Randers	digester	9.63891e-116	159555	5	GH33	soeholt	digester	66.1355	79.6813	248	343.584
712270	2	GH33	Randers	digester	1.63864e-30	150740	8	GH33	soeholt	digester	36.8664	48.3871	212	113.235
688110	2	GH33	Randers	digester	1.78606e-62	79830	5	GH33	soeholt	digester	67.6647	73.6527	163	201.445
704355	2	GH33	Randers	digester	5.08521e-23	59720	1	GH33	soeholt	digester	38.4181	53.1073	147	93.2041
690285	1	GH33	Randers	digester	7.34188e-71	52775	8	GH33	soeholt	digester	50	69.1244	217	236.884
606905	1	GH33	Randers	digester	2.55385e-110	68410	2	GH33	soeholt	digester	56.9132	67.2026	294	331.257
464160	2	GH33	Randers	digester	2.6132e-32	2935	1	GH33	soeholt	digester	58.6777	68.595	121	123.635
592975	2	GH33	Randers	digester	0	200390	6	GH33	soeholt	digester	81.7891	89.4569	313	518.079
505620	1	GH33	Randers	digester	9.75129e-48	130765	4	GH33	soeholt	digester	47.1503	63.7306	192	171.014
720165	2	GH33	Randers	digester	3.86298e-119	50795	9	GH33	soeholt	digester	77.1084	82.3293	249	347.436
26185	1	GH33	Randers	digester	0	130765	4	GH33	soeholt	digester	54.3956	69.0476	544	597.816
672830	1	GH33	Randers	digester	9.99036e-81	227180	1	GH33	soeholt	digester	57.9186	66.0633	221	252.677
243335	2	GH33	Randers	digester	1.30458e-64	59730	1	GH33	soeholt	digester	43.2653	57.551	244	211.46
524070	2	GH33	Randers	digester	2.74358e-56	246820	6	GH33	soeholt	digester	59.6154	69.8718	162	188.734
623465	1	GH33	Randers	digester	1.20927e-57	59720	1	GH33	soeholt	digester	43.1624	56.8376	219	187.578
86000	2	GH33	Randers	digester	3.1977e-54	59730	1	GH33	soeholt	digester	43.3884	59.5041	236	188.348
42485	1	GH33	Randers	digester	6.50923e-20	247680	9	GH74	soeholt	digester	39.4366	52.2936	312	90.1225
45390	2	GH33	Randers	digester	8.06018e-86	108215	5	GH33	soeholt	digester	54.2373	70.7627	228	271.166
622275	2	GH33	Randers	digester	0.049053	210970	5	GH74	soeholt	digester	41.4634	58.5366	38	33.113
595520	1	GH33	Randers	digester	5.47916e-59	68410	2	GH33	soeholt	digester	45.4545	58.6777	238	196.438
237230	1	GH33	Randers	digester	2.77223e-101	159555	5	GH33	soeholt	digester	50.3125	64.375	301	308.916
283985	2	GH33	Randers	digester	4.37651e-58	225405	8	GH33	soeholt	digester	50.8065	60.4839	236	190.66
423765	1	GH33	Randers	digester	1.5218e-55	59730	1	GH33	soeholt	digester	42.9752	59.5041	236	191.815
173145	2	GH33	Randers	digester	2.50572e-78	2935	1	GH33	soeholt	digester	58.1897	65.0862	226	251.521
541800	2	GH33	Randers	digester	3.94841e-112	85500	9	GH33	soeholt	digester	56.6553	66.2116	285	332.028
503045	2	GH33	Randers	digester	4.53061e-60	59730	1	GH33	soeholt	digester	45.2174	59.5652	215	194.126
404645	1	GH33	Randers	digester	3.72133e-25	150740	8	GH33	soeholt	digester	37.6744	45.5814	191	99.7525
41380	2	GH33	Randers	digester	5.45707e-34	118865	4	GH33	soeholt	digester	33.2344	44.8071	268	137.117
417670	1	GH33	Randers	digester	3.18096e-93	130765	4	GH33	soeholt	digester	64.532	77.3399	203	284.263
657535	1	GH33	Randers	digester	5.88966e-17	215855	4	GH33	soeholt	digester	45.283	57.5472	102	75.485
461990	1	GH33	Randers	digester	5.75787e-37	118865	4	GH33	soeholt	digester	35.3659	46.0366	261	144.05
366465	2	GH33	Randers	digester	1.17831e-37	118865	4	GH33	soeholt	digester	34.0974	43.8395	276	148.288
68850	2	GH33	Randers	digester	1.18439e-15	247680	9	GH74	soeholt	digester	28.483	43.3437	310	78.1814
597700	2	GH33	Randers	digester	1.67071e-10	84755	9	GH74	soeholt	digester	30.0518	39.3782	228	59.3066
317535	2	GH33	Randers	digester	1.53968e-37	118865	4	GH33	soeholt	digester	34.3195	45.858	263	143.28
562475	2	GH33	Randers	digester	2.04438e-43	59720	1	GH33	soeholt	digester	42.1277	55.7447	212	155.221
623995	2	GH33	Randers	digester	1.22844e-10	118865	4	GH33	soeholt	digester	36.3014	43.8356	111	56.6102
344580	1	GH33	Randers	digester	0	159555	5	GH33	soeholt	digester	58.2485	72.7088	482	565.459
39520	2	GH33	Randers	digester	9.61498e-33	118865	4	GH33	soeholt	digester	32.2684	40.5751	240	130.568
607150	2	GH33	Randers	digester	1.52066e-86	111335	6	GH33	soeholt	digester	60.4167	68.3333	229	276.174
706405	1	GH33	Randers	digester	0	171780	10	GH33	soeholt	digester	100	100	331	676.011
416395	1	GH33	Randers	digester	1.23625e-24	87915	5	GH33	soeholt	digester	39.4118	49.4118	160	96.2857
365535	2	GH33	Randers	digester	9.83016e-63	78790	7	GH33	soeholt	digester	47.1311	57.7869	239	207.608
535195	1	GH33	Randers	digester	8.25794e-74	52775	8	GH33	soeholt	digester	54.0107	73.262	187	231.491
725335	2	GH33	Randers	digester	8.25453e-40	59720	1	GH33	soeholt	digester	44.2105	56.8421	172	145.206
292660	2	GH33	Randers	digester	2.14356e-121	111335	6	GH33	soeholt	digester	58.006	70.6949	330	369.392
295160	1	GH33	Randers	digester	1.56278e-71	96800	5	GH33	soeholt	digester	66.2651	76.506	159	223.402
744120	1	GH33	Randers	digester	0	170225	6	GH33	soeholt	digester	59.1633	74.7012	478	637.491
612415	1	GH33	Randers	digester	7.97654e-55	246820	6	GH33	soeholt	digester	41.5323	55.2419	247	197.978
28015	1	GH33	Randers	digester	2.87654e-157	159555	5	GH33	soeholt	digester	61.5599	74.9304	354	453.751
518485	2	GH33	Randers	digester	3.25913e-37	268415	4	GH33	soeholt	digester	38.9344	55.3279	236	148.288
624050	2	GH33	Randers	digester	7.92955e-28	164600	2	GH33	soeholt	digester	33.0855	43.4944	192	111.309
388600	2	GH33	Randers	digester	1.30221e-31	35475	5	GH33	soeholt	digester	42.5806	55.4839	155	119.398
31060	1	GH33	Randers	digester	0	68410	2	GH33	soeholt	digester	100	100	458	907.901
176650	1	GH33	Randers	digester	6.11135e-94	85500	9	GH33	soeholt	digester	52.8302	64.4654	315	308.531
389960	2	GH33	Randers	digester	1.70286e-06	207280	8	GH33	soeholt	digester	29.8851	51.7241	77	45.0542
17455	1	GH33	Randers	digester	1.68805e-136	85500	9	GH33	soeholt	digester	55.8209	71.6418	334	395.201
498455	2	GH33	Randers	digester	6.46251e-76	103980	10	GH33	soeholt	digester	59.1743	71.1009	210	241.506
232970	2	GH33	Randers	digester	2.49827e-30	108215	5	GH33	soeholt	digester	60.6742	75.2809	88	118.242
22775	2	GH33	Randers	digester	1.26384e-96	85500	9	GH33	soeholt	digester	58.8	68.8	241	293.123
523785	2	GH33	Randers	digester	1.83163e-151	88225	8	GH33	soeholt	digester	83.4677	88.3065	248	428.328
717485	2	GH33	Randers	digester	1.32406e-108	159555	5	GH33	soeholt	digester	65.1064	78.2979	235	323.939
277370	1	GH33	Randers	digester	3.42874e-64	2935	1	GH33	soeholt	digester	51.9481	58.8745	213	212.231
249915	1	GH33	Randers	digester	3.21647e-49	170225	6	GH33	soeholt	digester	67.8571	77.6786	112	164.466
663580	2	GH33	Randers	digester	5.28945e-138	79830	5	GH33	soeholt	digester	77.305	83.3333	282	393.275
739640	1	GH33	Randers	digester	1.64796e-49	24055	8	GH33	soeholt	digester	50.5747	60.3448	174	164.466
85915	1	GH33	Randers	digester	0	170225	6	GH33	soeholt	digester	100	100	561	1173.3
199985	1	GH33	Randers	digester	0	170225	6	GH33	soeholt	digester	64.3312	74.5223	448	616.69
74725	1	GH33	Randers	digester	5.89014e-64	59720	1	GH33	soeholt	digester	44.5344	58.7045	230	209.149
232115	1	GH33	Randers	digester	3.433e-131	142650	5	GH33	soeholt	digester	61.7162	72.9373	298	391.349
263530	1	GH33	Randers	digester	2.22367e-152	170225	6	GH33	soeholt	digester	94.4444	98.6111	216	437.187
184950	2	GH33	Randers	digester	4.67258e-100	170225	6	GH33	soeholt	digester	69.0476	81.9048	206	304.679
389945	2	GH33	Randers	digester	2.65658e-10	215855	4	GH33	soeholt	digester	27.0073	45.9854	134	54.6842
18565	1	GH33	Randers	digester	1.40671e-175	159555	5	GH33	soeholt	digester	51.6966	65.8683	498	504.982
513630	1	GH33	Randers	digester	7.18255e-37	48625	7	GH33	soeholt	digester	35.5172	47.2414	255	145.206
604620	1	GH33	Randers	digester	0	85500	9	GH33	soeholt	digester	87.3494	87.3494	332	568.54
633910	1	GH33	Randers	digester	1.68949e-62	2935	1	GH33	soeholt	digester	49.2958	61.5023	205	202.986
356485	1	GH33	Randers	digester	8.29531e-72	68410	2	GH33	soeholt	digester	38.6905	53.5714	312	233.802
465155	2	GH33	Randers	digester	3.23793e-77	59730	1	GH33	soeholt	digester	56.9507	67.2646	222	237.654
100615	1	GH33	Randers	digester	0	170225	6	GH33	soeholt	digester	53.7988	66.7351	464	535.413
241940	1	GH33	Randers	digester	3.36355e-28	103980	10	GH33	soeholt	digester	57.4713	72.4138	87	112.464
442155	1	GH33	Randers	digester	5.48782e-39	216690	8	GH33	soeholt	digester	41.5966	50.4202	198	142.51
163735	2	GH33	Randers	digester	3.33276e-37	216690	8	GH33	soeholt	digester	39.8268	47.1861	194	137.502
146940	2	GH33	Randers	digester	1.38398e-177	159555	5	GH33	soeholt	digester	70.0855	82.0513	350	505.753
247545	2	GH33	Randers	digester	4.34971e-33	48625	7	GH33	soeholt	digester	33.5714	44.2857	247	128.257
182565	2	GH33	Randers	digester	8.29366e-46	247680	9	GH74	soeholt	digester	36.3636	55.1282	314	169.088
135250	2	GH35	Randers	digester	1.38981e-43	173250	10	GH35	soeholt	digester	27.4775	44.3694	429	162.155
137955	1	GH35	Randers	digester	9.54408e-118	18170	1	GH35	soeholt	digester	68	82.6667	225	346.28
341010	1	GH35	Randers	digester	0	112090	6	GH35	soeholt	digester	94.1725	97.4359	429	842.032
562840	1	GH35	Randers	digester	0	222810	1	GH35	soeholt	digester	60.3908	71.5808	563	651.358
13045	1	GH35	Randers	digester	0	193690	1	GH35	soeholt	digester	68.3453	77.8777	555	775.393
290970	1	GH35	Randers	digester	0	193690	1	GH35	soeholt	digester	100	100	298	551.977
181035	1	GH35	Randers	digester	7.6248e-67	243850	9	GH35	soeholt	digester	39.0879	57.6547	283	219.935
738730	1	GH35	Randers	digester	2.05129e-39	243850	9	GH35	soeholt	digester	41.9355	56.682	217	143.665
289415	2	GH35	Randers	digester	0	221735	3	GH35	soeholt	digester	100	100	319	566.614
22205	1	GH35	Randers	digester	1.14088e-68	243850	9	GH35	soeholt	digester	44.5614	61.4035	285	224.172
153650	2	GH36	Randers	digester	3.19316e-54	125480	7	GH36	soeholt	digester	33.5165	49.1758	358	189.889
335235	1	GH36	Randers	digester	0.00125557	66855	6	GH36	soeholt	digester	33.75	52.5	78	39.2762
115440	1	GH36	Randers	digester	4.9483e-46	20360	10	GH36	soeholt	digester	48.1081	58.3784	185	155.221
335115	1	GH36	Randers	digester	6.54715e-122	93505	5	GH36	soeholt	digester	34.9254	51.791	659	382.874
151380	2	GH36	Randers	digester	5.67387e-176	93505	5	GH36	soeholt	digester	43.5331	59.9369	629	520.776
244005	2	GH36	Randers	digester	1.98279e-139	125480	7	GH36	soeholt	digester	48.2328	62.3701	480	419.083
235795	1	GH36	Randers	digester	2.66687e-07	66855	6	GH36	soeholt	digester	33.3333	49.0741	96	50.8322
475325	2	GH36	Randers	digester	1.12329e-66	66855	6	GH36	soeholt	digester	35.6818	51.1364	429	226.483
507535	1	GH36	Randers	digester	9.44909e-73	60280	7	GH36	soeholt	digester	35.041	51.0246	474	248.44
521740	1	GH36	Randers	digester	6.27276e-59	93505	5	GH36	soeholt	digester	37.3737	56.9024	292	200.29
535715	2	GH36	Randers	digester	1.86668e-85	93505	5	GH36	soeholt	digester	39.3868	54.717	407	279.256
657260	1	GH36	Randers	digester	1.25596e-65	20360	10	GH36	soeholt	digester	55.6818	70.4545	176	202.601
135025	1	GH36	Randers	digester	0	60280	7	GH36	soeholt	digester	100	100	619	1199.11
440430	2	GH36	Randers	digester	6.10454e-07	66855	6	GH36	soeholt	digester	31.8584	45.1327	107	48.1358
652155	1	GH36	Randers	digester	1.09997e-40	125480	7	GH36	soeholt	digester	34.3042	47.2492	292	155.606
287190	1	GH36	Randers	digester	0	125480	7	GH36	soeholt	digester	76.5766	87.2072	552	818.15
219755	2	GH38	Randers	digester	1.59608e-73	104700	1	GH38	soeholt	digester	49.7925	65.1452	239	248.054
180460	2	GH38	Randers	digester	0	104700	1	GH38	soeholt	digester	100	100	372	730.709
338140	2	GH38	Randers	digester	0	151465	5	GH38	soeholt	digester	54.918	66.3934	484	532.332
529400	1	GH38	Randers	digester	3.74876e-178	87480	7	GH38	soeholt	digester	48.7961	64.0449	613	541.191
578825	1	GH38	Randers	digester	7.1285e-73	70505	9	GH38	soeholt	digester	57.3991	66.3677	223	246.514
604180	2	GH38	Randers	digester	1.8573e-108	87345	3	GH38	soeholt	digester	88.2682	94.4134	179	314.309
376365	2	GH38	Randers	digester	7.60688e-62	87345	3	GH38	soeholt	digester	52.5	70	160	194.897
701610	2	GH38	Randers	digester	7.16489e-59	231280	2	GH38	soeholt	digester	65.0794	77.7778	126	186.037
678650	1	GH38	Randers	digester	3.00652e-123	243170	3	GH38	soeholt	digester	49.0605	62.2129	470	387.111
545350	1	GH38	Randers	digester	0	35500	7	GH38	soeholt	digester	54.386	65.9148	770	752.666
546060	1	GH38	Randers	digester	0	148075	1	GH38	soeholt	digester	64.3282	73.7218	812	1018.07
546080	1	GH38	Randers	digester	0	35500	7	GH38	soeholt	digester	48.2339	61.754	773	669.078
175655	2	GH38	Randers	digester	0	168690	4	GH38	soeholt	digester	54.0505	67.8619	750	828.935
90515	2	GH38	Randers	digester	0	168690	4	GH38	soeholt	digester	50.6443	67.6546	769	766.148
247495	2	GH38	Randers	digester	0	151350	5	GH38	soeholt	digester	52.2699	66.6258	806	873.233
218545	2	GH38	Randers	digester	0	44565	4	GH38	soeholt	digester	84.2723	90.8451	426	732.25
123865	2	GH38	Randers	digester	7.08237e-87	35500	7	GH38	soeholt	digester	42.7461	57.772	383	281.182
226680	2	GH38	Randers	digester	0	35500	7	GH38	soeholt	digester	52.1465	64.5202	775	698.738
465115	2	GH38	Randers	digester	1.55962e-29	16245	3	GH38	soeholt	digester	60.241	77.1084	83	108.612
26610	2	GH38	Randers	digester	0	27440	6	GH38	soeholt	digester	51.4706	64.4385	744	740.339
49645	2	GH38	Randers	digester	8.16382e-79	3210	2	GH38	soeholt	digester	43.9344	59.3443	305	261.151
313815	2	GH39	Randers	digester	1.74994e-40	159955	4	GH39	soeholt	digester	62.2642	72.6415	106	142.51
737255	2	GH39	Randers	digester	0.00367442	159955	4	GH39	soeholt	digester	26.3158	45.614	57	35.039
105430	2	GH39	Randers	digester	6.05952e-135	19745	10	GH39	soeholt	digester	100	100	233	387.111
90655	2	GH39	Randers	digester	5.03139e-134	52530	10	GH39	soeholt	digester	61.516	72.0117	339	390.193
463585	2	GH39	Randers	digester	3.59407e-138	131485	10	GH39	soeholt	digester	60.9827	71.3873	337	427.557
377550	1	GH39	Randers	digester	0	168320	7	GH39	soeholt	digester	99.8258	99.8258	574	1115.14
317215	1	GH39	Randers	digester	1.46451e-20	105470	1	GH39	soeholt	digester	29.9517	46.8599	180	92.4337
649665	2	GH39	Randers	digester	5.23646e-09	188455	4	GH0	soeholt	digester	25.3219	42.0601	214	55.0694
500255	2	GH39	Randers	digester	1.33528e-78	162265	4	GH39	soeholt	digester	66.1111	81.6667	180	242.276
515890	1	GH39	Randers	digester	8.06802e-125	131485	10	GH39	soeholt	digester	60.1156	71.3873	337	392.504
407455	1	GH4	Randers	digester	0	34815	5	GH4	soeholt	digester	72.2611	80.4196	429	585.104
64730	1	GH4	Randers	digester	3.17721e-128	107950	9	GH4	soeholt	digester	47.3804	62.6424	430	382.104
331825	1	GH4	Randers	digester	5.11753e-141	174640	7	GH4	soeholt	digester	54.6117	66.5049	412	414.075
281590	2	GH4	Randers	digester	0	229540	1	GH4	soeholt	digester	100	100	396	827.009
626245	1	GH4	Randers	digester	0	108665	10	GH4	soeholt	digester	98.4	99.2	375	703.745
638170	1	GH4	Randers	digester	2.79833e-179	139350	1	GH4	soeholt	digester	59.0517	73.2759	462	512.301
396925	1	GH4	Randers	digester	6.92811e-171	139350	1	GH4	soeholt	digester	61.4719	73.8095	460	491.115
205410	2	GH4	Randers	digester	9.16353e-83	229540	1	GH4	soeholt	digester	69.7674	84.8837	172	253.832
650180	1	GH4	Randers	digester	3.23553e-156	21670	6	GH4	soeholt	digester	52.043	67.3118	464	453.751
671485	2	GH4	Randers	digester	5.74076e-30	52650	6	GH4	soeholt	digester	75	89.0625	64	110.153
87910	2	GH4	Randers	digester	0	108665	10	GH4	soeholt	digester	74.734	84.5745	376	566.229
498225	1	GH4	Randers	digester	7.36493e-102	101870	7	GH4	soeholt	digester	82.9412	90.5882	170	308.531
293500	2	GH4	Randers	digester	1.44562e-60	108900	8	GH4	soeholt	digester	40.5738	60.6557	240	197.978
623635	1	GH4	Randers	digester	5.37524e-72	108900	8	GH4	soeholt	digester	35.3247	53.2468	360	233.032
20355	2	GH4	Randers	digester	0	34815	5	GH4	soeholt	digester	70.3431	80.3922	397	548.51
464875	1	GH4	Randers	digester	2.43413e-72	181165	8	GH4	soeholt	digester	44.1379	60.6897	286	231.491
371700	2	GH4	Randers	digester	5.65861e-167	34815	5	GH4	soeholt	digester	63.9151	75.9434	424	479.559
449685	1	GH4	Randers	digester	7.26377e-151	169765	1	GH4	soeholt	digester	60.9687	75.7835	346	436.417
600760	2	GH4	Randers	digester	1.41183e-101	182135	8	GH4	soeholt	digester	59.7561	73.5772	245	305.064
183795	1	GH42	Randers	digester	1.4528e-73	249340	2	GH42	soeholt	digester	29.6073	44.1088	638	251.521
619355	2	GH42	Randers	digester	1.33173e-77	33890	9	GH42	soeholt	digester	38.9728	51.9637	323	245.358
286665	2	GH42	Randers	digester	1.51683e-44	249340	2	GH42	soeholt	digester	27.2921	45.4158	456	164.081
140240	1	GH42	Randers	digester	1.24211e-79	33890	9	GH42	soeholt	digester	38.5246	55.1913	363	259.61
360000	1	GH43	Randers	digester	0	99015	10	GH43	soeholt	digester	84.9421	93.0502	518	910.598
51695	1	GH43	Randers	digester	3.54864e-98	54280	10	GH43	soeholt	digester	38.4321	52.9637	495	310.842
58495	2	GH43	Randers	digester	4.17577e-166	54280	10	GH43	soeholt	digester	48.6891	63.1086	513	484.952
349180	2	GH43	Randers	digester	1.20628e-60	99035	10	GH43	soeholt	digester	69.4215	83.4711	121	183.726
320335	1	GH43	Randers	digester	3.30906e-93	167545	1	GH43	soeholt	digester	52.0755	65.6604	265	281.952
687195	1	GH43	Randers	digester	4.34105e-142	99015	10	GH43	soeholt	digester	43.1298	60.687	516	423.705
416860	1	GH43	Randers	digester	2.82908e-09	54280	10	GH43	soeholt	digester	37.037	49.3827	78	51.6026
737880	1	GH43	Randers	digester	3.08984e-86	78050	3	GH43	soeholt	digester	43.3447	61.0922	293	263.848
455050	2	GH43	Randers	digester	2.35857e-13	258495	10	GH43	soeholt	digester	33.5196	44.6927	175	67.3958
542825	1	GH43	Randers	digester	7.65415e-08	189730	10	GH43	soeholt	digester	29.2308	46.1538	108	51.9878
76890	1	GH43	Randers	digester	7.22461e-96	99015	10	GH43	soeholt	digester	37.7358	53.7736	508	314.694
473125	1	GH43	Randers	digester	3.61035e-09	63305	3	GH43	soeholt	digester	37.3016	50	109	52.373
503755	1	GH43	Randers	digester	1.47352e-22	63305	3	GH43	soeholt	digester	29.5652	41.7391	269	96.6709
317765	1	GH43	Randers	digester	0	99030	10	GH43	soeholt	digester	68.4564	79.4183	445	635.95
451120	1	GH43	Randers	digester	0	189730	10	GH43	soeholt	digester	87.0466	93.5233	386	632.098
26920	1	GH43	Randers	digester	1.30553e-29	189730	10	GH43	soeholt	digester	35.9091	48.1818	195	116.316
359950	1	GH43	Randers	digester	8.56674e-92	99035	10	GH43	soeholt	digester	96.1538	98.4615	130	263.077
193515	1	GH43	Randers	digester	0.00142698	3460	2	GH43	soeholt	digester	22.1239	46.0177	109	37.3502
22200	1	GH43	Randers	digester	1.23262e-142	46990	6	GH43	soeholt	digester	44	59.6	477	423.32
542805	1	GH43	Randers	digester	1.23928e-23	189730	10	GH43	soeholt	digester	32.0755	49.0566	195	97.4413
4425	1	GH43	Randers	digester	0	99030	10	GH43	soeholt	digester	99.6988	100	332	694.501
92330	2	GH43	Randers	digester	1.65508e-55	99015	10	GH43	soeholt	digester	96.0784	97.0588	102	181.8
640395	2	GH43	Randers	digester	5.4374e-05	189730	10	GH43	soeholt	digester	26.7516	42.0382	130	42.3578
737920	1	GH43	Randers	digester	4.43466e-94	99030	10	GH43	soeholt	digester	56.5957	72.766	229	286.96
75960	1	GH43	Randers	digester	2.0637e-121	167545	1	GH43	soeholt	digester	54.6875	66.5625	318	353.984
200815	1	GH43	Randers	digester	1.08508e-50	5260	1	GH43	soeholt	digester	31.0962	47.4273	411	180.259
130950	2	GH43	Randers	digester	4.779e-39	258495	10	GH43	soeholt	digester	32.6019	47.0219	311	142.895
382590	2	GH43	Randers	digester	5.9488e-06	63305	3	GH43	soeholt	digester	35.2941	55.8824	60	41.2022
503745	1	GH43	Randers	digester	1.78703e-34	189730	10	GH43	soeholt	digester	93.3333	97.7778	90	121.709
722945	1	GH43	Randers	digester	1.83838e-05	56775	4	GH43	soeholt	digester	25.3521	45.7746	132	42.3578
4790	2	GH43	Randers	digester	6.02088e-149	99030	10	GH43	soeholt	digester	66.8942	81.57	287	428.328
451125	1	GH43	Randers	digester	1.38325e-163	99015	10	GH43	soeholt	digester	46.9112	66.9884	515	478.789
216460	1	GH43	Randers	digester	0.00145004	3460	2	GH43	soeholt	digester	30.303	50	62	36.5798
221200	2	GH43	Randers	digester	8.30607e-132	189730	10	GH43	soeholt	digester	75.6554	82.7715	267	380.178
77220	1	GH43	Randers	digester	3.00818e-79	5260	1	GH43	soeholt	digester	36.0759	50.6329	449	256.529
473135	1	GH43	Randers	digester	4.01296e-13	63305	3	GH43	soeholt	digester	33.913	47.8261	98	66.6254
76895	1	GH43	Randers	digester	4.47864e-153	99030	10	GH43	soeholt	digester	48.6111	67.5926	425	444.891
382595	2	GH43	Randers	digester	3.5597e-05	99030	10	GH43	soeholt	digester	35.6164	53.4247	59	38.891
382600	2	GH43	Randers	digester	5.64657e-12	63305	3	GH43	soeholt	digester	33.0435	48.6957	98	63.929
641180	2	GH43	Randers	digester	7.3058e-29	54280	10	GH43	soeholt	digester	39.3103	57.2414	144	110.538
349185	2	GH43	Randers	digester	5.21824e-171	5260	1	GH43	soeholt	digester	77.377	88.8525	305	486.493
232415	1	GH43	Randers	digester	0	189730	10	GH43	soeholt	digester	84.5506	91.0112	356	538.88
4340	1	GH43	Randers	digester	0	189730	10	GH43	soeholt	digester	100	100	387	703.36
657300	1	GH43	Randers	digester	1.62473e-06	63305	3	GH43	soeholt	digester	35	54	87	45.0542
580415	1	GH43	Randers	digester	5.91634e-42	5260	1	GH43	soeholt	digester	41.6667	55.3922	190	149.058
699145	2	GH43	Randers	digester	1.05179e-26	99030	10	GH43	soeholt	digester	29.6296	45.4545	259	108.997
108770	1	GH43	Randers	digester	2.19989e-105	99015	10	GH43	soeholt	digester	37.3333	55.2381	501	332.798
52105	1	GH43	Randers	digester	0	5260	1	GH43	soeholt	digester	69.8661	83.2589	447	654.825
415015	1	GH43	Randers	digester	0	5260	1	GH43	soeholt	digester	88.587	94.5652	368	643.269
445645	1	GH43	Randers	digester	2.57856e-146	167545	1	GH43	soeholt	digester	59.5611	78.9969	319	418.698
657290	1	GH43	Randers	digester	1.00623e-11	63305	3	GH43	soeholt	digester	34.7826	48.6957	98	63.1586
317725	1	GH43	Randers	digester	0	5260	1	GH43	soeholt	digester	76.7442	88.6047	430	680.248
121295	1	GH43	Randers	digester	3.91385e-133	54280	10	GH43	soeholt	digester	42.1875	59.9609	499	399.053
335060	1	GH43	Randers	digester	8.97799e-22	63305	3	GH43	soeholt	digester	30.3468	42.7746	269	94.7449
394830	1	GH43	Randers	digester	1.74724e-06	98320	4	GH43	soeholt	digester	36.3636	55.8442	73	46.2098
520680	1	GH43	Randers	digester	7.05407e-19	189730	10	GH43	soeholt	digester	69.8113	79.2453	53	79.7221
22350	1	GH43	Randers	digester	2.30909e-163	99015	10	GH43	soeholt	digester	46.0501	64.7399	516	478.019
359980	1	GH43	Randers	digester	0	99030	10	GH43	soeholt	digester	86.2613	90.7658	444	805.823
232435	1	GH43	Randers	digester	8.38652e-119	189730	10	GH43	soeholt	digester	78.744	87.4396	207	348.977
232410	1	GH43	Randers	digester	4.22633e-50	189730	10	GH43	soeholt	digester	68.2119	72.8477	151	166.777
478190	1	GH43	Randers	digester	0.124133	121640	2	GH43	soeholt	digester	45.4545	59.0909	41	29.6462
332890	2	GH43	Randers	digester	7.83813e-37	258495	10	GH43	soeholt	digester	32.9341	47.006	319	137.117
739660	1	GH43	Randers	digester	2.34538e-105	261665	4	GH43	soeholt	digester	54.8276	66.2069	288	312.768
684955	2	GH43	Randers	digester	7.55645e-25	63305	3	GH43	soeholt	digester	42.3077	57.6923	129	98.9821
51280	1	GH43	Randers	digester	2.19445e-69	99030	10	GH43	soeholt	digester	31.9588	50.3093	442	228.794
17450	1	GH43	Randers	digester	1.66947e-06	56775	4	GH43	soeholt	digester	28	44.6667	145	46.595
4390	1	GH43	Randers	digester	0	5260	1	GH43	soeholt	digester	100	100	451	927.932
373880	2	GH43	Randers	digester	5.03145e-100	99015	10	GH43	soeholt	digester	38.5338	54.3233	508	325.865
78255	2	GH43	Randers	digester	1.2545e-117	167545	1	GH43	soeholt	digester	53.4375	66.25	318	344.354
52325	1	GH43	Randers	digester	0	99030	10	GH43	soeholt	digester	62.8635	75.3915	442	576.244
365755	2	GH43	Randers	digester	4.78962e-155	5260	1	GH43	soeholt	digester	62.4242	79.0909	326	449.129
139655	1	GH43	Randers	digester	0	99015	10	GH43	soeholt	digester	75.8687	86.2934	518	817.765
430975	2	GH44	Randers	digester	0	59710	6	GH44	soeholt	digester	61.6327	74.6939	481	582.793
129045	1	GH44	Randers	digester	1.8263e-20	59710	6	GH44	soeholt	digester	23.0038	40.3042	473	93.2041
578575	2	GH5	Randers	digester	9.41185e-17	261020	7	GH5	soeholt	digester	28.3019	48.5849	190	77.7962
504065	1	GH5	Randers	digester	0	12805	3	GH5	soeholt	digester	88.3582	93.7313	334	621.313
253405	1	GH5	Randers	digester	0	28865	1	GH5	soeholt	digester	99.6865	100	319	655.21
236250	2	GH5	Randers	digester	3.29458e-25	117280	7	CE3	soeholt	digester	41.8033	58.156	155	102.064
52265	1	GH5	Randers	digester	3.7255e-133	207105	5	GH5	soeholt	digester	46.7532	67.013	381	389.808
7780	1	GH5	Randers	digester	6.4126e-113	167855	8	GH5	soeholt	digester	50.7042	63.662	335	338.191
391320	1	GH5	Randers	digester	1.63363e-07	90435	3	GH5	soeholt	digester	26.4706	42.3529	150	51.2174
555765	2	GH5	Randers	digester	0.0677299	172950	10	CE1	soeholt	digester	30	44.2857	61	31.187
197720	1	GH5	Randers	digester	8.56725e-113	207105	5	GH5	soeholt	digester	44.9086	63.9687	379	337.806
465545	1	GH5	Randers	digester	2.41483e-132	207040	5	GH5	soeholt	digester	57.2816	73.4628	309	382.104
738700	1	GH5	Randers	digester	1.60191e-108	182455	9	GH5	soeholt	digester	44.7154	60.4336	369	324.709
699205	2	GH5	Randers	digester	0.146064	83365	5	GH2	soeholt	digester	29.8246	45.614	55	28.8758
66715	1	GH5	Randers	digester	9.934e-64	207105	5	GH5	soeholt	digester	35.0785	50.2618	373	219.164
438520	2	GH5	Randers	digester	4.3043e-19	207030	5	GH5	soeholt	digester	35.8209	50.7463	127	82.4185
285975	1	GH5	Randers	digester	0	35605	3	GH5	soeholt	digester	99.4083	99.4083	338	666.766
10200	2	GH5	Randers	digester	5.6247e-31	167855	8	GH5	soeholt	digester	45.4545	63.6364	107	114.39
736595	2	GH5	Randers	digester	1.27697e-06	207030	5	GH5	soeholt	digester	27.907	48.8372	74	44.669
24960	1	GH5	Randers	digester	0	154010	7	GH5	soeholt	digester	66.7203	77.8135	620	823.157
673805	1	GH5	Randers	digester	2.71355e-128	116310	6	GH5	soeholt	digester	62.1723	80.1498	267	372.474
139730	1	GH5	Randers	digester	3.94154e-100	261020	7	GH5	soeholt	digester	47.4359	63.4615	310	309.686
176735	1	GH5	Randers	digester	5.74522e-108	182455	9	GH5	soeholt	digester	50.6024	65.9639	332	348.977
741070	2	GH5	Randers	digester	2.15607e-52	174040	1	GH5	soeholt	digester	41.9512	62.439	203	173.711
381645	2	GH5	Randers	digester	2.84652e-30	182455	9	GH5	soeholt	digester	42.6471	58.0882	136	114.005
500275	2	GH5	Randers	digester	7.32155e-97	182455	9	GH5	soeholt	digester	47.7816	64.1638	292	294.664
260600	1	GH5	Randers	digester	1.04222e-13	261020	7	GH5	soeholt	digester	25.2964	41.1067	219	67.781
10185	2	GH5	Randers	digester	8.63615e-80	167855	8	GH5	soeholt	digester	56.1644	73.516	210	246.899
132800	2	GH5	Randers	digester	3.3343e-60	159770	4	GH5	soeholt	digester	65.5172	73.1034	145	196.438
75785	1	GH5	Randers	digester	4.91642e-136	12805	3	GH5	soeholt	digester	48.642	65.679	405	400.208
187070	1	GH5	Randers	digester	0	12805	3	GH5	soeholt	digester	99.3846	99.6923	325	673.315
361625	1	GH5	Randers	digester	5.53018e-167	154010	7	GH5	soeholt	digester	44.9013	59.8684	586	494.197
417000	2	GH5	Randers	digester	1.67136e-65	167855	8	GH5	soeholt	digester	50.6438	60.0858	225	209.534
654335	1	GH5	Randers	digester	8.79868e-115	90435	3	GH5	soeholt	digester	47.7143	64.8571	347	342.813
208415	1	GH5	Randers	digester	8.10928e-99	12805	3	GH5	soeholt	digester	43.401	57.6142	390	304.679
471925	2	GH5	Randers	digester	5.33948e-68	261020	7	GH5	soeholt	digester	44.3946	61.8834	223	216.468
22860	1	GH5	Randers	digester	3.99161e-107	182455	9	GH5	soeholt	digester	43.5616	60.5479	365	321.242
6265	1	GH5	Randers	digester	1.18869e-23	261020	7	GH5	soeholt	digester	26.6055	41.2844	283	97.8265
574205	2	GH50	Randers	digester	6.05442e-90	186695	6	GH50	soeholt	digester	45.5331	58.2133	334	285.419
605630	1	GH50	Randers	digester	0	166455	9	GH50	soeholt	digester	54.827	67.3953	547	625.55
71845	2	GH50	Randers	digester	0	186695	6	GH50	soeholt	digester	100	100	460	921.383
435735	1	GH50	Randers	digester	1.79958e-67	171465	2	GH50	soeholt	digester	32.4219	48.0469	490	234.572
21085	1	GH50	Randers	digester	0	233900	4	GH50	soeholt	digester	100	100	1124	2319.66
640325	1	GH50	Randers	digester	4.7347e-52	38705	3	GH50	soeholt	digester	43.9462	64.574	221	183.726
171695	2	GH50	Randers	digester	4.0439e-46	186695	6	GH50	soeholt	digester	71.4286	80.6122	98	155.992
427995	1	GH50	Randers	digester	0	165340	6	GH50	soeholt	digester	100	100	629	1174.84
35425	1	GH51	Randers	digester	1.71788e-48	268780	6	GH51	soeholt	digester	29.5082	48.0874	359	173.711
728500	1	GH51	Randers	digester	1.13448e-07	163210	9	GH51	soeholt	digester	23.3831	45.2736	197	50.447
132605	1	GH51	Randers	digester	0	4810	8	GH51	soeholt	digester	61.461	75.3149	394	519.62
359990	1	GH51	Randers	digester	5.71703e-118	83980	2	GH51	soeholt	digester	37.9098	57.582	483	357.836
47760	1	GH51	Randers	digester	0	4810	8	GH51	soeholt	digester	100	100	410	867.455
542810	1	GH51	Randers	digester	3.14949e-138	83980	2	GH51	soeholt	digester	42.8854	61.8577	484	410.994
523175	2	GH51	Randers	digester	0	169325	6	GH51	soeholt	digester	51.1924	62.3211	603	617.846
415020	1	GH51	Randers	digester	1.1285e-85	90075	3	GH51	soeholt	digester	42.3977	59.3567	334	263.462
17275	1	GH51	Randers	digester	1.37917e-28	163210	9	GH51	soeholt	digester	23.9193	38.6167	595	121.324
373820	2	GH51	Randers	digester	1.77315e-116	83980	2	GH51	soeholt	digester	45.5243	62.6598	381	351.673
289505	2	GH51	Randers	digester	5.80126e-79	4810	8	GH51	soeholt	digester	51.9149	61.7021	232	244.973
120425	2	GH51	Randers	digester	0	4810	8	GH51	soeholt	digester	63.6842	80.2632	377	546.584
82290	1	GH51	Randers	digester	0	169325	6	GH51	soeholt	digester	56.7657	70.297	602	625.165
239190	2	GH51	Randers	digester	1.10031e-134	36910	3	GH51	soeholt	digester	68.4982	81.3187	273	387.497
690205	1	GH51	Randers	digester	5.39361e-55	197615	1	GH51	soeholt	digester	52.3529	65.8824	170	188.348
118455	2	GH51	Randers	digester	3.94727e-57	83980	2	GH51	soeholt	digester	35.5634	56.6901	278	191.045
136745	2	GH51	Randers	digester	0	36910	3	GH51	soeholt	digester	100	100	266	556.599
414995	1	GH51	Randers	digester	5.12735e-59	4810	8	GH51	soeholt	digester	50.8021	65.7754	184	192.2
636290	1	GH51	Randers	digester	2.84898e-64	163210	9	GH51	soeholt	digester	41.0072	58.6331	274	214.927
730900	2	GH51	Randers	digester	2.19077e-47	36910	3	GH51	soeholt	digester	48.0263	69.0789	152	155.606
54830	1	GH51	Randers	digester	3.4579e-165	4810	8	GH51	soeholt	digester	54.4118	70.3431	405	476.478
579600	1	GH51	Randers	digester	1.07962e-103	83980	2	GH51	soeholt	digester	42.328	61.1111	368	317.005
289510	2	GH51	Randers	digester	5.67382e-64	36910	3	GH51	soeholt	digester	51.5789	69.4737	190	201.445
108575	1	GH51	Randers	digester	1.32162e-103	83980	2	GH51	soeholt	digester	35.6137	55.9356	482	320.857
480030	1	GH51	Randers	digester	1.72132e-29	163210	9	GH51	soeholt	digester	26.9542	42.8571	327	118.627
328110	2	GH51	Randers	digester	9.08516e-86	59895	9	GH51	soeholt	digester	53.5565	66.1088	238	263.077
111310	1	GH51	Randers	digester	7.8815e-141	83980	2	GH51	soeholt	digester	43.3333	60.7843	486	417.542
542800	1	GH51	Randers	digester	0	4810	8	GH51	soeholt	digester	93.2468	96.1039	385	768.074
17175	1	GH51	Randers	digester	2.38818e-29	163210	9	GH51	soeholt	digester	27.1462	43.1555	376	121.709
228795	2	GH51	Randers	digester	1.04061e-77	230270	2	GH51	soeholt	digester	62.7219	76.9231	169	234.572
230625	2	GH51	Randers	digester	8.23025e-08	128690	1	GH51	soeholt	digester	27.2727	45.4545	104	48.1358
47845	1	GH51	Randers	digester	0	169325	6	GH51	soeholt	digester	50.1309	64.3979	760	736.487
77190	1	GH51	Randers	digester	7.38411e-140	83980	2	GH51	soeholt	digester	43.4442	59.6869	489	414.846
306980	1	GH51	Randers	digester	5.80792e-180	4810	8	GH51	soeholt	digester	59.8985	74.6193	367	514.998
610425	1	GH51	Randers	digester	0	242490	6	GH51	soeholt	digester	99.5399	99.6933	652	1195.65
328905	2	GH51	Randers	digester	4.92482e-142	4810	8	GH51	soeholt	digester	60.4361	74.4548	318	409.838
204910	1	GH51	Randers	digester	8.29251e-167	4810	8	GH51	soeholt	digester	59.8916	74.7967	366	480.33
480020	1	GH51	Randers	digester	3.78229e-05	163210	9	GH51	soeholt	digester	29.2308	53.8462	65	39.2762
85075	2	GH53	Randers	digester	1.33515e-63	78440	5	GH53	soeholt	digester	40.4255	55.3191	282	208.379
480825	2	GH53	Randers	digester	1.227e-64	78440	5	GH53	soeholt	digester	48.8636	61.3636	297	217.238
190810	1	GH53	Randers	digester	5.25196e-60	78440	5	GH53	soeholt	digester	36.4903	52.3677	331	201.06
690740	1	GH53	Randers	digester	5.38881e-61	78440	5	GH53	soeholt	digester	35.7143	54.8701	298	202.986
712330	1	GH53	Randers	digester	4.19656e-61	78440	5	GH53	soeholt	digester	34.5506	50.8427	355	202.986
53945	1	GH53	Randers	digester	1.14111e-63	78440	5	GH53	soeholt	digester	40.3175	54.8701	303	217.238
22380	1	GH53	Randers	digester	1.81619e-62	78440	5	GH53	soeholt	digester	35.6913	56.2701	298	206.838
457635	1	GH54	Randers	digester		not available
415000	1	GH54	Randers	digester		not available
111300	1	GH54	Randers	digester	0.618578	2420	4	GH74	soeholt	digester	28.8462	46.1538	44	31.187
111335	1	GH54	Randers	digester		not available
744745	1	GH57	Randers	digester	0	55525	3	GH57	soeholt	digester	76.3547	88.4236	406	666.381
589980	1	GH57	Randers	digester	0	204145	2	GH57	soeholt	digester	59.0074	73.5294	541	635.95
407015	1	GH57	Randers	digester	0	223740	7	GH57	soeholt	digester	56.5972	72.2222	573	647.892
500675	1	GH57	Randers	digester	2.25955e-92	55525	3	GH57	soeholt	digester	73.0337	86.5169	178	280.411
718370	2	GH57	Randers	digester	1.23498e-64	120100	2	GH57	soeholt	digester	51.3228	71.9577	187	212.616
192805	1	GH57	Randers	digester	0	204145	2	GH57	soeholt	digester	100	100	539	1102.04
70950	1	GH57	Randers	digester	0	7340	7	GH57	soeholt	digester	73.3167	87.5312	401	618.231
415495	2	GH57	Randers	digester	1.63782e-163	262995	5	GH57	soeholt	digester	51.6199	66.3067	457	473.011
254595	2	GH57	Randers	digester	9.84945e-43	36395	6	GH57	soeholt	digester	65.3061	81.6327	98	147.132
242640	2	GH57	Randers	digester	3.47146e-100	55525	3	GH57	soeholt	digester	75.419	87.7095	179	296.59
170260	2	GH57	Randers	digester	3.45523e-153	23425	7	GH57	soeholt	digester	39.0492	57.8947	589	458.759
469170	2	GH57	Randers	digester	4.42409e-57	23425	7	GH57	soeholt	digester	42.3792	56.1338	266	196.052
77045	2	GH57	Randers	digester	0	6850	9	GH57	soeholt	digester	99.4778	100	383	784.637
178275	1	GH57	Randers	digester	2.14528e-141	36395	6	GH57	soeholt	digester	47.8372	69.4656	393	415.231
115660	2	GH57	Randers	digester	0	7340	7	GH57	soeholt	digester	69.2661	85.0917	436	656.366
512710	2	GH57	Randers	digester	1.24102e-59	204145	2	GH57	soeholt	digester	29.8193	44.1265	638	214.927
661470	1	GH57	Randers	digester	2.89348e-120	223740	7	GH57	soeholt	digester	53.8462	69.5266	329	362.844
468875	1	GH57	Randers	digester	0	7340	7	GH57	soeholt	digester	94.0367	98.3945	436	892.493
238400	1	GH57	Randers	digester	0	210800	5	GH57	soeholt	digester	53.5276	61.6564	647	547.354
99325	2	GH57	Randers	digester	5.1391e-65	262995	5	GH57	soeholt	digester	66.9014	76.7606	142	207.608
562595	2	GH57	Randers	digester	1.80413e-113	135285	7	GH57	soeholt	digester	86.7816	94.8276	174	332.028
444900	2	GH57	Randers	digester	4.68154e-27	52840	10	GH57	soeholt	digester	42.5676	55.4054	148	104.375
455270	1	GH57	Randers	digester	0	39070	3	GH57	soeholt	digester	82.4	90.4	375	642.884
59165	1	GH57	Randers	digester	1.45066e-07	225110	5	GH57	soeholt	digester	25.0774	35.9133	315	50.8322
132765	1	GH57	Randers	digester	0	36395	6	GH57	soeholt	digester	63.3333	81.2821	390	565.844
185395	2	GH57	Randers	digester	4.29792e-154	23425	7	GH57	soeholt	digester	39.5245	56.1664	661	464.537
654595	1	GH57	Randers	digester	1.34189e-142	262995	5	GH57	soeholt	digester	47.8448	61.4224	457	418.698
364830	1	GH57	Randers	digester	0	13845	6	GH57	soeholt	digester	75.4808	86.7788	416	673.7
168940	1	GH57	Randers	digester	2.87444e-98	23425	7	GH57	soeholt	digester	34.2368	45.6491	685	318.546
465260	1	GH57	Randers	digester	0	241650	7	GH57	soeholt	digester	99.763	100	422	860.522
278970	1	GH57	Randers	digester	0.0125149	157540	3	GH57	soeholt	digester	28.5714	54.2857	69	35.8094
154455	2	GH57	Randers	digester	0	13845	6	GH57	soeholt	digester	80.7292	90.1042	384	669.078
264780	2	GH57	Randers	digester	4.15709e-85	223740	7	GH57	soeholt	digester	35.0746	49.0672	534	275.404
58590	1	GH57	Randers	digester	4.36187e-154	225110	5	GH57	soeholt	digester	47.7083	62.5	462	460.299
213620	2	GH57	Randers	digester	3.06122e-136	262995	5	GH57	soeholt	digester	62.7119	75.2542	295	395.586
658525	2	GH57	Randers	digester	0.00109354	204145	2	GH57	soeholt	digester	100	100	13	35.8094
714890	2	GH57	Randers	digester	9.90547e-35	55525	3	GH57	soeholt	digester	69.6203	86.0759	79	126.716
710970	2	GH57	Randers	digester	2.14639e-65	100730	5	GT5	soeholt	digester	43.7276	56.9892	268	218.779
287930	1	GH57	Randers	digester	0	7340	7	GH57	soeholt	digester	100	100	452	934.095
616405	2	GH57	Randers	digester	1.18728e-91	241650	7	GH57	soeholt	digester	49.2908	68.7943	277	283.108
32230	1	GH57	Randers	digester	1.01812e-101	23425	7	GH57	soeholt	digester	33.8983	48.8444	642	327.02
201735	1	GH57	Randers	digester	7.90227e-166	23425	7	GH57	soeholt	digester	37.9944	56.3559	705	495.738
538535	2	GH57	Randers	digester	7.1635e-154	55525	3	GH57	soeholt	digester	87.6068	95.7265	234	436.032
373525	1	GH57	Randers	digester	5.12365e-136	223740	7	GH57	soeholt	digester	41.4855	59.4203	542	415.231
642755	1	GH57	Randers	digester	1.20436e-115	223740	7	GH57	soeholt	digester	36.7347	56.5863	537	356.295
338545	2	GH57	Randers	digester	2.78553e-28	211705	5	GH57	soeholt	digester	54.6392	74.2268	97	113.235
248670	2	GH57	Randers	digester	1.58583e-102	204145	2	GH57	soeholt	digester	52.1886	69.0236	297	327.02
382545	1	GH57	Randers	digester	0	7340	7	GH57	soeholt	digester	56.5121	72.4062	453	522.702
200085	1	GH57	Randers	digester	8.24449e-166	120100	2	GH57	soeholt	digester	50.5241	67.5052	473	481.485
475180	2	GH57	Randers	digester	3.53918e-124	39070	3	GH57	soeholt	digester	62.1908	75.9717	280	362.073
292915	1	GH57	Randers	digester	0	204145	2	GH57	soeholt	digester	55.6034	72.7011	691	799.66
340345	1	GH57	Randers	digester	3.09648e-58	170695	8	GH57	soeholt	digester	48.3721	65.1163	212	191.43
306335	1	GH57	Randers	digester	1.19594e-145	262995	5	GH57	soeholt	digester	49.2099	63.2054	440	426.787
707540	1	GH57	Randers	digester	1.20514e-129	223740	7	GH57	soeholt	digester	39.5307	58.3032	544	398.667
52815	2	GH57	Randers	digester	0	225110	5	GH57	soeholt	digester	99.375	99.375	480	937.562
295920	2	GH57	Randers	digester	0	210800	5	GH57	soeholt	digester	99.4805	99.7403	385	708.753
335065	2	GH57	Randers	digester	4.07023e-121	23425	7	GH57	soeholt	digester	48.5411	64.191	369	368.622
542695	1	GH57	Randers	digester	9.59952e-153	36395	6	GH57	soeholt	digester	51.4212	70.0258	387	442.965
326240	2	GH57	Randers	digester	0	36395	6	GH57	soeholt	digester	62.3737	79.798	390	550.436
139585	1	GH59	Randers	digester	0	43515	6	GH3	soeholt	digester	46.0882	64.5804	696	656.751
244900	1	GH63	Randers	digester	3.63635e-158	150660	6	GH63	soeholt	digester	61.2245	78.1341	337	452.981
542530	1	GH63	Randers	digester	1.12902e-84	244020	8	GH63	soeholt	digester	37.7622	51.9814	422	271.166
713900	2	GH64	Randers	digester	9.5416e-50	89405	6	GH64	soeholt	digester	53.8462	69.2308	227	181.415
541220	2	GH64	Randers	digester	0	84440	9	GH64	soeholt	digester	80.1105	86.5562	543	812.372
478290	2	GH65	Randers	digester	3.05884e-152	207015	8	GT20	soeholt	digester	56.0465	70.4651	430	466.848
158880	2	GH65	Randers	digester	3.33625e-38	91425	8	GH65	soeholt	digester	46.4968	63.6943	157	136.732
90125	2	GH65	Randers	digester	4.66339e-82	91425	8	GH65	soeholt	digester	52.3077	65.3846	260	262.307
21115	1	GH65	Randers	digester	0	113230	4	GH65	soeholt	digester	60.1583	73.7467	757	929.858
316255	2	GH65	Randers	digester	0	238515	9	GH65	soeholt	digester	100	100	428	843.188
290895	2	GH65	Randers	digester	0	174670	4	GH65	soeholt	digester	49.5695	66.5437	805	807.749
168885	2	GH65	Randers	digester	0	242640	7	GH65	soeholt	digester	99.435	99.548	885	1614.74
292335	2	GH65	Randers	digester	3.66544e-59	47545	1	GH65	soeholt	digester	60	72.2581	155	196.052
290880	2	GH65	Randers	digester	3.35976e-50	174670	4	GH65	soeholt	digester	44.4444	65.0794	189	174.096
513870	2	GH65	Randers	digester	1.30756e-132	141985	5	GH65	soeholt	digester	34.4733	52.5308	719	418.698
236920	1	GH65	Randers	digester	1.52802e-139	238515	9	GH65	soeholt	digester	47.6603	61.3518	568	431.409
63405	1	GH65	Randers	digester	0	113230	4	GH65	soeholt	digester	58.8079	72.3179	755	903.279
236890	1	GH65	Randers	digester	2.44931e-51	47545	1	GH65	soeholt	digester	50	65.6977	171	174.096
331695	2	GH65	Randers	digester	3.38272e-22	113230	4	GH65	soeholt	digester	64.8649	68.9189	82	94.3597
543215	2	GH65	Randers	digester	2.35646e-95	233355	6	GH65	soeholt	digester	62.6016	69.5122	246	301.597
581045	2	GH65	Randers	digester	5.20609e-26	256070	5	GH65	soeholt	digester	37.415	54.4218	147	107.457
599700	2	GH65	Randers	digester	8.17704e-87	233355	6	GH65	soeholt	digester	69.9552	72.1973	223	273.863
513865	2	GH65	Randers	digester	0	207015	8	GT20	soeholt	digester	44.3329	65.2798	695	634.024
581040	2	GH65	Randers	digester	1.91156e-25	91425	8	GH65	soeholt	digester	46.087	63.4783	115	106.686
132835	1	GH66	Randers	digester	0.773236	48465	3	GH13	soeholt	digester	34.6939	53.0612	49	29.6462
334970	1	GH67	Randers	digester	0	88965	1	GH67	soeholt	digester	51.2445	66.4714	669	687.182
375290	2	GH67	Randers	digester	4.67602e-152	193045	9	GH67	soeholt	digester	91.1392	94.5148	237	434.106
228120	1	GH67	Randers	digester	0	238620	5	GH115	soeholt	digester	43.8947	60.5263	942	786.949
34795	1	GH67	Randers	digester	0	193045	9	GH67	soeholt	digester	100	100	470	987.638
54860	1	GH67	Randers	digester	0	88965	1	GH67	soeholt	digester	50.5216	68.1073	668	706.057
338380	2	GH67	Randers	digester	0	88965	1	GH67	soeholt	digester	44.6352	60.2289	676	612.838
54910	1	GH67	Randers	digester	0	88965	1	GH67	soeholt	digester	52.9851	67.0149	669	708.368
185745	1	GH73	Randers	digester	0.220902	45305	2	GH130	soeholt	digester	26.5625	51.5625	63	29.6462
165920	2	GH73	Randers	digester	2.16366e-74	110230	4	GH73	soeholt	digester	42.6752	59.5541	302	237.654
647715	1	GH73	Randers	digester	5.08112e-57	132140	9	GH73	soeholt	digester	69.1667	80.8333	120	182.185
26805	1	GH73	Randers	digester	1.73423e-82	110230	4	GH73	soeholt	digester	43.6893	63.4304	307	257.299
426255	1	GH73	Randers	digester	0	132140	9	GH73	soeholt	digester	81.9629	88.5942	365	615.92
88085	1	GH73	Randers	digester		not available
434630	2	GH73	Randers	digester	1.0646e-76	132140	9	GH73	soeholt	digester	46.732	59.8039	305	238.81
331960	1	GH73	Randers	digester	3.59405e-14	220740	3	GH73	soeholt	digester	57.1429	75.5102	49	63.929
1330	1	GH73	Randers	digester	0	132140	9	GH73	soeholt	digester	100	100	347	691.419
480780	1	GH73	Randers	digester	8.26121e-106	132140	9	GH73	soeholt	digester	45.2778	62.5	358	316.62
76700	1	GH73	Randers	digester	1.15417e-74	110230	4	GH73	soeholt	digester	45.4237	60.339	288	243.047
628835	2	GH73	Randers	digester	1.15441e-11	243925	4	GH25	soeholt	digester	27.2727	44.4976	199	61.6178
337575	1	GH73	Randers	digester	2.59811e-80	132140	9	GH73	soeholt	digester	41.3043	57.1429	322	251.136
515345	1	GH73	Randers	digester	3.11037e-17	91270	1	CE4	soeholt	digester	41.5094	56.6038	176	80.1073
75895	2	GH74	Randers	digester	7.37728e-12	247680	9	GH74	soeholt	digester	30.1676	45.098	174	63.1586
273805	2	GH74	Randers	digester	4.94081e-15	72710	8	GH33	soeholt	digester	25.1142	39.2694	356	75.8702
182555	2	GH74	Randers	digester	6.44551e-39	247680	9	GH74	soeholt	digester	34.0909	56.0606	299	142.51
92280	1	GH74	Randers	digester	0	210970	5	GH74	soeholt	digester	43.2768	57.1751	806	682.559
328820	1	GH74	Randers	digester	8.8953e-33	247680	9	GH74	soeholt	digester	32.6019	50	313	130.183
532050	2	GH74	Randers	digester	6.06799e-12	247680	9	GH74	soeholt	digester	38.3333	51.6667	236	64.3142
348535	1	GH74	Randers	digester	0	171780	10	GH33	soeholt	digester	56.5217	73.0435	459	543.117
210545	1	GH74	Randers	digester	0	171780	10	GH33	soeholt	digester	56.2147	69.774	691	775.778
182565	2	GH74	Randers	digester	8.29366e-46	247680	9	GH74	soeholt	digester	36.3636	55.1282	314	169.088
42485	1	GH74	Randers	digester	6.50923e-20	247680	9	GH74	soeholt	digester	39.4366	52.2936	312	90.1225
597700	2	GH74	Randers	digester	1.67071e-10	84755	9	GH74	soeholt	digester	30.0518	39.3782	228	59.3066
98625	1	GH74	Randers	digester	0	162585	1	GH74	soeholt	digester	100	100	1101	2132.84
68850	2	GH74	Randers	digester	1.18439e-15	247680	9	GH74	soeholt	digester	28.483	43.3437	310	78.1814
64005	2	GH74	Randers	digester	1.60986e-121	171780	10	GH33	soeholt	digester	57.7049	75.4098	305	375.555
93535	1	GH74	Randers	digester	3.7743e-105	210970	5	GH74	soeholt	digester	37.9032	57.6613	544	354.755
82140	1	GH74	Randers	digester	0	210970	5	GH74	soeholt	digester	38.258	55.1268	862	596.66
13405	1	GH74	Randers	digester	1.40471e-105	162585	1	GH74	soeholt	digester	49.5468	68.2779	328	350.903
162220	1	GH74	Randers	digester	0	171780	10	GH33	soeholt	digester	69.4168	81.9346	702	1051.2
706405	1	GH74	Randers	digester	0	171780	10	GH33	soeholt	digester	100	100	331	676.011
182525	2	GH74	Randers	digester	1.04508e-50	247680	9	GH74	soeholt	digester	35.1536	57.4713	310	183.341
66415	1	GH76	Randers	digester	4.96459e-16	208185	5	GH76	soeholt	digester	29.0909	45	209	73.559
334530	1	GH76	Randers	digester	5.97827e-07	208185	5	GH76	soeholt	digester	28.4404	44.0367	109	45.8246
273115	2	GH77	Randers	digester	0	164840	9	GH13	soeholt	digester	64.4089	76.7241	809	1002.66
467745	1	GH77	Randers	digester	4.28687e-121	156225	6	GH77	soeholt	digester	39.726	53.6204	494	367.081
264305	2	GH77	Randers	digester	3.6747e-156	240290	8	GH77	soeholt	digester	51.2397	67.1488	476	459.144
365235	1	GH77	Randers	digester	1.1322e-122	19830	5	GH77	soeholt	digester	55.4054	66.2162	333	372.859
564230	1	GH77	Randers	digester	0	25285	9	GH77	soeholt	digester	72.0238	82.1429	504	707.983
186190	1	GH77	Randers	digester	4.61923e-77	52390	5	GH77	soeholt	digester	52.3148	70.3704	216	238.424
345975	2	GH77	Randers	digester	0	161585	1	GH77	soeholt	digester	100	100	517	1040.41
58595	1	GH77	Randers	digester	2.18806e-140	239540	8	GH77	soeholt	digester	44.246	60.119	502	417.157
300720	1	GH77	Randers	digester	0	19830	5	GH77	soeholt	digester	72.6514	84.3424	479	726.472
313145	2	GH77	Randers	digester	1.4492e-109	56905	5	GH77	soeholt	digester	47.9885	62.069	348	325.865
711185	2	GH77	Randers	digester	6.41725e-75	58155	5	GH77	soeholt	digester	60.4878	71.7073	203	238.424
469455	2	GH77	Randers	digester	7.06415e-122	19830	5	GH77	soeholt	digester	52.6316	63.4503	342	363.999
568955	1	GH77	Randers	digester	1.0169e-71	125410	5	GH77	soeholt	digester	39.6104	60.0649	308	236.498
302210	1	GH77	Randers	digester	9.60834e-110	40100	6	GH77	soeholt	digester	34.3658	49.5575	651	354.755
213480	1	GH77	Randers	digester	1.77577e-111	19830	5	GH77	soeholt	digester	55.2023	68.7861	346	340.117
369935	2	GH77	Randers	digester	1.10098e-63	19830	5	GH77	soeholt	digester	65.8065	76.129	155	204.142
402460	1	GH77	Randers	digester	4.70621e-133	40100	6	GH77	soeholt	digester	35.4223	50	651	410.609
136790	1	GH77	Randers	digester	1.34553e-51	19830	5	GH77	soeholt	digester	61.8182	75.7576	165	172.555
326915	1	GH77	Randers	digester	4.88663e-112	40100	6	GH77	soeholt	digester	32.4284	52.187	643	359.377
18235	1	GH77	Randers	digester	2.14665e-168	122825	1	GH77	soeholt	digester	48.4787	64.503	493	487.649
629760	2	GH77	Randers	digester	4.59602e-22	40100	6	GH77	soeholt	digester	46.3158	60	88	89.3521
712310	1	GH77	Randers	digester	5.25341e-71	15095	8	GH77	soeholt	digester	50.2242	65.9193	223	226.868
392030	1	GH77	Randers	digester	0	19830	5	GH77	soeholt	digester	64.8752	76.0077	521	693.73
1170	2	GH77	Randers	digester	1.59127e-132	19830	5	GH77	soeholt	digester	59.2814	69.4611	334	389.808
472630	1	GH77	Randers	digester	3.78996e-140	19830	5	GH77	soeholt	digester	59.0778	69.1643	347	409.838
712340	1	GH77	Randers	digester	3.41586e-40	250595	2	GH77	soeholt	digester	48.4848	63.6364	131	131.724
497835	1	GH77	Randers	digester	0	19830	5	GH77	soeholt	digester	82.7255	90.2111	521	885.945
208885	2	GH77	Randers	digester	0	25285	9	GH77	soeholt	digester	99.0196	99.6078	510	1031.55
170605	1	GH77	Randers	digester	1.07758e-112	40100	6	GH77	soeholt	digester	33.1316	51.2859	641	361.303
699360	2	GH78	Randers	digester	3.37656e-51	48905	2	GH78	soeholt	digester	55.7047	71.8121	149	172.94
18765	1	GH78	Randers	digester	0	150715	2	GH78	soeholt	digester	51.3203	65.9013	859	837.41
553880	2	GH78	Randers	digester	4.63094e-55	190995	8	GH78	soeholt	digester	48.3333	65.5556	175	181.03
140245	1	GH78	Randers	digester	2.51547e-95	144920	3	GH78	soeholt	digester	47.0414	62.1302	334	301.982
325195	1	GH78	Randers	digester	0	150715	2	GH78	soeholt	digester	53.8631	68.543	892	946.036
474665	1	GH78	Randers	digester	1.11037e-93	91330	4	GH78	soeholt	digester	53.937	73.2283	254	288.115
719280	1	GH78	Randers	digester	4.22659e-158	150715	2	GH78	soeholt	digester	52.1028	69.6262	426	472.626
144860	2	GH78	Randers	digester	6.38722e-41	174430	3	GH78	soeholt	digester	51.9481	64.9351	151	144.436
415760	2	GH78	Randers	digester	2.21177e-180	150715	2	GH78	soeholt	digester	51.8887	68.9861	502	533.102
19020	2	GH78	Randers	digester	0	116865	5	GH78	soeholt	digester	99.2883	99.2883	281	531.561
746715	1	GH78	Randers	digester	5.2059e-24	86745	6	GH78	soeholt	digester	41.5254	55.9322	118	100.138
699370	2	GH78	Randers	digester	2.04121e-36	129630	8	GH78	soeholt	digester	52.5	69.1667	118	130.954
316060	2	GH78	Randers	digester	2.06359e-45	7295	4	GH78	soeholt	digester	39.8907	57.377	178	154.066
421930	2	GH78	Randers	digester	2.14153e-108	48905	2	GH78	soeholt	digester	55.2795	68.323	316	328.176
65915	1	GH78	Randers	digester	7.40259e-164	129630	8	GH78	soeholt	digester	47.2897	63.3645	514	494.582
7465	1	GH78	Randers	digester	0	150715	2	GH78	soeholt	digester	40.7568	56.6486	910	639.417
99485	2	GH78	Randers	digester	4.17332e-49	86745	6	GH78	soeholt	digester	36.6534	54.5817	250	173.326
303410	1	GH78	Randers	digester	0	176080	9	GH78	soeholt	digester	43.6412	60.1071	724	587.03
17395	1	GH78	Randers	digester	0	91330	4	GH78	soeholt	digester	55.625	68.9583	480	545.043
237450	2	GH78	Randers	digester	5.39613e-75	174430	3	GH78	soeholt	digester	47.3251	65.0206	234	239.58
623890	1	GH78	Randers	digester	3.89272e-120	177685	5	GH78	soeholt	digester	36.425	52.7825	590	382.104
610540	1	GH78	Randers	digester	5.7452e-84	205875	6	GH78	soeholt	digester	99.2063	99.2063	126	262.307
251260	1	GH78	Randers	digester	0	190860	9	GH78	soeholt	digester	100	100	379	748.043
378660	2	GH78	Randers	digester	0	207345	5	GH78	soeholt	digester	50.5295	65.9607	658	694.886
19040	2	GH78	Randers	digester	0	116865	5	GH78	soeholt	digester	100	100	452	890.182
630220	2	GH78	Randers	digester	2.96934e-103	31570	4	GH78	soeholt	digester	90.5063	94.3038	158	303.523
371355	2	GH78	Randers	digester	1.36335e-124	91330	4	GH78	soeholt	digester	46.247	63.1961	410	374.785
541800	2	GH78	Randers	digester	3.94841e-112	85500	9	GH33	soeholt	digester	56.6553	66.2116	285	332.028
746705	1	GH78	Randers	digester	6.90211e-51	190995	8	GH78	soeholt	digester	33.5385	43.6923	315	174.866
176970	1	GH78	Randers	digester	0	86745	6	GH78	soeholt	digester	44.9339	59.8018	895	719.924
371360	2	GH78	Randers	digester	7.56854e-48	13630	6	GH78	soeholt	digester	47.5904	66.8675	166	172.555
285360	2	GH78	Randers	digester	8.66505e-24	201775	2	GH78	soeholt	digester	48.3146	65.1685	89	91.2781
358250	1	GH78	Randers	digester	0	27370	7	GH78	soeholt	digester	53.455	66.884	749	843.573
83025	1	GH78	Randers	digester	0	13630	6	GH78	soeholt	digester	62.3446	74.9556	559	703.745
648100	2	GH78	Randers	digester	4.88503e-109	91110	2	GH78	soeholt	digester	86.2637	92.3077	182	332.798
119810	2	GH78	Randers	digester	0	91110	2	GH78	soeholt	digester	66.4368	78.3908	435	625.935
232430	1	GH8	Randers	digester	5.93773e-08	165485	2	GH8	soeholt	digester	28.2443	44.2748	118	50.0618
334840	1	GH8	Randers	digester	7.71939e-08	165485	2	GH8	soeholt	digester	23.3645	39.7196	201	51.6026
274770	2	GH8	Randers	digester	0.170563	13455	1	GH38	soeholt	digester	23.0769	49.2308	64	30.4166
337870	2	GH8	Randers	digester	0.962809	109935	5	GH20	soeholt	digester	33.3333	43.75	48	28.1054
149005	2	GH8	Randers	digester	0.266292	152445	7	GH133	soeholt	digester	37.5	45.8333	48	29.261
3420	1	GH8	Randers	digester	0.0608665	165485	2	GH8	soeholt	digester	39.3939	60.6061	33	33.113
48225	1	GH85	Randers	digester		not available
364990	2	GH85	Randers	digester		not available
134065	1	GH87	Randers	digester	0.0101599	129965	3	GH3	soeholt	digester	24.7525	44.5545	86	37.3502
580795	1	GH87	Randers	digester		not available
724115	1	GH88	Randers	digester	5.61932e-136	100575	6	GH88	soeholt	digester	66.2069	76.5517	290	400.593
185505	2	GH88	Randers	digester	0	55445	7	GH88	soeholt	digester	99.7126	99.7126	348	679.478
229635	2	GH88	Randers	digester	1.77467e-10	100575	6	GH88	soeholt	digester	24.7911	37.6045	352	59.6918
694345	2	GH88	Randers	digester	9.82521e-158	33165	8	GH88	soeholt	digester	87.2951	93.8525	244	441.425
724145	1	GH88	Randers	digester	1.51533e-66	100575	6	GH88	soeholt	digester	70.8333	83.3333	144	213.386
722965	1	GH88	Randers	digester	0	55445	7	GH88	soeholt	digester	60.0437	73.3624	456	558.14
455385	1	GH9	Randers	digester	0	165480	7	GH9	soeholt	digester	80.5517	89.1034	720	1206.05
29025	1	GH9	Randers	digester	0	227735	7	GH9	soeholt	digester	100	100	495	932.554
235280	1	GH9	Randers	digester	1.23354e-106	249255	4	GH9	soeholt	digester	51.2586	63.1579	400	339.347
582725	1	GH9	Randers	digester	1.01468e-154	198735	5	GH9	soeholt	digester	38.9881	54.3155	609	470.315
110465	2	GH9	Randers	digester	6.48061e-46	269560	1	GH9	soeholt	digester	37.0242	53.2872	271	164.851
76885	1	GH9	Randers	digester	0	165480	7	GH9	soeholt	digester	46.0055	64.7383	710	653.284
204515	1	GH9	Randers	digester	2.57156e-75	269560	1	GH9	soeholt	digester	33.1512	47.9053	535	250.366
191360	2	GH9	Randers	digester	1.0195e-24	33430	1	GH95	soeholt	digester	56.1798	65.1685	86	100.908
80975	2	GH9	Randers	digester	5.88056e-143	198735	5	GH9	soeholt	digester	38.2637	54.3408	614	437.573
367250	2	GH9	Randers	digester	0.00732734	263810	9	CE4	soeholt	digester	42.623	45.9016	61	35.039
133175	2	GH9	Randers	digester	0	165480	7	GH9	soeholt	digester	77.8468	86.7495	483	793.112
359955	1	GH9	Randers	digester	0	165480	7	GH9	soeholt	digester	55.9184	70.3401	718	810.446
181150	1	GH9	Randers	digester	6.52635e-104	269560	1	GH9	soeholt	digester	38.5996	54.0395	538	325.479
373875	2	GH9	Randers	digester	0	165480	7	GH9	soeholt	digester	44.4763	62.4103	681	595.504
584740	1	GH9	Randers	digester	0	165480	7	GH9	soeholt	digester	91.1805	95.6581	737	1374.38
455555	1	GH9	Randers	digester	2.78672e-84	74705	9	GH9	soeholt	digester	36.2319	54.5894	399	269.24
29195	1	GH9	Randers	digester	1.82228e-39	198735	5	GH9	soeholt	digester	45.8065	62.5806	139	143.28
734455	1	GH9	Randers	digester	0	74705	9	GH9	soeholt	digester	97.5309	98.0247	404	773.852
419195	1	GH9	Randers	digester	7.40995e-72	269560	1	GH9	soeholt	digester	34.3643	48.7973	536	247.669
133535	1	GH9	Randers	digester	0	165480	7	GH9	soeholt	digester	77.4763	87.6526	737	1192.56
4345	1	GH9	Randers	digester	0	165480	7	GH9	soeholt	digester	100	100	737	1450.65
239295	1	GH9	Randers	digester	0	269560	1	GH9	soeholt	digester	99.4828	99.8276	580	1154.04
123285	1	GH9	Randers	digester	0	269560	1	GH9	soeholt	digester	89.4828	94.4828	580	1022.31
214510	1	GH9	Randers	digester		not available
451145	1	GH9	Randers	digester	0	165480	7	GH9	soeholt	digester	79.5115	87.924	737	1167.53
172520	1	GH92	Randers	digester	2.59496e-144	243130	7	GH92	soeholt	digester	45.6476	63.9066	463	427.557
595530	1	GH92	Randers	digester	8.0416e-51	130785	4	GH92	soeholt	digester	30.9524	50	424	184.496
6955	1	GH92	Randers	digester	0	167860	2	GH92	soeholt	digester	69.4236	80.7018	399	593.193
66420	1	GH92	Randers	digester	2.41956e-16	2260	5	GH92	soeholt	digester	37.3737	54.5455	99	72.7886
170115	1	GH92	Randers	digester	2.7802e-60	167860	2	GH92	soeholt	digester	98.8764	98.8764	89	190.274
520380	1	GH92	Randers	digester	1.23879e-55	130785	4	GH92	soeholt	digester	45.2489	60.6335	211	190.274
30845	2	GH92	Randers	digester	0	104165	6	GH92	soeholt	digester	54.4118	68.0147	543	576.63
170160	1	GH92	Randers	digester	1.34071e-164	167860	2	GH92	soeholt	digester	93.6975	97.0588	238	478.404
337165	2	GH92	Randers	digester	3.09948e-57	2260	5	GH92	soeholt	digester	56.051	68.7898	153	190.66
58145	2	GH92	Randers	digester	0	130785	4	GH92	soeholt	digester	62.028	77.0227	915	1235.32
197940	1	GH92	Randers	digester	0	130785	4	GH92	soeholt	digester	43.4722	58.3333	705	579.711
86135	2	GH92	Randers	digester	0	167860	2	GH92	soeholt	digester	79.8046	88.2736	307	527.709
125280	2	GH92	Randers	digester	2.9167e-45	70330	2	GH92	soeholt	digester	80	91.25	80	145.591
459420	2	GH92	Randers	digester	5.99104e-24	70330	2	GH92	soeholt	digester	78	88	50	92.8189
302215	1	GH92	Randers	digester	4.91222e-92	130785	4	GH92	soeholt	digester	31.3907	48.6093	696	311.227
246030	1	GH92	Randers	digester	0	118580	8	GH92	soeholt	digester	100	100	417	849.351
192495	1	GH92	Randers	digester	5.71926e-68	161305	3	GH92	soeholt	digester	91.5094	96.2264	106	210.69
296505	2	GH92	Randers	digester	0	167860	2	GH92	soeholt	digester	73.9946	85.7909	373	600.512
186525	1	GH92	Randers	digester	0	167860	2	GH92	soeholt	digester	100	100	406	848.195
258245	1	GH92	Randers	digester	9.45548e-86	2260	5	GH92	soeholt	digester	45.302	63.4228	279	275.404
18600	1	GH92	Randers	digester	0	130785	4	GH92	soeholt	digester	43.7845	59.3923	708	607.446
52130	1	GH92	Randers	digester	1.05777e-88	130785	4	GH92	soeholt	digester	28.5	45.625	729	301.212
161125	1	GH92	Randers	digester	0	219365	2	GH92	soeholt	digester	99.7567	99.7567	411	834.328
654305	1	GH92	Randers	digester	2.84247e-172	130785	4	GH92	soeholt	digester	42.9825	57.8947	674	521.161
684130	1	GH92	Randers	digester	4.10026e-149	219365	2	GH92	soeholt	digester	90	95	220	424.476
391475	2	GH92	Randers	digester	6.43383e-29	130785	4	GH92	soeholt	digester	54.4444	68.8889	90	109.768
411430	1	GH92	Randers	digester	0	2260	5	GH92	soeholt	digester	40.7552	55.8594	754	575.859
192485	1	GH92	Randers	digester	9.98287e-42	161305	3	GH92	soeholt	digester	87.2093	91.8605	86	142.124
66850	1	GH92	Randers	digester	2.03398e-84	130785	4	GH92	soeholt	digester	33.1058	50.3413	548	283.878
521465	1	GH92	Randers	digester	0	118580	8	GH92	soeholt	digester	81.0089	84.5697	337	534.643
622275	2	GH93	Randers	digester	0.049053	210970	5	GH74	soeholt	digester	41.4634	58.5366	38	33.113
182525	2	GH93	Randers	digester	1.04508e-50	247680	9	GH74	soeholt	digester	35.1536	57.4713	310	183.341
68850	2	GH93	Randers	digester	1.18439e-15	247680	9	GH74	soeholt	digester	28.483	43.3437	310	78.1814
182565	2	GH93	Randers	digester	8.29366e-46	247680	9	GH74	soeholt	digester	36.3636	55.1282	314	169.088
467640	2	GH94	Randers	digester	4.13675e-74	194975	9	GT84	soeholt	digester	39.0572	54.8822	296	239.58
638190	1	GH94	Randers	digester	0	75480	6	GH94	soeholt	digester	71.487	82.9468	733	1110.9
738925	1	GH94	Randers	digester	4.53776e-180	130240	10	GH94	soeholt	digester	64.2077	74.5902	530	580.867
303140	1	GH94	Randers	digester	0	34395	2	GH94	soeholt	digester	49.4574	66.3566	1274	1214.52
148465	2	GH94	Randers	digester	1.53754e-102	91070	3	GH94	soeholt	digester	69.3333	77.7778	215	301.982
382705	1	GH94	Randers	digester	2.18113e-150	1020	2	GH94	soeholt	digester	62.8415	74.0437	363	447.203
513550	2	GH94	Randers	digester	0	234635	5	GH94	soeholt	digester	40.4562	59.904	828	651.744
531315	2	GH94	Randers	digester	1.30624e-74	94495	10	GH94	soeholt	digester	60.7735	75.1381	181	234.572
628710	1	GH94	Randers	digester	2.44726e-165	83820	8	GH94	soeholt	digester	63.5569	77.551	333	470.315
123270	1	GH94	Randers	digester	0	1020	2	GH94	soeholt	digester	54.7733	68.6158	832	934.48
363350	1	GH94	Randers	digester	0	134180	4	GT84	soeholt	digester	100	100	552	1073.54
467405	1	GH94	Randers	digester	8.28799e-21	75480	6	GH94	soeholt	digester	26.2172	40.824	219	95.5153
337165	1	GH94	Randers	digester	3.82562e-114	107515	2	GT84	soeholt	digester	50.1247	65.586	398	353.599
514070	1	GH94	Randers	digester	1.54597e-136	34395	2	GH94	soeholt	digester	34.6253	53.23	751	445.277
714240	1	GH94	Randers	digester	0	1020	2	GH94	soeholt	digester	68.149	78.0048	832	1104.74
11315	2	GH94	Randers	digester	0	146290	5	GH94	soeholt	digester	55.6733	70.8229	1600	1820.44
305870	2	GH94	Randers	digester	3.48489e-77	1020	2	GH94	soeholt	digester	75	86.8421	152	248.825
310655	2	GH94	Randers	digester	1.76225e-41	240090	3	GH94	soeholt	digester	60.8247	77.3196	97	135.191
217505	2	GH94	Randers	digester	7.58345e-141	1020	2	GH94	soeholt	digester	68.0556	80.5556	288	419.853
677500	1	GH94	Randers	digester	0	109845	7	GH94	soeholt	digester	85.7269	91.5419	1135	1991.08
155185	1	GH94	Randers	digester	0	109845	7	GH94	soeholt	digester	99.9119	100	1135	2303.09
572920	1	GH94	Randers	digester	0	107515	2	GT84	soeholt	digester	42.6336	59.1917	764	582.408
190505	1	GH94	Randers	digester	5.89174e-102	240090	3	GH94	soeholt	digester	88.3117	92.8571	154	290.812
714015	1	GH94	Randers	digester	0	146290	5	GH94	soeholt	digester	45.8524	59.4383	1501	1220.68
11305	2	GH94	Randers	digester	0	34395	2	GH94	soeholt	digester	49.8224	65.0089	1105	1058.9
148425	2	GH94	Randers	digester	0	1020	2	GH94	soeholt	digester	66.1258	79.5132	488	693.345
728560	2	GH94	Randers	digester	2.61727e-89	95800	6	GT84	soeholt	digester	62.6794	77.0335	209	263.462
12420	2	GH94	Randers	digester	0	1020	2	GH94	soeholt	digester	54.7131	71.5164	488	541.962
79990	1	GH94	Randers	digester	1.142e-95	126990	10	GH94	soeholt	digester	66.3265	78.0612	196	281.182
435165	2	GH94	Randers	digester	0	75480	6	GH94	soeholt	digester	60.6195	75.4425	452	593.193
629435	1	GH94	Randers	digester	0	34395	2	GH94	soeholt	digester	51.99	67.2637	2005	1951.02
470210	2	GH94	Randers	digester	6.17421e-157	146290	5	GH94	soeholt	digester	57.0787	71.9101	441	489.574
714580	1	GH94	Randers	digester	0	175355	9	GH94	soeholt	digester	98.9464	99.6488	1139	1775.76
438335	2	GH94	Randers	digester	5.4089e-48	75480	6	GH94	soeholt	digester	53.3784	68.9189	148	164.466
546560	1	GH94	Randers	digester	0	75480	6	GH94	soeholt	digester	77.0389	87.202	797	1309.66
210025	1	GH94	Randers	digester	1.51371e-131	1020	2	GH94	soeholt	digester	35.3846	48.8757	832	416.001
742785	2	GH94	Randers	digester	1.82888e-70	89035	10	GH94	soeholt	digester	62.8571	74.7619	210	218.009
590465	1	GH94	Randers	digester	0	1020	2	GH94	soeholt	digester	65.2295	77.6078	717	989.949
429060	2	GH94	Randers	digester	1.28581e-108	1020	2	GH94	soeholt	digester	70.2703	80.6306	222	332.028
467585	1	GH94	Randers	digester	0	1020	2	GH94	soeholt	digester	54.6651	70.0957	834	929.087
164190	1	GH94	Randers	digester	1.78467e-132	237825	9	GT84	soeholt	digester	68.2171	83.3333	258	390.193
190500	1	GH94	Randers	digester	0	1020	2	GH94	soeholt	digester	55.7411	72.8601	477	550.436
620230	2	GH94	Randers	digester	9.60769e-15	107515	2	GT84	soeholt	digester	60.8108	66.2162	73	70.8626
217500	2	GH94	Randers	digester	3.27855e-117	83820	8	GH94	soeholt	digester	70.1961	78.0392	243	344.354
310665	2	GH94	Randers	digester	1.74551e-155	1020	2	GH94	soeholt	digester	57.9235	74.5902	366	461.07
303145	1	GH94	Randers	digester	0	146290	5	GH94	soeholt	digester	55.6425	70.838	891	1001.5
487440	1	GH94	Randers	digester	0	1020	2	GH94	soeholt	digester	64.2959	76.8137	702	914.064
239335	1	GH94	Randers	digester	0	1020	2	GH94	soeholt	digester	55.0119	69.9284	832	934.48
727165	1	GH94	Randers	digester	2.34137e-48	269550	1	GH94	soeholt	digester	40	58.1818	220	159.073
413580	2	GH95	Randers	digester	2.09051e-44	61900	6	GH95	soeholt	digester	64.5161	77.4194	146	157.147
151665	2	GH95	Randers	digester	2.95177e-38	61900	6	GH95	soeholt	digester	47.9452	62.3288	145	139.043
239675	2	GH95	Randers	digester	1.71852e-115	212375	1	GH95	soeholt	digester	67.7686	79.7521	242	340.887
151675	2	GH95	Randers	digester	5.6877e-132	89625	7	GH95	soeholt	digester	50.5291	66.4021	359	391.349
139510	1	GH95	Randers	digester	9.03116e-128	89625	7	GH95	soeholt	digester	50.2674	65.2406	355	380.563
76920	1	GH95	Randers	digester	0	61900	6	GH95	soeholt	digester	44.7368	58.5213	775	619.387
52270	1	GH95	Randers	digester	6.88825e-179	61900	6	GH95	soeholt	digester	40.5405	54.914	779	535.798
71505	1	GH95	Randers	digester	3.87903e-130	71785	5	GH95	soeholt	digester	36.4109	49.935	723	409.068
317780	1	GH95	Randers	digester	0	61900	6	GH95	soeholt	digester	38.8747	55.7545	757	543.888
304290	1	GH95	Randers	digester	6.43359e-68	104730	5	GH95	soeholt	digester	53.7118	68.9956	228	233.802
73535	1	GH95	Randers	digester	0	27355	3	GH95	soeholt	digester	100	100	499	961.059
137750	1	GH95	Randers	digester	4.739e-135	118230	5	GH95	soeholt	digester	34.2929	48.6859	768	422.935
603295	1	GH95	Randers	digester	0	104730	5	GH95	soeholt	digester	56.8807	69.1131	653	713.761
270070	1	GH95	Randers	digester	0	118230	5	GH95	soeholt	digester	42.9114	57.9747	783	602.438
460210	2	GH95	Randers	digester	1.4654e-41	91675	4	GH95	soeholt	digester	34.9593	54.878	242	147.902
460200	2	GH95	Randers	digester	5.4642e-49	61900	6	GH95	soeholt	digester	33.3333	48.3776	335	174.481
207850	1	GH95	Randers	digester	0	61900	6	GH95	soeholt	digester	52.4129	62.3324	721	585.489
437090	2	GH95	Randers	digester	5.53394e-42	220320	10	GH95	soeholt	digester	52.5	70.625	160	146.747
737795	1	GH95	Randers	digester	5.18787e-136	71785	5	GH95	soeholt	digester	58.209	70.4478	334	408.297
315980	1	GH95	Randers	digester	2.39219e-27	71405	5	GH95	soeholt	digester	55.1282	74.359	78	101.679
479730	1	GH95	Randers	digester	0	61900	6	GH95	soeholt	digester	45.6576	57.4442	771	607.446
371900	2	GH95	Randers	digester	0	89625	7	GH95	soeholt	digester	62.5	73.3796	417	540.806
214145	2	GH95	Randers	digester	1.66242e-90	61900	6	GH95	soeholt	digester	55.914	65.5914	277	285.034
97890	2	GH95	Randers	digester	0	118230	5	GH95	soeholt	digester	42.5676	55.8108	729	567
317735	1	GH95	Randers	digester	1.1619e-173	61900	6	GH95	soeholt	digester	40.0513	54.172	749	521.546
304545	1	GH95	Randers	digester	4.07828e-96	104730	5	GH95	soeholt	digester	45.6098	58.5366	390	314.309
717275	2	GH95	Randers	digester	1.08459e-53	89625	7	GH95	soeholt	digester	54.902	69.9346	137	177.178
362025	2	GH95	Randers	digester	3.71604e-91	89625	7	GH95	soeholt	digester	51.3846	62.1538	307	281.952
654190	1	GH95	Randers	digester	0	61900	6	GH95	soeholt	digester	43.202	57.9416	762	569.311
198115	1	GH95	Randers	digester	3.64499e-175	61900	6	GH95	soeholt	digester	42.9144	56.8182	727	525.013
46655	1	GH95	Randers	digester	0	27355	3	GH95	soeholt	digester	77.4	88.6	499	820.461
317740	1	GH95	Randers	digester	2.54797e-172	71785	5	GH95	soeholt	digester	37.1108	53.1756	770	518.85
286685	2	GH97	Randers	digester	6.09507e-84	229530	1	GH97	soeholt	digester	44.2308	58.9744	310	259.61
96295	2	GH97	Randers	digester	0	134815	10	GH97	soeholt	digester	59.2199	78.7234	563	753.051
317210	1	GH97	Randers	digester	1.50967e-68	229530	1	GH97	soeholt	digester	32.8125	51.3021	376	229.18
314045	2	GH97	Randers	digester	0	248975	4	GH97	soeholt	digester	42.9008	63.3588	650	550.436
264975	1	GH97	Randers	digester	0	134815	10	GH97	soeholt	digester	100	100	378	790.03
111315	1	GH97	Randers	digester	1.40469e-133	229530	1	GH97	soeholt	digester	51.8325	65.9686	380	399.053
46665	1	GH97	Randers	digester	3.99071e-80	229530	1	GH97	soeholt	digester	43.9252	59.8131	319	259.996
26765	1	GH97	Randers	digester	0	248975	4	GH97	soeholt	digester	45.6923	65.6923	641	611.683
730005	1	GH97	Randers	digester	7.65066e-42	134815	10	GH97	soeholt	digester	31.6092	45.6897	317	151.754
728855	1	GH97	Randers	digester	8.54224e-114	134815	10	GH97	soeholt	digester	51.9031	70.2422	289	341.658
296180	1	GH97	Randers	digester	0	134815	10	GH97	soeholt	digester	90.1235	96.1199	567	1092.41
728505	1	GH97	Randers	digester	1.47987e-61	229530	1	GH97	soeholt	digester	48.0198	65.3465	200	197.208
535735	1	GH97	Randers	digester	5.06775e-79	229530	1	GH97	soeholt	digester	38.5013	55.2972	377	252.677
281610	2	GH97	Randers	digester	2.58253e-118	229530	1	GH97	soeholt	digester	100	100	165	344.354
460205	2	GH97	Randers	digester	6.95265e-14	124860	4	GH97	soeholt	digester	25.498	41.0359	237	68.5514
95995	1	GH97	Randers	digester	6.30092e-115	25480	1	GH97	soeholt	digester	54.0785	70.0906	325	358.607
4765	2	GH97	Randers	digester	2.21056e-29	229530	1	GH97	soeholt	digester	52.6882	70.9677	93	108.997
234450	1	GH97	Randers	digester	0	248975	4	GH97	soeholt	digester	42.813	62.9057	642	558.14
195325	1	GT0	Randers	digester	0	83780	7	GT0	soeholt	digester	100	100	431	722.235
451465	1	GT0	Randers	digester	4.79661e-79	41280	5	GT0	soeholt	digester	67.2956	80.5031	159	241.121
283790	1	GT0	Randers	digester	3.69821e-112	259375	1	GT0	soeholt	digester	71.875	83.9286	224	323.553
687085	1	GT0	Randers	digester	7.81562e-57	174315	4	GT0	soeholt	digester	36.4458	51.2048	328	188.734
[truncated: 971 more rows]

## Sheet: Rand-Frede
Query					Lowest E-value	Hit					Greatest identity %	Greatest positive %	Greatest HSP length	Greatest bit score
112350	1	AA0	Randers	digester		not available
356955	2	AA0	Randers	digester		not available
517350	2	AA0	Randers	digester	7.64902e-66	930355	2	AA0	Fredericia	digester	76.7442	86.8217	129	207.994
86220	2	AA0	Randers	digester	5.21539e-173	930355	2	AA0	Fredericia	digester	75.9375	83.75	320	488.419
667410	2	AA0	Randers	digester	1.24759e-122	930355	2	AA0	Fredericia	digester	77.8281	87.3303	221	366.696
665440	2	AA0	Randers	digester	8.23046e-91	911080	2	AA0	Fredericia	digester	57.6208	64.684	269	270.011
433940	2	AA0	Randers	digester	0	930355	2	AA0	Fredericia	digester	80.4408	89.8072	363	616.305
349525	1	AA0	Randers	digester	0.592266	164110	1	GH4	Fredericia	digester	29.6296	40.7407	79	28.8758
650710	2	AA0	Randers	digester	1.5693e-101	930355	2	AA0	Fredericia	digester	82.4561	90.6433	171	299.671
488775	1	AA0	Randers	digester	0	930355	2	AA0	Fredericia	digester	75.5435	87.7717	368	595.119
467150	1	AA0	Randers	digester	2.60593e-124	911080	2	AA0	Fredericia	digester	74.8031	84.6457	254	365.54
87360	2	AA0	Randers	digester	1.53431e-54	930355	2	AA0	Fredericia	digester	70.5357	84.8214	112	176.022
200380	1	AA0	Randers	digester	0	930355	2	AA0	Fredericia	digester	79.726	89.3151	365	613.609
186945	1	AA0	Randers	digester	0	930355	2	AA0	Fredericia	digester	82.6446	89.5317	363	634.024
605270	2	AA0	Randers	digester	6.40794e-89	930355	2	AA0	Fredericia	digester	64.6226	70.7547	189	269.626
303170	2	AA0	Randers	digester	2.39009e-25	875060	2	AA0	Fredericia	digester	26.4516	38.7097	342	110.153
580260	1	AA0	Randers	digester	0.589348	94020	2	GH20	Fredericia	digester	31.3725	42.1569	97	30.0314
317245	1	AA0	Randers	digester	3.9196e-113	911080	2	AA0	Fredericia	digester	68.2353	77.6471	255	340.117
667415	2	AA0	Randers	digester	7.52749e-77	930355	2	AA0	Fredericia	digester	85.8268	93.7008	127	234.958
142915	2	AA0	Randers	digester	2.89522e-99	930355	2	AA0	Fredericia	digester	81.0651	91.1243	169	293.893
132140	1	AA0	Randers	digester	0	930355	2	AA0	Fredericia	digester	74.4807	84.8665	337	526.939
279965	1	AA0	Randers	digester	7.87235e-79	911080	2	AA0	Fredericia	digester	71.2121	81.3131	198	239.965
479590	1	AA0	Randers	digester	0	930355	2	AA0	Fredericia	digester	75.4821	85.9504	363	578.556
563045	1	AA0	Randers	digester	0	930355	2	AA0	Fredericia	digester	76.0331	86.2259	363	580.096
488790	1	AA0	Randers	digester	2.7503e-46	911080	2	AA0	Fredericia	digester	71.6535	83.4646	127	153.68
373360	2	AA0	Randers	digester	0	930355	2	AA0	Fredericia	digester	77.3994	85.7585	323	517.694
279980	1	AA0	Randers	digester	8.6599e-96	930355	2	AA0	Fredericia	digester	69.863	78.9954	219	289.656
372560	1	AA0	Randers	digester	1.52935e-94	911080	2	AA0	Fredericia	digester	73.2984	84.8168	191	278.1
132570	2	AA0	Randers	digester	5.47708e-118	911080	2	AA0	Fredericia	digester	71.2177	82.6568	271	342.043
2250	1	AA3	Randers	digester		not available
388845	2	AA6	Randers	digester	8.28035e-75	339340	2	AA6	Fredericia	digester	68.2119	81.457	151	224.172
692890	2	AA6	Randers	digester	1.38153e-56	339340	2	AA6	Fredericia	digester	64.4928	74.6377	138	177.178
610350	1	AA6	Randers	digester	5.64985e-98	339340	2	AA6	Fredericia	digester	68.4729	79.3103	202	285.034
549310	2	AA6	Randers	digester	8.00152e-85	339340	2	AA6	Fredericia	digester	69.6629	79.2135	177	252.677
659855	1	AA6	Randers	digester	2.32972e-103	442510	2	AA6	Fredericia	digester	74.3842	83.7438	203	298.516
234655	2	AA6	Randers	digester	1.4001e-37	442510	2	AA6	Fredericia	digester	75	81.25	80	127.102
533105	2	AA6	Randers	digester	2.68883e-103	339340	2	AA6	Fredericia	digester	69.4581	83.2512	203	301.212
585970	1	AA6	Randers	digester	8.89646e-99	442510	2	AA6	Fredericia	digester	72	83.5	200	286.96
329690	1	AA7	Randers	digester	0.120728	451910	2	GT51	Fredericia	digester	31.8182	42.0455	81	32.3426
194555	2	CE0	Randers	digester	1.95612e-61	464930	2	CE0	Fredericia	digester	42.9752	56.6116	241	197.208
511455	2	CE0	Randers	digester	2.77045e-64	464930	2	CE0	Fredericia	digester	41.8699	58.5366	243	204.527
545835	2	CE0	Randers	digester	8.9832e-36	696115	1	CE1	Fredericia	digester	39.1566	56.0241	156	127.102
25220	2	CE0	Randers	digester	4.45276e-62	464930	2	CE0	Fredericia	digester	43.3198	56.2753	240	197.978
562395	2	CE0	Randers	digester	5.36942e-30	818640	1	CE1	Fredericia	digester	34.6591	56.25	160	115.931
55155	2	CE0	Randers	digester	1.69897e-28	549275	1	CE1	Fredericia	digester	32.4042	43.9024	272	112.079
636105	1	CE0	Randers	digester	3.79026e-63	464930	2	CE0	Fredericia	digester	41.4634	60.1626	243	201.06
181155	2	CE0	Randers	digester	5.06097e-82	443375	2	CE0	Fredericia	digester	58.3333	74.0196	203	256.529
436125	1	CE0	Randers	digester	2.88007e-15	520280	1	CE0	Fredericia	digester	28.9855	43.1159	250	73.9442
520125	1	CE0	Randers	digester	2.30813e-18	464930	2	CE0	Fredericia	digester	40.5405	57.6577	111	82.4185
136825	2	CE0	Randers	digester	7.0713e-84	549275	1	CE1	Fredericia	digester	56.9721	71.7131	251	259.61
479870	2	CE0	Randers	digester	1.97364e-93	443375	2	CE0	Fredericia	digester	54.918	69.6721	239	277.715
12360	1	CE0	Randers	digester	1.30674e-53	897800	2	CE0	Fredericia	digester	43.0622	60.2871	203	179.874
297620	1	CE0	Randers	digester	6.73837e-05	520280	1	CE0	Fredericia	digester	26.4463	35.9504	226	42.3578
210680	2	CE0	Randers	digester	5.28084e-74	898000	1	CE1	Fredericia	digester	56.25	68.75	219	240.736
598855	1	CE0	Randers	digester	1.50836e-62	443375	2	CE0	Fredericia	digester	46.7337	65.8291	198	197.593
352895	2	CE1	Randers	digester	4.521e-56	340890	2	CE1	Fredericia	digester	45.5026	60.8466	189	179.874
594500	1	CE1	Randers	digester	1.7273e-69	247955	1	CE1	Fredericia	digester	63.5838	78.6127	173	214.157
367645	2	CE1	Randers	digester	0	247955	1	CE1	Fredericia	digester	94.0972	94.0972	288	552.747
140840	1	CE1	Randers	digester	2.18966e-175	895685	2	CE1	Fredericia	digester	63.5616	78.9041	362	495.352
4385	1	CE1	Randers	digester	6.36221e-99	681290	1	CE1	Fredericia	digester	43.7659	58.2697	385	301.982
373880	2	CE1	Randers	digester	0	459845	2	GH43	Fredericia	digester	62.7723	76.0396	505	659.448
417745	1	CE1	Randers	digester	1.39623e-54	478600	2	CE1	Fredericia	digester	41.8972	60.0791	251	177.948
100955	1	CE1	Randers	digester	3.16246e-168	761755	2	CE1	Fredericia	digester	59.7531	72.0988	384	482.256
69280	2	CE1	Randers	digester	7.71188e-127	466115	2	CE1	Fredericia	digester	70.5645	86.6935	248	363.614
373815	2	CE1	Randers	digester	1.48774e-85	427775	2	CE1	Fredericia	digester	54.0541	67.5676	345	269.24
76575	1	CE1	Randers	digester	0	881360	1	CE1	Fredericia	digester	74.4	85.8667	371	565.459
97905	2	CE1	Randers	digester	3.6935e-100	106400	2	CE1	Fredericia	digester	83.6158	89.2655	177	303.523
76570	1	CE1	Randers	digester	7.37371e-166	761755	2	CE1	Fredericia	digester	60.3581	71.0997	384	475.707
325790	1	CE1	Randers	digester	5.95429e-159	761755	2	CE1	Fredericia	digester	58.4184	71.9388	380	458.373
76890	1	CE1	Randers	digester	0	459845	2	GH43	Fredericia	digester	62.5743	76.0396	505	656.751
373885	2	CE1	Randers	digester	9.37533e-90	881360	1	CE1	Fredericia	digester	75.5952	87.5	167	268.47
469245	1	CE1	Randers	digester	4.51856e-138	106400	2	CE1	Fredericia	digester	71.0526	80.8271	266	405.216
654395	1	CE1	Randers	digester	3.29587e-73	466115	2	CE1	Fredericia	digester	41.3793	58.2759	283	228.409
325780	1	CE1	Randers	digester	2.68628e-79	427775	2	CE1	Fredericia	digester	40.47	58.7467	376	251.906
51685	1	CE1	Randers	digester	0	903195	1	CE1	Fredericia	digester	89.8219	94.6565	393	732.635
132870	1	CE1	Randers	digester	5.72544e-141	466115	2	CE1	Fredericia	digester	69.8842	85.7143	259	400.979
230450	1	CE1	Randers	digester	7.88847e-06	897800	2	CE0	Fredericia	digester	43.4783	60.8696	46	43.1282
108865	1	CE1	Randers	digester	1.6586e-94	761755	2	CE1	Fredericia	digester	48.0243	62.9179	326	290.812
28085	1	CE1	Randers	digester	0	797105	1	CE1	Fredericia	digester	77.7778	87.5661	378	632.098
278885	2	CE1	Randers	digester	4.57191e-131	761755	2	CE1	Fredericia	digester	56.4103	69.2308	341	385.185
52345	1	CE1	Randers	digester	1.33084e-128	340890	2	CE1	Fredericia	digester	62.406	77.4436	266	368.237
108890	1	CE1	Randers	digester	4.96244e-97	681290	1	CE1	Fredericia	digester	41.1765	56.4706	402	297.36
273070	1	CE1	Randers	digester	1.96798e-169	132615	2	CE1	Fredericia	digester	60.4839	78.4946	370	481.871
52370	1	CE1	Randers	digester	7.62474e-78	427775	2	CE1	Fredericia	digester	40.2235	56.4246	346	247.284
363695	2	CE1	Randers	digester	5.61303e-54	247955	1	CE1	Fredericia	digester	71.0526	81.5789	114	171.4
325745	1	CE1	Randers	digester	7.17422e-100	761755	2	CE1	Fredericia	digester	43.8144	58.5052	350	307.76
52355	1	CE1	Randers	digester	7.20711e-105	761755	2	CE1	Fredericia	digester	46.2141	59.53	361	320.087
373825	2	CE1	Randers	digester	5.89754e-30	881360	1	CE1	Fredericia	digester	63.5514	74.7664	105	110.538
279825	1	CE1	Randers	digester	6.54533e-45	761755	2	CE1	Fredericia	digester	42.9224	59.8174	202	155.992
202270	1	CE1	Randers	digester	2.39844e-99	76185	1	CE1	Fredericia	digester	68.4492	80.2139	187	290.426
498155	1	CE1	Randers	digester	3.95248e-60	478600	2	CE1	Fredericia	digester	42.6877	56.917	251	193.356
585420	2	CE1	Randers	digester	7.04595e-57	556645	1	CE1	Fredericia	digester	46.2312	62.3116	199	185.267
210680	2	CE1	Randers	digester	5.28084e-74	898000	1	CE1	Fredericia	digester	56.25	68.75	219	240.736
4450	1	CE1	Randers	digester	2.99464e-101	881360	1	CE1	Fredericia	digester	43.309	55.2311	370	308.145
169490	2	CE1	Randers	digester	0	903195	1	CE1	Fredericia	digester	98.6063	99.3031	287	575.089
581055	2	CE1	Randers	digester	2.92277e-23	478600	2	CE1	Fredericia	digester	40.6015	56.391	128	91.2781
52365	1	CE1	Randers	digester	6.90296e-102	427775	2	CE1	Fredericia	digester	43.617	60.9043	365	310.842
77180	1	CE1	Randers	digester	6.78412e-89	761755	2	CE1	Fredericia	digester	42.2043	57.2581	354	278.485
77185	1	CE1	Randers	digester	4.12754e-87	427775	2	CE1	Fredericia	digester	53.8462	66.6667	345	273.092
542145	1	CE1	Randers	digester	2.1153e-61	274310	2	CE1	Fredericia	digester	98.9474	100	95	197.208
545835	2	CE1	Randers	digester	8.9832e-36	696115	1	CE1	Fredericia	digester	39.1566	56.0241	156	127.102
214545	1	CE1	Randers	digester	8.14387e-111	681290	1	CE1	Fredericia	digester	43.6145	60	407	332.798
348960	2	CE1	Randers	digester	2.40029e-156	761755	2	CE1	Fredericia	digester	60.2703	72.7027	361	451.825
132845	1	CE1	Randers	digester	0	274310	2	CE1	Fredericia	digester	68.6076	79.2405	391	555.058
97880	2	CE1	Randers	digester	3.15681e-62	761755	2	CE1	Fredericia	digester	42.3664	57.2519	258	207.608
209595	1	CE1	Randers	digester	6.93193e-36	9975	1	CE1	Fredericia	digester	28.6111	43.8889	311	134.42
55155	2	CE1	Randers	digester	1.69897e-28	549275	1	CE1	Fredericia	digester	32.4042	43.9024	272	112.079
355735	2	CE1	Randers	digester	9.72352e-165	89365	2	GH10	Fredericia	digester	70.679	83.642	324	489.96
278890	2	CE1	Randers	digester	2.67031e-122	761755	2	CE1	Fredericia	digester	61.3014	72.6027	276	360.147
52145	1	CE1	Randers	digester	4.2195e-126	106400	2	CE1	Fredericia	digester	51.9444	68.6111	351	379.407
34475	2	CE1	Randers	digester	9.38501e-47	247955	1	CE1	Fredericia	digester	34.0836	50.4823	285	161.384
265070	1	CE1	Randers	digester	6.83282e-14	443375	2	CE0	Fredericia	digester	29.3103	45.977	156	68.1662
325785	1	CE1	Randers	digester	1.50307e-97	761755	2	CE1	Fredericia	digester	42.9648	57.2864	364	301.597
273020	1	CE1	Randers	digester	4.35078e-103	427775	2	CE1	Fredericia	digester	43.4109	62.0155	376	313.923
273065	1	CE1	Randers	digester	0	106400	2	CE1	Fredericia	digester	71.4734	82.6019	634	968.378
237375	1	CE1	Randers	digester	2.06789e-171	797085	1	CE1	Fredericia	digester	62.9121	77.1978	362	486.108
240920	1	CE1	Randers	digester	6.02183e-89	106400	2	CE1	Fredericia	digester	38.6454	59.1623	377	282.337
4415	1	CE1	Randers	digester	4.93684e-155	761755	2	CE1	Fredericia	digester	59.53	71.2794	374	448.358
51275	1	CE1	Randers	digester	0	881360	1	CE1	Fredericia	digester	81.1429	88	350	589.726
240915	1	CE1	Randers	digester	0	797085	1	CE1	Fredericia	digester	63.75	74.5	382	518.464
162020	1	CE1	Randers	digester	4.97867e-73	247955	1	CE1	Fredericia	digester	44.2804	61.9926	262	228.409
279895	1	CE1	Randers	digester	0	903195	1	CE1	Fredericia	digester	88.6525	94.6809	282	536.954
52100	1	CE1	Randers	digester	0	106400	2	CE1	Fredericia	digester	50.1493	64.1791	639	606.675
78300	2	CE1	Randers	digester	1.06873e-78	681290	1	CE1	Fredericia	digester	47.5177	63.4752	278	244.202
404570	1	CE1	Randers	digester	2.94271e-84	761755	2	CE1	Fredericia	digester	41.1602	56.9061	343	265.774
415045	1	CE1	Randers	digester	1.58801e-99	681290	1	CE1	Fredericia	digester	43.257	59.2875	385	303.523
325800	1	CE1	Randers	digester	6.62653e-122	106400	2	CE1	Fredericia	digester	49.589	68.2192	354	368.622
181155	2	CE1	Randers	digester	5.06097e-82	443375	2	CE0	Fredericia	digester	58.3333	74.0196	203	256.529
584715	1	CE1	Randers	digester	2.39192e-73	761755	2	CE1	Fredericia	digester	36.2981	46.875	389	238.424
84845	2	CE1	Randers	digester	3.49204e-56	478600	2	CE1	Fredericia	digester	39.5257	58.1028	251	182.185
52045	1	CE1	Randers	digester	0	274310	2	CE1	Fredericia	digester	75.8065	84.6774	372	593.964
325795	1	CE1	Randers	digester	4.42459e-63	761755	2	CE1	Fredericia	digester	47.2973	67.5676	217	211.846
373855	2	CE1	Randers	digester	5.08574e-167	761755	2	CE1	Fredericia	digester	62.6984	74.0741	366	478.789
469240	1	CE1	Randers	digester	9.93958e-111	106400	2	CE1	Fredericia	digester	74.8837	83.2558	212	334.724
328910	2	CE1	Randers	digester	0	274310	2	CE1	Fredericia	digester	69.1139	78.9873	391	552.362
76880	1	CE1	Randers	digester	1.63062e-99	471125	1	CE1	Fredericia	digester	56.1594	72.1014	275	316.62
325750	1	CE1	Randers	digester	1.80764e-118	881360	1	CE1	Fredericia	digester	84.507	91.0798	210	352.058
4420	1	CE1	Randers	digester	0	106400	2	CE1	Fredericia	digester	73.906	83.9546	617	965.296
430150	1	CE1	Randers	digester	3.33904e-116	274310	2	CE1	Fredericia	digester	49.0566	62.8032	361	346.665
373840	2	CE1	Randers	digester	2.82417e-81	427775	2	CE1	Fredericia	digester	41.2256	59.0529	350	263.077
249420	1	CE1	Randers	digester	2.33655e-119	177225	2	CE1	Fredericia	digester	49.0251	67.9666	349	369.777
475010	2	CE1	Randers	digester	8.57483e-56	177225	2	CE1	Fredericia	digester	92	98	100	197.208
42230	2	CE1	Randers	digester	1.47052e-21	339165	1	CE1	Fredericia	digester	26.2626	41.7508	288	92.8189
276275	1	CE11	Randers	digester	0	656720	1	CE11	Fredericia	digester	73.1183	87.7419	465	704.901
32205	1	CE11	Randers	digester	2.70518e-51	896115	2	CE11	Fredericia	digester	58.5185	74.8148	134	160.999
391215	1	CE11	Randers	digester	7.11615e-61	462150	1	CE11	Fredericia	digester	63.3094	77.6978	139	186.037
64970	2	CE11	Randers	digester	6.81602e-111	70595	1	CE11	Fredericia	digester	87.6344	90.8602	186	320.472
292685	1	CE11	Randers	digester	1.98254e-56	946780	1	CE11	Fredericia	digester	37.8947	55.4386	284	185.652
130415	1	CE11	Randers	digester	1.32549e-104	786605	1	CE11	Fredericia	digester	50	68.0921	304	309.686
147015	1	CE11	Randers	digester	4.43334e-35	168165	1	CE11	Fredericia	digester	51.4925	73.1343	133	119.783
181100	1	CE11	Randers	digester	9.12691e-93	786605	1	CE11	Fredericia	digester	49.6689	68.543	302	279.641
635865	1	CE11	Randers	digester	2.85362e-37	413780	1	CE11	Fredericia	digester	49.6403	66.1871	131	125.561
64975	2	CE11	Randers	digester	1.21655e-91	70480	1	CE11	Fredericia	digester	98.6577	100	149	264.618
437785	2	CE11	Randers	digester	4.64434e-40	786605	1	CE11	Fredericia	digester	38.806	53.7313	268	141.354
592430	1	CE11	Randers	digester	4.44046e-136	656720	1	CE11	Fredericia	digester	45.3763	65.8065	462	402.134
346505	2	CE11	Randers	digester	1.06153e-107	19050	1	CE11	Fredericia	digester	44.6341	65.6098	404	327.405
652265	2	CE11	Randers	digester	2.30704e-77	278300	2	CE11	Fredericia	digester	35.5263	52.6316	433	249.21
612540	2	CE11	Randers	digester	3.99392e-35	810715	2	CE11	Fredericia	digester	56.8421	71.5789	95	119.783
26845	1	CE11	Randers	digester	0	818950	1	CE11	Fredericia	digester	57.5431	75	462	543.502
69210	1	CE11	Randers	digester	2.80812e-31	946780	1	CE11	Fredericia	digester	29.0541	44.5946	295	117.857
135600	1	CE11	Randers	digester	3.38507e-51	946780	1	CE11	Fredericia	digester	35.6667	53	298	172.17
250230	2	CE11	Randers	digester	3.94839e-85	479940	2	CE11	Fredericia	digester	44.0273	64.8464	292	261.922
70730	2	CE11	Randers	digester	4.52632e-64	476550	1	CE11	Fredericia	digester	71.4286	71.4286	147	193.356
62900	1	CE11	Randers	digester	1.35993e-50	735130	2	CE11	Fredericia	digester	55.0725	73.1884	138	159.844
152000	1	CE11	Randers	digester	0	656720	1	CE11	Fredericia	digester	83.1169	93.29	462	793.882
724525	2	CE11	Randers	digester	9.95628e-57	501410	1	CE11	Fredericia	digester	61.3636	78.0303	131	174.866
269360	1	CE11	Randers	digester	1.99291e-41	278300	2	CE11	Fredericia	digester	32.4324	49.3243	296	152.14
591090	1	CE11	Randers	digester	4.77184e-132	656720	1	CE11	Fredericia	digester	82.5095	92.7757	263	383.645
700635	1	CE11	Randers	digester	7.76434e-56	946780	1	CE11	Fredericia	digester	37.8947	52.6316	284	184.496
635045	1	CE11	Randers	digester	2.06105e-163	19050	1	CE11	Fredericia	digester	56.8293	76.5854	409	471.085
290875	1	CE11	Randers	digester	2.21691e-35	818950	1	CE11	Fredericia	digester	32	51	298	131.724
508955	2	CE11	Randers	digester	6.21416e-81	818950	1	CE11	Fredericia	digester	36.7171	56.3715	458	258.84
80775	1	CE11	Randers	digester	0	656720	1	CE11	Fredericia	digester	72.6882	87.0968	465	702.975
258860	1	CE11	Randers	digester	9.15545e-34	656720	1	CE11	Fredericia	digester	38.0488	52.6829	201	125.561
258845	1	CE11	Randers	digester	4.06766e-27	19050	1	CE11	Fredericia	digester	50	69.7917	96	101.679
432715	1	CE11	Randers	digester	8.76164e-60	946780	1	CE11	Fredericia	digester	37.1622	54.0541	295	194.512
214655	1	CE12	Randers	digester	5.09643e-44	831325	1	CE12	Fredericia	digester	38.3085	53.7313	200	149.443
26705	1	CE12	Randers	digester	4.31654e-84	890650	1	CE12	Fredericia	digester	54.2017	72.6891	236	254.603
26895	1	CE12	Randers	digester	8.10156e-113	936670	2	PL11	Fredericia	digester	46.1728	63.7037	388	345.125
241020	1	CE12	Randers	digester	1.3959e-119	890650	1	CE12	Fredericia	digester	97.7778	99.4444	180	341.273
26710	1	CE12	Randers	digester	7.11776e-122	275675	2	CE12	Fredericia	digester	46.3134	63.3641	415	377.481
111830	2	CE12	Randers	digester	4.05624e-44	831325	1	CE12	Fredericia	digester	36.9919	53.6585	229	154.066
144605	1	CE12	Randers	digester	2.90036e-173	840990	1	PL11	Fredericia	digester	48.6622	64.3813	584	529.25
667100	1	CE12	Randers	digester	1.12752e-159	840990	1	PL11	Fredericia	digester	48.9865	58.9527	574	482.256
144560	1	CE12	Randers	digester	0	157320	1	PL11	Fredericia	digester	40.7166	57.2638	1508	998.038
292300	2	CE14	Randers	digester	2.94685e-64	662955	1	CE14	Fredericia	digester	43.9815	65.2778	216	201.06
273480	2	CE14	Randers	digester	1.24349e-11	788660	1	CE14	Fredericia	digester	33.1551	44.385	175	62.7734
344750	1	CE14	Randers	digester	8.26253e-13	585750	2	CE14	Fredericia	digester	29.7872	46.0993	125	64.6994
471795	1	CE14	Randers	digester	5.21891e-21	585750	2	CE14	Fredericia	digester	30.9392	54.1436	175	85.8853
11810	1	CE14	Randers	digester	1.16526e-10	297090	2	GT41	Fredericia	digester	24.6377	41.5459	207	62.003
492730	1	CE14	Randers	digester	1.9072e-81	753805	1	CE14	Fredericia	digester	55	70.9091	220	246.899
123965	1	CE14	Randers	digester	2.30424e-11	585750	2	CE14	Fredericia	digester	27.8607	43.7811	196	60.077
366560	2	CE14	Randers	digester	4.80167e-81	325460	2	CE14	Fredericia	digester	55.8559	71.6216	220	243.817
162705	2	CE14	Randers	digester	3.74632e-09	585750	2	CE14	Fredericia	digester	23.9382	38.9961	206	53.9138
437110	2	CE14	Randers	digester	1.26545e-22	693565	2	CE14	Fredericia	digester	33.7079	52.2472	165	91.2781
471455	2	CE14	Randers	digester	0.000496701	585750	2	CE14	Fredericia	digester	45.1613	54.1667	48	37.3502
88270	2	CE14	Randers	digester	6.32945e-17	51615	1	CE14	Fredericia	digester	25.3731	44.7761	194	74.7146
294050	2	CE14	Randers	digester	6.70114e-138	752520	1	CE14	Fredericia	digester	100	100	188	389.423
31585	2	CE14	Randers	digester	9.39381e-89	51615	1	CE14	Fredericia	digester	64.5503	80.4233	189	263.848
268840	2	CE14	Randers	digester	1.04902e-09	585750	2	CE14	Fredericia	digester	28.4264	45.1777	187	53.9138
432830	1	CE14	Randers	digester	6.80949e-103	51615	1	CE14	Fredericia	digester	63.2075	82.0755	212	298.516
54420	2	CE14	Randers	digester	1.2769e-57	788660	1	CE14	Fredericia	digester	37.467	52.7704	372	201.83
623600	1	CE14	Randers	digester	9.04223e-39	725615	2	CE14	Fredericia	digester	67.7083	77.0833	96	129.413
63235	1	CE14	Randers	digester	7.77331e-102	51615	1	CE14	Fredericia	digester	63.3333	82.8571	210	295.819
616140	1	CE14	Randers	digester	9.38399e-50	752520	1	CE14	Fredericia	digester	60.4938	69.7531	162	162.54
690985	1	CE14	Randers	digester	2.7845e-52	753805	1	CE14	Fredericia	digester	46.875	61.9792	187	172.555
350490	2	CE14	Randers	digester	2.11962e-63	662955	1	CE14	Fredericia	digester	44.4954	66.5138	218	197.978
595570	2	CE14	Randers	digester	5.7047e-61	662955	1	CE14	Fredericia	digester	45.1613	65.4378	217	192.586
192660	1	CE14	Randers	digester	1.19848e-17	585750	2	CE14	Fredericia	digester	32.6797	51.634	135	78.1814
578625	1	CE14	Randers	digester	1.52187e-09	585750	2	CE14	Fredericia	digester	28.0488	40.8537	139	55.4546
734045	2	CE14	Randers	digester	1.35292e-08	328595	2	CE14	Fredericia	digester	41.6667	54.1667	68	51.9878
252720	2	CE15	Randers	digester	0	387510	1	CE15	Fredericia	digester	99.4318	99.4318	352	721.85
274765	2	CE15	Randers	digester	9.22918e-11	187150	2	CE15	Fredericia	digester	35.9551	50.5618	79	56.6102
473105	1	CE15	Randers	digester	7.77811e-28	685675	1	GH43	Fredericia	digester	59	70	99	111.309
178405	1	CE15	Randers	digester	4.19842e-38	187150	2	CE15	Fredericia	digester	29.5045	44.5946	372	142.895
305095	1	CE15	Randers	digester	7.71677e-124	499880	2	CE15	Fredericia	digester	57.5163	69.281	290	363.229
363015	1	CE15	Randers	digester		not available
70860	1	CE15	Randers	digester	3.53575e-45	385830	2	CE15	Fredericia	digester	31.2668	47.4394	350	164.851
737925	1	CE15	Randers	digester	1.56291e-52	385830	2	CE15	Fredericia	digester	33.4247	49.3151	353	181.03
77195	1	CE15	Randers	digester	2.59088e-59	322225	1	CE15	Fredericia	digester	35.8396	49.1228	386	202.216
65915	1	CE15	Randers	digester	0	896475	1	GH78	Fredericia	digester	50.1805	69.4946	548	585.104
234060	2	CE15	Randers	digester	6.09119e-68	756145	1	CE15	Fredericia	digester	58.7571	72.8814	176	211.46
363100	1	CE15	Randers	digester	3.75059e-41	385830	2	CE15	Fredericia	digester	29.912	46.6276	320	148.673
556420	1	CE16	Randers	digester		not available
453070	2	CE3	Randers	digester	0.00451829	303200	2	CE3	Fredericia	digester	42.1053	63.1579	33	36.1946
93180	1	CE3	Randers	digester	0.0249772	333525	2	GH13	Fredericia	digester	27.6923	39.2308	123	37.7354
255380	1	CE3	Randers	digester	6.9242e-11	569215	2	CE3	Fredericia	digester	35.5556	48.4848	135	60.8474
571105	1	CE3	Randers	digester	0.0273056	488065	2	CE3	Fredericia	digester	28.5714	41.3534	126	34.6538
434335	1	CE3	Randers	digester	4.59955e-06	493715	2	CE3	Fredericia	digester	26.6234	45.4545	146	45.8246
93755	1	CE3	Randers	digester	0.744975	206345	1	CE3	Fredericia	digester	34.7222	47.2222	72	31.187
434340	1	CE3	Randers	digester	0.000597388	303200	2	CE3	Fredericia	digester	41.1765	55.8824	66	38.1206
196975	1	CE3	Randers	digester	0.0106226	946445	2	PL11	Fredericia	digester	28.2353	44.7059	66	35.4242
93750	1	CE3	Randers	digester		not available
414885	2	CE3	Randers	digester	7.31594e-07	377305	1	CE3	Fredericia	digester	41.791	50.7463	251	52.7582
713420	1	CE3	Randers	digester	1.80919e-06	206345	1	CE3	Fredericia	digester	31.1377	41.9162	157	48.521
571130	1	CE3	Randers	digester	0.0586109	488065	2	CE3	Fredericia	digester	27.2727	40	101	32.7278
26895	1	CE3	Randers	digester	8.10156e-113	936670	2	PL11	Fredericia	digester	46.1728	63.7037	388	345.125
93480	1	CE3	Randers	digester	0.168799	674835	2	GH117	Fredericia	digester	45.4545	59.0909	44	35.039
295615	2	CE3	Randers	digester	9.70842e-34	569215	2	CE3	Fredericia	digester	36.8984	52.9412	257	130.954
249765	2	CE3	Randers	digester	4.80815e-06	128635	2	CE3	Fredericia	digester	31.3433	45.5224	237	47.3654
400525	1	CE3	Randers	digester	0.0467791	923745	2	CE3	Fredericia	digester	24.3243	41.4414	111	35.039
638565	1	CE3	Randers	digester	0.41437	923745	2	CE3	Fredericia	digester	33.3333	50	54	30.4166
498955	1	CE3	Randers	digester	0.00701519	128635	2	CE3	Fredericia	digester	24.4048	44.6429	150	36.1946
28270	2	CE3	Randers	digester	0.46112	406120	1	GT28	Fredericia	digester	37.931	55.1724	29	28.8758
420090	1	CE3	Randers	digester	0.0143561	320985	2	CE3	Fredericia	digester	34.1176	47.0588	87	34.6538
640150	1	CE3	Randers	digester	0.00233407	303200	2	CE3	Fredericia	digester	30.2632	42.1053	117	34.6538
683600	1	CE3	Randers	digester	0.145194	946445	2	PL11	Fredericia	digester	24.5763	41.5254	110	31.5722
205420	2	CE3	Randers	digester	4.92916e-70	303200	2	CE3	Fredericia	digester	46.5986	61.5646	292	222.246
92430	1	CE3	Randers	digester		not available
405040	1	CE3	Randers	digester	0.0927776	320985	2	CE3	Fredericia	digester	25.9912	37.8855	181	32.7278
93740	1	CE3	Randers	digester	0.0174202	946445	2	PL11	Fredericia	digester	35	58.3333	147	36.965
289430	1	CE3	Randers	digester	0.00292998	85295	1	CE3	Fredericia	digester	29.8701	49.3506	77	40.4318
597340	1	CE3	Randers	digester	1.56311e-09	320985	2	CE3	Fredericia	digester	36.7089	49.3671	187	56.9954
644130	1	CE3	Randers	digester	6.61414e-167	946445	2	PL11	Fredericia	digester	93.3071	96.063	254	476.478
189185	2	CE3	Randers	digester	5.47276e-11	569215	2	CE3	Fredericia	digester	30.9392	48.7805	206	62.003
485280	2	CE3	Randers	digester	2.53099e-62	303200	2	CE3	Fredericia	digester	41.5042	57.6602	344	205.682
201435	2	CE3	Randers	digester	0.0023635	377305	1	CE3	Fredericia	digester	21.5686	43.1373	232	38.1206
460930	1	CE3	Randers	digester	0.00128561	377305	1	CE3	Fredericia	digester	22.0974	42.3221	239	39.2762
683695	1	CE3	Randers	digester	0.000371787	116385	2	GH13	Fredericia	digester	30.8943	45.5285	116	40.817
335045	1	CE3	Randers	digester	0.00166856	128635	2	CE3	Fredericia	digester	29.6512	43.0233	146	39.2762
659495	1	CE4	Randers	digester	8.25261e-21	786875	2	CE4	Fredericia	digester	32.5581	52.907	170	87.0409
145205	1	CE4	Randers	digester	6.32617e-19	283825	1	CE4	Fredericia	digester	41.8605	63.9535	80	78.9518
194800	2	CE4	Randers	digester	5.88602e-18	551995	2	CE4	Fredericia	digester	40.3846	52.8846	201	82.4185
67850	1	CE4	Randers	digester	9.05391e-49	35295	2	CE4	Fredericia	digester	37.3057	58.5492	193	159.458
594450	1	CE4	Randers	digester	1.64988e-30	350205	1	CE4	Fredericia	digester	34.0426	51.5957	182	115.161
378590	1	CE4	Randers	digester	3.64553e-22	261220	2	GT2	Fredericia	digester	35.7488	52.1739	202	92.8189
577395	1	CE4	Randers	digester	8.94439e-41	40485	1	CE4	Fredericia	digester	38.5417	57.2917	192	138.658
396000	1	CE4	Randers	digester	2.51145e-74	120770	1	CE4	Fredericia	digester	52.381	67.8571	249	242.662
671010	1	CE4	Randers	digester	5.2039e-29	350205	1	CE4	Fredericia	digester	35.7542	52.514	172	111.309
568220	2	CE4	Randers	digester	4.11172e-136	425835	2	CE4	Fredericia	digester	45.4148	59.3886	452	407.527
726760	1	CE4	Randers	digester	3.28363e-73	693350	2	CE4	Fredericia	digester	52.7027	68.4685	222	227.254
39620	1	CE4	Randers	digester	5.457e-36	810220	1	CE4	Fredericia	digester	42.3077	57.1429	176	136.346
40195	1	CE4	Randers	digester	5.30262e-17	205340	1	GT2	Fredericia	digester	30.3249	44.0433	277	78.9518
417210	2	CE4	Randers	digester	1.28258e-07	951185	2	GH0	Fredericia	digester	34.4086	52.6882	88	47.7506
148505	1	CE4	Randers	digester	2.8138e-35	35295	2	CE4	Fredericia	digester	46.9027	63.7168	113	123.25
369940	1	CE4	Randers	digester	7.30564e-22	360435	2	GT2	Fredericia	digester	42.8571	62.6374	91	87.8113
275685	2	CE4	Randers	digester	6.85954e-161	193080	1	CE4	Fredericia	digester	83.5206	91.7603	267	450.284
214655	1	CE4	Randers	digester	5.09643e-44	831325	1	CE12	Fredericia	digester	38.3085	53.7313	200	149.443
32925	2	CE4	Randers	digester	1.36611e-34	322935	1	CE4	Fredericia	digester	33.8798	57.377	176	128.642
118770	1	CE4	Randers	digester	5.93694e-42	322935	1	CE4	Fredericia	digester	38.7978	60.1093	176	144.05
86255	1	CE4	Randers	digester	0	50420	2	CE4	Fredericia	digester	49.8792	64.4928	826	795.808
194775	2	CE4	Randers	digester	8.95089e-11	786875	2	CE4	Fredericia	digester	33.3333	54.7009	109	58.9214
482170	1	CE4	Randers	digester	6.35462e-35	309520	2	GH23	Fredericia	digester	34.8958	69.7674	183	130.954
666840	1	CE4	Randers	digester	2.82483e-176	240165	2	CE4	Fredericia	digester	99.5763	100	236	486.493
181005	1	CE4	Randers	digester	0	50420	2	CE4	Fredericia	digester	69.258	81.861	849	1207.97
141420	2	CE4	Randers	digester	2.59915e-17	180005	1	GT2	Fredericia	digester	42.8571	71.4286	77	73.559
191855	1	CE4	Randers	digester	1.40287e-18	474940	1	GT2	Fredericia	digester	30.0395	48.6166	250	82.0333
24790	2	CE4	Randers	digester	2.42937e-57	511050	2	GH18	Fredericia	digester	48.5294	63.2353	201	185.652
436825	1	CE4	Randers	digester	1.29417e-31	776640	2	CE4	Fredericia	digester	34.0081	53.8462	239	117.472
121875	2	CE4	Randers	digester	2.70789e-35	360435	2	GT2	Fredericia	digester	36.0215	52.6882	184	128.257
189465	1	CE4	Randers	digester	1.81112e-19	87195	2	GH18	Fredericia	digester	29.4416	46.7005	187	83.1889
492720	1	CE4	Randers	digester	1.7471e-41	322935	1	CE4	Fredericia	digester	36.612	63.388	176	143.28
263975	2	CE4	Randers	digester	5.12909e-24	551995	2	CE4	Fredericia	digester	53.9216	65.6863	98	98.5969
555090	1	CE4	Randers	digester	1.49602e-30	538980	2	CE4	Fredericia	digester	34.0909	52.2727	203	116.316
647640	1	CE4	Randers	digester	1.34558e-39	35295	2	CE4	Fredericia	digester	38.7755	61.9048	147	134.035
451940	2	CE4	Randers	digester	1.64361e-51	424715	2	GT2	Fredericia	digester	43.9252	59.3458	214	169.474
598790	2	CE4	Randers	digester	1.19095e-15	474390	1	GT2	Fredericia	digester	27.6995	43.662	197	72.0182
331355	2	CE4	Randers	digester	1.58341e-22	134800	1	GT2	Fredericia	digester	29.5567	48.2759	188	90.8929
318185	2	CE4	Randers	digester	5.4847e-25	478695	1	GH18	Fredericia	digester	33.1361	51.4793	165	99.3673
396005	1	CE4	Randers	digester	1.73884e-98	223065	2	CE4	Fredericia	digester	59.387	68.9655	260	305.834
524325	1	CE4	Randers	digester	8.20246e-30	52665	1	GT2	Fredericia	digester	33.6406	52.0737	208	112.079
239785	2	CE4	Randers	digester	1.53468e-115	302645	1	CE4	Fredericia	digester	99.3789	99.3789	161	341.273
405985	2	CE4	Randers	digester	2.3235e-23	360435	2	GT2	Fredericia	digester	30.1676	54.7486	177	93.2041
86410	2	CE4	Randers	digester	1.55064e-46	898590	1	CE4	Fredericia	digester	44.7674	61.0465	172	155.221
514925	2	CE4	Randers	digester	0	50420	2	CE4	Fredericia	digester	68.8245	83.4753	587	831.247
194675	2	CE4	Randers	digester	7.50864e-19	205340	1	GT2	Fredericia	digester	24.5946	39.4595	341	84.3445
746805	2	CE4	Randers	digester	2.29682e-14	551995	2	CE4	Fredericia	digester	52.3077	67.6923	65	66.6254
385270	2	CE6	Randers	digester	7.04975e-22	236850	1	CE6	Fredericia	digester	69.8113	88.6792	53	86.2705
34940	1	CE6	Randers	digester	0	206020	1	CE6	Fredericia	digester	53.2308	69.3846	647	661.759
373840	2	CE6	Randers	digester	2.82417e-81	427775	2	CE1	Fredericia	digester	41.2256	59.0529	350	263.077
76880	1	CE6	Randers	digester	1.63062e-99	471125	1	CE1	Fredericia	digester	56.1594	72.1014	275	316.62
214765	1	CE6	Randers	digester	5.13799e-122	471125	1	CE1	Fredericia	digester	63.0189	76.6038	265	362.459
31065	1	CE6	Randers	digester	8.78805e-179	85890	1	GH20	Fredericia	digester	46.4229	62.9571	627	547.354
51685	1	CE6	Randers	digester	0	903195	1	CE1	Fredericia	digester	89.8219	94.6565	393	732.635
415050	1	CE6	Randers	digester	1.9081e-124	471125	1	CE1	Fredericia	digester	59.364	77.0318	283	368.622
4455	1	CE6	Randers	digester	7.50609e-128	471125	1	CE1	Fredericia	digester	61.4841	77.3852	283	377.481
50280	2	CE7	Randers	digester	5.76197e-157	606945	2	CE7	Fredericia	digester	68.5535	80.5031	317	444.891
285240	2	CE7	Randers	digester	5.38213e-74	606945	2	CE7	Fredericia	digester	63.7931	72.9885	170	227.639
524785	1	CE7	Randers	digester	2.7975e-167	606945	2	CE7	Fredericia	digester	69.3498	82.6625	319	470.7
306600	2	CE7	Randers	digester	4.55768e-57	553170	2	CE7	Fredericia	digester	42.6415	59.6226	258	187.963
490325	1	CE7	Randers	digester	1.69245e-141	619180	2	CE7	Fredericia	digester	53.2967	71.4286	364	411.764
187040	1	CE7	Randers	digester	5.95099e-41	553170	2	CE7	Fredericia	digester	34.9673	51.634	298	149.828
285250	2	CE7	Randers	digester	7.22937e-57	606945	2	CE7	Fredericia	digester	65.5172	82.7586	116	181.03
180275	2	CE8	Randers	digester	2.50085e-61	382965	1	CE8	Fredericia	digester	41.8301	54.5752	286	212.616
204385	1	CE8	Randers	digester	1.55303e-88	831285	1	CE8	Fredericia	digester	49.4845	63.5739	288	282.722
188975	1	CE8	Randers	digester	0.000662438	365040	1	PL9	Fredericia	digester	37.5	55.3571	50	36.965
464630	1	CE8	Randers	digester	4.39287e-56	831285	1	CE8	Fredericia	digester	61.6541	74.4361	133	186.808
64600	1	CE9	Randers	digester	2.4718e-63	83860	1	CE9	Fredericia	digester	36.755	56.9536	302	206.453
269700	1	CE9	Randers	digester	5.96352e-32	23405	2	CE9	Fredericia	digester	51.2821	62.1795	156	120.168
256580	2	CE9	Randers	digester	7.8692e-77	624935	1	CE9	Fredericia	digester	42.8986	60	341	243.432
73740	1	CE9	Randers	digester	6.83257e-152	34945	2	CE9	Fredericia	digester	57.4176	72.8022	364	435.261
295445	1	CE9	Randers	digester	3.93761e-96	465525	2	CE9	Fredericia	digester	42.3773	58.9147	381	293.893
618475	2	CE9	Randers	digester	3.63598e-37	334055	1	CE9	Fredericia	digester	48.4848	65.9091	132	132.88
203245	2	CE9	Randers	digester	3.89713e-64	678605	1	CE9	Fredericia	digester	38.9068	55.627	307	207.608
13910	1	CE9	Randers	digester	3.71857e-05	105660	1	CE9	Fredericia	digester	40	56.9231	61	43.8986
634965	1	CE9	Randers	digester	3.90769e-98	160795	1	CE9	Fredericia	digester	49.3289	67.1141	297	296.59
212230	1	CE9	Randers	digester	3.16469e-33	708535	1	CE9	Fredericia	digester	32.8859	48.6577	296	125.176
152985	1	CE9	Randers	digester	5.07867e-46	199850	2	CE9	Fredericia	digester	33.9921	56.1265	234	158.688
454800	1	CE9	Randers	digester	1.54993e-34	736525	2	CE9	Fredericia	digester	41.206	54.2714	192	131.339
393290	2	CE9	Randers	digester	2.60165e-22	465525	2	CE9	Fredericia	digester	50.4762	61.9048	105	88.1965
259530	1	CE9	Randers	digester	2.25683e-119	352990	2	CE9	Fredericia	digester	45.7143	65.7143	384	354.369
216765	1	CE9	Randers	digester	5.63579e-157	34945	2	CE9	Fredericia	digester	59.8901	73.3516	364	448.358
596515	2	CE9	Randers	digester	5.46038e-06	866850	1	CE9	Fredericia	digester	38.4615	50.7692	65	41.9726
379685	1	CE9	Randers	digester	8.13187e-37	736525	2	CE9	Fredericia	digester	32.6797	51.634	290	135.191
452040	1	CE9	Randers	digester	5.62789e-80	255145	1	CE9	Fredericia	digester	41.4493	58.2609	344	252.292
315320	1	CE9	Randers	digester	3.5679e-59	872110	1	CE9	Fredericia	digester	34.1207	52.4934	367	198.364
253765	2	CE9	Randers	digester	0	269690	1	CE9	Fredericia	digester	99.0536	99.0536	317	649.432
661080	1	CE9	Randers	digester	2.71605e-65	255145	1	CE9	Fredericia	digester	39.1566	54.8193	324	214.542
178120	1	CE9	Randers	digester	0	942635	1	CE9	Fredericia	digester	100	100	385	789.26
99770	2	GH0	Randers	digester	2.9941e-160	169270	1	GH0	Fredericia	digester	100	100	214	453.751
535115	1	GH0	Randers	digester	2.51528e-157	145650	1	GH0	Fredericia	digester	46.4143	62.5498	500	466.463
85900	1	GH0	Randers	digester	0	185700	1	GH0	Fredericia	digester	58.4783	69.5652	448	526.168
705925	2	GH0	Randers	digester	4.90349e-34	951185	2	GH0	Fredericia	digester	57.2816	66.9903	103	124.79
704860	2	GH0	Randers	digester	0.0272714	576135	1	GH77	Fredericia	digester	27.2727	47.2727	54	33.113
113330	2	GH0	Randers	digester	1.46771e-05	564995	2	GH15	Fredericia	digester	33.6957	45.6522	89	43.8986
590295	1	GH0	Randers	digester	7.83647e-67	439070	1	GH0	Fredericia	digester	65.1899	74.0506	149	208.764
522135	1	GH0	Randers	digester	3.13215e-42	727110	2	GH0	Fredericia	digester	40.991	56.7568	221	151.369
610835	1	GH0	Randers	digester		not available
732815	2	GH0	Randers	digester	3.20926e-86	951185	2	GH0	Fredericia	digester	53.937	68.8976	250	265.774
575880	2	GH0	Randers	digester	1.74739e-29	460070	2	GH0	Fredericia	digester	31.9392	51.711	245	115.931
631250	2	GH0	Randers	digester		not available
263580	1	GH0	Randers	digester	0	185700	1	GH0	Fredericia	digester	57.4837	69.6312	448	523.857
77315	2	GH0	Randers	digester	0	727110	2	GH0	Fredericia	digester	75.1429	86	344	540.806
711180	1	GH0	Randers	digester	1.71395e-60	951185	2	GH0	Fredericia	digester	36.8421	54.4737	359	204.912
443650	1	GH0	Randers	digester	2.30789e-139	951185	2	GH0	Fredericia	digester	57.606	71.3217	400	406.757
583385	2	GH0	Randers	digester		not available
100620	1	GH0	Randers	digester	0	185700	1	GH0	Fredericia	digester	60.7296	74.2489	452	548.895
736525	1	GH0	Randers	digester	1.69246e-07	507720	2	GH15	Fredericia	digester	26.2411	39.7163	128	49.6766
399720	2	GH0	Randers	digester	3.85703e-116	88585	1	GH0	Fredericia	digester	64.3123	75.4647	269	362.073
630695	2	GH0	Randers	digester	1.2464e-72	951185	2	GH0	Fredericia	digester	35.3982	56.3422	329	235.343
201450	1	GH0	Randers	digester	7.40771e-162	651595	2	GH0	Fredericia	digester	78.4387	87.7323	269	456.447
112905	1	GH0	Randers	digester	1.10364e-154	951185	2	GH0	Fredericia	digester	58.1047	74.5636	400	446.047
442095	2	GH0	Randers	digester		not available
704865	2	GH0	Randers	digester		not available
583970	1	GH0	Randers	digester	2.56566e-34	951185	2	GH0	Fredericia	digester	59.0476	72.381	105	128.257
464935	2	GH0	Randers	digester	9.99179e-87	727110	2	GH0	Fredericia	digester	60.4651	73.0233	213	268.085
552670	1	GH0	Randers	digester	0.00142627	224330	2	GH57	Fredericia	digester	30.5263	43.1579	88	38.1206
464925	2	GH0	Randers	digester	4.77263e-64	727110	2	GH0	Fredericia	digester	43.8525	61.4754	229	212.231
515660	2	GH0	Randers	digester	8.45998e-67	296150	2	GH133	Fredericia	digester	32.5041	47.2637	532	241.121
515830	2	GH0	Randers	digester	0.00783079	139795	2	GH57	Fredericia	digester	26.8456	37.5839	116	35.4242
631245	2	GH0	Randers	digester		not available
18405	1	GH0	Randers	digester	0	682940	1	GH0	Fredericia	digester	44.8959	62.2398	1001	887.1
574980	1	GH0	Randers	digester	0.0865498	310140	2	GT19	Fredericia	digester	27.0833	44.7917	90	31.9574
41205	2	GH0	Randers	digester	0	169270	1	GH0	Fredericia	digester	74.3982	85.9956	457	702.59
192705	2	GH0	Randers	digester	2.69975e-05	507720	2	GH15	Fredericia	digester	23.3333	40.6667	146	43.5134
668585	2	GH0	Randers	digester	4.17465e-33	951185	2	GH0	Fredericia	digester	31.8519	50.7407	258	126.331
681235	1	GH0	Randers	digester	2.172e-109	439070	1	GH0	Fredericia	digester	100	100	153	320.857
297510	1	GH0	Randers	digester	7.43639e-78	951185	2	GH0	Fredericia	digester	39.0671	55.6851	329	249.21
310655	1	GH0	Randers	digester	0.000109027	564995	2	GH15	Fredericia	digester	30.303	43.4343	99	41.2022
592470	2	GH0	Randers	digester	4.70364e-37	951185	2	GH0	Fredericia	digester	30.8682	46.6238	286	137.117
157485	2	GH0	Randers	digester	0.000272156	785570	2	GH78	Fredericia	digester	23.4568	41.358	154	39.6614
249850	1	GH0	Randers	digester	0	418510	1	GH0	Fredericia	digester	60.7306	77.3973	437	541.576
17770	1	GH0	Randers	digester	4.60952e-06	723310	1	GH63	Fredericia	digester	29.3478	44.5652	83	46.9802
656210	2	GH0	Randers	digester	3.86908e-14	272595	2	GH0	Fredericia	digester	50	62.5	98	65.0846
135545	2	GH0	Randers	digester	8.54734e-137	872025	1	GH0	Fredericia	digester	55.1205	74.6988	332	397.127
705915	2	GH0	Randers	digester	5.48207e-33	951185	2	GH0	Fredericia	digester	50.8333	67.5	120	124.02
694490	2	GH0	Randers	digester	1.39775e-60	951185	2	GH0	Fredericia	digester	33.2547	50.7075	398	203.756
744125	1	GH0	Randers	digester	0	185700	1	GH0	Fredericia	digester	56.1822	68.5466	449	516.538
249770	2	GH1	Randers	digester	2.42405e-51	860160	2	GH1	Fredericia	digester	70	81.8182	109	164.851
197175	1	GH1	Randers	digester	0	33020	1	GH1	Fredericia	digester	54.8753	70.5215	440	515.383
637715	1	GH1	Randers	digester	6.51197e-96	33020	1	GH1	Fredericia	digester	48.2993	64.966	293	294.664
220935	1	GH1	Randers	digester	8.8498e-139	80505	1	GH1	Fredericia	digester	46.6368	62.5561	429	408.297
637800	2	GH1	Randers	digester	6.78237e-62	600950	2	GH1	Fredericia	digester	49.4949	72.7273	196	202.216
338060	2	GH1	Randers	digester	4.99143e-41	891405	1	GH1	Fredericia	digester	49.5798	73.1092	119	142.51
229785	2	GH1	Randers	digester	3.52276e-98	353860	2	GH1	Fredericia	digester	43.3498	57.1429	388	299.671
59715	2	GH1	Randers	digester	3.9221e-106	33020	1	GH1	Fredericia	digester	43.4091	56.8182	434	325.094
24340	2	GH1	Randers	digester	8.1327e-50	233445	1	GH1	Fredericia	digester	48.3146	61.7978	175	166.007
338055	2	GH1	Randers	digester	1.59675e-36	891405	1	GH1	Fredericia	digester	38.1215	53.0387	181	130.568
637795	2	GH1	Randers	digester	2.62753e-77	600950	2	GH1	Fredericia	digester	58.9888	78.6517	178	241.506
206090	1	GH1	Randers	digester	1.13006e-133	80505	1	GH1	Fredericia	digester	49.8845	65.5889	427	394.045
723185	2	GH1	Randers	digester	1.71005e-103	600950	2	GH1	Fredericia	digester	54.0541	70.2703	259	310.457
429055	2	GH1	Randers	digester	1.49193e-62	80505	1	GH1	Fredericia	digester	65.035	76.2238	143	199.904
714235	1	GH1	Randers	digester	1.45375e-148	80505	1	GH1	Fredericia	digester	55.8411	70.3271	427	434.491
497900	2	GH1	Randers	digester	4.33105e-106	33020	1	GH1	Fredericia	digester	41.604	60.1504	394	323.553
469445	1	GH1	Randers	digester	2.9185e-93	329820	1	GH1	Fredericia	digester	52.3622	67.3228	254	283.108
46190	2	GH1	Randers	digester	0	33020	1	GH1	Fredericia	digester	56.5909	72.5	440	543.117
148475	2	GH1	Randers	digester	5.65904e-145	80505	1	GH1	Fredericia	digester	51.2528	66.9704	429	423.32
375665	1	GH1	Randers	digester	8.38071e-80	353860	2	GH1	Fredericia	digester	39.0181	55.0388	370	251.521
214790	2	GH1	Randers	digester	1.50789e-16	891405	1	GH1	Fredericia	digester	38.8889	60.1852	108	72.4034
450350	2	GH1	Randers	digester	0	33020	1	GH1	Fredericia	digester	57.8231	72.5624	440	549.28
641320	2	GH10	Randers	digester	2.27839e-37	776070	1	GH10	Fredericia	digester	36.5546	50.8403	236	134.035
488260	2	GH10	Randers	digester	1.68039e-48	178055	1	GH10	Fredericia	digester	30.7494	47.2868	362	175.252
228015	1	GH10	Randers	digester	9.56959e-38	624585	1	GH10	Fredericia	digester	40.8907	54.6559	389	149.443
289515	2	GH10	Randers	digester	5.06095e-68	772475	1	GH10	Fredericia	digester	100	100	101	210.305
400780	1	GH10	Randers	digester	9.58138e-69	608855	1	GH10	Fredericia	digester	38.1924	57.7259	333	232.646
717825	2	GH10	Randers	digester	4.42339e-38	178205	1	GH10	Fredericia	digester	60.4167	81.25	96	135.961
70825	1	GH10	Randers	digester	1.09269e-91	178210	1	GH10	Fredericia	digester	41.5978	56.7493	344	281.182
29075	1	GH10	Randers	digester	6.7752e-150	471115	1	GH10	Fredericia	digester	60.5678	78.8644	317	429.483
119890	1	GH10	Randers	digester	3.5933e-142	206030	1	GH10	Fredericia	digester	54.1787	73.1988	347	410.994
76210	1	GH10	Randers	digester	6.74531e-173	206030	1	GH10	Fredericia	digester	59.3668	75.9894	379	490.73
412310	2	GH10	Randers	digester	1.99547e-09	727085	1	GH16	Fredericia	digester	32.8	52.8	120	56.9954
26755	1	GH10	Randers	digester	1.28985e-75	471105	1	GH10	Fredericia	digester	45	64	295	257.299
51925	1	GH10	Randers	digester	2.05628e-90	471105	1	GH10	Fredericia	digester	42.4084	59.6859	356	293.123
119660	1	GH10	Randers	digester	8.63244e-94	923355	1	GH10	Fredericia	digester	51.049	67.8322	286	280.411
736590	2	GH10	Randers	digester	1.36101e-71	178055	1	GH10	Fredericia	digester	34.2466	57.8082	361	238.039
34965	1	GH10	Randers	digester	3.00149e-140	471115	1	GH10	Fredericia	digester	51.6129	68.8172	370	405.986
195095	2	GH10	Randers	digester	2.77811e-25	417970	2	GH10	Fredericia	digester	39.2308	60	129	100.138
455380	1	GH10	Randers	digester	0	772475	1	GH10	Fredericia	digester	86.0697	90.0498	392	688.337
78265	2	GH10	Randers	digester	9.03594e-144	206030	1	GH10	Fredericia	digester	52.2546	68.9655	375	414.075
356815	1	GH10	Randers	digester	0	772475	1	GH10	Fredericia	digester	70.6767	79.9499	389	572.392
108810	1	GH10	Randers	digester	1.5529e-85	178200	1	GH10	Fredericia	digester	38.7701	58.0214	322	265.388
189055	2	GH10	Randers	digester	5.91552e-131	206030	1	GH10	Fredericia	digester	50.5556	68.8889	358	382.489
421985	1	GH102	Randers	digester	0.37963	347010	2	GH35	Fredericia	digester	34.2105	51.3158	66	30.4166
102235	2	GH102	Randers	digester		not available
246090	1	GH102	Randers	digester	0.0933759	185700	1	GH0	Fredericia	digester	44.1176	64.7059	34	31.9574
16065	2	GH102	Randers	digester		not available
340100	1	GH105	Randers	digester	6.74893e-64	831305	1	GH105	Fredericia	digester	32.9208	47.5248	334	212.231
26710	1	GH105	Randers	digester	7.11776e-122	275675	2	CE12	Fredericia	digester	46.3134	63.3641	415	377.481
115645	2	GH105	Randers	digester	4.63964e-11	595435	2	GH105	Fredericia	digester	27.8571	42.1429	137	58.5362
357965	1	GH105	Randers	digester	3.87854e-30	831305	1	GH105	Fredericia	digester	37.6812	57.971	138	113.62
384640	1	GH105	Randers	digester	1.6007e-32	20845	2	GH105	Fredericia	digester	35.6021	55.4974	191	127.487
745210	1	GH105	Randers	digester	3.13292e-88	831305	1	GH105	Fredericia	digester	52.7197	68.6192	239	268.855
51885	1	GH105	Randers	digester	1.02243e-173	148590	2	GH105	Fredericia	digester	63.6364	77.5568	352	492.656
478220	1	GH105	Randers	digester	1.211e-149	831305	1	GH105	Fredericia	digester	51.8421	70.2632	378	432.18
535960	1	GH105	Randers	digester	1.76221e-153	148590	2	GH105	Fredericia	digester	58.5714	74.5714	349	449.899
132545	1	GH105	Randers	digester	1.88075e-25	20845	2	GH105	Fredericia	digester	29.646	48.2301	226	105.916
411300	1	GH105	Randers	digester	2.30651e-60	831305	1	GH105	Fredericia	digester	35.6401	57.0934	286	198.749
46810	1	GH105	Randers	digester	9.47926e-155	588650	1	GH105	Fredericia	digester	59.5568	72.8532	359	442.58
15605	2	GH105	Randers	digester	9.93822e-96	148590	2	GH105	Fredericia	digester	57.9186	75.5656	220	288.5
652630	2	GH106	Randers	digester	1.78329e-49	798985	1	GH106	Fredericia	digester	55.6338	71.1268	142	172.94
731280	1	GH106	Randers	digester	2.83344e-85	849645	1	GH106	Fredericia	digester	42.6087	60	330	278.87
726150	2	GH106	Randers	digester	1.20137e-64	898420	2	GH106	Fredericia	digester	50	63.6792	206	210.305
709435	1	GH106	Randers	digester	9.84135e-60	173420	1	GH106	Fredericia	digester	31.75	48.25	377	208.764
624280	1	GH106	Randers	digester	0	173420	1	GH106	Fredericia	digester	48.2759	61.5764	598	555.444
216265	2	GH106	Randers	digester	3.64542e-17	828080	1	GH106	Fredericia	digester	51.5152	69.697	66	72.7886
63850	1	GH106	Randers	digester	6.01898e-96	35900	2	GH106	Fredericia	digester	69.0722	84.5361	194	293.508
726145	2	GH106	Randers	digester	9.97652e-64	849645	1	GH106	Fredericia	digester	46.9194	65.8768	206	219.55
384505	1	GH106	Randers	digester	2.74712e-65	798985	1	GH106	Fredericia	digester	35.6083	53.1157	320	223.402
464185	2	GH106	Randers	digester	5.83392e-42	332720	2	GH106	Fredericia	digester	42.0732	57.9268	153	140.969
17390	1	GH106	Randers	digester	4.24184e-147	849645	1	GH106	Fredericia	digester	29.4643	47.7679	1029	471.47
231485	2	GH106	Randers	digester	3.4564e-66	35900	2	GH106	Fredericia	digester	56.9767	73.2558	172	212.231
674700	1	GH106	Randers	digester	2.10856e-167	35900	2	GH106	Fredericia	digester	68.0723	81.3253	329	479.174
403165	2	GH106	Randers	digester	2.43813e-70	585030	1	GH106	Fredericia	digester	42.2442	57.4257	289	231.106
26970	1	GH106	Randers	digester	0	145675	1	GH106	Fredericia	digester	40.9715	54.4879	898	668.307
82175	1	GH106	Randers	digester	0	896490	1	GH106	Fredericia	digester	47.3214	63.3929	956	963.37
202000	1	GH109	Randers	digester	0	144350	1	GH109	Fredericia	digester	67.3469	78.3673	488	665.996
707755	1	GH109	Randers	digester	2.81667e-147	156145	2	GH109	Fredericia	digester	47.216	64.8107	439	430.254
29395	1	GH109	Randers	digester	0	144350	1	GH109	Fredericia	digester	56.513	71.9439	490	552.362
208105	1	GH109	Randers	digester	1.68685e-153	156145	2	GH109	Fredericia	digester	57.1059	72.8682	385	446.047
688115	2	GH109	Randers	digester	1.9516e-76	6830	1	GH109	Fredericia	digester	44.0299	62.3134	262	240.736
600885	1	GH109	Randers	digester	0	341390	2	GH109	Fredericia	digester	76.1603	87.3418	467	750.74
358890	2	GH109	Randers	digester	3.06851e-81	341390	2	GH109	Fredericia	digester	100	100	114	249.595
8935	2	GH109	Randers	digester	0	13670	1	GH109	Fredericia	digester	59.8086	78.9474	417	547.74
22010	1	GH109	Randers	digester	0	13670	1	GH109	Fredericia	digester	68.4211	81.1404	454	669.078
28325	1	GH109	Randers	digester	0	144350	1	GH109	Fredericia	digester	66.5306	78.5714	488	648.277
357890	1	GH109	Randers	digester	0	531460	1	GH109	Fredericia	digester	71.7213	86.2705	487	749.584
159090	2	GH109	Randers	digester	3.07023e-89	531460	1	GH109	Fredericia	digester	99.2308	99.2308	130	269.24
738725	1	GH109	Randers	digester	0	13670	1	GH109	Fredericia	digester	61.2335	75.1101	454	588.186
399330	2	GH113	Randers	digester	1.0196e-55	914590	2	GH113	Fredericia	digester	42.7419	57.2581	244	185.652
183565	2	GH114	Randers	digester	9.02852e-08	716390	1	GH0	Fredericia	digester	38.0952	55.5556	62	49.6766
372365	1	GH114	Randers	digester	4.66515e-08	716390	1	GH0	Fredericia	digester	31.4607	51.6854	88	50.8322
484715	1	GH114	Randers	digester	1.20956e-06	716390	1	GH0	Fredericia	digester	30.3371	46.0674	88	46.595
358580	1	GH114	Randers	digester	1.1636e-06	716390	1	GH0	Fredericia	digester	38.0952	53.9683	62	46.595
119195	1	GH115	Randers	digester	0	178170	1	GH115	Fredericia	digester	42.5806	60.9677	901	741.495
289180	2	GH115	Randers	digester	1.74176e-162	627045	1	GH115	Fredericia	digester	50.9128	66.3286	488	485.337
58485	2	GH115	Randers	digester	0	178170	1	GH115	Fredericia	digester	40.8994	58.2441	921	719.924
228120	1	GH115	Randers	digester	0	282335	1	GH67	Fredericia	digester	54.848	69.8987	653	783.482
34935	1	GH115	Randers	digester	0	178170	1	GH115	Fredericia	digester	41.5254	58.7924	912	726.472
113420	1	GH115	Randers	digester	4.71204e-179	178170	1	GH115	Fredericia	digester	49.6269	66.0448	535	536.184
116160	1	GH116	Randers	digester	0	776765	1	GH116	Fredericia	digester	47.3068	62.8806	843	738.413
82340	1	GH116	Randers	digester	1.31056e-163	776765	1	GH116	Fredericia	digester	40.9953	54.7393	802	502.286
682450	2	GH116	Randers	digester	7.21427e-68	866595	2	GH116	Fredericia	digester	54.4974	73.545	188	222.246
195105	2	GH116	Randers	digester	0	152660	2	GH116	Fredericia	digester	51.052	62.5692	888	849.351
334960	2	GH116	Randers	digester	4.92673e-145	866595	2	GH116	Fredericia	digester	64.7458	81.0169	295	421.394
67705	2	GH116	Randers	digester	1.74667e-87	587730	1	GH116	Fredericia	digester	45.5696	61.3924	304	280.796
131830	1	GH116	Randers	digester	5.55396e-38	201405	1	GH116	Fredericia	digester	25.4137	37.234	730	150.214
26885	1	GH117	Randers	digester	7.38574e-23	616165	2	GH117	Fredericia	digester	32.6316	48.4211	224	93.9745
589280	2	GH120	Randers	digester	2.24168e-124	824090	1	GH120	Fredericia	digester	64.3599	76.1246	288	375.555
114405	1	GH123	Randers	digester	0	638125	1	GH0	Fredericia	digester	53.9568	69.7842	553	610.142
67405	1	GH125	Randers	digester	0	239505	1	GH125	Fredericia	digester	60.4255	74.0426	469	586.645
424915	1	GH125	Randers	digester	0	239505	1	GH125	Fredericia	digester	58.9362	73.1915	469	576.244
483445	1	GH127	Randers	digester	2.02102e-153	71220	2	GH127	Fredericia	digester	55.7203	67.3729	459	459.914
43905	1	GH127	Randers	digester	0	581115	1	GH127	Fredericia	digester	49.505	63.6139	775	778.089
47750	1	GH127	Randers	digester	5.1185e-107	581115	1	GH127	Fredericia	digester	38.4874	58.6667	568	362.459
502750	1	GH127	Randers	digester	3.10153e-82	581115	1	GH127	Fredericia	digester	36.6812	52.8384	447	276.174
446430	1	GH127	Randers	digester	3.26452e-114	812865	1	GH127	Fredericia	digester	37.5215	53.7005	579	369.777
54835	1	GH127	Randers	digester	0	60965	2	GH127	Fredericia	digester	84.4125	94.7242	416	731.865
179585	2	GH127	Randers	digester	0	60965	2	GH127	Fredericia	digester	97.9381	98.9691	291	578.17
737965	1	GH127	Randers	digester	2.2552e-160	133300	1	GH127	Fredericia	digester	72.9032	83.5484	310	469.929
239290	2	GH127	Randers	digester	2.39445e-95	60965	2	GH127	Fredericia	digester	48.3384	63.142	324	294.278
590165	1	GH127	Randers	digester	2.02838e-90	133300	1	GH127	Fredericia	digester	37.0748	51.1905	562	304.679
76905	1	GH127	Randers	digester	0	133300	1	GH127	Fredericia	digester	68.2183	81.5409	623	919.457
383370	2	GH127	Randers	digester	0	529855	1	GH127	Fredericia	digester	52.2431	67.1491	679	695.656
47895	1	GH127	Randers	digester	0	133300	1	GH127	Fredericia	digester	45.5932	63.0508	569	536.954
213895	2	GH127	Randers	digester	0	3710	1	GH127	Fredericia	digester	45.5385	61.6923	639	556.984
339835	1	GH127	Randers	digester	0	826525	1	GH127	Fredericia	digester	62.279	76.0314	509	653.284
316990	2	GH127	Randers	digester	3.3047e-49	826525	1	GH127	Fredericia	digester	62.5	80	120	165.622
164075	1	GH127	Randers	digester	3.57933e-106	133300	1	GH127	Fredericia	digester	45.7895	60.2632	376	332.028
164020	1	GH127	Randers	digester	5.95032e-43	529855	1	GH127	Fredericia	digester	53.1034	66.8966	145	151.369
76925	1	GH127	Randers	digester	0	581115	1	GH127	Fredericia	digester	50.8838	65.7828	767	799.66
210310	2	GH127	Randers	digester	0	3710	1	GH127	Fredericia	digester	48.6647	59.4955	631	563.148
479710	1	GH127	Randers	digester	5.78775e-123	581115	1	GH127	Fredericia	digester	51.4286	68.5714	385	389.423
164035	1	GH127	Randers	digester	3.36653e-64	60965	2	GH127	Fredericia	digester	50.885	64.6018	220	207.608
47815	1	GH127	Randers	digester	0	133300	1	GH127	Fredericia	digester	49.359	67.6923	775	823.157
151680	2	GH127	Randers	digester	0	581115	1	GH127	Fredericia	digester	51.0101	66.0354	767	801.586
81950	1	GH127	Randers	digester	0	529855	1	GH127	Fredericia	digester	52.4938	66.3342	785	737.258
164045	1	GH127	Randers	digester	8.13124e-163	581115	1	GH127	Fredericia	digester	52.8827	65.2087	480	503.056
54885	1	GH127	Randers	digester	1.56903e-98	581115	1	GH127	Fredericia	digester	37.3534	60	568	337.421
368610	2	GH127	Randers	digester	0	535	2	GH127	Fredericia	digester	99.4751	99.7375	381	772.696
92670	2	GH127	Randers	digester	2.33471e-73	119170	2	GH127	Fredericia	digester	41.4365	54.6961	345	241.121
240385	1	GH127	Randers	digester	9.0251e-34	826525	1	GH127	Fredericia	digester	60.4651	77.907	107	125.946
18770	1	GH127	Randers	digester	8.9011e-43	435700	1	GH127	Fredericia	digester	36.3322	50.519	271	157.532
722450	1	GH127	Randers	digester	0	133300	1	GH127	Fredericia	digester	49.6764	65.8576	616	622.083
307270	1	GH127	Randers	digester	2.48158e-100	133300	1	GH127	Fredericia	digester	37.2807	54.386	437	318.546
307275	1	GH127	Randers	digester	0	60965	2	GH127	Fredericia	digester	78.043	89.4988	416	690.263
66510	1	GH128	Randers	digester	1.14373e-12	325815	2	GH29	Fredericia	digester	33.3333	57.5758	99	67.781
407860	1	GH129	Randers	digester	7.63306e-147	895405	2	GH129	Fredericia	digester	50.8861	68.1013	393	427.172
302725	2	GH13	Randers	digester	2.84787e-179	664940	2	GH13	Fredericia	digester	47.585	64.5796	532	519.235
264910	1	GH13	Randers	digester	0	355080	1	GH13	Fredericia	digester	62.8912	75.4098	671	855.514
331810	2	GH13	Randers	digester	3.83105e-90	41265	1	GH13	Fredericia	digester	69.2708	81.25	192	280.796
192790	1	GH13	Randers	digester	1.43048e-160	44065	1	GH13	Fredericia	digester	52	66	427	465.307
6575	1	GH13	Randers	digester	1.05143e-113	623910	1	GH13	Fredericia	digester	43.1416	61.5044	437	349.747
561595	2	GH13	Randers	digester	7.03998e-103	179420	2	GH13	Fredericia	digester	55.7554	68.705	278	307.375
486605	2	GH13	Randers	digester	0	42285	1	GH13	Fredericia	digester	73.6148	87.0712	379	593.193
543040	2	GH13	Randers	digester	4.84596e-26	327675	2	GH13	Fredericia	digester	70.9677	85.4839	62	103.99
613785	2	GH13	Randers	digester	6.76143e-94	246345	1	GH13	Fredericia	digester	90.7285	93.3775	151	286.189
571470	2	GH13	Randers	digester	1.03389e-104	3085	1	GH13	Fredericia	digester	63.2035	77.0563	229	314.694
590375	2	GH13	Randers	digester	8.57946e-169	42285	1	GH13	Fredericia	digester	78.5965	90.1754	285	499.975
500415	1	GH13	Randers	digester	0	133875	1	GH13	Fredericia	digester	53.5019	67.1206	510	540.421
373160	2	GH13	Randers	digester	1.02305e-137	32250	1	GH13	Fredericia	digester	43.3884	59.0909	453	410.609
78950	1	GH13	Randers	digester	9.53777e-165	720810	2	GH13	Fredericia	digester	49.3644	67.161	472	479.559
296005	2	GH13	Randers	digester	0	3085	1	GH13	Fredericia	digester	54.771	70.8015	519	597.43
243655	1	GH13	Randers	digester	6.67582e-174	320470	1	GH13	Fredericia	digester	40.979	57.2028	687	516.153
659460	1	GH13	Randers	digester	3.83422e-93	52155	1	GH13	Fredericia	digester	66.4975	80.203	197	285.419
60445	2	GH13	Randers	digester	0	52155	1	GH13	Fredericia	digester	61.9048	74.5421	535	697.197
503185	1	GH13	Randers	digester	0	355080	1	GH13	Fredericia	digester	73.3333	82.7778	360	570.081
303540	2	GH13	Randers	digester	6.8765e-145	32250	1	GH13	Fredericia	digester	48.6111	62.8968	494	438.728
480730	1	GH13	Randers	digester	0	42285	1	GH13	Fredericia	digester	64.267	78.1414	757	956.436
204760	1	GH13	Randers	digester	0	83635	1	GH13	Fredericia	digester	43.4549	57.8326	911	691.419
251990	2	GH13	Randers	digester	4.16376e-45	790170	2	GH13	Fredericia	digester	49.0323	63.2258	153	149.443
21050	1	GH13	Randers	digester	0	543215	2	GH13	Fredericia	digester	50.2439	68.4553	614	654.055
404170	2	GH13	Randers	digester	2.42651e-134	230955	1	GH13	Fredericia	digester	46.2555	61.2335	438	397.127
55830	2	GH13	Randers	digester	0	83635	1	GH13	Fredericia	digester	54.6527	69.3316	753	838.18
299080	2	GH13	Randers	digester	2.16741e-139	44065	1	GH13	Fredericia	digester	43.0642	58.5921	478	411.764
326195	2	GH13	Randers	digester	1.01933e-180	418595	1	GH13	Fredericia	digester	60.7843	75	408	514.612
118420	1	GH13	Randers	digester	0	3085	1	GH13	Fredericia	digester	57.0281	71.0843	494	582.022
172700	2	GH13	Randers	digester	0	41265	1	GH13	Fredericia	digester	67.7966	80.1453	413	584.719
63410	1	GH13	Randers	digester	3.68247e-152	752970	2	GH13	Fredericia	digester	46.4363	64.3629	458	442.965
13445	2	GH13	Randers	digester	2.47718e-77	378090	1	GH13	Fredericia	digester	31.5217	48.1884	504	260.381
455265	1	GH13	Randers	digester	0	32250	1	GH13	Fredericia	digester	57.0588	75.6863	507	641.728
674015	1	GH13	Randers	digester	8.05163e-123	42285	1	GH13	Fredericia	digester	72.1116	79.2829	244	377.867
620050	2	GH13	Randers	digester	3.28804e-43	562285	2	GH13	Fredericia	digester	48.7179	65.3846	154	154.836
268445	2	GH13	Randers	digester	1.52069e-55	378090	1	GH13	Fredericia	digester	35.7868	51.5228	323	193.741
89970	2	GH13	Randers	digester	2.31017e-85	543215	2	GH13	Fredericia	digester	46.5909	68.9394	264	269.24
708670	2	GH13	Randers	digester	2.77552e-139	562285	2	GH13	Fredericia	digester	64.1975	78.0864	324	406.371
494530	2	GH13	Randers	digester	1.02517e-53	125405	1	GH13	Fredericia	digester	63.3094	79.1367	138	184.882
664835	1	GH13	Randers	digester	1.30189e-69	3085	1	GH13	Fredericia	digester	47.6703	60.9319	274	226.098
296005	1	GH13	Randers	digester	0	355080	1	GH13	Fredericia	digester	63.7854	75.1118	671	858.21
297115	2	GH13	Randers	digester	7.95333e-122	327675	2	GH13	Fredericia	digester	51.5464	63.6598	388	370.163
391630	2	GH13	Randers	digester	3.8553e-35	14620	1	GH13	Fredericia	digester	46.2069	62.7586	143	127.487
171030	1	GH13	Randers	digester	0	230960	1	GH13	Fredericia	digester	45.6811	63.1229	600	583.178
273115	2	GH13	Randers	digester	0	42285	1	GH13	Fredericia	digester	60.5425	75.3391	805	966.066
213440	2	GH13	Randers	digester	3.60694e-114	3085	1	GH13	Fredericia	digester	43.7647	59.5294	385	346.665
469150	2	GH13	Randers	digester	3.93784e-55	535975	1	GH13	Fredericia	digester	41.4226	60.251	223	189.119
169955	2	GH13	Randers	digester	3.66082e-112	301950	1	GH13	Fredericia	digester	50.7375	69.6165	338	331.643
204410	1	GH13	Randers	digester	0	543215	2	GH13	Fredericia	digester	48.6134	63.6215	602	607.831
545355	1	GH13	Randers	digester	1.90279e-101	14620	1	GH13	Fredericia	digester	45.8228	62.0253	388	311.612
556385	2	GH13	Randers	digester	1.80432e-103	302385	1	GH13	Fredericia	digester	44.557	60.5063	389	323.168
155760	1	GH13	Randers	digester	2.32069e-159	42285	1	GH13	Fredericia	digester	44.94	61.4065	575	488.034
70630	1	GH13	Randers	digester	0	355080	1	GH13	Fredericia	digester	72.4852	83.8757	676	1060.83
704570	2	GH13	Randers	digester	1.04793e-88	33065	1	GH13	Fredericia	digester	42.9066	67.474	289	274.633
294960	2	GH13	Randers	digester	1.9944e-165	562285	2	GH13	Fredericia	digester	53.4676	68.4564	446	486.878
424750	2	GH13	Randers	digester	0	41265	1	GH13	Fredericia	digester	56.6719	71.5856	637	737.643
518160	1	GH13	Randers	digester	5.8065e-28	874000	2	GH13	Fredericia	digester	69.0141	85.9155	71	111.694
286690	2	GH13	Randers	digester	3.76786e-114	437095	2	GH13	Fredericia	digester	64.2308	79.6154	260	335.495
335540	2	GH13	Randers	digester	0	355080	1	GH13	Fredericia	digester	100	100	410	856.284
523090	2	GH13	Randers	digester	1.60054e-31	789440	2	GH13	Fredericia	digester	71.6216	79.7297	74	114.775
688890	2	GH13	Randers	digester	1.73024e-52	321500	1	GH13	Fredericia	digester	55.1948	72.7273	154	187.578
397385	2	GH13	Randers	digester	1.38077e-98	42285	1	GH13	Fredericia	digester	81.8182	87.5	176	309.301
6580	1	GH13	Randers	digester	5.3104e-82	5030	1	GH13	Fredericia	digester	34.5972	57.109	414	262.307
296910	2	GH13	Randers	digester	7.55347e-134	333525	2	GH13	Fredericia	digester	52.514	70.9497	358	395.201
98850	2	GH13	Randers	digester	0	180095	1	GH13	Fredericia	digester	58.1081	73.6486	444	560.451
113900	1	GH13	Randers	digester	5.12622e-169	167650	1	GH13	Fredericia	digester	49.4465	62.5461	506	495.738
371310	1	GH13	Randers	digester	5.09253e-95	278875	1	GH13	Fredericia	digester	38.75	52.9167	444	299.286
381630	2	GH13	Randers	digester	5.45021e-15	14620	1	GH13	Fredericia	digester	38.8889	52.381	123	74.3294
490505	1	GH13	Randers	digester	0	42285	1	GH13	Fredericia	digester	71.4968	83.4395	627	941.414
384820	2	GH13	Randers	digester	1.76786e-148	237355	1	GH13	Fredericia	digester	33.6818	52.8302	842	464.151
94660	2	GH13	Randers	digester	4.69062e-160	44065	1	GH13	Fredericia	digester	66.1491	80.7453	321	458.373
286515	1	GH13	Randers	digester	7.97104e-169	44065	1	GH13	Fredericia	digester	56.1521	68.0089	441	488.034
614315	1	GH13	Randers	digester	0	42285	1	GH13	Fredericia	digester	54.6713	72.6644	1148	1328.92
283555	1	GH13	Randers	digester	5.94393e-111	786800	1	GH13	Fredericia	digester	49.3036	64.3454	351	337.806
63390	1	GH13	Randers	digester	0	543215	2	GH13	Fredericia	digester	49.8371	69.3811	613	654.055
129490	1	GH13	Randers	digester	0	49530	1	GH13	Fredericia	digester	68.0346	80.5616	463	671.003
688650	2	GH13	Randers	digester	5.78887e-70	301935	1	GH13	Fredericia	digester	47.6923	60.3077	291	237.269
544210	1	GH13	Randers	digester	0	42285	1	GH13	Fredericia	digester	50.6897	66.3793	1149	1152.12
444615	1	GH13	Randers	digester	6.61606e-175	302385	1	GH13	Fredericia	digester	48.6911	64.0489	566	514.612
331815	2	GH13	Randers	digester	9.10985e-88	41265	1	GH13	Fredericia	digester	74.4048	84.5238	168	271.552
178330	1	GH13	Randers	digester	0	337900	1	GH13	Fredericia	digester	59.97	75.8621	667	800.431
523975	1	GH13	Randers	digester	3.33815e-104	263115	1	GH13	Fredericia	digester	32.7824	48.8981	641	336.265
84630	2	GH13	Randers	digester	1.04656e-47	623910	1	GH13	Fredericia	digester	41.2017	54.0773	199	167.162
626095	2	GH13	Randers	digester	2.72931e-23	851140	1	GH13	Fredericia	digester	22.9765	38.3812	367	99.3673
102890	1	GH13	Randers	digester	0	234755	2	GH13	Fredericia	digester	54.1245	67.2938	680	785.793
8115	2	GH13	Randers	digester	0.012011	739060	1	GH13	Fredericia	digester	33.3333	46.3768	69	34.6538
463155	1	GH13	Randers	digester	0	42285	1	GH13	Fredericia	digester	43.1858	59.0265	1067	855.514
149770	2	GH13	Randers	digester	7.30736e-73	44065	1	GH13	Fredericia	digester	72.5352	84.507	142	229.95
458040	2	GH13	Randers	digester	0.0112121	444955	1	GH13	Fredericia	digester	24.3697	36.1345	78	35.039
423955	2	GH13	Randers	digester	5.06316e-45	749030	1	GH13	Fredericia	digester	54.3478	63.7681	135	145.976
20875	1	GH13	Randers	digester	0	116385	2	GH13	Fredericia	digester	43.7107	58.805	928	687.182
135190	2	GH13	Randers	digester	0	41265	1	GH13	Fredericia	digester	64.2633	75.5486	637	777.704
219245	1	GH13	Randers	digester	1.72503e-168	44065	1	GH13	Fredericia	digester	54.5064	66.309	462	486.878
366705	1	GH13	Randers	digester	5.50332e-169	32250	1	GH13	Fredericia	digester	56.8627	74.2647	406	488.034
157115	2	GH13	Randers	digester		not available
313150	2	GH13	Randers	digester	1.93794e-104	560415	2	GH13	Fredericia	digester	53.1469	69.9301	286	320.472
95000	1	GH13	Randers	digester	3.15963e-115	463150	1	GH13	Fredericia	digester	39.4973	56.3734	543	354.369
693835	1	GH13	Randers	digester	0	49530	1	GH13	Fredericia	digester	65.974	79.7403	385	542.732
613780	2	GH13	Randers	digester	0	246345	1	GH13	Fredericia	digester	85.468	89.6552	406	709.138
615645	1	GH13	Randers	digester	3.50453e-39	444955	1	GH13	Fredericia	digester	27.0633	40.3071	421	152.14
157035	1	GH13	Randers	digester	0	494800	1	GH13	Fredericia	digester	64.4444	78.8889	536	744.191
480755	2	GH13	Randers	digester	4.79692e-36	846260	1	GH13	Fredericia	digester	55.5556	70.7071	99	126.716
521835	2	GH13	Randers	digester	1.67604e-87	232160	2	GH13	Fredericia	digester	57.9832	71.4286	229	270.396
373075	1	GH13	Randers	digester	0	302385	1	GH13	Fredericia	digester	50.4491	66.3174	664	629.402
192840	2	GH13	Randers	digester	0	42285	1	GH13	Fredericia	digester	53.789	68.3507	672	717.227
170930	1	GH13	Randers	digester	5.93902e-138	179420	2	GH13	Fredericia	digester	67.2662	79.4964	278	399.438
404145	2	GH13	Randers	digester	0	230960	1	GH13	Fredericia	digester	46.2687	64.0133	600	598.586
722440	1	GH13	Randers	digester	4.32943e-125	52155	1	GH13	Fredericia	digester	38.1038	55.9928	534	380.178
446690	1	GH13	Randers	digester	0	44065	1	GH13	Fredericia	digester	54.2797	68.2672	476	535.028
512385	2	GH13	Randers	digester	6.81778e-106	310345	1	GH13	Fredericia	digester	46.778	58.2339	418	327.791
98845	2	GH13	Randers	digester	9.22592e-119	180045	1	GH13	Fredericia	digester	71.25	83.75	240	360.147
223125	1	GH13	Randers	digester	0	42285	1	GH13	Fredericia	digester	50.6849	66.2671	1149	1122.84
535175	2	GH13	Randers	digester	5.3535e-111	302385	1	GH13	Fredericia	digester	58.0858	75.9076	300	339.732
549655	2	GH13	Randers	digester	0	333525	2	GH13	Fredericia	digester	66.2162	77.5676	368	525.783
132480	1	GH13	Randers	digester	0	549940	1	GH13	Fredericia	digester	69.873	81.4882	550	825.083
559025	1	GH13	Randers	digester	0	560415	2	GH13	Fredericia	digester	100	100	671	1394.02
424745	2	GH13	Randers	digester	2.92748e-57	52155	1	GH13	Fredericia	digester	46.875	63.5417	192	189.119
501655	2	GH13	Randers	digester	2.09717e-55	3085	1	GH13	Fredericia	digester	62	74.6667	150	184.882
639815	1	GH13	Randers	digester	0	42285	1	GH13	Fredericia	digester	47.0909	63.8182	1081	980.319
746780	1	GH13	Randers	digester	1.17146e-63	263115	1	GH13	Fredericia	digester	39.0957	50	307	216.853
561265	1	GH13	Randers	digester	0	52155	1	GH13	Fredericia	digester	60.7807	74.1636	535	683.715
146385	1	GH13	Randers	digester	2.36262e-42	333525	2	GH13	Fredericia	digester	48.7342	65.1899	156	152.14
407010	1	GH13	Randers	digester	2.7974e-109	42235	1	GH13	Fredericia	digester	39.0805	54.9808	487	340.502
289810	2	GH13	Randers	digester	0	42285	1	GH13	Fredericia	digester	60.6264	76.7338	890	1170.22
509435	1	GH13	Randers	digester	0	44065	1	GH13	Fredericia	digester	57.9832	71.0084	474	562.377
468995	2	GH13	Randers	digester	1.36977e-80	519145	2	GH13	Fredericia	digester	59.2965	74.3719	199	246.128
369970	1	GH13	Randers	digester	1.78902e-115	521060	2	GH13	Fredericia	digester	39.7463	59.1966	466	354.369
7105	1	GH13	Randers	digester	0	75855	1	GH13	Fredericia	digester	49.2868	62.2821	624	585.104
210155	2	GH13	Randers	digester	6.90096e-101	950595	1	GH13	Fredericia	digester	36.4668	53.6467	587	338.576
243645	1	GH13	Randers	digester	0	409335	1	GH13	Fredericia	digester	57.1429	71.6216	517	634.795
589915	1	GH13	Randers	digester	4.95714e-179	32250	1	GH13	Fredericia	digester	49.2188	64.6484	510	519.235
493685	2	GH13	Randers	digester	1.85661e-86	664440	2	GH13	Fredericia	digester	61.4213	77.1574	197	259.996
141230	2	GH13	Randers	digester	1.27611e-23	42235	1	GH13	Fredericia	digester	55.0459	68.8073	109	94.7449
309590	2	GH13	Randers	digester	3.21315e-63	301800	1	GH13	Fredericia	digester	37.9032	52.957	361	214.927
326855	1	GH13	Randers	digester	2.45396e-90	556500	2	GH13	Fredericia	digester	60.2679	70.9821	223	269.626
615155	1	GH13	Randers	digester	6.23611e-68	535975	1	GH13	Fredericia	digester	36.2944	52.5381	371	234.572
210125	1	GH13	Randers	digester	0	49530	1	GH13	Fredericia	digester	65.7331	77.43	607	808.52
518165	1	GH13	Randers	digester	0	42285	1	GH13	Fredericia	digester	58.6466	72.9323	532	645.58
52810	2	GH13	Randers	digester	0	58925	1	GH13	Fredericia	digester	94.3218	96.8454	634	1203.73
562250	1	GH13	Randers	digester	2.73385e-82	535975	1	GH13	Fredericia	digester	39.4402	58.5242	372	276.174
579160	2	GH13	Randers	digester	2.43335e-146	560415	2	GH13	Fredericia	digester	85.4167	90.4167	240	426.402
423750	1	GH13	Randers	digester	3.60643e-122	3085	1	GH13	Fredericia	digester	63.8376	75.2768	270	361.303
629805	1	GH13	Randers	digester	5.32161e-151	42285	1	GH13	Fredericia	digester	43.956	63.37	543	464.537
406575	1	GH13	Randers	digester	1.43847e-76	623910	1	GH13	Fredericia	digester	40.2128	52.9787	441	253.447
445260	2	GH13	Randers	digester	1.31188e-122	42285	1	GH13	Fredericia	digester	69.5652	82.2134	251	380.948
201560	1	GH13	Randers	digester	0	42285	1	GH13	Fredericia	digester	52.5045	69.4991	1108	1192.95
41650	2	GH13	Randers	digester	2.59235e-35	263115	1	GH13	Fredericia	digester	39.604	52.9703	168	130.954
551020	2	GH13	Randers	digester	1.09317e-29	487315	1	GH13	Fredericia	digester	33.4802	48.0176	204	117.857
597075	1	GH13	Randers	digester	0	793705	1	GH13	Fredericia	digester	52.6405	66.7802	563	532.332
289735	2	GH13	Randers	digester	1.61755e-113	52155	1	GH13	Fredericia	digester	58.8462	75.3846	260	338.576
297785	1	GH13	Randers	digester	7.54743e-54	32250	1	GH13	Fredericia	digester	68.5039	77.9528	127	182.185
63315	1	GH13	Randers	digester	0	116385	2	GH13	Fredericia	digester	40.5889	55.4154	925	622.468
24125	2	GH13	Randers	digester	1.57788e-14	3085	1	GH13	Fredericia	digester	75	82.5	40	67.781
497655	2	GH13	Randers	digester	8.50009e-48	345865	1	GH13	Fredericia	digester	50	64.2857	162	163.31
378625	2	GH13	Randers	digester	3.78104e-94	52155	1	GH13	Fredericia	digester	52.669	66.9039	279	290.426
543035	2	GH13	Randers	digester	1.70362e-75	541300	2	GH13	Fredericia	digester	47.973	63.8514	291	237.654
135355	1	GH13	Randers	digester	1.97734e-29	444955	1	GH13	Fredericia	digester	24.6654	38.8145	419	122.479
602575	1	GH13	Randers	digester	1.7066e-159	562285	2	GH13	Fredericia	digester	53.5874	69.9552	443	462.996
164150	2	GH13	Randers	digester	2.22459e-136	44065	1	GH13	Fredericia	digester	47.8803	63.0923	399	403.675
618750	2	GH13	Randers	digester	0.00991908	379370	2	GH13	Fredericia	digester	40.4255	57.4468	39	35.4242
4080	1	GH13	Randers	digester	0	327675	2	GH13	Fredericia	digester	52.2692	66.5102	636	632.869
330085	2	GH13	Randers	digester	3.05481e-157	44065	1	GH13	Fredericia	digester	62.4277	75.4335	345	452.595
266310	2	GH13	Randers	digester	0	58925	1	GH13	Fredericia	digester	65.082	76.8852	608	785.408
559605	1	GH13	Randers	digester	0	42285	1	GH13	Fredericia	digester	65.7895	80.622	416	595.504
643990	1	GH13	Randers	digester	0	52155	1	GH13	Fredericia	digester	55.9259	73.5185	535	634.024
21120	1	GH13	Randers	digester	4.02832e-153	752970	2	GH13	Fredericia	digester	47.3094	65.2466	442	445.662
470005	1	GH13	Randers	digester	4.8533e-155	32250	1	GH13	Fredericia	digester	46.8085	65.3191	467	458.373
503225	1	GH13	Randers	digester	2.83372e-174	355080	1	GH13	Fredericia	digester	72.7273	87.013	308	501.13
216560	1	GH13	Randers	digester	6.22352e-76	14620	1	GH13	Fredericia	digester	32.6715	47.6534	464	249.98
471570	2	GH13	Randers	digester	1.46316e-118	5030	1	GH13	Fredericia	digester	46.3542	63.0208	382	353.984
664865	1	GH13	Randers	digester	3.43707e-54	749030	1	GH13	Fredericia	digester	62.8571	80.7143	140	175.252
170800	1	GH13	Randers	digester	0	763190	1	GH13	Fredericia	digester	66.0959	80.4795	584	791.956
433430	2	GH13	Randers	digester	4.24283e-59	32250	1	GH13	Fredericia	digester	62.5698	74.8603	176	194.897
501650	2	GH13	Randers	digester	1.06564e-64	749030	1	GH13	Fredericia	digester	77.7778	88.0342	117	196.052
535190	2	GH13	Randers	digester	3.73175e-166	302385	1	GH13	Fredericia	digester	52.7778	70.2991	448	488.419
292940	1	GH13	Randers	digester	5.8833e-177	32250	1	GH13	Fredericia	digester	48.741	61.8705	552	514.998
301920	1	GH13	Randers	digester	1.23403e-153	302385	1	GH13	Fredericia	digester	51.3919	64.8822	441	456.447
293905	2	GH13	Randers	digester	0	44065	1	GH13	Fredericia	digester	54.5455	68.3884	481	544.273
98105	2	GH13	Randers	digester	5.82892e-32	306535	2	GH13	Fredericia	digester	29.7521	41.3223	311	124.02
98110	2	GH13	Randers	digester	5.18452e-51	950595	1	GH13	Fredericia	digester	33.7912	51.3736	334	188.734
8075	2	GH13	Randers	digester	3.25394e-24	444955	1	GH13	Fredericia	digester	27.476	43.131	262	104.375
222515	2	GH13	Randers	digester	3.57164e-06	123660	1	GH13	Fredericia	digester	24.0385	49.0385	95	46.2098
677285	1	GH13	Randers	digester	5.8647e-118	3085	1	GH13	Fredericia	digester	39.6296	55.1852	490	360.918
506400	1	GH13	Randers	digester	9.35089e-108	562285	2	GH13	Fredericia	digester	58.5062	77.5934	241	322.398
250735	2	GH13	Randers	digester	2.12137e-87	32250	1	GH13	Fredericia	digester	53.6797	71.4286	231	276.174
343160	2	GH13	Randers	digester	4.81964e-16	3085	1	GH13	Fredericia	digester	43.8095	54.2857	93	72.0182
326825	1	GH13	Randers	digester	0	763190	1	GH13	Fredericia	digester	70.7124	83.3773	379	571.622
413680	2	GH13	Randers	digester	7.37343e-34	3085	1	GH13	Fredericia	digester	71.2329	86.3014	73	121.709
520170	2	GH130	Randers	digester	3.99167e-165	932255	1	GH130	Fredericia	digester	51.9068	68.4322	465	483.026
211670	2	GH130	Randers	digester	9.76426e-161	53410	1	GH130	Fredericia	digester	59.3583	76.738	373	463.381
640220	2	GH130	Randers	digester	5.02809e-33	212655	1	GH130	Fredericia	digester	51.1811	71.6535	127	124.405
209820	1	GH130	Randers	digester	5.00746e-56	857560	2	GH130	Fredericia	digester	40.0709	57.4468	264	184.496
78305	2	GH130	Randers	digester	1.62253e-166	821025	2	GH130	Fredericia	digester	72.5552	85.1735	317	471.47
564065	2	GH130	Randers	digester	1.0257e-17	174900	1	GH130	Fredericia	digester	58.3333	81.6667	60	79.7221
77165	1	GH130	Randers	digester	9.74442e-160	453045	2	GH130	Fredericia	digester	68.1115	82.9721	323	454.521
564075	2	GH130	Randers	digester	3.73811e-17	373595	1	GH130	Fredericia	digester	62.5	71.4286	56	73.9442
640195	2	GH130	Randers	digester	3.48139e-52	212655	1	GH130	Fredericia	digester	60	80.8333	120	173.326
547300	1	GH130	Randers	digester	2.69638e-148	574805	2	GH130	Fredericia	digester	74.6154	85	258	420.239
297050	1	GH130	Randers	digester	7.52368e-169	453045	2	GH130	Fredericia	digester	72.9231	83.6923	323	477.633
590455	1	GH130	Randers	digester	7.23616e-68	366800	2	GH130	Fredericia	digester	74.4	86.4	125	203.756
653160	1	GH130	Randers	digester	2.29266e-158	339615	2	GH130	Fredericia	digester	77.5665	88.5932	263	447.973
581940	1	GH130	Randers	digester	2.49411e-178	597915	1	GH130	Fredericia	digester	68.2081	81.5029	346	500.745
320230	1	GH130	Randers	digester	4.37626e-175	53410	1	GH130	Fredericia	digester	63.7566	77.2487	377	497.664
67960	1	GH130	Randers	digester	0	597915	1	GH130	Fredericia	digester	75.6522	86.087	345	534.258
3955	1	GH130	Randers	digester	9.52543e-51	460720	1	GH130	Fredericia	digester	34.4086	51.0753	349	184.882
409540	2	GH130	Randers	digester	1.76825e-56	3625	2	GH130	Fredericia	digester	44.8889	60	206	183.341
268300	1	GH130	Randers	digester	7.27671e-40	451750	2	GH130	Fredericia	digester	52.381	68.254	125	137.117
641110	2	GH130	Randers	digester	8.35666e-127	126970	1	GH130	Fredericia	digester	59.19	69.1589	321	366.696
465525	1	GH130	Randers	digester	2.67054e-153	821025	2	GH130	Fredericia	digester	66.1442	79.6238	318	435.647
428215	2	GH130	Randers	digester	1.3567e-173	126970	1	GH130	Fredericia	digester	72.9299	83.121	314	486.878
100065	1	GH130	Randers	digester	4.98504e-171	453045	2	GH130	Fredericia	digester	74.4615	84	323	483.411
95435	1	GH130	Randers	digester	1.76268e-122	53410	1	GH130	Fredericia	digester	61.7021	75.5319	282	357.836
168745	2	GH130	Randers	digester	7.06838e-65	32075	2	GH130	Fredericia	digester	42.3358	57.2993	262	207.608
515660	2	GH133	Randers	digester	8.45998e-67	296150	2	GH133	Fredericia	digester	32.5041	47.2637	532	241.121
744715	1	GH133	Randers	digester	0	323170	1	GH133	Fredericia	digester	63.1922	74.2671	607	707.212
355355	2	GH133	Randers	digester	6.95364e-93	934035	1	GH133	Fredericia	digester	51.4469	64.9518	310	290.812
178270	1	GH133	Randers	digester	0	418675	1	GH133	Fredericia	digester	52.0186	69.4099	643	701.819
300460	2	GH133	Randers	digester	2.8786e-38	354985	1	GH133	Fredericia	digester	45.122	65.2439	159	140.198
355280	2	GH133	Randers	digester	8.68403e-41	934035	1	GH133	Fredericia	digester	58.0645	67.7419	124	142.51
326200	2	GH133	Randers	digester	0	514950	2	GH133	Fredericia	digester	54.3478	70.4969	643	717.227
254600	2	GH133	Randers	digester	0	531535	1	GH133	Fredericia	digester	54.0832	71.0324	648	676.011
500660	1	GH133	Randers	digester	5.70209e-171	323170	1	GH133	Fredericia	digester	66.2269	77.5726	378	494.967
382555	1	GH133	Randers	digester	0	354985	1	GH133	Fredericia	digester	97.75	98	393	798.505
70940	1	GH133	Randers	digester	0	354985	1	GH133	Fredericia	digester	75.1543	85.3395	648	1036.56
639330	2	GH133	Randers	digester	0	323170	1	GH133	Fredericia	digester	62.8916	74.2169	408	526.168
394760	2	GH133	Randers	digester	8.93349e-150	376410	2	GH133	Fredericia	digester	38.6124	55.3544	649	451.44
649715	1	GH133	Randers	digester	1.15533e-48	376410	2	GH133	Fredericia	digester	31.5029	49.711	321	174.481
699500	1	GH133	Randers	digester	1.93928e-22	178130	2	GH133	Fredericia	digester	56.5217	73.913	69	90.1225
355340	2	GH133	Randers	digester	1.97453e-149	376410	2	GH133	Fredericia	digester	39.9076	56.2404	634	450.284
355250	2	GH133	Randers	digester	4.43138e-92	178130	2	GH133	Fredericia	digester	50.6452	65.4839	309	289.271
287925	1	GH133	Randers	digester	0	354985	1	GH133	Fredericia	digester	68.9708	80.9524	648	926.391
355275	2	GH133	Randers	digester	6.60507e-71	178130	2	GH133	Fredericia	digester	53.8793	66.8103	232	229.95
132525	2	GH133	Randers	digester	0	354985	1	GH133	Fredericia	digester	73.3032	86.4253	442	677.552
589200	1	GH133	Randers	digester	1.27418e-56	550395	2	GH133	Fredericia	digester	77.193	84.2105	113	177.563
132485	1	GH133	Randers	digester	0	514950	2	GH133	Fredericia	digester	53.4161	69.0994	643	712.99
355495	2	GH133	Randers	digester	1.69292e-41	934035	1	GH133	Fredericia	digester	62.2951	71.3115	121	144.436
300435	2	GH133	Randers	digester	4.32606e-16	780650	2	GH133	Fredericia	digester	37.7358	53.7736	106	73.1738
355285	2	GH133	Randers	digester	6.61293e-89	934035	1	GH133	Fredericia	digester	47.2141	60.9971	316	281.182
355480	2	GH133	Randers	digester	1.12952e-92	178130	2	GH133	Fredericia	digester	49.0798	63.1902	314	290.812
229130	2	GH133	Randers	digester	1.02269e-56	354985	1	GH133	Fredericia	digester	33.9726	54.5205	349	199.134
743445	2	GH133	Randers	digester	7.42972e-15	323170	1	GH133	Fredericia	digester	73.1707	82.9268	41	68.5514
486405	2	GH133	Randers	digester	2.37455e-145	323170	1	GH133	Fredericia	digester	65.9155	74.0845	355	426.017
364840	1	GH133	Randers	digester	1.44838e-55	354985	1	GH133	Fredericia	digester	35.2584	54.7112	312	192.586
469725	2	GH133	Randers	digester	0	323170	1	GH133	Fredericia	digester	82.2266	88.2812	512	860.907
134750	1	GH133	Randers	digester	5.95587e-152	514950	2	GH133	Fredericia	digester	38.0435	54.3478	622	456.447
522725	2	GH15	Randers	digester	0	420235	2	GH15	Fredericia	digester	47.3064	66.4983	591	582.793
656455	1	GH15	Randers	digester	8.19328e-79	278435	1	GH15	Fredericia	digester	39.1549	56.9014	354	256.914
394080	2	GH15	Randers	digester	2.35263e-55	278435	1	GH15	Fredericia	digester	33.4294	49.2795	338	190.66
632015	1	GH15	Randers	digester	1.01138e-94	700195	1	GH15	Fredericia	digester	46.1756	58.9235	349	289.271
258270	1	GH15	Randers	digester	8.81896e-38	278435	1	GH15	Fredericia	digester	42.2222	55.5556	180	135.576
85400	1	GH15	Randers	digester	1.37731e-67	278435	1	GH15	Fredericia	digester	33.6735	51.8367	477	229.95
656485	1	GH15	Randers	digester	8.74865e-16	420235	2	GH15	Fredericia	digester	29.108	44.1315	208	73.9442
650955	2	GH16	Randers	digester	2.33657e-48	688715	2	GH16	Fredericia	digester	60	70.7692	130	162.155
396900	1	GH16	Randers	digester	1.33315e-72	727085	1	GH16	Fredericia	digester	49.4253	63.9847	245	236.498
220955	1	GH16	Randers	digester	1.19948e-66	727085	1	GH16	Fredericia	digester	47.3896	62.249	245	219.935
395940	1	GH16	Randers	digester	1.52313e-98	364805	2	GH16	Fredericia	digester	60.5042	73.9496	236	304.294
235815	1	GH16	Randers	digester	7.64147e-80	709180	1	GH16	Fredericia	digester	50.813	64.2276	242	243.817
281125	1	GH16	Randers	digester	8.74399e-137	480275	1	GH16	Fredericia	digester	54.2105	65.2632	372	396.741
356155	1	GH16	Randers	digester	7.69197e-133	480275	1	GH16	Fredericia	digester	52.3684	64.7368	372	386.726
138030	1	GH16	Randers	digester	8.60981e-100	364805	2	GH16	Fredericia	digester	59.0361	71.0843	245	296.975
340800	1	GH16	Randers	digester	1.0526e-104	364805	2	GH16	Fredericia	digester	51.3245	66.2252	298	309.301
91780	2	GH16	Randers	digester	4.45156e-24	709180	1	GH16	Fredericia	digester	30.6977	48.3721	202	95.5153
341955	1	GH16	Randers	digester	9.23341e-36	364805	2	GH16	Fredericia	digester	35.0746	50.3731	239	130.954
185220	2	GH18	Randers	digester	0.00585046	635565	1	GH5	Fredericia	digester	50	65	40	38.1206
577395	1	GH18	Randers	digester	8.94439e-41	40485	1	CE4	Fredericia	digester	38.5417	57.2917	192	138.658
414885	2	GH18	Randers	digester	7.31594e-07	377305	1	CE3	Fredericia	digester	41.791	50.7463	251	52.7582
636550	1	GH18	Randers	digester	1.88532e-130	102860	1	GH18	Fredericia	digester	60.1942	76.699	308	387.882
671155	1	GH18	Randers	digester	2.59414e-08	635565	1	GH5	Fredericia	digester	41.5584	57.1429	133	53.9138
24790	2	GH18	Randers	digester	2.42937e-57	511050	2	GH18	Fredericia	digester	48.5294	63.2353	201	185.652
38080	1	GH18	Randers	digester		not available
164045	2	GH18	Randers	digester	7.0056e-92	719745	1	GH18	Fredericia	digester	45.2247	61.7978	342	281.567
148505	1	GH18	Randers	digester	2.8138e-35	35295	2	CE4	Fredericia	digester	46.9027	63.7168	113	123.25
8405	1	GH18	Randers	digester	5.378e-06	635565	1	GH5	Fredericia	digester	43.75	58.6207	153	48.9062
95595	1	GH18	Randers	digester	4.87333e-90	719745	1	GH18	Fredericia	digester	44.6328	61.5819	342	277.715
671010	1	GH18	Randers	digester	5.2039e-29	350205	1	CE4	Fredericia	digester	35.7542	52.514	172	111.309
67850	1	GH18	Randers	digester	9.05391e-49	35295	2	CE4	Fredericia	digester	37.3057	58.5492	193	159.458
506420	2	GH18	Randers	digester	0.000389218	635565	1	GH5	Fredericia	digester	43.75	61.5385	76	42.743
135075	1	GH18	Randers	digester	0.541191	275480	2	GH10	Fredericia	digester	29.3478	44.5652	91	30.4166
517965	2	GH18	Randers	digester	4.63758e-07	635565	1	GH5	Fredericia	digester	47.2727	56.3636	69	46.595
54045	1	GH18	Randers	digester	1.62967e-131	102860	1	GH18	Fredericia	digester	60.9121	76.2215	306	389.808
710485	2	GH18	Randers	digester		not available
399535	1	GH19	Randers	digester	7.41951e-13	18200	2	GH19	Fredericia	digester	30.3483	42.2886	195	61.6178
327900	2	GH2	Randers	digester	1.49002e-142	693930	2	GH2	Fredericia	digester	99.4819	99.4819	193	398.282
467235	2	GH2	Randers	digester	2.10644e-50	653270	1	GH2	Fredericia	digester	40.7407	59.2593	237	177.563
642490	2	GH2	Randers	digester	7.64761e-105	331245	1	GH2	Fredericia	digester	37.2943	47.8976	530	339.347
433650	2	GH2	Randers	digester	4.36547e-90	57120	2	GH2	Fredericia	digester	43.4783	57.6087	366	289.656
89145	2	GH2	Randers	digester	2.31874e-70	677595	2	GH2	Fredericia	digester	54.1485	64.1921	229	234.572
58140	2	GH2	Randers	digester	0	94040	2	GH2	Fredericia	digester	47.3389	64.7059	712	709.523
30080	1	GH2	Randers	digester	1.57847e-19	841575	1	GH2	Fredericia	digester	28.7356	44.8276	251	85.8853
66020	1	GH2	Randers	digester	0	39515	1	GH2	Fredericia	digester	42.3888	59.0164	837	694.501
109815	2	GH2	Randers	digester	0	559280	1	GH2	Fredericia	digester	66.8182	79.5455	440	616.305
17385	1	GH2	Randers	digester	0	17610	1	GH2	Fredericia	digester	38.7755	54.8105	1005	657.136
260795	1	GH2	Randers	digester	0	841575	1	GH2	Fredericia	digester	57.0225	72.3315	711	852.047
62570	2	GH2	Randers	digester	8.06115e-67	653270	1	GH2	Fredericia	digester	68.9394	84.0909	132	217.624
219385	2	GH2	Randers	digester	0	111530	2	GH2	Fredericia	digester	57.2491	74.7212	535	610.527
219380	2	GH2	Randers	digester	1.12348e-90	98010	2	GH2	Fredericia	digester	62.9956	77.0925	226	276.174
279210	1	GH2	Randers	digester	0	331245	1	GH2	Fredericia	digester	69.0499	83.2549	1063	1573.53
526010	1	GH2	Randers	digester	1.04914e-73	115540	2	GH2	Fredericia	digester	39.5577	50.6143	366	245.743
444795	2	GH2	Randers	digester	0	331245	1	GH2	Fredericia	digester	100	100	595	1220.3
380	1	GH2	Randers	digester	1.84622e-99	597240	1	GH2	Fredericia	digester	27.6842	46	910	332.798
314110	2	GH2	Randers	digester	0	359285	1	GH2	Fredericia	digester	70.6371	81.7175	1079	1604.73
83185	1	GH2	Randers	digester	1.00999e-91	323895	1	GH2	Fredericia	digester	31.8253	48.5179	606	307.76
51400	1	GH2	Randers	digester	0	85345	1	GH2	Fredericia	digester	61.6374	74.9708	853	1061.6
467630	2	GH2	Randers	digester	3.37196e-45	847550	1	GH2	Fredericia	digester	52.6316	65.7895	144	160.229
545330	1	GH2	Randers	digester	4.59545e-140	552340	2	GH2	Fredericia	digester	41.2884	54.612	666	438.343
96805	2	GH2	Randers	digester	0	331245	1	GH2	Fredericia	digester	58.9158	72.4679	686	864.759
179825	2	GH2	Randers	digester	9.55128e-95	117185	2	GH2	Fredericia	digester	57.7236	71.1382	244	298.13
430995	1	GH2	Randers	digester	2.02302e-134	22645	2	GH2	Fredericia	digester	46.3895	61.9256	449	403.29
234420	1	GH2	Randers	digester	0	359285	1	GH2	Fredericia	digester	70.2403	82.5323	1079	1588.55
542515	1	GH2	Randers	digester	9.70528e-72	943525	2	GH2	Fredericia	digester	52.8689	69.6721	244	230.335
401175	1	GH2	Randers	digester	1.64011e-120	323895	1	GH2	Fredericia	digester	31.3725	47.6716	782	385.956
546735	2	GH2	Randers	digester	5.64359e-121	677595	2	GH2	Fredericia	digester	63.8889	77.7778	417	387.882
187045	1	GH2	Randers	digester	0	33680	2	GH2	Fredericia	digester	57.9856	72.6619	692	848.581
17700	1	GH2	Randers	digester	0	33680	2	GH2	Fredericia	digester	52.2367	68.254	691	764.992
374715	2	GH2	Randers	digester	1.82911e-50	671375	2	GH2	Fredericia	digester	64.2276	75.6098	123	166.007
26720	1	GH2	Randers	digester	4.7583e-118	215	2	GH2	Fredericia	digester	60.3571	73.9286	279	356.295
29600	2	GH2	Randers	digester	1.92919e-126	250580	1	GH2	Fredericia	digester	40.6383	61.0638	464	389.808
671690	1	GH2	Randers	digester	1.03495e-96	897335	2	GH2	Fredericia	digester	53.1365	66.0517	271	293.508
592305	2	GH2	Randers	digester	7.00664e-69	909295	2	GH2	Fredericia	digester	46.1538	58.7045	239	227.254
41490	2	GH2	Randers	digester	4.02117e-159	33680	2	GH2	Fredericia	digester	48.8844	63.286	492	479.174
47925	1	GH2	Randers	digester	0	331245	1	GH2	Fredericia	digester	58.4121	71.7391	1045	1227.62
406965	1	GH2	Randers	digester	0	895330	1	GH2	Fredericia	digester	53.3113	68.0464	596	621.698
467995	2	GH2	Randers	digester	1.05018e-34	287725	2	GH2	Fredericia	digester	59	70	100	125.561
207840	2	GH2	Randers	digester	2.75037e-134	895330	1	GH2	Fredericia	digester	49.5434	66.6667	431	401.749
530925	1	GH2	Randers	digester	3.49081e-40	323895	1	GH2	Fredericia	digester	50.4	67.2	125	144.436
432495	1	GH2	Randers	digester	0	66010	1	GH2	Fredericia	digester	52.0124	64.5511	641	673.7
62560	2	GH2	Randers	digester	2.25775e-56	653270	1	GH2	Fredericia	digester	44.7619	64.2857	207	192.971
328290	2	GH2	Randers	digester	7.52528e-65	597240	1	GH2	Fredericia	digester	37.6771	54.6742	335	219.935
402735	1	GH2	Randers	digester	5.12865e-155	415640	2	GH2	Fredericia	digester	48.2618	63.1902	471	463.766
726510	2	GH2	Randers	digester	1.46544e-108	653270	1	GH2	Fredericia	digester	48.6413	60.5978	333	341.658
142200	1	GH2	Randers	digester	0	168895	1	GH2	Fredericia	digester	54.717	70.1887	795	911.368
26880	1	GH2	Randers	digester	0	408770	1	GH2	Fredericia	digester	42.7813	59.1295	885	733.021
654275	1	GH2	Randers	digester	1.55828e-148	565910	1	GH2	Fredericia	digester	61.1285	79.9373	319	446.432
213930	2	GH2	Randers	digester	2.0464e-87	860720	2	GH2	Fredericia	digester	53.1381	66.9456	237	266.159
483620	1	GH2	Randers	digester	3.21186e-180	275145	1	GH2	Fredericia	digester	44.6103	62.5207	590	526.554
39690	2	GH2	Randers	digester	0	677595	2	GH2	Fredericia	digester	46.2025	61.5506	610	555.829
27955	1	GH2	Randers	digester	0	111530	2	GH2	Fredericia	digester	52.0721	66.8468	552	546.969
114245	2	GH2	Randers	digester	1.28534e-171	215	2	GH2	Fredericia	digester	44.6458	59.3081	593	508.064
73615	1	GH2	Randers	digester	3.35411e-179	275145	1	GH2	Fredericia	digester	45.2579	62.8952	590	523.857
739005	1	GH2	Randers	digester	0	677595	2	GH2	Fredericia	digester	50.9752	64.0957	1117	1025.39
102775	2	GH2	Randers	digester	3.1559e-163	22645	2	GH2	Fredericia	digester	47.0238	63.0952	501	481.1
32670	2	GH2	Randers	digester	9.63716e-159	559280	1	GH2	Fredericia	digester	73.5593	83.7288	295	456.447
51855	1	GH2	Randers	digester	0	331245	1	GH2	Fredericia	digester	50.6579	65.9774	1061	1062.75
530930	1	GH2	Randers	digester	8.73374e-11	323895	1	GH2	Fredericia	digester	30.5195	45.4545	145	60.4622
66475	1	GH2	Randers	digester	0	331245	1	GH2	Fredericia	digester	43.0168	59.7765	1037	833.173
270100	1	GH2	Randers	digester	0	653270	1	GH2	Fredericia	digester	53.9195	70.2331	938	1075.46
688325	2	GH2	Randers	digester	2.94834e-34	173525	1	GH2	Fredericia	digester	53.9823	61.0619	113	124.02
367950	2	GH2	Randers	digester	0	948065	1	GH2	Fredericia	digester	98.8539	99.4269	349	723.776
281065	2	GH2	Randers	digester	3.3525e-177	33680	2	GH2	Fredericia	digester	57.1101	69.9541	434	513.457
146210	2	GH2	Randers	digester	1.06391e-89	597240	1	GH2	Fredericia	digester	28.4969	45.3027	898	305.449
724565	2	GH2	Randers	digester	1.51471e-65	117365	2	GH2	Fredericia	digester	50	61.8644	236	213.772
66880	1	GH2	Randers	digester	0	195495	1	GH2	Fredericia	digester	44.189	62.4521	779	691.034
378270	2	GH2	Randers	digester	0	653270	1	GH2	Fredericia	digester	46.0571	63.5429	868	838.565
306960	1	GH2	Randers	digester	0	569900	1	GH2	Fredericia	digester	53.8071	70.8968	581	622.468
555755	1	GH2	Randers	digester	3.34577e-109	331655	2	GH2	Fredericia	digester	51.1551	68.3168	303	335.109
96815	2	GH2	Randers	digester	7.51453e-100	331245	1	GH2	Fredericia	digester	57.4394	70.9343	289	317.005
499665	2	GH2	Randers	digester	1.90612e-44	705370	2	GH2	Fredericia	digester	51.8519	69.7531	160	158.303
54165	1	GH2	Randers	digester	2.41882e-136	289265	2	GH2	Fredericia	digester	39.5833	57.6389	562	414.075
703975	2	GH2	Randers	digester	4.19364e-37	275690	2	GH2	Fredericia	digester	46.3235	65.4412	136	139.043
352980	2	GH2	Randers	digester	2.336e-114	618845	1	GH2	Fredericia	digester	55.2408	70.5382	344	356.681
62565	2	GH2	Randers	digester	1.16759e-74	653270	1	GH2	Fredericia	digester	60.5714	77.1429	175	240.736
735195	2	GH2	Randers	digester		not available
5575	1	GH2	Randers	digester	0	841575	1	GH2	Fredericia	digester	55.2595	72.791	711	832.402
360870	2	GH2	Randers	digester	0	841575	1	GH2	Fredericia	digester	55.4622	72.409	711	828.935
694655	1	GH2	Randers	digester	2.3427e-158	331245	1	GH2	Fredericia	digester	69.9708	83.0904	343	474.167
631400	1	GH2	Randers	digester	5.73141e-54	26120	2	GH2	Fredericia	digester	26.7373	42.4028	788	201.445
298905	1	GH2	Randers	digester	0	215	2	GH2	Fredericia	digester	49.3976	64.3718	578	582.022
161520	1	GH2	Randers	digester	0	331245	1	GH2	Fredericia	digester	46.8045	60.9962	1046	906.746
17095	1	GH2	Randers	digester	0	408770	1	GH2	Fredericia	digester	42.3491	59.1595	883	727.628
197980	1	GH2	Randers	digester	7.34142e-149	565910	1	GH2	Fredericia	digester	61.7555	80.8777	319	452.21
485690	1	GH2	Randers	digester	6.30307e-65	173525	1	GH2	Fredericia	digester	31.1644	42.8082	549	228.794
525885	1	GH2	Randers	digester	2.90029e-63	375790	2	GH2	Fredericia	digester	41.2752	53.0201	263	209.149
218655	2	GH2	Randers	digester	0	895330	1	GH2	Fredericia	digester	52.1127	67.2535	565	561.607
588220	1	GH2	Randers	digester	2.85973e-84	625830	2	GH2	Fredericia	digester	30.4659	46.0573	461	274.633
27115	1	GH2	Randers	digester	1.23037e-144	756155	1	GH2	Fredericia	digester	80.8511	90.6383	235	409.453
358505	1	GH2	Randers	digester	0	277760	2	GH2	Fredericia	digester	70.8995	82.1869	566	833.943
134270	2	GH2	Randers	digester	2.58542e-55	332800	2	GH2	Fredericia	digester	57.6923	69.8718	156	181.03
375235	1	GH2	Randers	digester	0	948065	1	GH2	Fredericia	digester	91.2	95.7333	375	731.48
467240	2	GH2	Randers	digester	4.67639e-54	937910	1	GH2	Fredericia	digester	42.4	56	239	185.652
674920	2	GH2	Randers	digester	0	506370	2	GH2	Fredericia	digester	50.2216	62.9247	659	647.506
158200	2	GH2	Randers	digester	1.00687e-127	275690	2	GH2	Fredericia	digester	46.747	61.6867	414	396.741
232380	1	GH2	Randers	digester	7.0842e-87	323895	1	GH2	Fredericia	digester	28.1863	44.4853	779	294.278
71175	1	GH20	Randers	digester	0	415315	1	GH20	Fredericia	digester	42.5414	59.6685	712	563.148
120055	1	GH20	Randers	digester	0	624770	1	GH20	Fredericia	digester	62.9278	74.9049	522	635.565
162175	2	GH20	Randers	digester	1.50043e-168	156130	2	GH20	Fredericia	digester	64.0805	76.7241	345	488.034
138340	1	GH20	Randers	digester	0	624770	1	GH20	Fredericia	digester	62.5475	75.8555	522	635.565
255925	2	GH20	Randers	digester	1.48296e-109	156130	2	GH20	Fredericia	digester	53.5385	67.3846	320	341.273
252865	1	GH20	Randers	digester	0	624770	1	GH20	Fredericia	digester	62.1569	75.098	506	611.683
208495	1	GH20	Randers	digester	0	94020	2	GH20	Fredericia	digester	48.637	65.8537	686	687.182
31065	1	GH20	Randers	digester	8.78805e-179	85890	1	GH20	Fredericia	digester	46.4229	62.9571	627	547.354
356440	1	GH20	Randers	digester	0	624770	1	GH20	Fredericia	digester	57.8846	72.1154	517	610.142
238230	1	GH20	Randers	digester	1.83615e-89	156130	2	GH20	Fredericia	digester	33.3333	50.0963	507	294.278
16960	1	GH20	Randers	digester	0	94020	2	GH20	Fredericia	digester	54.5333	72	746	845.499
313250	2	GH20	Randers	digester	1.26663e-80	228160	2	GH20	Fredericia	digester	47.1014	62.3188	271	257.299
263650	1	GH20	Randers	digester	0	94020	2	GH20	Fredericia	digester	49.4898	65.051	769	736.487
210485	1	GH20	Randers	digester	8.14069e-15	578580	2	GH50	Fredericia	digester	51.8519	66.6667	98	76.2554
85890	1	GH20	Randers	digester	0	94020	2	GH20	Fredericia	digester	48.0978	65.4891	722	689.108
270770	1	GH20	Randers	digester	0	156130	2	GH20	Fredericia	digester	51.6729	69.145	524	600.897
130180	2	GH20	Randers	digester	2.57818e-41	624770	1	GH20	Fredericia	digester	34.6304	56.4202	251	147.517
149930	1	GH20	Randers	digester	2.10727e-83	868745	1	GH20	Fredericia	digester	43.2927	57.622	311	263.462
253800	1	GH20	Randers	digester	3.6659e-150	932100	2	GH20	Fredericia	digester	53.1915	66.6667	415	445.277
557785	2	GH20	Randers	digester	1.06134e-158	156130	2	GH20	Fredericia	digester	60.7955	74.4318	345	462.225
41930	2	GH20	Randers	digester	0	624770	1	GH20	Fredericia	digester	83.2447	83.2447	361	602.823
620030	1	GH20	Randers	digester	2.65915e-08	94020	2	GH20	Fredericia	digester	25.1748	46.8531	142	51.6026
204085	1	GH20	Randers	digester	0	569800	1	GH20	Fredericia	digester	57.405	73.3945	762	931.398
206120	1	GH20	Randers	digester	1.73119e-124	156130	2	GH20	Fredericia	digester	39.6648	55.6797	506	381.333
668665	1	GH20	Randers	digester	0	94020	2	GH20	Fredericia	digester	54.6309	71.1409	742	855.899
431375	2	GH20	Randers	digester	2.50321e-12	105360	1	GH50	Fredericia	digester	43.5897	61.5385	77	66.2402
320435	1	GH20	Randers	digester	0	79925	2	GH20	Fredericia	digester	70.0599	82.0359	334	509.99
89765	2	GH20	Randers	digester	0	624770	1	GH20	Fredericia	digester	88.1679	90.0763	523	906.36
363145	2	GH20	Randers	digester	4.09234e-65	79925	2	GH20	Fredericia	digester	51.3228	67.1958	189	212.616
480115	1	GH22	Randers	digester	0.420854	303200	2	CE3	Fredericia	digester	35.1351	45.9459	72	30.8018
704835	2	GH23	Randers	digester	1.97192e-55	922395	2	GH23	Fredericia	digester	53.6145	74.0964	166	176.407
632370	2	GH23	Randers	digester	3.63703e-07	542825	1	GH23	Fredericia	digester	32.1101	45.8716	105	46.9802
268015	1	GH23	Randers	digester	3.52866e-38	922395	2	GH23	Fredericia	digester	41.9753	61.7284	158	130.954
339840	2	GH23	Randers	digester	2.84762e-107	40085	1	GH23	Fredericia	digester	50	73.6301	292	318.546
312135	2	GH23	Randers	digester	1.12794e-105	29165	1	GH23	Fredericia	digester	99.375	99.375	160	324.709
239895	2	GH23	Randers	digester	0	79235	1	GH23	Fredericia	digester	74.3434	87.6768	493	755.747
41815	2	GH23	Randers	digester	1.34549e-35	457320	2	GH23	Fredericia	digester	62.6263	73.7374	98	120.553
336070	2	GH23	Randers	digester	2.92696e-36	723980	2	GH23	Fredericia	digester	52.8	71.2	125	128.257
362245	1	GH23	Randers	digester	0	79235	1	GH23	Fredericia	digester	69.2913	84.8425	505	697.967
746420	1	GH23	Randers	digester	6.62965e-73	922395	2	GH23	Fredericia	digester	60.6557	77.5956	180	220.705
25795	1	GH23	Randers	digester	0	79235	1	GH23	Fredericia	digester	65.5769	80.9615	511	662.529
613220	1	GH23	Randers	digester	1.28283e-54	922395	2	GH23	Fredericia	digester	54.7771	73.2484	156	172.94
280400	2	GH23	Randers	digester	0	5330	1	GH23	Fredericia	digester	52.1739	70.6522	539	570.852
664770	2	GH23	Randers	digester	1.85197e-42	250680	1	GH23	Fredericia	digester	56.6372	74.3363	113	139.428
578535	2	GH23	Randers	digester	1.12303e-18	811855	2	GH23	Fredericia	digester	50.7042	67.6056	71	76.2554
474220	1	GH23	Randers	digester	2.11638e-53	388555	1	GH23	Fredericia	digester	72.4771	88.0734	109	172.94
348845	2	GH23	Randers	digester	1.71905e-22	47650	1	GH23	Fredericia	digester	72	76	149	94.7449
242770	1	GH23	Randers	digester	4.61764e-86	300670	2	GH23	Fredericia	digester	36.0731	57.3059	426	273.478
154880	2	GH23	Randers	digester	5.44612e-37	846780	1	GH23	Fredericia	digester	33.9286	54.4643	217	139.813
412765	1	GH23	Randers	digester	0	111265	1	GH23	Fredericia	digester	97.8448	98.7069	464	921.768
356090	2	GH23	Randers	digester	1.16906e-05	813255	1	GH23	Fredericia	digester	45.7143	61.4286	66	42.743
59405	1	GH23	Randers	digester	2.02866e-28	198800	2	GH23	Fredericia	digester	40	59.3333	147	114.39
365155	1	GH23	Randers	digester	2.23509e-51	509230	2	GH23	Fredericia	digester	32.619	51.6667	410	182.185
629585	1	GH23	Randers	digester	3.34672e-34	281160	1	GH23	Fredericia	digester	51.2	67.2	123	126.716
178375	1	GH23	Randers	digester	3.07696e-180	658490	1	GH23	Fredericia	digester	51.2974	72.2555	495	522.316
701980	2	GH23	Randers	digester	7.2988e-32	546115	1	GH23	Fredericia	digester	37.0968	58.0645	181	121.709
256765	1	GH23	Randers	digester	4.9164e-126	388555	1	GH23	Fredericia	digester	55.6291	75.4967	302	365.155
626735	1	GH23	Randers	digester	8.24951e-56	197550	1	GH23	Fredericia	digester	33.9572	52.6738	353	196.823
188050	1	GH23	Randers	digester	1.26889e-38	281160	1	GH23	Fredericia	digester	54.918	72.9508	121	140.198
455085	2	GH23	Randers	digester	8.20627e-72	922395	2	GH23	Fredericia	digester	66.25	81.875	160	218.779
497655	1	GH23	Randers	digester	1.67905e-127	388555	1	GH23	Fredericia	digester	62.5	73.2639	288	367.851
212945	1	GH23	Randers	digester	4.94699e-69	922395	2	GH23	Fredericia	digester	65.3846	80.7692	156	211.075
718995	2	GH23	Randers	digester	1.6456e-26	150365	1	GH23	Fredericia	digester	40.1274	55.414	155	102.449
560835	2	GH23	Randers	digester	5.27352e-11	369085	2	GH23	Fredericia	digester	59.5745	72.3404	47	57.7658
387340	1	GH23	Randers	digester	2.78082e-29	509230	2	GH23	Fredericia	digester	27.3224	43.9891	320	115.546
167395	1	GH23	Randers	digester	1.1928e-37	509230	2	GH23	Fredericia	digester	38	64	367	145.976
488310	2	GH23	Randers	digester	1.60546e-26	198800	2	GH23	Fredericia	digester	36.7347	54.5918	185	109.768
253395	2	GH23	Randers	digester	7.95874e-42	799540	2	GH23	Fredericia	digester	36.0714	52.5	268	149.058
549060	1	GH23	Randers	digester	1.86348e-73	922395	2	GH23	Fredericia	digester	61.5385	74.1758	179	222.246
495605	1	GH23	Randers	digester	2.0075e-87	300670	2	GH23	Fredericia	digester	38.6861	56.2044	399	275.404
249745	2	GH23	Randers	digester	1.40176e-69	47650	1	GH23	Fredericia	digester	42.9508	60.6557	301	226.098
151265	2	GH23	Randers	digester	2.78992e-46	65865	2	GH23	Fredericia	digester	34.965	51.3986	282	167.162
284750	2	GH23	Randers	digester	1.56906e-65	5330	1	GH23	Fredericia	digester	36	60	470	227.254
309045	2	GH23	Randers	digester	5.7351e-30	639375	1	GH23	Fredericia	digester	64.1304	81.5217	92	107.071
228270	2	GH23	Randers	digester	7.06324e-32	699955	2	GH23	Fredericia	digester	38.5057	57.4713	172	127.872
580695	2	GH23	Randers	digester	5.47831e-18	116550	1	GH23	Fredericia	digester	46.6019	59.2233	101	76.2554
356960	1	GH23	Randers	digester	2.64225e-60	388555	1	GH23	Fredericia	digester	40.3846	60	255	198.749
507250	2	GH23	Randers	digester	2.73325e-44	198800	2	GH23	Fredericia	digester	35.034	51.7007	289	154.066
155145	1	GH23	Randers	digester	4.88412e-55	388555	1	GH23	Fredericia	digester	53.7975	68.9873	158	178.333
67670	2	GH23	Randers	digester	1.17925e-57	388555	1	GH23	Fredericia	digester	40.856	64.5914	254	191.43
65705	1	GH23	Randers	digester	1.73189e-44	546115	1	GH23	Fredericia	digester	35.4478	53.7313	266	163.696
314660	2	GH23	Randers	digester	1.04583e-41	281160	1	GH23	Fredericia	digester	57.0312	72.6562	128	152.525
188420	1	GH23	Randers	digester	1.72302e-64	388555	1	GH23	Fredericia	digester	43.3333	65	237	209.534
387345	1	GH23	Randers	digester	5.90974e-16	79235	1	GH23	Fredericia	digester	42.6829	58.5366	82	73.1738
544260	2	GH23	Randers	digester	4.27984e-34	250680	1	GH23	Fredericia	digester	46.3576	60.2649	137	122.865
189290	2	GH23	Randers	digester	1.59524e-40	699955	2	GH23	Fredericia	digester	34.8178	53.0364	245	149.058
55305	1	GH23	Randers	digester	1.78751e-08	115710	1	GH23	Fredericia	digester	48.2143	62.5	55	51.9878
346815	1	GH23	Randers	digester	2.6952e-58	846780	1	GH23	Fredericia	digester	31.7269	48.3936	466	204.912
132960	1	GH23	Randers	digester	0	348640	2	GH23	Fredericia	digester	77.8894	86.9347	597	927.546
653585	1	GH23	Randers	digester	1.92276e-28	300670	2	GH23	Fredericia	digester	31.1111	46.6667	338	113.235
247310	1	GH23	Randers	digester	0	348640	2	GH23	Fredericia	digester	76.2144	86.5997	597	938.717
113575	2	GH23	Randers	digester	7.69837e-10	530780	1	GH23	Fredericia	digester	53.6585	73.1707	41	51.6026
733630	1	GH23	Randers	digester	0	79235	1	GH23	Fredericia	digester	66.2	80.4	491	627.861
57180	2	GH24	Randers	digester	1.58086e-29	776030	2	GH24	Fredericia	digester	41.7219	58.2781	138	109.768
442485	2	GH24	Randers	digester	0.408436	153725	2	GH65	Fredericia	digester	34.7826	54.3478	46	29.261
236290	2	GH24	Randers	digester	9.19231e-15	195925	2	GH24	Fredericia	digester	57.8947	70.1754	57	64.6994
109275	1	GH25	Randers	digester	5.68037e-25	601755	2	GH25	Fredericia	digester	32.7485	54.386	170	99.3673
565860	1	GH26	Randers	digester	1.7546e-110	102060	1	GH26	Fredericia	digester	97.6608	97.6608	171	317.775
364920	1	GH26	Randers	digester	3.8399e-32	366500	2	GH26	Fredericia	digester	57.3034	75.2809	88	120.168
401015	1	GH26	Randers	digester	8.56531e-29	366500	2	GH26	Fredericia	digester	32.5893	52.6786	214	111.309
187075	1	GH26	Randers	digester	4.21981e-69	366500	2	GH26	Fredericia	digester	49.3213	65.6109	218	219.164
187030	1	GH26	Randers	digester	1.13797e-90	366495	2	GH26	Fredericia	digester	47.6821	65.2318	299	280.411
114455	1	GH26	Randers	digester	6.16756e-81	366500	2	GH26	Fredericia	digester	55.1402	72.8972	213	249.595
227910	1	GH26	Randers	digester	3.62509e-81	366500	2	GH26	Fredericia	digester	51.8018	68.4685	220	249.98
340050	1	GH26	Randers	digester	4.81476e-85	366495	2	GH26	Fredericia	digester	45.3074	65.0485	306	283.108
177845	2	GH26	Randers	digester	2.81305e-06	41500	1	GT2	Fredericia	digester	22.0339	48.3051	113	46.9802
326915	2	GH27	Randers	digester	0	517775	2	GH27	Fredericia	digester	49.7738	64.1026	654	570.081
76315	1	GH27	Randers	digester	1.0611e-150	180410	2	GH27	Fredericia	digester	54.7619	67.7249	377	434.491
40280	1	GH27	Randers	digester	6.91181e-108	157325	1	GH27	Fredericia	digester	71.9048	82.381	210	321.627
590520	1	GH27	Randers	digester	8.90949e-66	246265	1	GH27	Fredericia	digester	45.3782	61.7647	225	210.305
688855	2	GH27	Randers	digester	6.79955e-57	547075	2	GH3	Fredericia	digester	54.7826	64.7826	221	195.667
141425	1	GH27	Randers	digester	0	718600	2	GH27	Fredericia	digester	68.0328	81.1475	366	539.65
233150	2	GH27	Randers	digester	5.45945e-58	517775	2	GH27	Fredericia	digester	42.8571	57.8947	265	198.749
108780	1	GH27	Randers	digester	1.82828e-151	246265	1	GH27	Fredericia	digester	51.4019	65.4206	408	437.187
280135	1	GH27	Randers	digester	3.15339e-60	547075	2	GH3	Fredericia	digester	54.8571	69.7143	175	202.986
51690	1	GH27	Randers	digester	0	718600	2	GH27	Fredericia	digester	62.5	76.6509	424	570.852
438835	2	GH27	Randers	digester	3.85584e-38	246265	1	GH27	Fredericia	digester	74.0741	83.9506	81	132.109
274540	2	GH27	Randers	digester	0	517775	2	GH27	Fredericia	digester	49.3783	63.4103	559	547.354
475785	1	GH27	Randers	digester	1.229e-122	246265	1	GH27	Fredericia	digester	49.8652	64.9596	363	363.999
389050	2	GH27	Randers	digester	4.46677e-153	180410	2	GH27	Fredericia	digester	55.8201	67.9894	377	440.269
176735	1	GH27	Randers	digester	1.80451e-117	313965	2	GH27	Fredericia	digester	46.9663	59.3258	419	377.096
40255	1	GH27	Randers	digester	1.15725e-37	157325	1	GH27	Fredericia	digester	60.2041	71.4286	98	131.339
280150	1	GH27	Randers	digester	1.21883e-77	517775	2	GH27	Fredericia	digester	58.3732	65.5502	209	246.514
333450	1	GH27	Randers	digester	4.91158e-25	517775	2	GH27	Fredericia	digester	45.2381	63.4921	125	98.9821
66745	1	GH27	Randers	digester	0	517775	2	GH27	Fredericia	digester	53.0488	67.378	639	645.195
300085	2	GH27	Randers	digester	4.97307e-60	718600	2	GH27	Fredericia	digester	66.1765	80.8824	134	196.052
131650	1	GH27	Randers	digester	3.50425e-92	246265	1	GH27	Fredericia	digester	41.1765	58.8235	371	289.656
84230	2	GH27	Randers	digester	5.18198e-128	157325	1	GH27	Fredericia	digester	54.2169	70.4819	332	378.637
194580	1	GH28	Randers	digester	9.17366e-92	89620	1	GH28	Fredericia	digester	60.7595	76.3713	237	281.182
133690	2	GH28	Randers	digester	0.357327	422605	1	GH43	Fredericia	digester	38.0952	54.7619	42	31.5722
702135	1	GH28	Randers	digester	9.45631e-107	89620	1	GH28	Fredericia	digester	60.8059	72.1612	273	320.472
426380	2	GH28	Randers	digester	1.35274e-171	16930	2	GH28	Fredericia	digester	53.7559	72.0657	426	492.656
348755	1	GH28	Randers	digester	1.35154e-110	16930	2	GH28	Fredericia	digester	45.0237	63.981	417	336.265
120075	1	GH28	Randers	digester	1.60204e-114	89620	1	GH28	Fredericia	digester	62.8253	75.4647	269	342.428
464680	1	GH28	Randers	digester	1.50849e-114	16930	2	GH28	Fredericia	digester	47.1033	64.9874	393	347.051
200820	1	GH28	Randers	digester	0	831320	1	GH28	Fredericia	digester	51.7757	68.972	533	536.569
139470	1	GH28	Randers	digester	1.77363e-112	16930	2	GH28	Fredericia	digester	45.9135	66.3462	411	341.273
29650	1	GH28	Randers	digester	1.67849e-179	157315	1	GH28	Fredericia	digester	57.2727	72.0455	431	530.02
204060	2	GH28	Randers	digester	1.21048e-93	831320	1	GH28	Fredericia	digester	53.0249	70.4626	277	289.271
541590	2	GH28	Randers	digester		not available
543155	2	GH28	Randers	digester	3.81203e-57	89620	1	GH28	Fredericia	digester	34.596	48.4848	378	194.897
150730	1	GH29	Randers	digester	5.35467e-97	41315	2	GH29	Fredericia	digester	41.2955	57.4899	478	319.701
352855	2	GH29	Randers	digester	8.14666e-163	41315	2	GH29	Fredericia	digester	68.314	79.3605	362	484.567
175535	2	GH29	Randers	digester	7.45769e-120	882830	1	GH29	Fredericia	digester	44.2177	60.0907	437	363.229
237730	1	GH29	Randers	digester	4.90445e-169	344315	2	GH29	Fredericia	digester	65.3846	77.6923	390	483.411
289140	2	GH29	Randers	digester	5.50764e-115	789810	1	GH29	Fredericia	digester	98.7879	98.7879	165	334.724
146865	1	GH29	Randers	digester	1.89395e-56	270145	2	GH29	Fredericia	digester	34.4578	50.1205	406	194.897
235045	1	GH29	Randers	digester	0	722540	1	GH29	Fredericia	digester	65.9091	81.8182	396	588.186
424935	1	GH29	Randers	digester	1.79405e-167	640430	1	GH29	Fredericia	digester	55.2239	70.8955	396	488.419
415010	1	GH29	Randers	digester	0	325815	2	GH29	Fredericia	digester	70.5521	83.4356	489	752.666
314900	2	GH29	Randers	digester	4.46877e-87	440095	2	GH29	Fredericia	digester	37.7551	56.6327	379	274.248
424985	1	GH29	Randers	digester	1.15051e-119	51620	2	GH29	Fredericia	digester	47.619	59.8997	376	360.918
30000	1	GH29	Randers	digester	0	154205	2	GH29	Fredericia	digester	52.6205	66.2474	460	523.087
590290	1	GH29	Randers	digester	6.37137e-143	664675	2	GH29	Fredericia	digester	62.1118	74.8447	319	411.379
289130	2	GH29	Randers	digester	4.00891e-94	789810	1	GH29	Fredericia	digester	100	100	132	281.182
289080	1	GH29	Randers	digester	0	882830	1	GH29	Fredericia	digester	91.2393	91.453	468	835.099
701405	2	GH29	Randers	digester	5.18324e-62	822130	2	GH29	Fredericia	digester	56.3158	62.1053	190	198.749
22320	1	GH29	Randers	digester	0	507420	1	GH29	Fredericia	digester	57.5101	71.0419	683	842.417
150230	2	GH29	Randers	digester	9.93279e-53	110410	2	GH29	Fredericia	digester	54.7945	69.863	139	173.711
131395	1	GH29	Randers	digester	3.12634e-151	6185	1	GH29	Fredericia	digester	50.116	65.4292	431	462.225
66660	1	GH29	Randers	digester	0	89225	1	GH29	Fredericia	digester	55.4852	70.6751	457	534.258
229355	2	GH29	Randers	digester	1.03474e-136	422350	1	GH29	Fredericia	digester	54.6703	69.7802	350	401.364
66440	1	GH29	Randers	digester	5.9586e-166	674105	2	GH29	Fredericia	digester	55.6075	70.0935	426	477.248
77140	1	GH29	Randers	digester	4.34988e-165	882830	1	GH29	Fredericia	digester	50.8511	64.2553	463	477.633
462595	2	GH29	Randers	digester	1.75938e-108	132100	2	GH29	Fredericia	digester	46.9388	62.3907	331	333.569
546895	2	GH29	Randers	digester	1.24707e-49	41315	2	GH29	Fredericia	digester	63.4146	78.8618	124	169.859
582940	1	GH29	Randers	digester	1.72909e-28	509075	2	GH29	Fredericia	digester	31.5589	49.0494	220	109.383
371525	1	GH29	Randers	digester	7.45154e-37	207985	2	GH29	Fredericia	digester	49.1935	62.9032	119	124.02
67445	1	GH29	Randers	digester	9.06902e-171	640430	1	GH29	Fredericia	digester	56.3275	71.2159	397	496.893
163130	1	GH29	Randers	digester	0	823850	1	GH16	Fredericia	digester	58.2178	67.3267	470	550.051
291635	1	GH29	Randers	digester	0	154205	2	GH29	Fredericia	digester	53.2359	66.8058	460	525.013
707680	2	GH29	Randers	digester	0	132100	2	GH29	Fredericia	digester	64.359	81.5385	389	536.184
187370	1	GH29	Randers	digester	0	789810	1	GH29	Fredericia	digester	79.2651	89.2388	381	662.914
150220	2	GH29	Randers	digester	2.59961e-24	41315	2	GH29	Fredericia	digester	47	63	98	96.6709
467975	2	GH29	Randers	digester	5.38884e-82	789810	1	GH29	Fredericia	digester	100	100	118	248.44
185125	1	GH29	Randers	digester	2.9465e-89	110410	2	GH29	Fredericia	digester	40.7104	57.9235	342	277.715
453295	1	GH29	Randers	digester	7.03962e-174	882830	1	GH29	Fredericia	digester	85.5596	93.8628	277	491.886
79715	1	GH29	Randers	digester	0	882830	1	GH29	Fredericia	digester	60.7676	73.9872	466	570.852
700090	1	GH29	Randers	digester	2.69442e-143	181560	1	GH29	Fredericia	digester	54.5012	64.4769	379	417.927
556325	1	GH29	Randers	digester	7.10753e-169	664675	2	GH29	Fredericia	digester	63.0556	76.3889	360	483.797
206460	2	GH29	Randers	digester	0	325815	2	GH29	Fredericia	digester	79.2818	90.884	362	627.476
197590	2	GH29	Randers	digester	2.55098e-61	584145	2	GH29	Fredericia	digester	62.5899	73.3813	139	189.889
737325	1	GH29	Randers	digester	4.66433e-161	882830	1	GH29	Fredericia	digester	49.359	64.3162	460	467.233
529590	1	GH29	Randers	digester	5.96634e-138	880540	2	GH29	Fredericia	digester	58.1121	70.5015	338	402.519
443170	1	GH29	Randers	digester	0	674105	2	GH29	Fredericia	digester	57.7103	73.5981	427	540.806
554235	2	GH29	Randers	digester	6.80232e-52	110410	2	GH29	Fredericia	digester	50	69.2771	164	174.481
348825	1	GH29	Randers	digester	3.31477e-144	422350	1	GH29	Fredericia	digester	48.7472	66.5148	434	423.32
595695	1	GH29	Randers	digester	0	789810	1	GH29	Fredericia	digester	82.0261	91.5033	306	540.036
380050	1	GH29	Randers	digester	0	316960	1	GH29	Fredericia	digester	72	85.3333	525	837.025
359860	2	GH29	Randers	digester	1.56929e-51	422350	1	GH29	Fredericia	digester	60.6897	76.5517	140	170.629
187690	2	GH29	Randers	digester	3.23778e-138	132100	2	GH29	Fredericia	digester	69.5205	81.5068	292	420.239
711240	1	GH29	Randers	digester	0	132100	2	GH29	Fredericia	digester	56.5543	71.161	532	578.556
376290	2	GH29	Randers	digester	1.92413e-35	51620	2	GH29	Fredericia	digester	41.5301	59.0164	182	131.339
242345	2	GH29	Randers	digester	4.11706e-29	882830	1	GH29	Fredericia	digester	32.377	45.4918	225	113.62
67420	1	GH29	Randers	digester	1.91216e-141	51620	2	GH29	Fredericia	digester	47.1215	60.3412	446	417.157
434425	2	GH3	Randers	digester	1.12405e-59	752260	1	GH3	Fredericia	digester	44.843	59.1928	223	196.052
391040	1	GH3	Randers	digester	2.88525e-95	82960	1	GH3	Fredericia	digester	32.9966	53.367	567	316.235
185185	1	GH3	Randers	digester	3.84347e-80	568760	1	GH3	Fredericia	digester	69.1176	75.9804	202	253.447
197885	1	GH3	Randers	digester	1.96894e-169	618695	2	GH3	Fredericia	digester	53.8462	71.1019	456	496.893
94125	1	GH3	Randers	digester	0	232995	1	GH3	Fredericia	digester	40.3379	60.5069	938	747.658
441115	1	GH3	Randers	digester	0	929940	1	GH3	Fredericia	digester	71.9368	83.5968	506	764.222
640	1	GH3	Randers	digester	0	232995	1	GH3	Fredericia	digester	41.8085	64.3617	933	789.26
90410	2	GH3	Randers	digester	0	331345	1	GH3	Fredericia	digester	43.9898	60.9974	778	630.943
429900	2	GH3	Randers	digester	6.22789e-39	203250	2	GH3	Fredericia	digester	100	100	65	140.969
78275	2	GH3	Randers	digester	0	925990	1	GH3	Fredericia	digester	69.8758	81.0559	644	940.643
712560	2	GH3	Randers	digester	5.67171e-44	877020	2	GH3	Fredericia	digester	36.4407	48.7288	235	151.369
599690	1	GH3	Randers	digester	5.44144e-155	54370	1	GH3	Fredericia	digester	37.6147	58.0603	735	482.641
736995	2	GH3	Randers	digester	9.12898e-48	819735	2	GH3	Fredericia	digester	50.9804	64.0523	147	153.295
52250	1	GH3	Randers	digester	0	308510	1	GH3	Fredericia	digester	45.5081	61.7084	653	568.155
370395	2	GH3	Randers	digester	6.02937e-79	232995	1	GH3	Fredericia	digester	50.7143	62.1429	279	259.225
138070	1	GH3	Randers	digester	0	701970	1	GH3	Fredericia	digester	44.6133	63.5359	710	630.172
714420	1	GH3	Randers	digester	0	206035	1	GH3	Fredericia	digester	54.4776	69.1542	801	826.624
689275	2	GH3	Randers	digester	2.99898e-37	802570	2	GH3	Fredericia	digester	57.732	71.134	97	129.798
711810	2	GH3	Randers	digester	3.05379e-74	238305	2	GH3	Fredericia	digester	47.0588	61.3971	271	238.039
281190	1	GH3	Randers	digester	0	701970	1	GH3	Fredericia	digester	45.3297	63.5989	714	634.024
139585	1	GH3	Randers	digester	0	402600	1	GH3	Fredericia	digester	52.0649	70.059	675	717.998
381850	2	GH3	Randers	digester	2.92006e-36	908390	1	GH3	Fredericia	digester	58.1633	71.4286	98	129.028
116630	1	GH3	Randers	digester	3.38644e-81	302685	2	GH3	Fredericia	digester	40.6417	56.9519	352	269.626
671795	2	GH3	Randers	digester	4.33632e-13	142150	1	GH3	Fredericia	digester	36.2745	55.8824	101	63.929
29605	2	GH3	Randers	digester	7.15056e-119	727090	1	GH3	Fredericia	digester	65.6904	79.9163	235	343.969
699155	1	GH3	Randers	digester	1.52975e-32	936435	2	GH3	Fredericia	digester	60.4651	75.5814	86	115.161
289175	2	GH3	Randers	digester	0	932190	1	GH3	Fredericia	digester	61.5481	77.2784	801	998.038
64300	2	GH3	Randers	digester	2.16179e-86	727090	1	GH3	Fredericia	digester	49.6377	67.3913	273	265.388
251205	2	GH3	Randers	digester	1.135e-64	215495	2	GH3	Fredericia	digester	44.7619	68.0952	207	201.06
180755	1	GH3	Randers	digester	1.74892e-149	533195	2	GH3	Fredericia	digester	42.2886	61.0282	581	452.981
745415	1	GH3	Randers	digester	0	681295	1	GH3	Fredericia	digester	58.2973	74.6032	683	824.313
356035	1	GH3	Randers	digester	0	701970	1	GH3	Fredericia	digester	45.1303	63.2373	715	635.565
574945	1	GH3	Randers	digester	5.67192e-15	848630	2	GH3	Fredericia	digester	35.6436	56.4356	101	68.5514
300595	2	GH3	Randers	digester	4.12304e-145	149585	1	GH3	Fredericia	digester	61.0465	73.8372	344	429.869
285115	1	GH3	Randers	digester	6.62303e-48	544065	2	GH3	Fredericia	digester	44.1176	60.2941	204	160.999
75690	1	GH3	Randers	digester	0	925990	1	GH3	Fredericia	digester	70.4969	81.3665	644	948.347
572915	1	GH3	Randers	digester	0	701970	1	GH3	Fredericia	digester	41.9178	62.1918	720	565.459
280830	2	GH3	Randers	digester	0	47810	1	GH3	Fredericia	digester	51.4451	69.5087	688	668.692
434410	2	GH3	Randers	digester	1.11127e-103	618695	2	GH3	Fredericia	digester	65.6109	79.1855	220	312.768
653645	1	GH3	Randers	digester	1.23287e-39	348050	1	GH3	Fredericia	digester	44.1489	59.5745	188	140.969
228115	1	GH3	Randers	digester	0	569270	1	GH3	Fredericia	digester	59.0909	73.5227	880	1043.88
34895	1	GH3	Randers	digester	0	790780	2	GH3	Fredericia	digester	49.0222	64.5372	760	675.626
288595	2	GH3	Randers	digester	4.84739e-96	349770	2	GH3	Fredericia	digester	37.0229	56.4885	514	306.22
77820	2	GH3	Randers	digester	1.87778e-64	902545	2	GH3	Fredericia	digester	54.4118	65.6863	202	203.756
583290	1	GH3	Randers	digester	5.46111e-44	547220	2	GH3	Fredericia	digester	44.6328	67.2316	174	155.221
106700	1	GH3	Randers	digester	0	932190	1	GH3	Fredericia	digester	53.911	69.9158	827	882.863
384790	1	GH3	Randers	digester	3.75664e-54	238305	2	GH3	Fredericia	digester	42.3453	58.3062	307	184.882
275795	1	GH3	Randers	digester	0	203250	2	GH3	Fredericia	digester	69.5238	81.4286	420	579.326
131105	2	GH3	Randers	digester	0	476515	2	GH3	Fredericia	digester	98.9726	99.3151	292	595.89
301090	2	GH3	Randers	digester	3.49407e-123	331345	1	GH3	Fredericia	digester	47.191	63.1461	440	379.407
213675	2	GH3	Randers	digester	6.68899e-155	350895	2	GH3	Fredericia	digester	98.6047	99.0698	215	434.876
613845	2	GH3	Randers	digester	2.60413e-74	925990	1	GH3	Fredericia	digester	74.5098	83.0065	153	240.736
257785	1	GH3	Randers	digester	1.69505e-65	667595	2	GH3	Fredericia	digester	49.8233	65.0177	278	211.075
139505	1	GH3	Randers	digester	0	681295	1	GH3	Fredericia	digester	62.4705	79.1503	1264	1660.2
448205	2	GH3	Randers	digester	2.78128e-127	357455	1	GH3	Fredericia	digester	50.3632	69.4915	412	389.423
93330	1	GH3	Randers	digester	3.38567e-89	232995	1	GH3	Fredericia	digester	33.3935	53.6101	542	297.745
259220	1	GH3	Randers	digester	0	568760	1	GH3	Fredericia	digester	76.0314	83.89	501	782.326
572480	2	GH3	Randers	digester	1.38353e-30	667595	2	GH3	Fredericia	digester	45.4545	60.6061	126	113.235
474440	2	GH3	Randers	digester	2.23272e-116	701970	1	GH3	Fredericia	digester	45.1923	61.7788	415	358.607
362255	2	GH3	Randers	digester	2.21289e-48	358365	2	GH3	Fredericia	digester	48.2353	64.7059	170	159.458
280835	2	GH3	Randers	digester	4.11506e-43	879980	1	GH3	Fredericia	digester	49.6689	64.9007	151	149.058
477965	1	GH3	Randers	digester	0	47810	1	GH3	Fredericia	digester	49.6904	67.0279	646	563.918
855	1	GH3	Randers	digester	0	47810	1	GH3	Fredericia	digester	48.3104	68.9612	798	726.857
97900	2	GH3	Randers	digester	0	206035	1	GH3	Fredericia	digester	41.5118	60.223	799	576.63
223330	1	GH3	Randers	digester	6.96702e-89	790780	2	GH3	Fredericia	digester	47.1947	63.3663	302	283.108
107050	1	GH3	Randers	digester	0	113480	2	GH3	Fredericia	digester	60.0601	78.5285	662	813.913
430160	1	GH3	Randers	digester	1.3765e-68	752260	1	GH3	Fredericia	digester	48.0349	64.1921	223	217.238
357070	2	GH3	Randers	digester	7.89746e-65	568760	1	GH3	Fredericia	digester	100	100	122	211.846
111320	1	GH3	Randers	digester	0	788070	1	GH3	Fredericia	digester	72.3769	87.5803	465	713.375
141120	1	GH3	Randers	digester	3.55394e-126	149585	1	GH3	Fredericia	digester	35.8025	52.1262	694	394.43
677790	1	GH3	Randers	digester	0.000758064	506370	2	GH2	Fredericia	digester	27.5	50	110	40.817
98460	1	GH3	Randers	digester	0	232995	1	GH3	Fredericia	digester	38.2445	60.0836	932	681.019
52245	1	GH3	Randers	digester	0	618695	2	GH3	Fredericia	digester	57.1734	72.3769	449	531.561
76785	1	GH3	Randers	digester	6.73397e-149	701970	1	GH3	Fredericia	digester	35.4756	54.1131	745	456.062
243635	1	GH3	Randers	digester	0	929665	1	GH3	Fredericia	digester	50.4965	67.6596	698	696.812
309715	1	GH3	Randers	digester	0	7175	1	GH3	Fredericia	digester	51.4754	66.7213	560	632.484
464340	2	GH3	Randers	digester	5.56406e-137	533195	2	GH3	Fredericia	digester	41.9301	59.5674	581	416.001
57295	2	GH3	Randers	digester	1.37268e-66	82960	1	GH3	Fredericia	digester	43.4307	63.8686	263	223.402
615590	1	GH3	Randers	digester	3.18802e-36	243460	2	GH3	Fredericia	digester	28.4779	42.8805	518	142.51
340795	1	GH3	Randers	digester	0	701970	1	GH3	Fredericia	digester	42.5422	62.2568	752	600.127
43530	2	GH3	Randers	digester	1.66989e-179	929940	1	GH3	Fredericia	digester	83.0986	91.1972	284	511.916
214100	2	GH3	Randers	digester	1.09501e-55	899885	2	GH3	Fredericia	digester	60.5096	68.7898	155	187.578
116720	1	GH3	Randers	digester	7.02158e-132	232995	1	GH3	Fredericia	digester	36.532	60.101	587	412.92
722220	1	GH3	Randers	digester	0	898880	1	GH3	Fredericia	digester	97.6744	98.2558	344	688.723
430155	1	GH3	Randers	digester	2.26765e-128	618695	2	GH3	Fredericia	digester	66.3082	80.2867	278	377.481
415030	1	GH3	Randers	digester	3.09214e-78	788070	1	GH3	Fredericia	digester	86.8217	94.5736	129	241.506
148470	2	GH3	Randers	digester	0	349770	2	GH3	Fredericia	digester	49.8452	66.0991	622	629.787
22480	1	GH3	Randers	digester	0	7175	1	GH3	Fredericia	digester	52.1687	66.6265	773	817.379
253800	2	GH3	Randers	digester	6.56977e-51	855220	2	GH3	Fredericia	digester	69.6429	79.4643	112	169.088
280220	2	GH3	Randers	digester	1.66407e-135	618695	2	GH3	Fredericia	digester	66.426	80.1444	276	395.201
176685	2	GH3	Randers	digester	5.98363e-33	232995	1	GH3	Fredericia	digester	48.2759	68.1034	116	121.324
223390	1	GH3	Randers	digester	1.11512e-99	790780	2	GH3	Fredericia	digester	58.3012	72.2008	258	309.686
299710	1	GH3	Randers	digester	2.72042e-97	600955	2	GH3	Fredericia	digester	46.5409	61.9497	316	293.508
244290	2	GH3	Randers	digester	1.12755e-71	752260	1	GH3	Fredericia	digester	50.8772	67.9825	223	229.565
501275	2	GH3	Randers	digester	1.33588e-64	701970	1	GH3	Fredericia	digester	44.8819	59.4488	254	218.009
52025	1	GH3	Randers	digester	4.96828e-128	149585	1	GH3	Fredericia	digester	37.0678	52.2822	699	398.667
365400	2	GH3	Randers	digester	0	7175	1	GH3	Fredericia	digester	50.7962	67.0382	578	650.588
328840	2	GH3	Randers	digester	1.2122e-105	908390	1	GH3	Fredericia	digester	45.584	65.812	349	325.479
47860	1	GH3	Randers	digester	0	932190	1	GH3	Fredericia	digester	51.1656	67.2393	814	805.438
249410	1	GH3	Randers	digester	7.25654e-17	618695	2	GH3	Fredericia	digester	68	78	49	73.559
19005	1	GH3	Randers	digester	0	855220	2	GH3	Fredericia	digester	52.7629	68.4492	544	591.652
228330	2	GH3	Randers	digester	9.53474e-35	547075	2	GH3	Fredericia	digester	43.1655	69.0647	138	128.257
132335	1	GH3	Randers	digester	0	533195	2	GH3	Fredericia	digester	54.8501	70.194	561	600.127
601395	2	GH3	Randers	digester	5.40422e-105	701970	1	GH3	Fredericia	digester	43.75	61.5385	415	329.331
115140	1	GH3	Randers	digester	1.33021e-135	349770	2	GH3	Fredericia	digester	41.4075	59.0835	606	416.001
439870	1	GH3	Randers	digester	2.89643e-67	400485	1	GH3	Fredericia	digester	38.3234	53.5928	331	218.779
100705	1	GH3	Randers	digester	0	681295	1	GH3	Fredericia	digester	62.3824	78.2915	1265	1669.83
633660	2	GH3	Randers	digester	2.60302e-61	727090	1	GH3	Fredericia	digester	45.6349	54.7619	252	199.134
422390	2	GH3	Randers	digester	4.58063e-22	613800	1	GH3	Fredericia	digester	32.9545	45.4545	172	93.2041
666270	1	GH3	Randers	digester	2.73633e-175	634385	1	GH3	Fredericia	digester	41.9009	58.6345	725	523.857
133890	1	GH3	Randers	digester	0	243755	1	GH3	Fredericia	digester	62.3282	77.4454	1234	1584.7
472685	1	GH3	Randers	digester	3.84347e-80	568760	1	GH3	Fredericia	digester	69.1176	75.9804	202	253.447
328915	2	GH3	Randers	digester	0	533195	2	GH3	Fredericia	digester	55.2028	69.8413	561	599.356
598820	1	GH3	Randers	digester	0	701970	1	GH3	Fredericia	digester	52.3677	73.5376	718	742.651
278895	2	GH3	Randers	digester	0	788070	1	GH3	Fredericia	digester	72.1757	86.4017	476	719.539
43525	2	GH3	Randers	digester	2.78555e-178	932190	1	GH3	Fredericia	digester	47.5945	65.6357	572	528.865
77810	2	GH3	Randers	digester	1.08859e-57	831845	2	GH3	Fredericia	digester	39.4578	52.7108	300	194.512
64315	2	GH30	Randers	digester	1.95229e-28	575475	1	GH30	Fredericia	digester	40.4959	58.6777	121	107.457
270840	2	GH30	Randers	digester	3.1794e-15	879660	1	GH30	Fredericia	digester	26.738	47.5936	186	75.0998
30425	1	GH30	Randers	digester	1.46577e-53	516810	1	GH30	Fredericia	digester	30.5177	50.9537	356	186.037
64305	2	GH30	Randers	digester	2.87678e-87	575475	1	GH30	Fredericia	digester	38.8102	58.9235	346	274.248
340875	1	GH30	Randers	digester	3.82887e-105	516810	1	GH30	Fredericia	digester	38.4134	55.9499	468	323.939
137980	1	GH30	Randers	digester	1.75004e-104	516810	1	GH30	Fredericia	digester	36.747	55.8233	487	322.398
435715	1	GH30	Randers	digester	7.59647e-95	516810	1	GH30	Fredericia	digester	38.1166	57.3991	438	298.516
738745	1	GH30	Randers	digester	1.83626e-94	516810	1	GH30	Fredericia	digester	38.6313	55.4084	445	296.59
26165	1	GH30	Randers	digester	6.45184e-116	575475	1	GH30	Fredericia	digester	41.5677	58.6698	414	350.517
22315	1	GH30	Randers	digester	2.15956e-99	516810	1	GH30	Fredericia	digester	37.6238	54.2574	493	309.301
152200	1	GH30	Randers	digester	7.01035e-60	516810	1	GH30	Fredericia	digester	34.7578	53.5613	340	201.06
57315	2	GH30	Randers	digester	2.4364e-100	516810	1	GH30	Fredericia	digester	36.9072	54.8454	473	311.997
181325	1	GH31	Randers	digester	4.14392e-102	346135	1	GH31	Fredericia	digester	35.9768	54.9323	516	328.561
4945	1	GH31	Randers	digester	0	379635	1	GH31	Fredericia	digester	64.1961	77.081	876	1174.84
415055	1	GH31	Randers	digester	0	106405	2	GH31	Fredericia	digester	69.3367	82.2278	793	1176.77
435705	1	GH31	Randers	digester	0	379635	1	GH31	Fredericia	digester	64.3777	77.5751	932	1267.29
417025	2	GH31	Randers	digester	9.52396e-114	602120	2	GH31	Fredericia	digester	60.2273	73.1061	260	332.798
473335	2	GH31	Randers	digester	6.03519e-88	504120	2	GH31	Fredericia	digester	39.4256	59.53	378	286.189
678655	1	GH31	Randers	digester	0	45980	1	GH31	Fredericia	digester	46.1431	60.8696	688	650.203
176985	1	GH31	Randers	digester	8.21662e-109	464855	2	GH31	Fredericia	digester	39.5492	55.7377	455	355.91
206465	2	GH31	Randers	digester	0	146865	1	GH31	Fredericia	digester	62.8806	75.5269	848	1101.27
133790	2	GH31	Randers	digester	6.56374e-141	145300	1	GH31	Fredericia	digester	47.8261	63.8444	435	425.631
355730	2	GH31	Randers	digester	0	106405	2	GH31	Fredericia	digester	88.0775	94.1878	671	1238.79
39675	2	GH31	Randers	digester	3.58235e-42	379635	1	GH31	Fredericia	digester	87.1429	95.7143	70	148.673
51495	1	GH31	Randers	digester	0	106405	2	GH31	Fredericia	digester	71.0723	84.5387	797	1196.42
146390	2	GH31	Randers	digester	7.73812e-93	45980	1	GH31	Fredericia	digester	60.4348	69.5652	225	290.812
64770	1	GH31	Randers	digester	2.01342e-79	436530	1	GH31	Fredericia	digester	31.4092	48.7267	568	273.478
7110	1	GH31	Randers	digester	3.50854e-121	436530	1	GH31	Fredericia	digester	37.6471	54.1176	589	383.645
340055	1	GH31	Randers	digester	0	379635	1	GH31	Fredericia	digester	51.8757	67.3098	931	998.423
187035	1	GH31	Randers	digester	0	379635	1	GH31	Fredericia	digester	57.3394	72.0183	653	791.186
17705	1	GH31	Randers	digester	0	899620	1	GH31	Fredericia	digester	45.5521	61.3497	647	553.132
260865	1	GH31	Randers	digester	0	379635	1	GH31	Fredericia	digester	62.3477	75.969	902	1179.08
360875	2	GH31	Randers	digester	6.72095e-134	602120	2	GH31	Fredericia	digester	62.1908	74.2049	283	385.956
567510	1	GH31	Randers	digester	5.73459e-148	379635	1	GH31	Fredericia	digester	48.0249	65.0728	475	449.514
438485	1	GH31	Randers	digester	0	145300	1	GH31	Fredericia	digester	39.1599	56.6396	730	553.903
473840	2	GH31	Randers	digester	1.25469e-116	45980	1	GH31	Fredericia	digester	54.6012	67.4847	326	357.836
133185	2	GH31	Randers	digester	6.51794e-78	45980	1	GH31	Fredericia	digester	54.5455	66.2338	231	251.521
149000	1	GH31	Randers	digester	1.23791e-92	146865	1	GH31	Fredericia	digester	62.1005	75.3425	219	291.967
659480	1	GH31	Randers	digester	0	379635	1	GH31	Fredericia	digester	83.9437	84.2254	355	595.89
240410	1	GH31	Randers	digester	8.20514e-75	379635	1	GH31	Fredericia	digester	81.6794	93.8931	131	239.195
133800	2	GH31	Randers	digester	5.09984e-111	145300	1	GH31	Fredericia	digester	54.6926	70.5502	307	343.199
132840	1	GH31	Randers	digester	1.08313e-120	145300	1	GH31	Fredericia	digester	33.5897	49.1026	751	385.185
89965	2	GH31	Randers	digester	1.5988e-144	123460	1	GH31	Fredericia	digester	44.5378	65.5462	465	439.113
331605	2	GH31	Randers	digester	0	45980	1	GH31	Fredericia	digester	57.672	70.7231	566	672.159
252890	2	GH31	Randers	digester	4.26911e-173	145300	1	GH31	Fredericia	digester	46.3504	64.5985	539	514.612
438540	2	GH31	Randers	digester	0	379635	1	GH31	Fredericia	digester	56.2745	69.6078	509	575.859
528750	1	GH31	Randers	digester	0	45980	1	GH31	Fredericia	digester	50.1906	67.2173	787	814.683
567320	2	GH32	Randers	digester	8.25804e-30	255415	2	GH32	Fredericia	digester	82.2581	88.7097	62	110.538
230465	1	GH32	Randers	digester	1.31133e-149	103965	1	GH32	Fredericia	digester	63.9871	79.7428	310	440.654
268670	1	GH32	Randers	digester	1.0623e-67	706805	2	GH32	Fredericia	digester	51.4706	70.098	202	214.157
660205	1	GH32	Randers	digester	2.49961e-146	255415	2	GH32	Fredericia	digester	50.9514	62.1564	459	438.728
690135	1	GH33	Randers	digester	0	640960	1	GH33	Fredericia	digester	73.2591	82.7298	354	544.658
379450	1	GH33	Randers	digester	1.19235e-47	895995	1	GH33	Fredericia	digester	45.4106	56.0386	207	166.392
329000	2	GH33	Randers	digester	2.04692e-171	640960	1	GH33	Fredericia	digester	93.5743	96.3855	249	485.723
712270	2	GH33	Randers	digester	1.43734e-23	251480	2	GH33	Fredericia	digester	35.6164	45.6621	204	93.9745
688110	2	GH33	Randers	digester	6.73533e-29	645860	1	GH33	Fredericia	digester	45.7143	60.7143	130	115.931
704355	2	GH33	Randers	digester	3.44391e-20	706475	1	GH33	Fredericia	digester	34.4828	45.977	154	84.7297
690285	1	GH33	Randers	digester	3.47059e-34	877590	1	GH33	Fredericia	digester	37.6884	55.7789	194	132.88
606905	1	GH33	Randers	digester	3.68347e-86	94025	2	GH33	Fredericia	digester	49.8246	63.8596	284	271.937
464160	2	GH33	Randers	digester	2.73577e-11	168815	2	GH33	Fredericia	digester	40.9836	49.1803	115	63.1586
592975	2	GH33	Randers	digester	2.05662e-26	895995	1	GH33	Fredericia	digester	35.6164	45.6621	184	105.531
505620	1	GH33	Randers	digester	1.05986e-67	938680	1	GH33	Fredericia	digester	59.0164	72.1311	182	222.246
720165	2	GH33	Randers	digester	6.33221e-24	85225	2	GH33	Fredericia	digester	34.3396	45.283	229	97.0561
26185	1	GH33	Randers	digester	0	94025	2	GH33	Fredericia	digester	54.3956	69.0476	544	597.816
672830	1	GH33	Randers	digester	1.20468e-80	70690	2	GH33	Fredericia	digester	57.9186	66.0633	221	252.677
243335	2	GH33	Randers	digester	3.98569e-48	895995	1	GH33	Fredericia	digester	42.1875	53.5156	251	166.392
524070	2	GH33	Randers	digester	4.49674e-43	895995	1	GH33	Fredericia	digester	43.299	57.732	189	147.902
623465	1	GH33	Randers	digester	7.45316e-42	513525	2	GH33	Fredericia	digester	36.4706	51.3725	249	144.05
86000	2	GH33	Randers	digester	3.01472e-36	44555	2	GH33	Fredericia	digester	40.8257	53.211	215	134.806
42485	1	GH33	Randers	digester	1.21431e-19	907080	2	GH33	Fredericia	digester	27.3684	42.8044	599	91.6633
45390	2	GH33	Randers	digester	9.71933e-86	532120	2	GH33	Fredericia	digester	54.2373	70.7627	228	271.166
622275	2	GH33	Randers	digester	0.748071	707395	2	GH33	Fredericia	digester	40	60	35	28.8758
595520	1	GH33	Randers	digester	1.95488e-53	94025	2	GH33	Fredericia	digester	37.4582	52.8428	291	183.726
237230	1	GH33	Randers	digester	7.76591e-113	13405	1	GH33	Fredericia	digester	53.2308	68	311	338.576
283985	2	GH33	Randers	digester	8.84947e-40	168815	2	GH33	Fredericia	digester	44.9057	53.2075	247	144.821
423765	1	GH33	Randers	digester	3.81749e-36	895995	1	GH33	Fredericia	digester	38.4279	52.4017	226	135.576
173145	2	GH33	Randers	digester	6.06809e-46	168815	2	GH33	Fredericia	digester	41.9708	49.2701	257	167.933
541800	2	GH33	Randers	digester	1.91144e-106	863340	1	GH33	Fredericia	digester	55.7823	68.7075	289	318.546
503045	2	GH33	Randers	digester	5.48813e-42	895995	1	GH33	Fredericia	digester	39.0041	51.8672	232	145.591
404645	1	GH33	Randers	digester	2.55575e-21	645860	1	GH33	Fredericia	digester	35.6481	46.2963	175	92.0485
41380	2	GH33	Randers	digester	6.58039e-34	645860	1	GH33	Fredericia	digester	33.2344	44.8071	268	137.117
417670	1	GH33	Randers	digester	1.31655e-104	384545	2	GH33	Fredericia	digester	67.1498	80.6763	207	303.908
657535	1	GH33	Randers	digester	3.56122e-16	616525	2	GH33	Fredericia	digester	44.086	56.9892	92	70.8626
461990	1	GH33	Randers	digester	6.94311e-37	645860	1	GH33	Fredericia	digester	35.3659	46.0366	261	144.05
366465	2	GH33	Randers	digester	1.42086e-37	645860	1	GH33	Fredericia	digester	34.0974	43.8395	276	148.288
68850	2	GH33	Randers	digester	2.37314e-19	907080	2	GH33	Fredericia	digester	25.3314	39.2216	606	92.0485
597700	2	GH33	Randers	digester	1.00399e-49	84650	1	GH33	Fredericia	digester	38.4892	52.1583	275	171.014
317535	2	GH33	Randers	digester	1.85661e-37	645860	1	GH33	Fredericia	digester	34.3195	45.858	263	143.28
562475	2	GH33	Randers	digester	1.28187e-32	409105	2	GH33	Fredericia	digester	35.4717	47.1698	252	128.257
623995	2	GH33	Randers	digester	1.48131e-10	645860	1	GH33	Fredericia	digester	36.3014	43.8356	111	56.6102
344580	1	GH33	Randers	digester	0	640960	1	GH33	Fredericia	digester	72.9897	82.8866	478	711.064
39520	2	GH33	Randers	digester	1.15942e-32	645860	1	GH33	Fredericia	digester	32.2684	40.5751	240	130.568
607150	2	GH33	Randers	digester	2.26578e-82	717485	1	GH33	Fredericia	digester	57.3913	68.6957	217	255.758
706405	1	GH33	Randers	digester	6.46055e-16	907080	2	GH33	Fredericia	digester	30.3571	47.3214	314	77.7962
416395	1	GH33	Randers	digester	3.18845e-45	869845	1	GH33	Fredericia	digester	48.8636	56.8182	174	153.68
365535	2	GH33	Randers	digester	6.32134e-56	895995	1	GH33	Fredericia	digester	44.7876	54.8263	249	187.578
535195	1	GH33	Randers	digester	4.11956e-36	532120	2	GH33	Fredericia	digester	37.766	56.383	170	130.954
725335	2	GH33	Randers	digester	1.08214e-30	522485	2	GH33	Fredericia	digester	36.5385	49.0385	188	117.472
292660	2	GH33	Randers	digester	2.10548e-114	717485	1	GH33	Fredericia	digester	56.7976	67.6737	328	339.732
295160	1	GH33	Randers	digester	8.01119e-61	87940	1	GH33	Fredericia	digester	59.7484	72.956	158	201.06
744120	1	GH33	Randers	digester	0	494145	1	GH33	Fredericia	digester	75.4941	87.5494	506	841.647
612415	1	GH33	Randers	digester	3.58855e-53	532120	2	GH33	Fredericia	digester	41.3793	57.4713	250	192.586
28015	1	GH33	Randers	digester	0	640960	1	GH33	Fredericia	digester	71.8833	81.9629	372	546.969
518485	2	GH33	Randers	digester	1.12992e-28	645860	1	GH33	Fredericia	digester	35.274	46.9178	274	121.324
624050	2	GH33	Randers	digester	5.54783e-24	645860	1	GH33	Fredericia	digester	31.3793	43.7931	226	102.834
388600	2	GH33	Randers	digester	4.74037e-18	168815	2	GH33	Fredericia	digester	38.1944	47.9167	132	79.337
31060	1	GH33	Randers	digester	0	94025	2	GH33	Fredericia	digester	56.3353	69.7856	513	581.252
176650	1	GH33	Randers	digester	2.45893e-84	863340	1	GH33	Fredericia	digester	51.6556	63.5762	296	281.952
389960	2	GH33	Randers	digester	7.08364e-08	489295	1	GH33	Fredericia	digester	27.381	37.5	107	49.2914
17455	1	GH33	Randers	digester	3.92361e-129	489295	1	GH33	Fredericia	digester	53.2033	69.3593	354	377.867
498455	2	GH33	Randers	digester	2.13121e-47	168815	2	GH33	Fredericia	digester	44.8133	56.4315	232	169.859
232970	2	GH33	Randers	digester	3.01252e-30	532120	2	GH33	Fredericia	digester	60.6742	75.2809	88	118.242
22775	2	GH33	Randers	digester	1.01648e-94	863340	1	GH33	Fredericia	digester	55.9184	73.0612	234	288.886
523785	2	GH33	Randers	digester	2.5711e-39	532120	2	GH33	Fredericia	digester	37.247	51.0121	217	142.124
717485	2	GH33	Randers	digester	1.47558e-155	640960	1	GH33	Fredericia	digester	91.8803	93.1624	234	443.736
277370	1	GH33	Randers	digester	2.28996e-39	168815	2	GH33	Fredericia	digester	38.4615	48.0769	238	147.902
249915	1	GH33	Randers	digester	2.08129e-52	418570	1	GH33	Fredericia	digester	75.2294	82.5688	109	172.17
663580	2	GH33	Randers	digester	1.38617e-29	251490	2	GH33	Fredericia	digester	34.8592	47.1831	268	114.775
739640	1	GH33	Randers	digester	7.43465e-45	360565	2	GH33	Fredericia	digester	45.5556	54.4444	180	152.91
85915	1	GH33	Randers	digester	0	494145	1	GH33	Fredericia	digester	62.1514	74.502	501	645.195
199985	1	GH33	Randers	digester	0	494145	1	GH33	Fredericia	digester	77.4848	87.2211	493	803.897
74725	1	GH33	Randers	digester	2.44645e-46	895995	1	GH33	Fredericia	digester	39.0805	51.341	252	160.999
232115	1	GH33	Randers	digester	1.13906e-81	743920	2	GH33	Fredericia	digester	52.4793	64.4628	242	252.677
263530	1	GH33	Randers	digester	4.5624e-106	494145	1	GH33	Fredericia	digester	65.4008	77.2152	237	317.005
184950	2	GH33	Randers	digester	7.18439e-164	494145	1	GH33	Fredericia	digester	99.5495	100	222	466.848
389945	2	GH33	Randers	digester	5.84742e-08	239470	1	GH33	Fredericia	digester	30.9524	46.8254	144	48.1358
18565	1	GH33	Randers	digester	0	636340	1	GH33	Fredericia	digester	74.25	84.75	400	628.246
513630	1	GH33	Randers	digester	8.46725e-108	869845	1	GH33	Fredericia	digester	44.7552	58.042	427	337.421
604620	1	GH33	Randers	digester	1.60306e-101	489295	1	GH33	Fredericia	digester	48.9297	61.4679	326	305.064
633910	1	GH33	Randers	digester	5.68093e-39	168815	2	GH33	Fredericia	digester	38.4	52.4	236	144.436
356485	1	GH33	Randers	digester	5.24904e-97	938680	1	GH33	Fredericia	digester	59.0164	75	242	298.516
465155	2	GH33	Randers	digester	1.47506e-51	532120	2	GH33	Fredericia	digester	45.0704	58.6854	194	175.252
100615	1	GH33	Randers	digester	0	494145	1	GH33	Fredericia	digester	59.5918	72.6531	490	622.854
241940	1	GH33	Randers	digester	4.06793e-16	645860	1	GH33	Fredericia	digester	40.5063	50.3497	135	79.337
442155	1	GH33	Randers	digester	1.43362e-87	869845	1	GH33	Fredericia	digester	40.6032	55.6845	428	281.952
163735	2	GH33	Randers	digester	1.23217e-71	869845	1	GH33	Fredericia	digester	47.6534	60.2888	274	238.81
146940	2	GH33	Randers	digester	0	640960	1	GH33	Fredericia	digester	87.1345	93.5673	342	628.246
247545	2	GH33	Randers	digester	4.37156e-106	869845	1	GH33	Fredericia	digester	49.2447	61.9335	331	319.701
182565	2	GH33	Randers	digester	1.62352e-50	907080	2	GH33	Fredericia	digester	30.0654	47.0588	638	190.274
135250	2	GH35	Randers	digester	2.19085e-26	244990	1	GH35	Fredericia	digester	33.3333	53.0055	168	110.923
137955	1	GH35	Randers	digester	1.42096e-157	244990	1	GH35	Fredericia	digester	70.3448	84.4828	290	457.603
341010	1	GH35	Randers	digester	0	244990	1	GH35	Fredericia	digester	69.6918	82.5342	584	889.797
562840	1	GH35	Randers	digester	9.38547e-149	244990	1	GH35	Fredericia	digester	43.7716	59.1696	570	446.047
13045	1	GH35	Randers	digester	0	244990	1	GH35	Fredericia	digester	56.7708	71.875	575	694.501
290970	1	GH35	Randers	digester	5.15218e-97	244990	1	GH35	Fredericia	digester	53.1987	69.697	292	299.671
181035	1	GH35	Randers	digester	5.72061e-08	483935	2	GH35	Fredericia	digester	27.1429	41.9048	191	53.1434
738730	1	GH35	Randers	digester		not available
289415	2	GH35	Randers	digester	0	244990	1	GH35	Fredericia	digester	100	100	319	567.385
22205	1	GH35	Randers	digester	0.000168787	94105	2	GH35	Fredericia	digester	22.2826	42.3913	168	41.9726
153650	2	GH36	Randers	digester	2.5082e-43	375745	2	GH36	Fredericia	digester	28.8889	44.9383	393	156.377
335235	1	GH36	Randers	digester	0	12395	2	GH36	Fredericia	digester	52.5588	68.8797	717	754.207
115440	1	GH36	Randers	digester	1.54988e-18	295050	1	GH36	Fredericia	digester	32.7381	49.4048	166	83.1889
335115	1	GH36	Randers	digester	0	763545	1	GH36	Fredericia	digester	51.2821	69.0883	695	746.117
151380	2	GH36	Randers	digester	0	121840	1	GH36	Fredericia	digester	44.7077	63.8231	629	566.229
244005	2	GH36	Randers	digester	9.53467e-45	375745	2	GH36	Fredericia	digester	31.7901	47.8395	313	162.54
235795	1	GH36	Randers	digester	1.12998e-05	375745	2	GH36	Fredericia	digester	27.6074	42.3313	151	45.4394
475325	2	GH36	Randers	digester	3.55462e-40	295050	1	GH36	Fredericia	digester	29.976	45.0839	385	150.599
507535	1	GH36	Randers	digester	4.13144e-54	375745	2	GH36	Fredericia	digester	37.5	53.4091	261	189.889
521740	1	GH36	Randers	digester	0	763545	1	GH36	Fredericia	digester	98.4848	99.2424	264	551.977
535715	2	GH36	Randers	digester	1.42039e-162	494970	1	GH36	Fredericia	digester	60.1064	74.2021	376	479.559
657260	1	GH36	Randers	digester	9.92715e-22	375745	2	GH36	Fredericia	digester	31.4685	49.6503	143	88.9669
135025	1	GH36	Randers	digester	4.32272e-50	295050	1	GH36	Fredericia	digester	31.5978	47.3968	517	183.726
440430	2	GH36	Randers	digester	0.000827811	680375	1	GH36	Fredericia	digester	30.2632	48.6842	76	37.7354
652155	1	GH36	Randers	digester	8.54426e-51	295050	1	GH36	Fredericia	digester	37.013	50.3247	290	186.808
287190	1	GH36	Randers	digester	3.76283e-48	295050	1	GH36	Fredericia	digester	29.5745	47.6596	434	178.333
219755	2	GH38	Randers	digester	1.74709e-66	269870	2	GH38	Fredericia	digester	45.6432	60.166	239	233.032
180460	2	GH38	Randers	digester	8.45416e-146	269870	2	GH38	Fredericia	digester	43.6464	61.8785	537	447.588
338140	2	GH38	Randers	digester	2.81476e-67	934240	1	GH38	Fredericia	digester	31.4516	45.3629	476	231.491
529400	1	GH38	Randers	digester	1.59317e-117	481205	1	GH38	Fredericia	digester	39.5082	54.2623	594	380.948
578825	1	GH38	Randers	digester	1.15556e-92	887475	2	GH38	Fredericia	digester	69.5652	82.6087	225	288.5
604180	2	GH38	Randers	digester	2.03639e-57	736585	1	GH38	Fredericia	digester	51.9802	65.8416	202	195.282
376365	2	GH38	Randers	digester	3.25573e-72	736585	1	GH38	Fredericia	digester	65.4088	81.761	159	236.884
701610	2	GH38	Randers	digester	3.47638e-50	951290	2	GH38	Fredericia	digester	61.1111	76.9841	126	170.629
678650	1	GH38	Randers	digester	9.89681e-156	742585	2	GH38	Fredericia	digester	40.3423	55.6235	787	481.1
545350	1	GH38	Randers	digester	0	771265	1	GH38	Fredericia	digester	48.2075	63.5849	1033	921.383
546060	1	GH38	Randers	digester	0	387600	1	GH38	Fredericia	digester	41.8854	58.5919	804	622.083
546080	1	GH38	Randers	digester	0	771265	1	GH38	Fredericia	digester	44.5355	57.8324	1040	828.935
175655	2	GH38	Randers	digester	0	269870	2	GH38	Fredericia	digester	46.4474	63.9474	755	722.235
90515	2	GH38	Randers	digester	0	269870	2	GH38	Fredericia	digester	41.866	61.244	826	699.123
247495	2	GH38	Randers	digester	0	387600	1	GH38	Fredericia	digester	37.439	55.9756	798	563.918
218545	2	GH38	Randers	digester	3.18673e-137	956515	1	GH38	Fredericia	digester	33.8428	49.6725	867	432.565
123865	2	GH38	Randers	digester	4.78846e-84	483105	1	GH38	Fredericia	digester	39.6947	56.743	390	273.863
226680	2	GH38	Randers	digester	0	168190	1	GH38	Fredericia	digester	36.6089	55.5877	986	681.019
465115	2	GH38	Randers	digester	1.10331e-32	912285	2	GH38	Fredericia	digester	61.7284	82.716	81	111.694
26610	2	GH38	Randers	digester	1.35992e-92	934240	1	GH38	Fredericia	digester	31.768	46.8232	695	308.531
49645	2	GH38	Randers	digester	5.45288e-172	393725	1	GH38	Fredericia	digester	68.6747	80.7229	332	504.982
313815	2	GH39	Randers	digester	1.2742e-31	628675	2	GH39	Fredericia	digester	56.4815	67.5926	108	113.62
737255	2	GH39	Randers	digester	0.00191678	305840	1	GH42	Fredericia	digester	37.1429	60	35	36.1946
105430	2	GH39	Randers	digester	2.45543e-130	787385	1	GH39	Fredericia	digester	60.9329	73.4694	338	379.793
90655	2	GH39	Randers	digester	4.56824e-134	787385	1	GH39	Fredericia	digester	60.8696	71.3043	341	389.423
463585	2	GH39	Randers	digester	8.73573e-96	628675	2	GH39	Fredericia	digester	50.8621	64.0805	342	307.76
377550	1	GH39	Randers	digester	9.72243e-87	396930	2	GH39	Fredericia	digester	47.6341	61.5142	315	276.174
317215	1	GH39	Randers	digester	7.94587e-43	778275	1	GH39	Fredericia	digester	28.1596	43.0155	391	159.073
649665	2	GH39	Randers	digester	2.20398e-06	778275	1	GH39	Fredericia	digester	24.0437	41.5301	178	46.595
500255	2	GH39	Randers	digester	3.51847e-88	787385	1	GH39	Fredericia	digester	70.4918	82.5137	183	266.544
515890	1	GH39	Randers	digester	3.18108e-91	628675	2	GH39	Fredericia	digester	53.4483	65.5172	342	295.434
407455	1	GH4	Randers	digester	1.15537e-178	45840	1	GH4	Fredericia	digester	59.6737	74.359	429	508.449
64730	1	GH4	Randers	digester	0	290005	2	GH4	Fredericia	digester	55.8442	69.9134	455	532.717
331825	1	GH4	Randers	digester	5.01069e-111	732225	1	GH4	Fredericia	digester	41.6873	62.531	401	335.109
281590	2	GH4	Randers	digester	0	23305	2	GH4	Fredericia	digester	67.9487	78.9744	390	567.77
626245	1	GH4	Randers	digester	4.47691e-164	178015	1	GH4	Fredericia	digester	57.4468	73.5225	422	475.322
638170	1	GH4	Randers	digester	1.73749e-101	570415	1	GH4	Fredericia	digester	41.3953	58.1395	421	311.612
396925	1	GH4	Randers	digester	3.94808e-91	164110	1	GH4	Fredericia	digester	37.9237	56.9915	467	286.189
205410	2	GH4	Randers	digester	1.80307e-75	918890	2	GH4	Fredericia	digester	66.474	78.6127	173	234.187
650180	1	GH4	Randers	digester	3.40398e-110	732225	1	GH4	Fredericia	digester	42.6799	62.0347	401	333.569
671485	2	GH4	Randers	digester	3.7351e-33	264910	2	GH4	Fredericia	digester	79.6875	89.0625	64	119.398
87910	2	GH4	Randers	digester	9.47505e-170	178015	1	GH4	Fredericia	digester	59.3301	75.8373	417	491.886
498225	1	GH4	Randers	digester	1.1181e-29	671290	2	GH4	Fredericia	digester	41.0596	54.3046	151	109.768
293500	2	GH4	Randers	digester	6.22378e-48	489080	2	GH4	Fredericia	digester	38.1579	56.1404	226	165.236
623635	1	GH4	Randers	digester	1.49401e-45	324290	2	GH4	Fredericia	digester	28.9003	47.3146	365	163.31
20355	2	GH4	Randers	digester	4.12896e-172	45840	1	GH4	Fredericia	digester	55.6373	74.2647	397	490.73
464875	1	GH4	Randers	digester	2.95102e-74	45840	1	GH4	Fredericia	digester	43.8356	59.9315	288	236.884
371700	2	GH4	Randers	digester	1.02033e-152	45840	1	GH4	Fredericia	digester	54.4811	70.9906	424	443.351
449685	1	GH4	Randers	digester	2.95206e-112	804115	2	GH4	Fredericia	digester	63.745	75.2988	239	330.487
600760	2	GH4	Randers	digester	4.95071e-145	59450	2	GH4	Fredericia	digester	82.5	91.25	240	415.616
183795	1	GH42	Randers	digester	1.62727e-72	54265	2	GH42	Fredericia	digester	29.5691	44.4279	641	248.44
619355	2	GH42	Randers	digester	5.48996e-79	54265	2	GH42	Fredericia	digester	38.253	57.5301	324	256.529
286665	2	GH42	Randers	digester	3.50893e-38	517930	2	GH42	Fredericia	digester	25.5981	43.7799	412	144.436
140240	1	GH42	Randers	digester	1.09978e-86	54265	2	GH42	Fredericia	digester	29.1233	47.1025	643	286.574
360000	1	GH43	Randers	digester	1.32804e-151	533035	2	GH43	Fredericia	digester	47.8814	65.0424	469	446.047
51695	1	GH43	Randers	digester	0	746700	2	GH43	Fredericia	digester	71.3666	83.0803	459	706.827
58495	2	GH43	Randers	digester	3.28481e-165	736055	1	GH43	Fredericia	digester	49.6154	64.4231	509	484.952
349180	2	GH43	Randers	digester	1.94018e-83	881375	1	GH43	Fredericia	digester	99.2	99.2	125	254.603
320335	1	GH43	Randers	digester	4.13931e-146	206040	1	GH43	Fredericia	digester	74.4186	85.2713	258	417.157
687195	1	GH43	Randers	digester	6.33078e-142	533035	2	GH43	Fredericia	digester	47.2527	60.8791	454	421.779
416860	1	GH43	Randers	digester	4.28921e-35	235	2	GH43	Fredericia	digester	65.1685	75.2809	87	123.25
737880	1	GH43	Randers	digester	7.3633e-73	322625	2	GH43	Fredericia	digester	44.3662	58.0986	270	228.024
455050	2	GH43	Randers	digester	1.7051e-31	685670	1	GH5	Fredericia	digester	36.2069	54.3103	203	123.25
542825	1	GH43	Randers	digester	0	615035	1	GH43	Fredericia	digester	77.518	85.0719	556	885.945
76890	1	GH43	Randers	digester	0	459845	2	GH43	Fredericia	digester	62.5743	76.0396	505	656.751
473125	1	GH43	Randers	digester	1.78036e-85	243750	1	GH43	Fredericia	digester	67.5532	77.6596	188	271.552
503755	1	GH43	Randers	digester	0	243750	1	GH43	Fredericia	digester	70.9402	82.4786	702	1057.74
317765	1	GH43	Randers	digester	0	540690	2	GH43	Fredericia	digester	65.7754	79.4118	374	521.546
451120	1	GH43	Randers	digester	0	524935	2	GH43	Fredericia	digester	70.936	82.0197	406	567.77
26920	1	GH43	Randers	digester	1.78808e-149	785350	1	GH43	Fredericia	digester	65.1613	77.0968	310	431.024
359950	1	GH43	Randers	digester	9.76035e-59	881375	1	GH43	Fredericia	digester	71.9008	85.124	121	190.274
193515	1	GH43	Randers	digester	2.73879e-135	361350	2	GH43	Fredericia	digester	57.3668	76.1755	319	402.905
22200	1	GH43	Randers	digester	1.57218e-149	660060	2	GH43	Fredericia	digester	42.7146	60.6786	477	441.039
542805	1	GH43	Randers	digester	8.14446e-132	785350	1	GH43	Fredericia	digester	57.5472	71.6981	318	382.489
4425	1	GH43	Randers	digester	6.22092e-156	540690	2	GH43	Fredericia	digester	64.9231	78.4615	325	445.277
92330	2	GH43	Randers	digester	1.48628e-26	533035	2	GH43	Fredericia	digester	59.3023	76.7442	86	101.679
640395	2	GH43	Randers	digester	6.68962e-59	146390	2	GH43	Fredericia	digester	38.5542	55.7229	310	200.675
737920	1	GH43	Randers	digester	6.38911e-86	540690	2	GH43	Fredericia	digester	58.0508	69.0678	234	264.233
75960	1	GH43	Randers	digester	0	206040	1	GH43	Fredericia	digester	76.324	86.9159	321	526.939
200815	1	GH43	Randers	digester	4.72326e-85	264345	1	GH43	Fredericia	digester	42.953	60.0671	296	267.7
130950	2	GH43	Randers	digester	1.35794e-56	685670	1	GH5	Fredericia	digester	39.726	56.5068	275	195.667
382590	2	GH43	Randers	digester	3.11651e-49	243750	1	GH43	Fredericia	digester	60.4839	70.9677	124	167.548
503745	1	GH43	Randers	digester	3.48295e-26	929490	1	GH43	Fredericia	digester	86.25	92.5	80	94.3597
722945	1	GH43	Randers	digester	2.52981e-93	829725	2	GH43	Fredericia	digester	60.0897	74.8879	221	278.87
4790	2	GH43	Randers	digester	3.1511e-150	540690	2	GH43	Fredericia	digester	67.7852	79.5302	298	429.483
451125	1	GH43	Randers	digester	9.10794e-179	533035	2	GH43	Fredericia	digester	55.3191	69.7872	467	516.153
216460	1	GH43	Randers	digester	2.03535e-83	361350	2	GH43	Fredericia	digester	63.0435	80.4348	184	263.077
221200	2	GH43	Randers	digester	1.82817e-79	524935	2	GH43	Fredericia	digester	64.2105	76.8421	190	247.284
77220	1	GH43	Randers	digester	1.6426e-170	685670	1	GH5	Fredericia	digester	51.1952	64.5418	495	509.605
473135	1	GH43	Randers	digester	0	243750	1	GH43	Fredericia	digester	74.3363	86.4307	339	544.273
76895	1	GH43	Randers	digester	2.41827e-144	540690	2	GH43	Fredericia	digester	54.7872	68.0851	374	420.239
382595	2	GH43	Randers	digester	2.46321e-34	685675	1	GH43	Fredericia	digester	83.8235	92.6471	68	124.405
382600	2	GH43	Randers	digester	0	243750	1	GH43	Fredericia	digester	69.936	82.516	469	690.649
641180	2	GH43	Randers	digester	2.92441e-36	705910	1	GH43	Fredericia	digester	42.069	64.8276	145	131.339
349185	2	GH43	Randers	digester	0	881375	1	GH43	Fredericia	digester	100	100	305	599.742
232415	1	GH43	Randers	digester	3.16675e-172	524935	2	GH43	Fredericia	digester	64.532	74.1379	406	493.041
4340	1	GH43	Randers	digester	0	524935	2	GH43	Fredericia	digester	68.4729	80.5419	406	548.125
657300	1	GH43	Randers	digester	2.92364e-70	243750	1	GH43	Fredericia	digester	65.625	75	160	230.335
580415	1	GH43	Randers	digester	1.249e-91	685670	1	GH5	Fredericia	digester	50.3731	66.791	268	291.967
699145	2	GH43	Randers	digester	8.56652e-98	523990	1	GH43	Fredericia	digester	50.7886	64.9842	316	306.99
108770	1	GH43	Randers	digester	0	459845	2	GH43	Fredericia	digester	59.2827	73.6287	473	582.408
52105	1	GH43	Randers	digester	0	881375	1	GH43	Fredericia	digester	70.7317	83.9431	491	748.814
415015	1	GH43	Randers	digester	0	881375	1	GH43	Fredericia	digester	76.087	87.5	368	568.54
445645	1	GH43	Randers	digester	8.61594e-136	206040	1	GH43	Fredericia	digester	59.4249	73.8019	313	392.504
657290	1	GH43	Randers	digester	0	145685	1	GH43	Fredericia	digester	78.1705	87.3181	481	732.635
317725	1	GH43	Randers	digester	0	881375	1	GH43	Fredericia	digester	78.3567	89.1784	499	816.994
121295	1	GH43	Randers	digester	5.87633e-96	833780	1	GH43	Fredericia	digester	37.3777	54.9902	482	301.982
335060	1	GH43	Randers	digester	0	243750	1	GH43	Fredericia	digester	71.733	81.9602	704	1014.22
394830	1	GH43	Randers	digester	1.69933e-27	749310	1	GH43	Fredericia	digester	31.2268	45.7249	267	108.227
520680	1	GH43	Randers	digester	1.7015e-40	524935	2	GH43	Fredericia	digester	65.493	81.6901	141	140.584
22350	1	GH43	Randers	digester	9.21763e-153	533035	2	GH43	Fredericia	digester	50.2119	65.4661	469	449.514
359980	1	GH43	Randers	digester	0	540690	2	GH43	Fredericia	digester	63.4518	77.9188	394	533.487
232435	1	GH43	Randers	digester	4.41168e-144	524935	2	GH43	Fredericia	digester	65.7895	78.6184	304	414.461
232410	1	GH43	Randers	digester	7.76952e-28	113115	2	GH43	Fredericia	digester	55.8333	69.1667	120	102.064
478190	1	GH43	Randers	digester	6.65463e-51	619510	1	GH16	Fredericia	digester	48.2759	61.4943	174	172.17
332890	2	GH43	Randers	digester	2.54078e-67	662000	2	GH43	Fredericia	digester	42.6923	61.5385	256	217.238
739660	1	GH43	Randers	digester	2.6484e-76	8430	1	GH43	Fredericia	digester	40.3077	54.4615	317	239.195
684955	2	GH43	Randers	digester	8.12368e-117	196710	2	GH43	Fredericia	digester	70.1299	83.1169	231	340.502
51280	1	GH43	Randers	digester	0	146875	1	GH43	Fredericia	digester	69.6703	82.8571	454	680.633
17450	1	GH43	Randers	digester	2.14315e-78	829725	2	GH43	Fredericia	digester	44.1696	62.8975	281	243.817
4390	1	GH43	Randers	digester	0	881375	1	GH43	Fredericia	digester	75.7752	87.2093	516	843.573
373880	2	GH43	Randers	digester	0	459845	2	GH43	Fredericia	digester	62.7723	76.0396	505	659.448
78255	2	GH43	Randers	digester	0	206040	1	GH43	Fredericia	digester	75.0779	85.3583	321	514.998
52325	1	GH43	Randers	digester	0	540690	2	GH43	Fredericia	digester	65.3061	78.5714	392	534.643
365755	2	GH43	Randers	digester	2.77092e-167	627050	1	GH43	Fredericia	digester	70.0315	84.2271	317	483.026
139655	1	GH43	Randers	digester	8.63357e-167	533035	2	GH43	Fredericia	digester	49.4692	68.3652	469	484.952
430975	2	GH44	Randers	digester	5.72403e-63	307200	2	GH44	Fredericia	digester	30.8	48.8	467	219.935
129045	1	GH44	Randers	digester	4.8037e-14	307200	2	GH44	Fredericia	digester	22.2018	37.2477	482	73.1738
578575	2	GH5	Randers	digester	1.23727e-129	130160	2	GH5	Fredericia	digester	53.4247	66.8493	363	382.874
504065	1	GH5	Randers	digester	2.2394e-92	422660	2	GH5	Fredericia	digester	44.8916	62.8483	321	288.5
253405	1	GH5	Randers	digester	5.60215e-101	269325	2	GH5	Fredericia	digester	46.8085	65.3495	324	303.523
236250	2	GH5	Randers	digester	3.41342e-26	569215	2	CE3	Fredericia	digester	44.5378	61.3445	129	101.293
52265	1	GH5	Randers	digester	0	371375	1	GH5	Fredericia	digester	61.1511	76.0192	413	548.125
7780	1	GH5	Randers	digester	0	269325	2	GH5	Fredericia	digester	62.0513	75.641	379	514.227
391320	1	GH5	Randers	digester	4.00206e-08	688175	1	GH5	Fredericia	digester	28.4615	43.0769	116	53.5286
555765	2	GH5	Randers	digester	0.936589	680220	1	GH92	Fredericia	digester	35.2941	47.0588	51	28.1054
197720	1	GH5	Randers	digester	1.7331e-162	371375	1	GH5	Fredericia	digester	55.1899	69.6203	392	466.077
465545	1	GH5	Randers	digester	3.01917e-69	45520	2	GH5	Fredericia	digester	37.0149	57.0149	330	221.476
738700	1	GH5	Randers	digester	2.01675e-05	614295	1	GH5	Fredericia	digester	22.1374	41.2214	236	43.8986
699205	2	GH5	Randers	digester	0.0127271	393495	2	GH5	Fredericia	digester	28.3582	49.2537	63	31.9574
66715	1	GH5	Randers	digester	1.41818e-72	688175	1	GH5	Fredericia	digester	36.5729	54.9872	377	246.899
438520	2	GH5	Randers	digester	5.35666e-73	935900	2	GH5	Fredericia	digester	57.1429	73.0159	188	230.72
285975	1	GH5	Randers	digester	0.171422	373720	1	GT26	Fredericia	digester	31.0811	44.5946	70	31.5722
10200	2	GH5	Randers	digester	1.09662e-60	384460	2	GH5	Fredericia	digester	59.3548	74.8387	152	193.741
736595	2	GH5	Randers	digester	1.64762e-39	252230	1	GH5	Fredericia	digester	60.9524	79.0476	104	138.658
24960	1	GH5	Randers	digester	0.0736959	252230	1	GH5	Fredericia	digester	25.7143	48.5714	70	33.4982
673805	1	GH5	Randers	digester	0.000901116	89365	2	GH10	Fredericia	digester	34.3284	52.2388	65	38.1206
139730	1	GH5	Randers	digester	1.35714e-148	45520	2	GH5	Fredericia	digester	61.6766	75.1497	332	434.106
176735	1	GH5	Randers	digester	1.80451e-117	313965	2	GH27	Fredericia	digester	46.9663	59.3258	419	377.096
741070	2	GH5	Randers	digester	9.51732e-78	817915	2	GH5	Fredericia	digester	53.2338	74.1294	198	239.195
381645	2	GH5	Randers	digester	0.00922202	130160	2	GH5	Fredericia	digester	26.2295	40.9836	120	34.2686
500275	2	GH5	Randers	digester	0.00587555	372375	1	GH5	Fredericia	digester	26.4151	43.3962	142	35.8094
260600	1	GH5	Randers	digester	1.77062e-106	130160	2	GH5	Fredericia	digester	56.1594	68.8406	275	320.087
10185	2	GH5	Randers	digester	7.62761e-110	269325	2	GH5	Fredericia	digester	64.8402	82.1918	219	323.168
132800	2	GH5	Randers	digester	0.0141059	896325	2	GH1	Fredericia	digester	32.0755	49.0566	53	34.6538
75785	1	GH5	Randers	digester	9.8913e-136	422660	2	GH5	Fredericia	digester	49.2788	65.1442	416	399.438
187070	1	GH5	Randers	digester	2.36733e-91	422660	2	GH5	Fredericia	digester	44.0252	61.9497	316	281.182
361625	1	GH5	Randers	digester	0.120266	837960	1	GH5	Fredericia	digester	26.2136	42.7184	85	32.7278
417000	2	GH5	Randers	digester	2.48687e-100	384460	2	GH5	Fredericia	digester	58.4	72.8	250	298.901
654335	1	GH5	Randers	digester	8.45245e-163	371375	1	GH5	Fredericia	digester	52.7094	70.197	406	466.848
208415	1	GH5	Randers	digester	1.76448e-84	391955	1	GH5	Fredericia	digester	39.801	54.2289	396	267.314
471925	2	GH5	Randers	digester	2.39258e-66	45520	2	GH5	Fredericia	digester	43.8462	60.3846	257	212.231
22860	1	GH5	Randers	digester	2.32861e-06	614295	1	GH5	Fredericia	digester	22.5296	41.1067	226	46.595
6265	1	GH5	Randers	digester	5.76498e-146	130160	2	GH5	Fredericia	digester	57.1823	70.7182	361	425.246
574205	2	GH50	Randers	digester	3.97217e-81	482055	2	GH50	Fredericia	digester	46.6859	57.9251	330	261.922
605630	1	GH50	Randers	digester	8.99637e-138	482055	2	GH50	Fredericia	digester	41.5929	57.3451	549	418.313
71845	2	GH50	Randers	digester	0	482055	2	GH50	Fredericia	digester	58.7719	70.8333	452	530.406
435735	1	GH50	Randers	digester	0	541835	1	GH50	Fredericia	digester	66.4625	77.7948	628	880.937
21085	1	GH50	Randers	digester	1.89029e-110	578580	2	GH50	Fredericia	digester	35.7988	51.1834	610	370.163
640325	1	GH50	Randers	digester	1.58759e-34	105360	1	GH50	Fredericia	digester	45.7516	64.7059	152	132.494
171695	2	GH50	Randers	digester	1.6226e-40	482055	2	GH50	Fredericia	digester	66.3265	78.5714	98	140.584
427995	1	GH50	Randers	digester	1.86605e-47	578580	2	GH50	Fredericia	digester	39.6667	50.6667	280	181.8
35425	1	GH51	Randers	digester	2.10151e-51	451095	2	GH51	Fredericia	digester	35.6401	53.2872	278	180.259
728500	1	GH51	Randers	digester	6.44068e-108	699885	2	GH51	Fredericia	digester	71.2919	83.2536	209	327.02
132605	1	GH51	Randers	digester	0	328585	1	GH51	Fredericia	digester	64.1326	79.1423	512	709.523
359990	1	GH51	Randers	digester	1.25704e-108	262100	2	GH51	Fredericia	digester	40.4545	59.3182	436	334.339
47760	1	GH51	Randers	digester	0	673215	1	GH51	Fredericia	digester	61.9522	78.4861	501	667.537
542810	1	GH51	Randers	digester	1.84813e-120	103635	2	GH51	Fredericia	digester	41.0156	59.9609	495	365.925
523175	2	GH51	Randers	digester	0	941780	1	GH51	Fredericia	digester	50.9615	64.2628	594	633.254
415020	1	GH51	Randers	digester	2.31776e-85	673215	1	GH51	Fredericia	digester	40.2367	59.4675	329	268.47
17275	1	GH51	Randers	digester	0	426515	1	GH51	Fredericia	digester	50.2262	66.9683	644	672.929
373820	2	GH51	Randers	digester	2.07376e-116	262100	2	GH51	Fredericia	digester	44.0191	63.3971	405	352.058
289505	2	GH51	Randers	digester	5.86589e-152	772470	1	GH51	Fredericia	digester	86.4198	86.4198	243	435.647
120425	2	GH51	Randers	digester	0	673215	1	GH51	Fredericia	digester	58.4466	76.1165	510	671.389
82290	1	GH51	Randers	digester	0	941780	1	GH51	Fredericia	digester	54.9085	68.5524	593	597.816
239190	2	GH51	Randers	digester	0	60960	2	GH51	Fredericia	digester	73.3161	84.715	386	592.423
690205	1	GH51	Randers	digester	7.02923e-71	598680	2	GH51	Fredericia	digester	64.2857	73.2143	167	224.172
118455	2	GH51	Randers	digester	1.11877e-50	162135	1	GH51	Fredericia	digester	36.2712	54.2373	290	173.711
136745	2	GH51	Randers	digester	0	60960	2	GH51	Fredericia	digester	97.8723	98.646	517	1066.22
414995	1	GH51	Randers	digester	5.29617e-64	287930	2	GH51	Fredericia	digester	50.495	65.3465	195	208.379
636290	1	GH51	Randers	digester	3.10295e-55	941780	1	GH51	Fredericia	digester	38.9313	58.3969	260	189.889
730900	2	GH51	Randers	digester	5.78777e-51	725110	2	GH51	Fredericia	digester	55.9211	69.0789	152	168.703
54830	1	GH51	Randers	digester	0	60960	2	GH51	Fredericia	digester	74.1811	84.9711	517	825.854
579600	1	GH51	Randers	digester	0	550	2	GH51	Fredericia	digester	99.7487	99.7487	398	825.854
289510	2	GH51	Randers	digester	4.70747e-133	772470	1	GH51	Fredericia	digester	100	100	193	386.726
108575	1	GH51	Randers	digester	8.09585e-97	162135	1	GH51	Fredericia	digester	36.5546	55.4622	458	303.523
480030	1	GH51	Randers	digester	0	79270	1	GH51	Fredericia	digester	99.7389	99.7389	383	798.119
328110	2	GH51	Randers	digester	9.51764e-141	831380	2	GH51	Fredericia	digester	60.303	71.2121	329	406.371
111310	1	GH51	Randers	digester	3.26821e-125	262100	2	GH51	Fredericia	digester	41.8067	61.7647	460	378.252
542800	1	GH51	Randers	digester	0	673215	1	GH51	Fredericia	digester	62.4498	78.9157	497	684.1
17175	1	GH51	Randers	digester	0	373780	2	GH51	Fredericia	digester	72.8155	84.3042	618	959.133
228795	2	GH51	Randers	digester	4.65001e-69	858280	2	GH51	Fredericia	digester	55.6213	72.7811	169	209.534
230625	2	GH51	Randers	digester	2.13173e-54	79270	1	GH51	Fredericia	digester	48.5207	69.2308	169	182.185
47845	1	GH51	Randers	digester	0	941780	1	GH51	Fredericia	digester	49.2696	65.4714	746	724.931
77190	1	GH51	Randers	digester	1.78464e-120	103635	2	GH51	Fredericia	digester	42.437	60.9244	461	365.54
306980	1	GH51	Randers	digester	0	772470	1	GH51	Fredericia	digester	68.8337	82.0268	498	781.941
610425	1	GH51	Randers	digester	5.194e-63	550	2	GH51	Fredericia	digester	37.5	56.25	444	218.394
328905	2	GH51	Randers	digester	3.90862e-176	328585	1	GH51	Fredericia	digester	68.7307	82.9721	323	500.745
204910	1	GH51	Randers	digester	0	693205	2	GH51	Fredericia	digester	63.7931	78.2328	463	640.573
480020	1	GH51	Randers	digester	5.35625e-57	79270	1	GH51	Fredericia	digester	100	100	90	187.193
85075	2	GH53	Randers	digester	7.68901e-63	248195	2	GH53	Fredericia	digester	34.8315	51.6854	348	205.682
480825	2	GH53	Randers	digester	4.10892e-69	30395	2	GH53	Fredericia	digester	42.7746	65.896	285	227.254
190810	1	GH53	Randers	digester	2.88675e-67	248195	2	GH53	Fredericia	digester	38.6301	53.9726	347	219.55
690740	1	GH53	Randers	digester	2.65285e-170	625225	2	GH53	Fredericia	digester	69.7248	78.8991	325	481.1
712330	1	GH53	Randers	digester	6.2384e-53	248195	2	GH53	Fredericia	digester	35.2273	50.5682	347	180.644
53945	1	GH53	Randers	digester	1.5327e-66	248195	2	GH53	Fredericia	digester	39.6226	53.7736	313	224.172
22380	1	GH53	Randers	digester	1.04862e-169	625225	2	GH53	Fredericia	digester	68.5976	78.6585	326	479.559
457635	1	GH54	Randers	digester	0.00830642	578580	2	GH50	Fredericia	digester	29.6296	46.9136	78	36.5798
415000	1	GH54	Randers	digester	0.000332164	578580	2	GH50	Fredericia	digester	26.7717	43.3071	120	42.3578
111300	1	GH54	Randers	digester		not available
111335	1	GH54	Randers	digester	6.32267e-06	578580	2	GH50	Fredericia	digester	34.7222	51.3889	69	48.1358
744745	1	GH57	Randers	digester	0	323195	1	GH57	Fredericia	digester	74.6237	86.4516	465	742.265
589980	1	GH57	Randers	digester	0	43310	1	GH57	Fredericia	digester	55.9264	69.8504	861	927.546
407015	1	GH57	Randers	digester	0	43310	1	GH57	Fredericia	digester	44.7162	58.8063	979	790.801
500675	1	GH57	Randers	digester	4.3838e-91	323195	1	GH57	Fredericia	digester	73.0337	85.9551	178	280.026
718370	2	GH57	Randers	digester	7.26522e-73	159980	2	GH57	Fredericia	digester	57.672	74.0741	188	227.254
192805	1	GH57	Randers	digester	0	43310	1	GH57	Fredericia	digester	55.1208	70.6559	862	947.577
70950	1	GH57	Randers	digester	0	355015	1	GH57	Fredericia	digester	79.7561	91.2195	410	673.315
415495	2	GH57	Randers	digester	5.14504e-166	47140	1	GH57	Fredericia	digester	50.8584	65.8798	464	480.33
254595	2	GH57	Randers	digester	4.24508e-44	531540	1	GH57	Fredericia	digester	68.3673	84.6939	98	151.754
242640	2	GH57	Randers	digester	3.33076e-100	323195	1	GH57	Fredericia	digester	76.5363	87.7095	179	299.671
170260	2	GH57	Randers	digester	2.37331e-136	139795	2	GH57	Fredericia	digester	38.7755	55.6122	558	414.461
469170	2	GH57	Randers	digester	5.32477e-48	139795	2	GH57	Fredericia	digester	37.3585	52.0755	232	170.244
77045	2	GH57	Randers	digester	4.46856e-170	378055	1	GH57	Fredericia	digester	38.1081	56.2162	734	517.694
178275	1	GH57	Randers	digester	1.63799e-148	418740	1	GH57	Fredericia	digester	53.1969	72.89	391	432.18
115660	2	GH57	Randers	digester	0	355015	1	GH57	Fredericia	digester	76.009	89.9103	445	733.021
512710	2	GH57	Randers	digester	7.20251e-122	263110	1	GH57	Fredericia	digester	31.9882	47.0472	975	397.512
661470	1	GH57	Randers	digester	3.09695e-148	43310	1	GH57	Fredericia	digester	64.3917	76.2611	334	447.588
468875	1	GH57	Randers	digester	0	355015	1	GH57	Fredericia	digester	67.5	84.5455	440	665.996
238400	1	GH57	Randers	digester	2.54485e-97	73455	1	GH57	Fredericia	digester	33.3333	46.8429	654	315.464
99325	2	GH57	Randers	digester	1.07239e-64	47140	1	GH57	Fredericia	digester	65.2482	78.7234	141	207.608
562595	2	GH57	Randers	digester	2.1676e-08	58550	1	GH57	Fredericia	digester	26.6272	43.787	166	51.2174
444900	2	GH57	Randers	digester	7.68182e-27	464805	2	GH57	Fredericia	digester	41.3043	59.4203	138	101.679
455270	1	GH57	Randers	digester	0	43310	1	GH57	Fredericia	digester	49.7347	66.7109	745	714.916
59165	1	GH57	Randers	digester	1.43089e-06	58550	1	GH57	Fredericia	digester	25.9375	37.5	315	47.7506
132765	1	GH57	Randers	digester	0	276825	2	GH57	Fredericia	digester	87.0558	95.4315	394	742.651
185395	2	GH57	Randers	digester	4.55963e-132	224330	2	GH57	Fredericia	digester	36.4341	53.3333	591	405.986
654595	1	GH57	Randers	digester	3.82657e-152	47140	1	GH57	Fredericia	digester	48.3051	62.2881	471	444.121
364830	1	GH57	Randers	digester	1.88729e-143	178115	2	GH57	Fredericia	digester	52.0513	68.4615	381	417.542
168940	1	GH57	Randers	digester	1.02381e-106	224330	2	GH57	Fredericia	digester	34.2067	48.1805	638	339.732
465260	1	GH57	Randers	digester	0	255300	1	GH57	Fredericia	digester	61.0979	77.5656	418	535.028
278970	1	GH57	Randers	digester	0.00783526	531540	1	GH57	Fredericia	digester	22.4852	39.0533	169	36.965
154455	2	GH57	Randers	digester	6.85988e-142	178115	2	GH57	Fredericia	digester	52.4675	68.8312	376	415.231
264780	2	GH57	Randers	digester	2.98444e-97	671780	2	GH57	Fredericia	digester	39.0291	52.233	506	310.071
58590	1	GH57	Randers	digester	7.7142e-168	816870	2	GH57	Fredericia	digester	49.3927	64.5749	494	498.049
213620	2	GH57	Randers	digester	7.48921e-120	47140	1	GH57	Fredericia	digester	56.5217	70.5686	299	354.755
658525	2	GH57	Randers	digester	0.00527849	43310	1	GH57	Fredericia	digester	92.3077	100	13	34.2686
714890	2	GH57	Randers	digester	3.78944e-35	323195	1	GH57	Fredericia	digester	70.8861	86.0759	79	128.642
710970	2	GH57	Randers	digester	2.04893e-45	323195	1	GH57	Fredericia	digester	35.9259	53.7037	247	159.844
287930	1	GH57	Randers	digester	0	355015	1	GH57	Fredericia	digester	67.4312	84.4037	436	657.136
616405	2	GH57	Randers	digester	9.90842e-119	462755	1	GH57	Fredericia	digester	54.7368	74.386	284	353.214
32230	1	GH57	Randers	digester	1.68818e-96	139795	2	GH57	Fredericia	digester	33.2331	46.9173	629	312.383
201735	1	GH57	Randers	digester	2.46631e-158	139795	2	GH57	Fredericia	digester	38.0142	56.5957	673	475.322
538535	2	GH57	Randers	digester	3.36431e-153	323195	1	GH57	Fredericia	digester	88.0342	95.2991	234	437.573
373525	1	GH57	Randers	digester	6.51302e-152	39055	2	GH57	Fredericia	digester	41.6955	59.1696	572	469.929
642755	1	GH57	Randers	digester	0	850070	1	GH57	Fredericia	digester	99.8113	100	530	1070.07
338545	2	GH57	Randers	digester	1.99226e-71	593235	2	GH57	Fredericia	digester	43.0108	58.4229	279	235.343
248670	2	GH57	Randers	digester	1.51247e-88	43310	1	GH57	Fredericia	digester	47.2669	65.5949	310	296.204
382545	1	GH57	Randers	digester	0	355015	1	GH57	Fredericia	digester	84.7682	85.872	453	732.635
200085	1	GH57	Randers	digester	7.14514e-132	246900	1	GH57	Fredericia	digester	43.0612	62.2449	487	394.815
475180	2	GH57	Randers	digester	1.21591e-112	43310	1	GH57	Fredericia	digester	63.5714	77.1429	279	350.517
292915	1	GH57	Randers	digester	0	43310	1	GH57	Fredericia	digester	53.575	70.4935	984	1063.14
340345	1	GH57	Randers	digester	1.23878e-54	39055	2	GH57	Fredericia	digester	45.7944	65.8879	213	187.578
306335	1	GH57	Randers	digester	2.42988e-144	47140	1	GH57	Fredericia	digester	45.4741	61.4224	464	424.476
707540	1	GH57	Randers	digester	1.1405e-151	378055	1	GH57	Fredericia	digester	35.0066	54.9538	752	469.159
52815	2	GH57	Randers	digester	0	58550	1	GH57	Fredericia	digester	92.2917	94.375	480	848.581
295920	2	GH57	Randers	digester	3.16192e-87	224330	2	GH57	Fredericia	digester	44.1799	58.2011	352	278.87
335065	2	GH57	Randers	digester	9.11859e-123	289985	2	GH57	Fredericia	digester	46.0055	63.9118	326	360.147
542695	1	GH57	Randers	digester	1.05343e-156	178115	2	GH57	Fredericia	digester	52.75	70.75	398	450.284
326240	2	GH57	Randers	digester	0	276825	2	GH57	Fredericia	digester	84.75	93	394	716.072
139585	1	GH59	Randers	digester	0	402600	1	GH3	Fredericia	digester	52.0649	70.059	675	717.998
244900	1	GH63	Randers	digester	4.04631e-139	466755	2	GH63	Fredericia	digester	58.0175	73.4694	337	404.831
542530	1	GH63	Randers	digester	3.90207e-50	873260	1	GH63	Fredericia	digester	32.4324	46.2162	369	178.333
713900	2	GH64	Randers	digester	2.69368e-21	94190	2	GH29	Fredericia	digester	37.8788	56.0606	132	94.3597
541220	2	GH64	Randers	digester	0.00220357	228305	2	GH98	Fredericia	digester	51.2195	73.1707	40	38.891
478290	2	GH65	Randers	digester	3.7297e-118	453840	1	GH65	Fredericia	digester	50.137	68.7671	365	351.288
158880	2	GH65	Randers	digester	1.71613e-57	773205	1	GH65	Fredericia	digester	62.5806	77.4194	155	190.66
90125	2	GH65	Randers	digester	1.53571e-67	16690	1	GH65	Fredericia	digester	50	65.0862	232	223.787
21115	1	GH65	Randers	digester	0	116520	2	GH65	Fredericia	digester	60.1583	73.7467	757	929.858
316255	2	GH65	Randers	digester	3.98711e-111	14085	1	GH65	Fredericia	digester	48.1481	74.0741	396	358.992
290895	2	GH65	Randers	digester	0	14085	1	GH65	Fredericia	digester	53.7221	69.1067	797	868.226
168885	2	GH65	Randers	digester	5.65797e-111	132595	1	GH65	Fredericia	digester	38.6943	54.4586	602	359.762
292335	2	GH65	Randers	digester	8.45733e-48	634550	2	GH65	Fredericia	digester	55.4688	72.6562	128	159.073
290880	2	GH65	Randers	digester	9.06065e-59	14085	1	GH65	Fredericia	digester	53.0928	68.5567	192	198.364
513870	2	GH65	Randers	digester	4.61033e-141	132595	1	GH65	Fredericia	digester	35.1878	56.8846	703	436.032
236920	1	GH65	Randers	digester	2.31623e-121	14085	1	GH65	Fredericia	digester	40.82	58.2888	555	389.808
63405	1	GH65	Randers	digester	0	116520	2	GH65	Fredericia	digester	58.8079	72.3179	755	903.279
236890	1	GH65	Randers	digester	3.28669e-62	634550	2	GH65	Fredericia	digester	55.0562	68.5393	177	196.438
331695	2	GH65	Randers	digester	9.78894e-37	246420	2	GH65	Fredericia	digester	40.1914	51.6746	208	137.117
543215	2	GH65	Randers	digester	2.5471e-34	132595	1	GH65	Fredericia	digester	34.4569	44.1948	265	131.724
581045	2	GH65	Randers	digester	2.70884e-31	16690	1	GH65	Fredericia	digester	41.3793	58.6207	145	123.635
599700	2	GH65	Randers	digester	5.51025e-25	132595	1	GH65	Fredericia	digester	44.0945	62.2047	125	101.293
513865	2	GH65	Randers	digester	0	14085	1	GH65	Fredericia	digester	47.5904	66.1145	661	665.611
581040	2	GH65	Randers	digester	6.50775e-24	464420	1	GH65	Fredericia	digester	46.9027	61.9469	113	102.449
132835	1	GH66	Randers	digester	1.08041e-34	167095	2	GH66	Fredericia	digester	26.3158	44.5344	456	135.576
334970	1	GH67	Randers	digester	0	282335	1	GH67	Fredericia	digester	57.1034	71.3103	675	847.04
375290	2	GH67	Randers	digester	1.86172e-109	206045	1	GH67	Fredericia	digester	68.3544	80.5907	236	332.413
228120	1	GH67	Randers	digester	0	282335	1	GH67	Fredericia	digester	54.848	69.8987	653	783.482
34795	1	GH67	Randers	digester	0	282335	1	GH67	Fredericia	digester	58.4565	71.9212	605	742.265
54860	1	GH67	Randers	digester	0	282335	1	GH67	Fredericia	digester	50.9887	65.2542	661	712.605
338380	2	GH67	Randers	digester	0	206045	1	GH67	Fredericia	digester	79.1356	90.0149	671	1152.5
54910	1	GH67	Randers	digester	0	282335	1	GH67	Fredericia	digester	59.4059	73.5974	600	744.962
185745	1	GH73	Randers	digester	3.07641e-61	52245	2	GH73	Fredericia	digester	55.414	71.3376	157	191.43
165920	2	GH73	Randers	digester	7.87153e-138	850895	1	GH73	Fredericia	digester	59.8187	73.716	315	396.741
647715	1	GH73	Randers	digester	2.061e-63	479215	1	GH73	Fredericia	digester	73.7705	84.4262	122	195.282
26805	1	GH73	Randers	digester	2.33004e-108	649265	1	GH73	Fredericia	digester	53.2203	69.4915	294	320.087
426255	1	GH73	Randers	digester	1.6628e-89	925110	1	GH73	Fredericia	digester	44.1261	55.5874	294	278.1
88085	1	GH73	Randers	digester	3.25213e-17	52245	2	GH73	Fredericia	digester	33.1081	49.3243	140	78.9518
434630	2	GH73	Randers	digester	3.9116e-132	479215	1	GH73	Fredericia	digester	98.8764	99.4382	178	376.711
331960	1	GH73	Randers	digester	1.16876e-06	780965	1	GH25	Fredericia	digester	54.1667	62.5	45	43.8986
1330	1	GH73	Randers	digester	3.65851e-82	925110	1	GH73	Fredericia	digester	44.1358	56.7901	281	258.455
480780	1	GH73	Randers	digester	5.89794e-96	925110	1	GH73	Fredericia	digester	44.4118	60	307	293.508
76700	1	GH73	Randers	digester	1.93499e-144	617290	2	GH73	Fredericia	digester	63.5802	74.6914	312	419.083
628835	2	GH73	Randers	digester	1.06541e-39	780965	1	GH25	Fredericia	digester	36.8263	49.7006	321	142.51
337575	1	GH73	Randers	digester	9.93591e-96	69140	1	GH73	Fredericia	digester	46.9512	62.8049	311	289.656
515345	1	GH73	Randers	digester	2.97439e-17	846780	1	GH23	Fredericia	digester	52.2727	67.2727	184	81.6481
75895	2	GH74	Randers	digester	1.31491e-08	907080	2	GH33	Fredericia	digester	32.7731	49.5798	189	53.9138
273805	2	GH74	Randers	digester	2.96397e-20	907080	2	GH33	Fredericia	digester	26.93	40.4396	585	95.1301
182555	2	GH74	Randers	digester	2.08481e-24	907080	2	GH33	Fredericia	digester	30.2721	45.9184	327	102.834
92280	1	GH74	Randers	digester	7.71203e-16	907080	2	GH33	Fredericia	digester	30.4348	47.8261	616	80.1073
328820	1	GH74	Randers	digester	3.8236e-34	907080	2	GH33	Fredericia	digester	27.0728	40.708	618	138.658
532050	2	GH74	Randers	digester	4.29497e-08	907080	2	GH33	Fredericia	digester	40.7407	55.3191	236	53.1434
348535	1	GH74	Randers	digester	2.39903e-14	907080	2	GH33	Fredericia	digester	24.7191	41.0194	465	73.559
210545	1	GH74	Randers	digester	3.66176e-19	907080	2	GH33	Fredericia	digester	25.9939	40.1961	638	90.1225
182565	2	GH74	Randers	digester	1.62352e-50	907080	2	GH33	Fredericia	digester	30.0654	47.0588	638	190.274
42485	1	GH74	Randers	digester	1.21431e-19	907080	2	GH33	Fredericia	digester	27.3684	42.8044	599	91.6633
597700	2	GH74	Randers	digester	1.00399e-49	84650	1	GH33	Fredericia	digester	38.4892	52.1583	275	171.014
98625	1	GH74	Randers	digester	1.05531e-21	907080	2	GH33	Fredericia	digester	28.4615	48.75	618	98.9821
68850	2	GH74	Randers	digester	2.37314e-19	907080	2	GH33	Fredericia	digester	25.3314	39.2216	606	92.0485
64005	2	GH74	Randers	digester	1.52429e-14	907080	2	GH33	Fredericia	digester	27.0358	42.671	323	74.3294
93535	1	GH74	Randers	digester	6.50543e-09	907080	2	GH33	Fredericia	digester	28.5714	57.1429	417	57.3806
82140	1	GH74	Randers	digester	2.94174e-14	907080	2	GH33	Fredericia	digester	26.9058	49.5935	496	74.7146
13405	1	GH74	Randers	digester	1.02256e-16	907080	2	GH33	Fredericia	digester	28.0335	46.3235	313	82.4185
162220	1	GH74	Randers	digester	7.51032e-16	907080	2	GH33	Fredericia	digester	26.4151	39.3868	582	79.337
706405	1	GH74	Randers	digester	6.46055e-16	907080	2	GH33	Fredericia	digester	30.3571	47.3214	314	77.7962
182525	2	GH74	Randers	digester	1.15752e-61	907080	2	GH33	Fredericia	digester	30.6358	45.8574	643	223.787
66415	1	GH76	Randers	digester	2.37297e-98	8625	1	GH76	Fredericia	digester	68.4466	85.4369	206	291.967
334530	1	GH76	Randers	digester	1.91663e-59	8625	1	GH76	Fredericia	digester	61.745	74.4966	149	190.66
273115	2	GH77	Randers	digester	0	42285	1	GH13	Fredericia	digester	60.5425	75.3391	805	966.066
467745	1	GH77	Randers	digester	4.08641e-140	281415	1	GH77	Fredericia	digester	43.1641	59.7656	497	415.231
264305	2	GH77	Randers	digester	6.2697e-161	624200	2	GH77	Fredericia	digester	51.8812	65.3465	495	471.085
365235	1	GH77	Randers	digester	3.93315e-129	124490	1	GH77	Fredericia	digester	52.3669	70.1183	338	388.652
564230	1	GH77	Randers	digester	5.96646e-164	52340	1	GH77	Fredericia	digester	50.4016	64.6586	492	477.248
186190	1	GH77	Randers	digester	1.28963e-41	124490	1	GH77	Fredericia	digester	39.6313	53.4562	194	147.132
345975	2	GH77	Randers	digester	0	60880	1	GH77	Fredericia	digester	94.0039	96.9052	517	983.4
58595	1	GH77	Randers	digester	2.63846e-140	60880	1	GH77	Fredericia	digester	44.246	60.119	502	417.157
300720	1	GH77	Randers	digester	0	52340	1	GH77	Fredericia	digester	58.7866	72.1757	478	598.971
313145	2	GH77	Randers	digester	1.69851e-120	301815	1	GH77	Fredericia	digester	50.8621	67.5287	348	358.607
711185	2	GH77	Randers	digester	5.17487e-75	593240	2	GH77	Fredericia	digester	54.1872	69.4581	202	238.039
469455	2	GH77	Randers	digester	2.74646e-130	52340	1	GH77	Fredericia	digester	54.519	67.3469	343	385.956
568955	1	GH77	Randers	digester	3.94563e-42	188735	2	GH77	Fredericia	digester	42.4731	63.9785	183	145.206
302210	1	GH77	Randers	digester	0	891535	1	GH77	Fredericia	digester	42.4044	60.8743	887	728.013
213480	1	GH77	Randers	digester	8.13805e-132	52340	1	GH77	Fredericia	digester	59.1304	72.7536	345	392.504
369935	2	GH77	Randers	digester	3.53209e-64	738540	2	GH77	Fredericia	digester	61.8421	73.0263	152	198.364
402460	1	GH77	Randers	digester	3.903e-74	477235	1	GH77	Fredericia	digester	29.0495	43.2396	636	257.299
136790	1	GH77	Randers	digester	1.67766e-51	738540	2	GH77	Fredericia	digester	60.9756	73.7805	164	166.392
326915	1	GH77	Randers	digester	0	330165	1	GH77	Fredericia	digester	46.9907	62.2685	832	752.666
18235	1	GH77	Randers	digester	1.05316e-178	124490	1	GH77	Fredericia	digester	48.583	70.4453	492	513.457
629760	2	GH77	Randers	digester	1.89591e-28	215580	2	GH77	Fredericia	digester	50.5263	65.2632	88	108.227
712310	1	GH77	Randers	digester	7.25201e-74	124490	1	GH77	Fredericia	digester	52.9148	71.7489	219	234.187
392030	1	GH77	Randers	digester	0	52340	1	GH77	Fredericia	digester	53.8462	70.7692	520	601.282
1170	2	GH77	Randers	digester	1.00271e-138	52340	1	GH77	Fredericia	digester	60.3604	73.5736	333	405.986
472630	1	GH77	Randers	digester	7.32706e-143	52340	1	GH77	Fredericia	digester	59.0778	72.3343	347	416.772
712340	1	GH77	Randers	digester	7.08553e-37	124490	1	GH77	Fredericia	digester	48.4848	63.6364	131	130.183
497835	1	GH77	Randers	digester	0	52340	1	GH77	Fredericia	digester	60.2687	72.7447	520	645.195
208885	2	GH77	Randers	digester	4.4283e-176	52340	1	GH77	Fredericia	digester	51.6899	64.4135	496	508.449
170605	1	GH77	Randers	digester	0	330165	1	GH77	Fredericia	digester	46.412	62.037	832	761.525
699360	2	GH78	Randers	digester	1.19546e-61	716235	1	GH78	Fredericia	digester	64.3836	76.7123	146	201.83
18765	1	GH78	Randers	digester	0	591850	1	GH78	Fredericia	digester	51.3793	66.8966	851	835.099
553880	2	GH78	Randers	digester	1.52557e-59	220145	2	GH78	Fredericia	digester	49.4382	69.1011	174	197.593
140245	1	GH78	Randers	digester	0	384840	1	GH78	Fredericia	digester	62.5493	75.6899	760	1004.2
325195	1	GH78	Randers	digester	0	788180	1	GH78	Fredericia	digester	70.1774	83.0377	892	1310.82
474665	1	GH78	Randers	digester	2.25907e-89	822335	1	GH78	Fredericia	digester	51.5679	71.0801	286	287.345
719280	1	GH78	Randers	digester	0	788180	1	GH78	Fredericia	digester	71.1268	84.2723	425	652.514
144860	2	GH78	Randers	digester	0	890670	1	GH78	Fredericia	digester	96.206	97.561	369	695.271
415760	2	GH78	Randers	digester	0	788180	1	GH78	Fredericia	digester	96.0861	96.2818	511	975.311
19020	2	GH78	Randers	digester	2.38238e-61	14265	2	GH78	Fredericia	digester	43.1159	55.7971	253	210.69
746715	1	GH78	Randers	digester	1.5184e-71	256730	2	GH78	Fredericia	digester	97.3913	97.3913	115	236.113
699370	2	GH78	Randers	digester	1.99747e-38	716235	1	GH78	Fredericia	digester	56.3025	72.2689	119	136.732
316060	2	GH78	Randers	digester	3.50965e-70	709790	2	GH78	Fredericia	digester	99.0476	100	105	224.172
421930	2	GH78	Randers	digester	8.02817e-124	896475	1	GH78	Fredericia	digester	57.1429	71.7391	321	369.392
65915	1	GH78	Randers	digester	0	896475	1	GH78	Fredericia	digester	50.1805	69.4946	548	585.104
7465	1	GH78	Randers	digester	0	591850	1	GH78	Fredericia	digester	41.6759	58.2139	895	681.789
99485	2	GH78	Randers	digester	1.14419e-94	686620	1	GH78	Fredericia	digester	57.563	73.1092	238	298.516
303410	1	GH78	Randers	digester	0	561960	2	GH78	Fredericia	digester	46.5201	62.5153	791	721.079
17395	1	GH78	Randers	digester	0	822335	1	GH78	Fredericia	digester	51.1475	66.5574	911	959.903
237450	2	GH78	Randers	digester	0	890670	1	GH78	Fredericia	digester	65.7509	78.9377	544	738.799
623890	1	GH78	Randers	digester	1.61915e-124	561960	2	GH78	Fredericia	digester	37.2549	55.2585	554	387.111
610540	1	GH78	Randers	digester	1.24269e-66	14265	2	GH78	Fredericia	digester	73.5714	81.4286	140	222.246
251260	1	GH78	Randers	digester	2.90787e-94	822335	1	GH78	Fredericia	digester	39.3258	56.6292	437	306.22
378660	2	GH78	Randers	digester	3.74674e-41	835570	2	GH78	Fredericia	digester	27.5641	44.4444	458	158.303
19040	2	GH78	Randers	digester	2.75685e-116	14265	2	GH78	Fredericia	digester	44.0449	59.5506	429	367.466
630220	2	GH78	Randers	digester	4.99989e-42	822335	1	GH78	Fredericia	digester	37.3913	54.7826	226	152.91
371355	2	GH78	Randers	digester	0	869650	1	GH78	Fredericia	digester	99.3333	99.7778	450	929.858
541800	2	GH78	Randers	digester	1.91144e-106	863340	1	GH33	Fredericia	digester	55.7823	68.7075	289	318.546
746705	1	GH78	Randers	digester	3.10889e-165	256730	2	GH78	Fredericia	digester	73.2194	73.2194	342	486.108
176970	1	GH78	Randers	digester	0	561960	2	GH78	Fredericia	digester	47.6131	62.8141	794	722.235
371360	2	GH78	Randers	digester	3.84792e-138	869650	1	GH78	Fredericia	digester	96.1353	96.6184	207	412.535
285360	2	GH78	Randers	digester	2.29471e-51	890670	1	GH78	Fredericia	digester	100	100	80	171.014
358250	1	GH78	Randers	digester	3.83684e-46	384840	1	GH78	Fredericia	digester	26.6788	41.1978	520	174.096
83025	1	GH78	Randers	digester	2.98342e-132	869650	1	GH78	Fredericia	digester	39.6648	59.4041	529	405.986
648100	2	GH78	Randers	digester	2.41947e-86	169040	2	GH78	Fredericia	digester	56.1702	71.0638	235	280.026
119810	2	GH78	Randers	digester	0	145600	1	GH78	Fredericia	digester	56.8807	73.3945	436	536.184
232430	1	GH8	Randers	digester	2.41098e-107	89380	2	GH8	Fredericia	digester	74.6341	84.878	205	327.791
334840	1	GH8	Randers	digester	0	89380	2	GH8	Fredericia	digester	67.2811	78.1106	423	608.986
274770	2	GH8	Randers	digester	4.98695e-110	89380	2	GH8	Fredericia	digester	66.2393	79.4872	232	334.339
337870	2	GH8	Randers	digester	1.22865e-113	89380	2	GH8	Fredericia	digester	67.5214	80.7692	232	343.584
149005	2	GH8	Randers	digester	1.78492e-49	142090	1	GH8	Fredericia	digester	48.1081	61.6216	180	166.392
3420	1	GH8	Randers	digester	1.5593e-82	178045	1	GH8	Fredericia	digester	40	56.2963	384	262.307
48225	1	GH85	Randers	digester	0.384933	778745	2	GH1	Fredericia	digester	34.7826	47.8261	46	29.261
364990	2	GH85	Randers	digester	0.0141336	794120	1	GT51	Fredericia	digester	38.4615	47.6923	64	34.2686
134065	1	GH87	Randers	digester	1.91542e-31	840990	1	PL11	Fredericia	digester	43.3962	57.2327	155	130.954
580795	1	GH87	Randers	digester		not available
724115	1	GH88	Randers	digester	1.80094e-13	670705	2	GH88	Fredericia	digester	27.957	38.3513	240	69.3218
185505	2	GH88	Randers	digester	2.58474e-08	670705	2	GH88	Fredericia	digester	24.5223	37.2611	259	53.9138
229635	2	GH88	Randers	digester	1.7289e-139	519270	1	GH88	Fredericia	digester	52.5066	68.8654	376	405.986
694345	2	GH88	Randers	digester	0.00118979	7830	1	GH88	Fredericia	digester	36.3636	45.4545	60	36.965
724145	1	GH88	Randers	digester	1.57786e-05	7830	1	GH88	Fredericia	digester	31.5789	46.3158	80	42.743
722965	1	GH88	Randers	digester	8.99911e-18	8215	1	GH88	Fredericia	digester	27.8125	40.9375	255	82.8037
455385	1	GH9	Randers	digester	0	772500	1	GH9	Fredericia	digester	89.6057	94.1458	832	1546.18
29025	1	GH9	Randers	digester	0	526955	1	GH9	Fredericia	digester	51.263	64.7845	603	652.514
235280	1	GH9	Randers	digester	5.33696e-78	325010	1	GH9	Fredericia	digester	40.6321	54.1761	393	262.692
582725	1	GH9	Randers	digester	0	526955	1	GH9	Fredericia	digester	44.7887	56.1972	637	551.206
110465	2	GH9	Randers	digester	1.73133e-31	600970	2	GH9	Fredericia	digester	32.6007	47.2527	263	123.25
76885	1	GH9	Randers	digester	0	559275	1	GH9	Fredericia	digester	51.5826	69.5193	839	885.174
204515	1	GH9	Randers	digester	3.3318e-95	479305	1	GH9	Fredericia	digester	33.5106	50.7092	555	303.523
191360	2	GH9	Randers	digester	8.54793e-19	479305	1	GH9	Fredericia	digester	27.5132	44.4444	189	85.8853
80975	2	GH9	Randers	digester	0	780440	1	GH9	Fredericia	digester	50.639	64.0575	615	602.053
367250	2	GH9	Randers	digester	2.46345e-10	923290	2	GH9	Fredericia	digester	36	50	99	58.5362
133175	2	GH9	Randers	digester	0	772500	1	GH9	Fredericia	digester	94.4554	95.2475	505	949.118
359955	1	GH9	Randers	digester	0	559275	1	GH9	Fredericia	digester	63.5613	76.8868	830	1125.54
181150	1	GH9	Randers	digester	3.15839e-59	600970	2	GH9	Fredericia	digester	30.394	45.9662	520	206.838
373875	2	GH9	Randers	digester	0	559275	1	GH9	Fredericia	digester	50.7557	68.0101	780	794.653
584740	1	GH9	Randers	digester	0	772500	1	GH9	Fredericia	digester	80.0242	91.0412	826	1400.96
455555	1	GH9	Randers	digester	4.13707e-172	697230	2	GH9	Fredericia	digester	65.2819	80.1187	337	492.271
29195	1	GH9	Randers	digester	6.18937e-56	780440	1	GH9	Fredericia	digester	53.5714	70.8333	168	189.504
734455	1	GH9	Randers	digester	8.99407e-78	697230	2	GH9	Fredericia	digester	35.0543	55.4348	365	247.284
419195	1	GH9	Randers	digester	3.846e-72	600970	2	GH9	Fredericia	digester	36.3475	50.5319	522	248.825
133535	1	GH9	Randers	digester	0	772500	1	GH9	Fredericia	digester	80.9927	90.3148	826	1417.14
4345	1	GH9	Randers	digester	0	772500	1	GH9	Fredericia	digester	80.6061	90.4242	825	1385.16
239295	1	GH9	Randers	digester	2.55254e-91	479305	1	GH9	Fredericia	digester	33.9416	50.365	530	294.278
123285	1	GH9	Randers	digester	2.57294e-87	479305	1	GH9	Fredericia	digester	33.7591	49.635	530	283.878
214510	1	GH9	Randers	digester	0.734684	40235	1	GT9	Fredericia	digester	28.8136	47.4576	59	27.7202
451145	1	GH9	Randers	digester	0	772500	1	GH9	Fredericia	digester	81.2121	90.7879	825	1379.77
172520	1	GH92	Randers	digester	0	89625	1	GH92	Fredericia	digester	57.6302	73.9677	556	703.745
595530	1	GH92	Randers	digester	0	501790	1	GH92	Fredericia	digester	61.5385	75.1648	455	546.969
6955	1	GH92	Randers	digester	0	616010	1	GH92	Fredericia	digester	66.5789	78.9474	757	1065.83
66420	1	GH92	Randers	digester	1.89618e-47	196935	2	GH92	Fredericia	digester	75.2381	87.619	105	159.073
170115	1	GH92	Randers	digester	6.29512e-51	616010	1	GH92	Fredericia	digester	85.3933	89.8876	89	169.859
520380	1	GH92	Randers	digester	1.84781e-154	940755	1	GH92	Fredericia	digester	91.8103	94.3966	232	449.899
30845	2	GH92	Randers	digester	1.55897e-88	940755	1	GH92	Fredericia	digester	36.9261	51.497	484	291.197
170160	1	GH92	Randers	digester	0	616010	1	GH92	Fredericia	digester	68.1667	81	596	865.529
337165	2	GH92	Randers	digester	8.13423e-112	940755	1	GH92	Fredericia	digester	92.8994	96.4497	169	336.65
58145	2	GH92	Randers	digester	0	94045	2	GH92	Fredericia	digester	62.028	77.0227	915	1235.32
197940	1	GH92	Randers	digester	0	470140	1	GH92	Fredericia	digester	49.3094	63.5359	716	692.189
86135	2	GH92	Randers	digester	0	616010	1	GH92	Fredericia	digester	83.4758	90.8832	351	634.024
125280	2	GH92	Randers	digester	3.86993e-79	616010	1	GH92	Fredericia	digester	79.8611	85.4167	144	250.751
459420	2	GH92	Randers	digester	2.70766e-178	616010	1	GH92	Fredericia	digester	91.4676	92.1502	293	513.072
302215	1	GH92	Randers	digester	0	309000	2	GH92	Fredericia	digester	53.0749	70.5882	748	766.533
246030	1	GH92	Randers	digester	0	740970	1	GH92	Fredericia	digester	60.7092	72.3404	675	877.085
192495	1	GH92	Randers	digester	9.84828e-63	87965	1	GH92	Fredericia	digester	44.3548	57.6613	245	202.986
296505	2	GH92	Randers	digester	0	616010	1	GH92	Fredericia	digester	93.9086	95.4315	394	762.296
186525	1	GH92	Randers	digester	0	616010	1	GH92	Fredericia	digester	70.3401	82.585	735	1115.14
258245	1	GH92	Randers	digester	9.80203e-154	752985	1	GH92	Fredericia	digester	78.4091	87.8788	264	451.055
18600	1	GH92	Randers	digester	0	470140	1	GH92	Fredericia	digester	54.2466	70.411	726	823.157
52130	1	GH92	Randers	digester	9.34983e-171	421405	2	GH92	Fredericia	digester	40	56.129	740	514.227
161125	1	GH92	Randers	digester	0	66120	1	GH92	Fredericia	digester	47.3833	64.0736	701	657.136
654305	1	GH92	Randers	digester	0	470140	1	GH92	Fredericia	digester	48.3193	62.605	708	635.95
684130	1	GH92	Randers	digester	4.21914e-77	470140	1	GH92	Fredericia	digester	50.4587	69.7248	217	248.44
391475	2	GH92	Randers	digester	1.11974e-85	940755	1	GH92	Fredericia	digester	98.4252	99.2126	127	266.159
411430	1	GH92	Randers	digester	0	239300	1	GH92	Fredericia	digester	67.0256	80.2153	728	1067.76
192485	1	GH92	Randers	digester	1.32887e-26	66120	1	GH92	Fredericia	digester	73.7705	81.9672	61	107.457
66850	1	GH92	Randers	digester	0	197330	1	GH92	Fredericia	digester	77.0053	86.4528	561	924.85
521465	1	GH92	Randers	digester	0	740970	1	GH92	Fredericia	digester	59.798	74.1414	494	610.142
622275	2	GH93	Randers	digester	0.748071	707395	2	GH33	Fredericia	digester	40	60	35	28.8758
182525	2	GH93	Randers	digester	1.15752e-61	907080	2	GH33	Fredericia	digester	30.6358	45.8574	643	223.787
68850	2	GH93	Randers	digester	2.37314e-19	907080	2	GH33	Fredericia	digester	25.3314	39.2216	606	92.0485
182565	2	GH93	Randers	digester	1.62352e-50	907080	2	GH33	Fredericia	digester	30.0654	47.0588	638	190.274
467640	2	GH94	Randers	digester	4.06346e-81	86425	1	GT84	Fredericia	digester	40.9091	60.0649	305	268.855
638190	1	GH94	Randers	digester	0	869160	1	GH94	Fredericia	digester	40.8907	57.3549	727	574.704
738925	1	GH94	Randers	digester	1.71897e-115	171630	2	GT84	Fredericia	digester	44.1634	60.1167	512	390.963
303140	1	GH94	Randers	digester	0	171630	2	GT84	Fredericia	digester	56.5217	71.3366	1235	1379.77
148465	2	GH94	Randers	digester	1.35183e-81	476405	1	GH94	Fredericia	digester	60.177	73.0088	213	257.299
382705	1	GH94	Randers	digester	3.8168e-141	680325	2	GH94	Fredericia	digester	56.3187	71.4286	356	413.69
513550	2	GH94	Randers	digester	3.83996e-130	931870	1	GH94	Fredericia	digester	35.5126	55.8692	635	408.297
531315	2	GH94	Randers	digester	6.3693e-127	196705	2	GH94	Fredericia	digester	54.5455	72.7273	330	379.022
628710	1	GH94	Randers	digester	4.6602e-124	476405	1	GH94	Fredericia	digester	52.907	65.9884	329	370.933
123270	1	GH94	Randers	digester	0	326220	1	GH94	Fredericia	digester	64.0741	78.3951	809	1078.93
363350	1	GH94	Randers	digester	2.42014e-176	384280	2	GH94	Fredericia	digester	49.4526	65.5109	547	537.724
467405	1	GH94	Randers	digester	7.60258e-121	643360	2	GH94	Fredericia	digester	50.8427	67.1348	355	375.17
337165	1	GH94	Randers	digester	3.20185e-128	752830	1	GT84	Fredericia	digester	51.6291	64.9123	398	389.808
514070	1	GH94	Randers	digester	1.20739e-131	527545	2	GT84	Fredericia	digester	33.1626	55.8259	759	426.402
714240	1	GH94	Randers	digester	0	326220	1	GH94	Fredericia	digester	60.3427	72.5826	809	929.472
11315	2	GH94	Randers	digester	0	86425	1	GT84	Fredericia	digester	43.6825	63.1111	1564	1401.34
305870	2	GH94	Randers	digester	4.79786e-72	662505	1	GH94	Fredericia	digester	67.1053	86.8421	152	234.572
310655	2	GH94	Randers	digester	1.05979e-43	214475	1	GH94	Fredericia	digester	58.4071	76.1062	113	142.895
217505	2	GH94	Randers	digester	1.63743e-123	264370	1	GH94	Fredericia	digester	60.6272	77.0035	284	373.629
677500	1	GH94	Randers	digester	0	179015	2	GH94	Fredericia	digester	52.3348	67.5771	1103	1218.37
155185	1	GH94	Randers	digester	0	179015	2	GH94	Fredericia	digester	51.9824	66.9604	1103	1211.44
572920	1	GH94	Randers	digester	0	567615	1	GT84	Fredericia	digester	49.5364	64.6358	755	719.924
190505	1	GH94	Randers	digester	5.71412e-66	808755	1	GH94	Fredericia	digester	59.8684	78.9474	152	206.068
714015	1	GH94	Randers	digester	0	86425	1	GT84	Fredericia	digester	43.4544	62.3029	1447	1216.45
11305	2	GH94	Randers	digester	0	527545	2	GT84	Fredericia	digester	37.4886	59.9636	1086	735.332
148425	2	GH94	Randers	digester	0	680325	2	GH94	Fredericia	digester	60.7516	77.0355	471	630.943
728560	2	GH94	Randers	digester	3.97824e-74	489115	2	GT84	Fredericia	digester	65.0602	77.7108	166	227.254
12420	2	GH94	Randers	digester	0	564965	2	GH94	Fredericia	digester	99.5763	99.7881	472	975.311
79990	1	GH94	Randers	digester	2.39667e-104	394105	2	GH94	Fredericia	digester	71.4286	79.5918	196	304.294
435165	2	GH94	Randers	digester	5.02103e-134	264700	1	GH94	Fredericia	digester	45.6522	61.087	444	407.527
629435	1	GH94	Randers	digester	0	171630	2	GT84	Fredericia	digester	99.758	99.8185	1653	3288.05
470210	2	GH94	Randers	digester	5.71932e-158	171630	2	GT84	Fredericia	digester	61.9855	75.0605	411	491.886
714580	1	GH94	Randers	digester	0	906480	2	GT84	Fredericia	digester	50.9047	66.9481	823	667.152
438335	2	GH94	Randers	digester	8.96662e-61	370120	2	GH94	Fredericia	digester	55.2632	73.6842	151	191.045
546560	1	GH94	Randers	digester	0	869160	1	GH94	Fredericia	digester	44.9689	59.2547	790	696.041
210025	1	GH94	Randers	digester	7.29928e-142	118790	1	GH94	Fredericia	digester	36.3196	49.0315	797	442.58
742785	2	GH94	Randers	digester	2.62368e-61	171630	2	GT84	Fredericia	digester	56.872	70.1422	211	210.305
590465	1	GH94	Randers	digester	0	264370	1	GH94	Fredericia	digester	57.8571	73.7143	693	855.514
429060	2	GH94	Randers	digester	7.44263e-90	214475	1	GH94	Fredericia	digester	59.2417	74.8815	209	265.774
467585	1	GH94	Randers	digester	0	326220	1	GH94	Fredericia	digester	65.5172	78.4483	811	1091.64
164190	1	GH94	Randers	digester	3.3289e-169	489115	2	GT84	Fredericia	digester	99.5575	99.5575	226	473.011
190500	1	GH94	Randers	digester	0	680325	2	GH94	Fredericia	digester	65.4959	82.0248	483	674.47
620230	2	GH94	Randers	digester	4.86002e-20	752830	1	GT84	Fredericia	digester	56.4103	67.9487	74	87.4261
217500	2	GH94	Randers	digester	5.27397e-90	662505	1	GH94	Fredericia	digester	55.6863	71.3725	241	284.648
310665	2	GH94	Randers	digester	0	680325	2	GH94	Fredericia	digester	69.589	83.5616	364	544.273
303145	1	GH94	Randers	digester	0	384280	2	GH94	Fredericia	digester	47.8507	66.4027	880	840.491
487440	1	GH94	Randers	digester	0	326220	1	GH94	Fredericia	digester	61.2335	72.6872	679	810.831
239335	1	GH94	Randers	digester	0	326220	1	GH94	Fredericia	digester	64.9383	79.0123	809	1089.72
727165	1	GH94	Randers	digester	1.34468e-59	196705	2	GH94	Fredericia	digester	46.8468	65.7658	222	198.364
413580	2	GH95	Randers	digester	3.08001e-49	7520	1	GH95	Fredericia	digester	69.3548	80.6452	146	170.629
151665	2	GH95	Randers	digester	3.01613e-81	146890	1	GH95	Fredericia	digester	68.75	81.8182	173	258.84
239675	2	GH95	Randers	digester	2.32652e-94	382505	2	GH95	Fredericia	digester	54.0323	72.1774	248	284.263
151675	2	GH95	Randers	digester	0	146890	1	GH95	Fredericia	digester	68.4455	80.2784	431	637.491
139510	1	GH95	Randers	digester	0	146890	1	GH95	Fredericia	digester	71.1864	83.0508	411	640.958
76920	1	GH95	Randers	digester	0	146890	1	GH95	Fredericia	digester	67.2794	79.4118	815	1162.9
52270	1	GH95	Randers	digester	0	20480	1	GH95	Fredericia	digester	52.6976	68.6324	790	838.951
71505	1	GH95	Randers	digester	0	572270	2	GH95	Fredericia	digester	62.3457	75.679	810	998.038
317780	1	GH95	Randers	digester	1.90869e-176	311100	2	GH95	Fredericia	digester	39.2422	57.7808	714	529.635
304290	1	GH95	Randers	digester	9.00177e-19	496530	2	GH95	Fredericia	digester	33.1395	45.9302	157	85.8853
73535	1	GH95	Randers	digester	0	7520	1	GH95	Fredericia	digester	52.5032	70.0899	775	773.852
137750	1	GH95	Randers	digester	0	572270	2	GH95	Fredericia	digester	63.191	76.6332	793	1017.68
603295	1	GH95	Randers	digester	2.6295e-28	356340	1	GH95	Fredericia	digester	38.0952	54.7619	381	119.013
270070	1	GH95	Randers	digester	0	633245	1	GH95	Fredericia	digester	57.5484	71.0968	774	894.034
460210	2	GH95	Randers	digester	4.18036e-27	431745	1	GH95	Fredericia	digester	30.2632	52.6316	217	105.531
460200	2	GH95	Randers	digester	2.93057e-40	535065	2	GH95	Fredericia	digester	29.6919	45.9384	351	147.902
207850	1	GH95	Randers	digester	0	7520	1	GH95	Fredericia	digester	51.8088	68.3463	751	701.819
437090	2	GH95	Randers	digester	2.24352e-46	720985	2	GH95	Fredericia	digester	55.0633	69.6203	158	161.77
737795	1	GH95	Randers	digester	1.3298e-135	758320	1	GH95	Fredericia	digester	81.8966	90.0862	232	402.905
315980	1	GH95	Randers	digester	5.4749e-38	633245	1	GH95	Fredericia	digester	65.0485	72.8155	103	134.42
479730	1	GH95	Randers	digester	0	720985	2	GH95	Fredericia	digester	45.6996	59.0501	741	638.647
371900	2	GH95	Randers	digester	0	311100	2	GH95	Fredericia	digester	72.0455	81.8182	431	674.47
214145	2	GH95	Randers	digester	7.42694e-100	47830	2	GH95	Fredericia	digester	57.037	68.1481	268	298.516
97890	2	GH95	Randers	digester	0	146890	1	GH95	Fredericia	digester	70.9489	85.8394	685	1056.59
317735	1	GH95	Randers	digester	0	311100	2	GH95	Fredericia	digester	44.9468	60.3723	729	615.15
304545	1	GH95	Randers	digester	1.85384e-16	758320	1	GH95	Fredericia	digester	23.1325	38.3133	390	80.8777
717275	2	GH95	Randers	digester	3.3977e-98	633245	1	GH95	Fredericia	digester	99.3464	100	153	300.827
362025	2	GH95	Randers	digester	8.27354e-106	627300	2	GH95	Fredericia	digester	49.8507	64.4776	331	322.398
654190	1	GH95	Randers	digester	0	20480	1	GH95	Fredericia	digester	54.2056	69.1589	746	796.964
198115	1	GH95	Randers	digester	0	20480	1	GH95	Fredericia	digester	54.1176	67.9739	762	785.408
46655	1	GH95	Randers	digester	0	7520	1	GH95	Fredericia	digester	53.1579	70.9211	754	830.091
317740	1	GH95	Randers	digester	0	311100	2	GH95	Fredericia	digester	43.9689	59.9222	736	622.083
286685	2	GH97	Randers	digester	2.88908e-117	352925	2	GH97	Fredericia	digester	50.1567	70.2194	316	343.199
96295	2	GH97	Randers	digester	0	5720	1	GH97	Fredericia	digester	46.8606	65.3905	651	637.106
317210	1	GH97	Randers	digester	0	426525	1	GH97	Fredericia	digester	63.5659	79.3798	641	900.197
314045	2	GH97	Randers	digester	0	359320	1	GH97	Fredericia	digester	70.3216	81.5789	684	993.801
264975	1	GH97	Randers	digester	3.23762e-144	5720	1	GH97	Fredericia	digester	51.8717	71.3904	373	426.017
111315	1	GH97	Randers	digester	0	740335	2	GH97	Fredericia	digester	61.6462	74.2557	558	731.095
46665	1	GH97	Randers	digester	2.50657e-122	426525	1	GH97	Fredericia	digester	37.0119	54.3294	587	379.407
26765	1	GH97	Randers	digester	0	228495	1	GH97	Fredericia	digester	61.0272	75.5287	616	861.292
730005	1	GH97	Randers	digester	2.90129e-130	744125	1	GH97	Fredericia	digester	54.5732	72.2561	324	380.563
728855	1	GH97	Randers	digester	5.51304e-113	5720	1	GH97	Fredericia	digester	50.3472	70.4861	288	342.428
296180	1	GH97	Randers	digester	0	5720	1	GH97	Fredericia	digester	45.2418	63.6505	637	590.112
728505	1	GH97	Randers	digester	4.79236e-87	352925	2	GH97	Fredericia	digester	57.9208	73.2673	202	261.151
535735	1	GH97	Randers	digester	0	288940	1	GH97	Fredericia	digester	81.9753	91.6049	405	682.559
281610	2	GH97	Randers	digester	5.3663e-59	740335	2	GH97	Fredericia	digester	55.1515	70.9091	165	196.052
460205	2	GH97	Randers	digester	6.58642e-40	647060	2	GH97	Fredericia	digester	33.7255	50.9804	246	141.739
95995	1	GH97	Randers	digester	4.82121e-126	5720	1	GH97	Fredericia	digester	36.2538	52.2659	629	399.053
4765	2	GH97	Randers	digester	3.18788e-38	352925	2	GH97	Fredericia	digester	58.0645	77.4194	93	132.494
234450	1	GH97	Randers	digester	0	359320	1	GH97	Fredericia	digester	72.2222	82.6023	684	1041.57
195325	1	GT0	Randers	digester	4.59784e-46	678795	2	GT0	Fredericia	digester	40.2985	61.194	201	162.54
451465	1	GT0	Randers	digester	2.9946e-69	501515	1	GT0	Fredericia	digester	64.4172	76.0736	163	215.312
283790	1	GT0	Randers	digester	9.25136e-115	27455	1	GT0	Fredericia	digester	71.875	83.4821	224	334.339
687085	1	GT0	Randers	digester	5.64711e-63	678795	2	GT0	Fredericia	digester	34.8765	54.321	322	204.527
516060	1	GT0	Randers	digester	5.48961e-70	592315	1	GT0	Fredericia	digester	51.4523	65.1452	241	226.098
64990	2	GT0	Randers	digester	0	70495	1	GT0	Fredericia	digester	81.3403	86.728	761	1129.39
[truncated: 971 more rows]

## Sheet: Rand-Vib
Query					Lowest E-value	Hit					Greatest identity %	Greatest positive %	Greatest HSP length	Greatest bit score
390215	1	AA0	Randers	assembly	0	2465	6	AA0	Viborg	assembly	96.2707	97.6519	724	1361.67
370895	2	AA0	Randers	assembly	0	35680	3	AA0	Viborg	assembly	78.9474	86.9806	722	1112.44
112350	1	AA0	Randers	assembly	0	62245	4	AA0	Viborg	assembly	100	100	468	922.154
356955	2	AA0	Randers	assembly	0	85150	1	AA0	Viborg	assembly	92.1525	95.0673	440	795.423
517350	2	AA0	Randers	assembly	8.62952e-83	124135	5	AA0	Viborg	assembly	99.2366	99.2366	131	260.381
86220	2	AA0	Randers	assembly	0	93975	6	AA0	Viborg	assembly	89.7516	94.0994	322	574.318
667410	2	AA0	Randers	assembly	6.11166e-152	38050	9	AA0	Viborg	assembly	100	100	223	448.358
665440	2	AA0	Randers	assembly	1.10273e-95	189790	7	AA0	Viborg	assembly	63.913	71.7391	230	285.419
433940	2	AA0	Randers	assembly	0	124135	5	AA0	Viborg	assembly	95.5769	97.6923	520	1013.06
349525	1	AA0	Randers	assembly	2.58825e-154	85150	1	AA0	Viborg	assembly	96.3265	96.3265	245	439.113
650710	2	AA0	Randers	assembly	8.88287e-102	160625	1	AA0	Viborg	assembly	84.1176	90.5882	170	299.671
488775	1	AA0	Randers	assembly	0	35680	3	AA0	Viborg	assembly	99.8249	99.8249	571	1128.24
467150	1	AA0	Randers	assembly	0	182375	3	AA0	Viborg	assembly	91	91	386	729.554
87360	2	AA0	Randers	assembly	4.21982e-73	81765	5	AA0	Viborg	assembly	100	100	113	231.876
200380	1	AA0	Randers	assembly	0	107850	2	AA0	Viborg	assembly	100	100	366	749.199
186945	1	AA0	Randers	assembly	0	22295	2	AA0	Viborg	assembly	99.6139	99.8069	518	1029.24
605270	2	AA0	Randers	assembly	4.62951e-90	22295	2	AA0	Viborg	assembly	65.4206	73.8318	191	278.1
303170	2	AA0	Randers	assembly	0	90705	2	AA0	Viborg	assembly	47.0309	57.5614	1196	927.932
[truncated: 2,993 more rows]

## Sheet: Søho-Frede
Query					Lowest E-value	Hit					Greatest identity %	Greatest positive %	Greatest HSP length	Greatest bit score
[truncated: 4,240 more rows]

[truncated: 2 more sheets: Søho-Vib, Frede-vib]
