# Supplementary material for: Diversity of microbial carbohydrate-active enzymes in Danish anaerobic digesters fed with wastewater treatment sludge
Source: Biotechnol Biofuels. 2017 Jun 21;10:158. doi: 10.1186/s13068-017-0840-y (PMC5480151; doi:10.1186/s13068-017-0840-y)
Supplement: Supplementary file 3 — Additional file 3: Dataset S2. Phylopythia output. [file 13068_2017_840_MOESM3_ESM.xlsx]

## Sheet: Fredericia
DATASET S2 Phylopythia output
#Output in PhyloPythia format (Wed Oct 21 13:10:34 +0200 2015)
#Taxonomic Hierarchy: NCBI Taxonomy
#Prediction method: PhyloPythiaS
#Model used: Generic 2013 - 800 Genera (*)
#Contact: PhyloPythiaS WebServer mailing list (phylopythias_web@uni-duesseldorf.de)
#ID	superkingdom	phylum	class	order	family	genus	species
165390|1|10||CE0|	Bacteria
520280|1|6|3.1.1.73|CE0|	Bacteria	Bacteroidetes	Bacteroidia	Bacteroidales	Bacteroidaceae	Bacteroides
298500|2|6|3.1.1.73|CE0|	Bacteria									Thermobaculum
443375|2|6|3.1.1.73|CE0|	Bacteria
898000|1|18|3.1.1.73|CE0|	Bacteria	Proteobacteria	Gammaproteobacteria
549275|1|5||CE0|	Bacteria
920215|1|6|3.1.1.73|CE0|	Bacteria	Proteobacteria	Alphaproteobacteria
464930|2|3|3.5.1.41|CE0|	Bacteria
171270|1|6|3.1.1.73|CE0|	Bacteria
811480|2|6|3.1.1.73|CE0|	Bacteria	Firmicutes	Clostridia	Clostridiales
897800|2|6|3.1.1.73|CE0|	Bacteria									Candidatus Methylomirabilis
406360|1|5||CE0|	Bacteria
367955|2|10||CE0|	Bacteria	Proteobacteria	Epsilonproteobacteria
312540|1|18|3.1.1.73|CE0|	Bacteria	Firmicutes	Clostridia	Clostridiales
88300|2|18|3.1.1.73|CE0|	Bacteria
864150|1|5||CE0|	Bacteria
247955|1|20|3.1.1.73|CE1|	Bacteria	Proteobacteria	Deltaproteobacteria
881360|1|12|3.1.1.73|CE1|	Bacteria									Caldithrix
906950|1|12|3.1.1.73|CE1|	Bacteria									Candidatus Methylomirabilis
471125|1|3|3.1.1.73|CE1|	Bacteria									Caldithrix
106400|2|3|3.1.1.73|CE1|	Bacteria
228140|2|12|3.1.1.73|CE1|	Bacteria
761755|2|12|3.1.1.73|CE1|	Bacteria	Firmicutes	Clostridia	Clostridiales
451480|2|3|3.1.1.73|CE1|	Bacteria									Caldithrix
470495|2|3|3.1.1.73|CE1|	Bacteria	Planctomycetes	Planctomycetia	Planctomycetales	Planctomycetaceae	Planctomyces
313975|2|20|3.1.1.73|CE1|	Bacteria
478600|2|2|3.1.1.73|CE1|	Bacteria									Thermobaculum
926315|2|12|3.1.1.73|CE1|	Archaea	Euryarchaeota
849015|2|3|3.1.1.73|CE1|	Bacteria
681290|1|12|3.1.1.73|CE1|	Bacteria
340890|2|7|3.1.1.73|CE1|	Bacteria
696115|1|7|3.1.1.73|CE1|	Bacteria
471330|1|2|3.1.1.73|CE1|	Bacteria
274310|2|3|3.1.1.73|CE1|	Bacteria
688590|2|3|3.1.1.73|CE1|	Bacteria
76185|1|7|3.1.1.73|CE1|	Bacteria
895685|2|3|3.1.1.73|CE1|	Bacteria
895680|2|3|3.1.1.73|CE1|	Bacteria
157435|2|12|3.1.1.73|CE1|	Bacteria	Actinobacteria	Actinobacteria	Bifidobacteriales	Bifidobacteriaceae	Scardovia
466115|2|20|3.1.1.73|CE1|	Bacteria	Bacteroidetes	Cytophagia	Cytophagales	Cytophagaceae
547290|2|7|3.1.1.73|CE1|	Bacteria	Bacteroidetes	Bacteroidia	Bacteroidales
300165|1|7|3.1.1.73|CE1|	Bacteria	Bacteroidetes	Bacteroidia	Bacteroidales	Bacteroidaceae	Bacteroides
556645|1|22|3.1.1.73|CE1|	Bacteria	Firmicutes	Clostridia	Clostridiales
419780|2|2|3.1.1.73|CE1|	Bacteria									Thermobaculum
427775|2|28||CE1|	Bacteria	Firmicutes	Clostridia	Clostridiales
242055|2|7|3.1.1.73|CE1|	Bacteria
9975|1|3|3.1.1.73|CE1|	Bacteria
341370|2|3|3.1.1.73|CE1|	Bacteria									Thermobaculum
279690|2|3|3.1.1.73|CE1|	Bacteria	Actinobacteria	Actinobacteria
797085|1|3|3.1.1.73|CE1|	Bacteria	Proteobacteria	Deltaproteobacteria
667470|1|7|3.1.1.73|CE1|	Bacteria
173390|1|2|3.1.1.73|CE1|	Bacteria									Candidatus Methylomirabilis
797105|1|3|3.1.1.73|CE1|	Bacteria
181670|2|3|3.1.1.73|CE1|	Bacteria
435410|1|2|3.1.1.73|CE1|	Bacteria	Firmicutes	Erysipelotrichia	Erysipelotrichales	Erysipelotrichaceae	Turicibacter
760455|2|3|3.1.1.73|CE1|	Bacteria	Proteobacteria	Epsilonproteobacteria	Campylobacterales			Nitratifractor
832895|1|12|3.1.1.73|CE1|	Bacteria
881960|1|2|3.1.1.73|CE1|	Bacteria
920215|1|53|3.1.1.73|CE1|	Bacteria	Proteobacteria	Alphaproteobacteria
689295|2|3|3.1.1.73|CE1|	Bacteria	Proteobacteria	Alphaproteobacteria
808100|2|25|3.1.1.73|CE1|	Bacteria									Caldithrix
178360|1|25|3.1.1.73|CE1|	Bacteria
881965|1|20|3.1.1.73|CE1|	Bacteria	Synergistetes	Synergistia	Synergistales	Synergistaceae	Pyramidobacter
132615|2|3|3.1.1.73|CE1|	Bacteria
818640|1|55||CE1|	Bacteria
40365|1|44||CE1|	Bacteria	Bacteroidetes
613180|1|7|3.1.1.73|CE1|	Bacteria	Actinobacteria	Actinobacteria	Actinomycetales
903195|1|36|3.1.1.73|CE1|	Bacteria	Bacteroidetes
898000|1|7|3.1.1.73|CE1|	Bacteria	Proteobacteria	Gammaproteobacteria
549275|1|55||CE1|	Bacteria
19050|1|3|3.5.1.*|CE11|	Bacteria
912290|1|3|3.5.1.*|CE11|	Bacteria
653745|1|3|3.5.1.*|CE11|	Bacteria	Proteobacteria	Deltaproteobacteria
818950|1|3|3.5.1.*|CE11|	Bacteria									Caldithrix
480710|2|3|3.5.1.*|CE11|	Bacteria
233850|1|3|3.5.1.*|CE11|	Bacteria	Actinobacteria	Actinobacteria	Actinomycetales	Corynebacteriaceae	Corynebacterium
896115|2|13|3.5.1.*|CE11|	Bacteria
656720|1|3|3.5.1.*|CE11|	Bacteria
362250|1|13|3.5.1.*|CE11|	Bacteria
894575|2|13|3.5.1.*|CE11|	Bacteria	Firmicutes	Clostridia	Thermoanaerobacterales	Thermoanaerobacterales Family IV. Incertae Sedis	Mahella
71705|1|3|3.5.1.*|CE11|	Bacteria
584485|2|13|3.5.1.*|CE11|	Bacteria	Proteobacteria
501410|1|13|3.5.1.*|CE11|	Bacteria	Proteobacteria
688715|1|13|3.5.1.*|CE11|	Bacteria	Proteobacteria	Betaproteobacteria
168165|1|13|3.5.1.*|CE11|	Bacteria
521115|2|3|3.5.1.*|CE11|	Bacteria
616950|2|13|3.5.1.*|CE11|	Bacteria
343510|2|13|3.5.1.*|CE11|	Bacteria	Firmicutes	Clostridia
29835|2|13|3.5.1.*|CE11|	Bacteria									Thermobaculum
320480|2|3|3.5.1.*|CE11|	Bacteria
735130|2|13|3.5.1.*|CE11|	Bacteria
70480|1|13|3.5.1.*|CE11|	Bacteria	Proteobacteria	Deltaproteobacteria
199445|1|3|3.5.1.*|CE11|	Bacteria	Proteobacteria
410390|2|13|3.5.1.*|CE11|	Bacteria
202200|2|13|3.5.1.*|CE11|	Bacteria	Firmicutes	Clostridia
541170|1|13|3.5.1.*|CE11|	Bacteria
476550|1|13|3.5.1.*|CE11|	Bacteria	Firmicutes	Bacilli	Lactobacillales	Streptococcaceae	Streptococcus
275040|2|13|3.5.1.*|CE11|	Bacteria	Proteobacteria	Gammaproteobacteria
600895|2|13|3.5.1.*|CE11|	Bacteria
31150|2|3|3.5.1.*|CE11|	Bacteria
479940|2|3|3.5.1.*|CE11|	Bacteria
70595|1|2|3.5.1.*|CE11|	Bacteria									Candidatus Methylomirabilis
583995|1|13|3.5.1.*|CE11|	Bacteria
326785|1|13|3.5.1.*|CE11|	Bacteria	Proteobacteria	Deltaproteobacteria
810715|2|13|3.5.1.*|CE11|	Bacteria	Proteobacteria
411205|1|13|3.5.1.*|CE11|	Bacteria	Firmicutes	Clostridia	Clostridiales
278300|2|13|3.5.1.*|CE11|	Bacteria	Bacteroidetes	Flavobacteriia	Flavobacteriales	Flavobacteriaceae
413780|1|13|3.5.1.*|CE11|	Bacteria
808240|1|13|3.5.1.*|CE11|	Bacteria
8710|1|3|3.5.1.*|CE11|	Bacteria	Cyanobacteria			Chroococcales
933395|2|2|3.5.1.*|CE11|	Bacteria
470225|2|13|3.5.1.*|CE11|	Bacteria	Proteobacteria	Gammaproteobacteria
301785|1|13|3.5.1.*|CE11|	Bacteria	Cloacimonetes							Candidatus Cloacimonas
649540|2|13|3.5.1.*|CE11|	Bacteria
462150|1|3|3.5.1.*|CE11|	Bacteria	Proteobacteria	Deltaproteobacteria
862150|2|13|3.5.1.*|CE11|	Bacteria	Proteobacteria	Betaproteobacteria	Neisseriales	Neisseriaceae
946780|1|3|3.5.1.*|CE11|	Archaea	Euryarchaeota
678330|1|3|3.5.1.*|CE11|	Archaea	Euryarchaeota							Aciduliprofundum
260245|1|3|3.5.1.*|CE11|	Archaea
118895|2|13|3.5.1.*|CE11|	Bacteria									Candidatus Methylomirabilis
637730|1|13|3.5.1.*|CE11|	Bacteria	Firmicutes	Bacilli	Bacillales	Bacillaceae
873895|2|3|3.5.1.*|CE11|	Bacteria	Cloacimonetes							Candidatus Cloacimonas
596360|1|13|3.5.1.*|CE11|	Bacteria
468340|1|13|3.5.1.*|CE11|	Bacteria	Proteobacteria
493755|2|13|3.5.1.*|CE11|	Bacteria	Proteobacteria	Gammaproteobacteria
92320|1|13|3.5.1.*|CE11|	Bacteria
947955|1|13|3.5.1.*|CE11|	Bacteria
613905|2|3|3.5.1.*|CE11|	Bacteria	Firmicutes	Clostridia
199425|1|2|3.5.1.*|CE11|	Bacteria
311520|1|13|3.5.1.*|CE11|	Bacteria	Proteobacteria	Deltaproteobacteria
786605|1|15|3.5.1.*|CE11|	Bacteria	Bacteroidetes	Bacteroidia	Bacteroidales
116640|1|3|3.5.1.*|CE11|	Bacteria
916580|2|13|3.5.1.*|CE11|	Bacteria	Actinobacteria	Actinobacteria
235130|2|2|3.5.1.*|CE11|	Bacteria
275675|2|15|3.1.1.*|CE12|	Bacteria	Proteobacteria
157340|1|11|3.1.1.*|CE12|	Bacteria
890650|1|3|3.1.1.*|CE12|	Bacteria	Proteobacteria
576445|2|12|3.1.1.*|CE12|	Bacteria	Bacteroidetes
831325|1|13|3.1.1.*|CE12|	Bacteria									Candidatus Methylomirabilis
850700|2|5|3.1.1.*|CE12|	Bacteria
936670|2|12|3.1.1.*|CE12|	Bacteria
678435|1|12|3.1.1.*|CE12|	Bacteria	Proteobacteria	Alphaproteobacteria
325460|2|17|3.5.1.89|CE14|	Bacteria	Bacteroidetes
848230|1|12||CE14|	Bacteria									Caldithrix
752520|1|12||CE14|	Bacteria	Firmicutes	Clostridia	Clostridiales
602505|2|12||CE14|	Bacteria	Cloacimonetes							Candidatus Cloacimonas
753805|1|12||CE14|	Bacteria	Bacteroidetes
370105|2|12||CE14|	Bacteria	Proteobacteria
11675|1|12||CE14|	Bacteria									Caldithrix
725615|2|12||CE14|	Bacteria
105695|1|12||CE14|	Bacteria
637800|1|43||CE14|	Bacteria									Caldithrix
666105|1|43||CE14|	Bacteria	Proteobacteria	Epsilonproteobacteria	Campylobacterales	Campylobacteraceae
869520|1|12||CE14|	Bacteria
662955|1|15||CE14|	Bacteria
796520|2|17|3.5.1.89|CE14|	Bacteria
469660|2|43||CE14|	Bacteria	Firmicutes	Clostridia	Clostridiales
693565|2|25|3.5.1.89|CE14|	Bacteria	Firmicutes	Clostridia	Clostridiales
632660|1|15||CE14|	Bacteria
585750|2|19|3.5.1.*|CE14|	Bacteria	Bacteroidetes	Cytophagia	Cytophagales	Cytophagaceae	Pontibacter
426155|1|17|3.5.1.89|CE14|	Bacteria
344290|1|19|3.5.1.*|CE14|	Bacteria	Bacteroidetes	Cytophagia	Cytophagales	Cytophagaceae
222535|1|20|3.5.1.89|CE14|	Bacteria	Proteobacteria	Alphaproteobacteria
535225|2|12||CE14|	Bacteria	Chloroflexi	Dehalococcoidia
935765|2|29|3.5.1.89|CE14|	Bacteria
784855|2|12||CE14|	Bacteria	Proteobacteria
51615|1|11||CE14|	Bacteria	Proteobacteria	Betaproteobacteria
170095|2|12||CE14|	Bacteria									Candidatus Methylomirabilis
33980|2|15||CE14|	Bacteria
328595|2|12||CE14|	Bacteria	Actinobacteria	Actinobacteria
514740|2|28|3.5.1.89|CE14|	Bacteria
637085|2|11||CE14|	Bacteria	Actinobacteria	Actinobacteria	Bifidobacteriales	Bifidobacteriaceae	Scardovia
6990|1|12||CE14|	Bacteria	Proteobacteria	Epsilonproteobacteria					Sulfurovum
905675|1|29|3.5.1.89|CE14|	Bacteria	Proteobacteria	Gammaproteobacteria
903995|1|29|3.5.1.89|CE14|	Bacteria	Proteobacteria	Alphaproteobacteria
724930|1|15||CE14|	Bacteria	Proteobacteria
322225|1|1|3.2.1.40|CE15|	Bacteria	Bacteroidetes	Bacteroidia	Bacteroidales	Porphyromonadaceae	Barnesiella
499880|2|1|3.2.1.40|CE15|	Bacteria									Caldithrix
197335|1|1|3.2.1.40|CE15|	Bacteria									Candidatus Methylomirabilis
711690|1|1|3.2.1.40|CE15|	Bacteria	Proteobacteria
385830|2|1|3.2.1.40|CE15|	Bacteria
196945|2|1|3.2.1.40|CE15|	Bacteria									Candidatus Methylomirabilis
497145|1|1|3.2.1.40|CE15|	Bacteria
756145|1|1|3.2.1.40|CE15|	Bacteria									Caldithrix
387510|1|1|3.2.1.40|CE15|	Bacteria
756125|1|1|3.2.1.40|CE15|	Bacteria
187150|2|1|3.2.1.40|CE15|	Bacteria
828800|1|2|3.1.1.*|CE15|	Bacteria
620000|2|1|3.2.1.40|CE15|	Bacteria	Proteobacteria	Deltaproteobacteria
85010|1|1|3.2.1.40|CE15|	Bacteria	Proteobacteria	Alphaproteobacteria
615660|2|2|3.1.1.*|CE15|	Bacteria	Actinobacteria	Actinobacteria
475715|2|8|3.1.1.72|CE2|	Bacteria	Bacteroidetes
141630|2|2|3.1.1.72|CE3|	Bacteria									Candidatus Methylomirabilis
303200|2|2|3.1.1.72|CE3|	Bacteria									Candidatus Methylomirabilis
493715|2|2|3.1.1.72|CE3|	Bacteria	Proteobacteria	Deltaproteobacteria
85295|1|2|3.1.1.72|CE3|	Bacteria	Proteobacteria
320985|2|2|3.1.1.72|CE3|	Bacteria
856395|2|2|3.1.1.72|CE3|	Bacteria	Proteobacteria
283365|2|7|3.1.1.72|CE3|	Bacteria
208055|2|2|3.1.1.72|CE3|	Bacteria
940395|2|2|3.1.1.72|CE3|	Bacteria	Proteobacteria	Gammaproteobacteria
569215|2|2|3.1.1.72|CE3|	Bacteria	Actinobacteria	Actinobacteria	Coriobacteriales	Coriobacteriaceae
302645|1|63||CE4|	Bacteria	Firmicutes
425835|2|63||CE4|	Bacteria
55465|1|13|3.5.1.*|CE4|	Bacteria									Candidatus Methylomirabilis
381865|2|12|3.5.1.*|CE4|	Bacteria
688055|2|13|3.5.1.*|CE4|	Bacteria	Firmicutes	Clostridia	Clostridiales
87195|2|27|3.5.1.41|CE4|	Bacteria	Firmicutes	Clostridia	Clostridiales	Clostridiaceae
195735|1|75|3.1.1.72|CE4|	Bacteria	Proteobacteria	Deltaproteobacteria
553380|2|12|3.5.1.*|CE4|	Bacteria	Firmicutes	Clostridia	Clostridiales
12040|1|13|3.5.1.*|CE4|	Bacteria
248330|1|27|3.5.1.41|CE4|	Bacteria	Cloacimonetes							Candidatus Cloacimonas
736005|1|13|3.5.1.*|CE4|	Bacteria									Candidatus Methylomirabilis
105510|2|35|3.5.1.*|CE4|	Bacteria
618380|1|27|3.5.1.41|CE4|	Bacteria									Thermobaculum
793165|1|12|3.5.1.*|CE4|	Bacteria
298920|1|13|3.5.1.*|CE4|	Bacteria	Firmicutes	Clostridia
93655|1|27|3.5.1.41|CE4|	Bacteria
802895|1|27|3.5.1.41|CE4|	Bacteria	Fusobacteria	Fusobacteriia	Fusobacteriales	Fusobacteriaceae	Fusobacterium
137520|2|12|3.5.1.*|CE4|	Bacteria
463155|1|9|3.5.1.*|CE4|	Bacteria
451235|2|27|3.5.1.41|CE4|	Bacteria
384050|2|75|3.1.1.72|CE4|	Bacteria	Proteobacteria
270680|2|75|3.1.1.72|CE4|	Bacteria	Actinobacteria	Actinobacteria	Actinomycetales	Corynebacteriaceae	Corynebacterium
731750|1|2|3.1.1.72|CE4|	Bacteria
649875|2|27|3.5.1.41|CE4|	Bacteria	Proteobacteria	Gammaproteobacteria
875450|1|2|3.1.1.72|CE4|	Bacteria	Firmicutes	Clostridia	Clostridiales	Clostridiaceae	Clostridium
93815|1|41|3.5.1.*|CE4|	Bacteria
115600|1|13|3.5.1.*|CE4|	Bacteria	Proteobacteria
40485|1|13|3.5.1.*|CE4|	Bacteria
496750|1|75|3.1.1.72|CE4|	Bacteria									Thermobaculum
652455|2|27|3.5.1.41|CE4|	Bacteria
478695|1|8|3.1.1.72|CE4|	Bacteria	Actinobacteria	Actinobacteria	Coriobacteriales	Coriobacteriaceae	Atopobium
263140|1|75|3.1.1.72|CE4|	Bacteria	Actinobacteria	Actinobacteria	Actinomycetales	Actinomycetaceae	Mobiluncus
551395|2|12|3.5.1.*|CE4|	Bacteria	Firmicutes	Clostridia	Clostridiales
193080|1|12|3.5.1.*|CE4|	Bacteria
262805|2|2|3.1.1.72|CE4|	Bacteria	Proteobacteria	Gammaproteobacteria
36345|1|59|3.5.1.*|CE4|	Bacteria
564955|1|15|3.1.1.72|CE4|	Bacteria									Thermobaculum
332820|2|10|3.1.1.72|CE4|	Bacteria
181785|1|27|3.5.1.41|CE4|	Bacteria
478750|1|12|3.5.1.*|CE4|	Bacteria	Chlorobi	Chlorobia	Chlorobiales	Chlorobiaceae	Chlorobium
353525|2|81|3.5.1.*|CE4|	Bacteria	Proteobacteria	Deltaproteobacteria
73085|1|2|3.1.1.72|CE4|	Bacteria
368875|2|2|3.1.1.72|CE4|	Bacteria	Firmicutes	Clostridia	Clostridiales
929570|1|35|3.5.1.*|CE4|	Bacteria	Bacteroidetes	Flavobacteriia	Flavobacteriales
628605|1|35|3.5.1.*|CE4|	Bacteria
115590|1|13|3.5.1.*|CE4|	Bacteria	Proteobacteria	Gammaproteobacteria
649150|2|28|3.5.1.*|CE4|	Bacteria	Proteobacteria	Betaproteobacteria
499070|1|10|3.1.1.72|CE4|	Bacteria	Proteobacteria	Deltaproteobacteria
721115|2|22|3.1.1.72|CE4|	Bacteria	Actinobacteria	Actinobacteria	Actinomycetales
776640|2|70|3.1.1.72|CE4|	Bacteria									Thermobaculum
824080|2|75|3.1.1.72|CE4|	Bacteria
762950|1|75|3.1.1.72|CE4|	Bacteria	Proteobacteria	Deltaproteobacteria
625430|1|75|3.1.1.72|CE4|	Bacteria
153935|2|35|3.5.1.*|CE4|	Bacteria	Actinobacteria	Actinobacteria
131580|1|12|3.5.1.*|CE4|	Bacteria	Bacteroidetes
283825|1|28|3.5.1.*|CE4|	Bacteria	Proteobacteria	Gammaproteobacteria					Endoriftia
182970|2|10|3.1.1.72|CE4|	Bacteria	Firmicutes	Clostridia
810220|1|15|3.1.1.72|CE4|	Bacteria	Actinobacteria	Actinobacteria	Actinomycetales
883500|1|28|3.5.1.*|CE4|	Bacteria
35295|2|13|3.5.1.*|CE4|	Bacteria
321945|1|9|3.5.1.*|CE4|	Bacteria	Proteobacteria	Deltaproteobacteria
552750|1|75|3.1.1.72|CE4|	Bacteria	Actinobacteria	Actinobacteria	Actinomycetales	Actinomycetaceae	Mobiluncus
580870|1|75|3.1.1.72|CE4|	Bacteria	Proteobacteria	Deltaproteobacteria
867490|1|76|3.5.1.41|CE4|	Bacteria	Firmicutes	Clostridia	Clostridiales	Clostridiaceae	Clostridium
604420|1|81|3.5.1.*|CE4|	Bacteria
217405|2|59|3.5.1.*|CE4|	Bacteria	Cyanobacteria			Chroococcales			Thermosynechococcus
693350|2|25|3.1.1.72|CE4|	Bacteria									Candidatus Methylomirabilis
850700|2|99||CE4|	Bacteria
949330|1|28|3.5.1.*|CE4|	Bacteria									Candidatus Methylomirabilis
547000|1|21|3.5.1.*|CE4|	Bacteria									Thermobaculum
118440|1|93|3.1.1.72|CE4|	Bacteria
87070|1|27|3.5.1.41|CE4|	Bacteria
282765|1|27|3.5.1.41|CE4|	Bacteria
709090|1|27|3.5.1.41|CE4|	Bacteria
391440|1|35|3.5.1.*|CE4|	Bacteria	Firmicutes	Clostridia	Clostridiales
268260|2|35|3.5.1.*|CE4|	Bacteria
832390|2|12|3.5.1.*|CE4|	Bacteria	Firmicutes	Clostridia	Clostridiales
877605|2|27|3.5.1.41|CE4|	Bacteria	Bacteroidetes	Flavobacteriia	Flavobacteriales	Flavobacteriaceae
411790|1|35|3.5.1.*|CE4|	Bacteria	Proteobacteria	Deltaproteobacteria
64180|2|27|3.5.1.41|CE4|	Bacteria									Candidatus Methylomirabilis
85635|2|93|3.1.1.72|CE4|	Bacteria
845590|2|59|3.5.1.*|CE4|	Bacteria	Firmicutes	Clostridia
786875|2|102|3.2.1.8|CE4|	Bacteria	Actinobacteria	Actinobacteria
741800|1|6|3.1.1.72|CE4|	Bacteria	Proteobacteria	Deltaproteobacteria
831325|1|99||CE4|	Bacteria									Candidatus Methylomirabilis
957175|1|78|3.1.1.72|CE4|	Bacteria	Firmicutes	Clostridia	Clostridiales
546865|1|77|3.1.1.72|CE4|	Bacteria									Candidatus Methylomirabilis
505990|2|22|3.1.1.72|CE4|	Bacteria
511050|2|103|3.5.1.*|CE4|	Bacteria
444575|1|6|3.1.1.72|CE4|	Bacteria
77360|2|75|3.1.1.72|CE4|	Bacteria	Actinobacteria	Actinobacteria	Actinomycetales	Corynebacteriaceae	Corynebacterium
539650|1|75|3.1.1.72|CE4|	Bacteria	Actinobacteria	Actinobacteria	Actinomycetales	Corynebacteriaceae	Corynebacterium
434780|2|27|3.5.1.41|CE4|	Bacteria	Bacteroidetes	Bacteroidia	Bacteroidales
608615|2|27|3.5.1.41|CE4|	Bacteria	Firmicutes	Clostridia	Clostridiales
56785|1|6|3.1.1.72|CE4|	Bacteria
36705|1|27|3.5.1.41|CE4|	Bacteria
291285|2|57|3.1.1.72|CE4|	Bacteria
268405|1|78|3.1.1.72|CE4|	Bacteria	Proteobacteria	Epsilonproteobacteria	Campylobacterales			Nitratifractor
626450|1|10|3.1.1.72|CE4|	Bacteria
359115|1|78|3.1.1.72|CE4|	Bacteria
836330|2|50|3.1.1.72|CE4|	Bacteria	Firmicutes	Clostridia	Clostridiales
344595|1|22|3.1.1.72|CE4|	Bacteria
20000|1|10|3.1.1.72|CE4|	Bacteria
667555|1|22|3.1.1.72|CE4|	Bacteria	Actinobacteria	Actinobacteria
805395|1|77|3.1.1.72|CE4|	Bacteria
805405|1|77|3.1.1.72|CE4|	Bacteria
121605|2|77|3.1.1.72|CE4|	Bacteria
150355|1|103|3.5.1.*|CE4|	Bacteria
676280|1|81|3.5.1.*|CE4|	Bacteria									Candidatus Methylomirabilis
713125|1|81|3.5.1.*|CE4|	Bacteria	Proteobacteria	Deltaproteobacteria
281205|2|6|3.1.1.72|CE4|	Bacteria	Proteobacteria	Gammaproteobacteria
239060|1|75|3.1.1.72|CE4|	Bacteria
421925|1|30|3.5.1.*|CE4|	Bacteria	Proteobacteria	Deltaproteobacteria
538980|2|77|3.1.1.72|CE4|	Bacteria	Proteobacteria	Alphaproteobacteria
909840|2|57|3.1.1.72|CE4|	Bacteria
427425|2|57|3.1.1.72|CE4|	Bacteria									Candidatus Methylomirabilis
350205|1|50|3.1.1.72|CE4|	Bacteria									Thermobaculum
882090|2|78|3.1.1.72|CE4|	Bacteria									Thermobaculum
130360|1|22|3.1.1.72|CE4|	Bacteria
958505|1|104|3.1.1.72|CE4|	Bacteria
430955|1|103|3.5.1.*|CE4|	Bacteria	Firmicutes	Clostridia	Clostridiales
153930|2|27|3.5.1.41|CE4|	Bacteria	Proteobacteria	Gammaproteobacteria
26030|1|81|3.5.1.*|CE4|	Bacteria	Bacteroidetes	Bacteroidia	Bacteroidales	Prevotellaceae	Prevotella
407590|1|35|3.5.1.*|CE4|	Bacteria
146005|1|35|3.5.1.*|CE4|	Bacteria
236810|1|98|3.5.1.*|CE4|	Bacteria	Actinobacteria	Actinobacteria
236760|1|98|3.5.1.*|CE4|	Bacteria									Candidatus Methylomirabilis
240165|2|93|3.1.1.72|CE4|	Bacteria
603315|2|76|3.5.1.41|CE4|	Bacteria	Proteobacteria
188050|2|81|3.5.1.*|CE4|	Bacteria
473565|2|81|3.5.1.*|CE4|	Bacteria	Proteobacteria	Deltaproteobacteria
33835|2|81|3.5.1.*|CE4|	Bacteria
857545|1|73|3.2.1.8|CE4|	Bacteria									Thermobaculum
703620|2|81|3.5.1.*|CE4|	Bacteria
895980|2|4|3.1.1.72|CE4|	Bacteria	Proteobacteria	Deltaproteobacteria
494720|1|10|3.1.1.72|CE4|	Bacteria									Caldithrix
198475|2|21|3.5.1.*|CE4|	Bacteria									Candidatus Methylomirabilis
639635|2|78|3.1.1.72|CE4|	Bacteria	Firmicutes	Clostridia	Clostridiales
813720|1|98|3.5.1.*|CE4|	Bacteria	Bacteroidetes	Bacteroidia	Bacteroidales
600055|1|28|3.5.1.*|CE4|	Bacteria	Bacteroidetes
134000|2|93|3.1.1.72|CE4|	Bacteria	Firmicutes	Clostridia	Clostridiales
208585|1|76|3.5.1.41|CE4|	Bacteria	Proteobacteria	Gammaproteobacteria
203905|1|76|3.5.1.41|CE4|	Bacteria	Proteobacteria
259115|2|72|3.5.1.*|CE4|	Bacteria	Synergistetes	Synergistia	Synergistales	Synergistaceae	Thermanaerovibrio
393295|2|6|3.1.1.72|CE4|	Bacteria	Cyanobacteria			Chroococcales			Cyanobium
509675|1|14|3.1.1.72|CE4|	Bacteria
878915|2|81|3.5.1.*|CE4|	Bacteria	Proteobacteria	Deltaproteobacteria
181720|1|81|3.5.1.*|CE4|	Bacteria	Firmicutes	Clostridia	Clostridiales
559880|1|81|3.5.1.*|CE4|	Bacteria	Firmicutes	Clostridia	Clostridiales
264545|1|9|3.5.1.*|CE4|	Bacteria	Firmicutes	Clostridia	Clostridiales
172450|1|35|3.5.1.*|CE4|	Bacteria
956455|2|7|3.5.1.*|CE4|	Bacteria	Actinobacteria	Actinobacteria	Actinomycetales	Corynebacteriaceae	Corynebacterium
709530|1|21|3.5.1.*|CE4|	Bacteria
298490|1|4|3.1.1.72|CE4|	Bacteria
232675|2|73|3.2.1.8|CE4|	Bacteria	Proteobacteria
953940|2|93|3.1.1.72|CE4|	Bacteria
743575|1|102|3.2.1.8|CE4|	Bacteria
442575|1|102|3.2.1.8|CE4|	Bacteria	Proteobacteria	Deltaproteobacteria
122580|2|93|3.1.1.72|CE4|	Bacteria	Proteobacteria	Betaproteobacteria	Burkholderiales	Comamonadaceae	Hydrogenophaga
352415|2|67|3.2.1.8|CE4|	Bacteria	Actinobacteria	Actinobacteria
763725|1|6|3.1.1.72|CE4|	Bacteria
155970|1|86|3.1.1.72|CE4|	Bacteria	Firmicutes	Clostridia	Clostridiales
546775|1|4|3.1.1.72|CE4|	Bacteria	Spirochaetes	Spirochaetia	Spirochaetales
64185|2|6|3.1.1.72|CE4|	Bacteria
639230|1|6|3.1.1.72|CE4|	Bacteria									Candidatus Methylomirabilis
702815|1|78|3.1.1.72|CE4|	Bacteria	Firmicutes	Clostridia	Clostridiales
406980|2|64|3.1.1.72|CE4|	Bacteria	Proteobacteria	Deltaproteobacteria
345280|1|78|3.1.1.72|CE4|	Bacteria
322935|1|64|3.1.1.72|CE4|	Bacteria	Firmicutes	Clostridia	Clostridiales	Clostridiaceae	Caloramator
896010|2|24|3.1.1.72|CE4|	Bacteria	Proteobacteria	Gammaproteobacteria
511165|2|75|3.1.1.72|CE4|	Bacteria	Firmicutes	Clostridia	Clostridiales
226315|1|106|3.2.1.8|CE4|	Bacteria	Spirochaetes	Spirochaetia	Spirochaetales	Spirochaetaceae
330815|2|81|3.5.1.*|CE4|	Bacteria
217400|2|75|3.1.1.72|CE4|	Bacteria									Thermobaculum
741395|2|75|3.1.1.72|CE4|	Archaea	Euryarchaeota
639220|1|75|3.1.1.72|CE4|	Archaea	Euryarchaeota	Methanomicrobia	Methanomicrobiales	Methanomicrobiaceae
937130|2|8|3.1.1.72|CE4|	Bacteria	Proteobacteria	Gammaproteobacteria
653615|2|4|3.1.1.72|CE4|	Bacteria
551995|2|4|3.1.1.72|CE4|	Bacteria	Proteobacteria	Gammaproteobacteria					Congregibacter
261220|2|4|3.1.1.72|CE4|	Bacteria	Planctomycetes	Planctomycetia	Planctomycetales	Planctomycetaceae
772640|1|64|3.1.1.72|CE4|	Bacteria	Proteobacteria
669325|1|64|3.1.1.72|CE4|	Bacteria									Thermobaculum
710265|1|78|3.1.1.72|CE4|	Bacteria	Cloacimonetes							Candidatus Cloacimonas
514320|2|64|3.1.1.72|CE4|	Bacteria
326675|1|64|3.1.1.72|CE4|	Bacteria
898590|1|93|3.1.1.72|CE4|	Bacteria									Candidatus Methylomirabilis
46900|2|98|3.5.1.*|CE4|	Bacteria
524745|1|15|3.1.1.72|CE4|	Bacteria	Cyanobacteria
511840|1|65|3.5.1.*|CE4|	Bacteria									Caldithrix
174870|1|106|3.2.1.8|CE4|	Bacteria	Firmicutes	Clostridia	Clostridiales	Clostridiaceae	Clostridium
3530|2|74|3.5.1.*|CE4|	Bacteria	Proteobacteria	Gammaproteobacteria
437685|1|73|3.2.1.8|CE4|	Bacteria
723895|2|30|3.5.1.*|CE4|	Bacteria	Proteobacteria	Alphaproteobacteria	Rhodobacterales
761900|1|12|3.5.1.*|CE4|	Bacteria
621885|2|12|3.5.1.*|CE4|	Bacteria									Thermobaculum
423100|1|12|3.5.1.*|CE4|	Bacteria
41825|2|4|3.1.1.72|CE4|	Bacteria	Cyanobacteria			Chroococcales			Cyanobium
640190|1|4|3.1.1.72|CE4|	Bacteria	Proteobacteria	Epsilonproteobacteria					Sulfurovum
474390|1|4|3.1.1.72|CE4|	Bacteria
190565|2|2|3.1.1.72|CE6|	Bacteria
471125|1|2|3.1.1.72|CE6|	Bacteria									Caldithrix
761745|2|2|3.1.1.72|CE6|	Bacteria									Candidatus Methylomirabilis
488115|1|2|3.1.1.72|CE6|	Bacteria
421205|2|4|3.1.1.72|CE6|	Bacteria
254345|2|2|3.1.1.72|CE6|	Bacteria	Firmicutes	Clostridia	Clostridiales
692410|1|3|3.1.1.72|CE6|	Bacteria									Candidatus Methylomirabilis
149520|1|2|3.1.1.72|CE6|	Bacteria	Cyanobacteria			Chroococcales			Cyanobium
808000|1|3|3.1.1.72|CE6|	Bacteria	Proteobacteria
224465|2|3|3.1.1.72|CE6|	Bacteria
206020|1|3|3.1.1.72|CE6|	Bacteria	Bacteroidetes	Bacteroidia	Bacteroidales	Porphyromonadaceae
236850|1|1|3.1.1.72|CE6|	Bacteria
143175|2|2|3.1.1.72|CE7|	Bacteria	Proteobacteria	Epsilonproteobacteria					Sulfurovum
606945|2|2|3.1.1.72|CE7|	Bacteria	Proteobacteria	Deltaproteobacteria
199840|2|2|3.1.1.72|CE7|	Bacteria	Proteobacteria	Gammaproteobacteria
638925|1|4|3.1.1.41|CE7|	Bacteria
7660|1|4|3.1.1.41|CE7|	Bacteria	Bacteroidetes
472695|1|4|3.1.1.41|CE7|	Bacteria	Cloacimonetes							Candidatus Cloacimonas
619180|2|4|3.1.1.41|CE7|	Bacteria
610420|2|4|3.1.1.41|CE7|	Bacteria
574570|2|2|3.1.1.72|CE7|	Bacteria
553170|2|1|3.1.1.72|CE7|	Bacteria	Proteobacteria	Gammaproteobacteria
466790|2|4|3.1.1.41|CE7|	Bacteria
199845|2|2|3.1.1.72|CE7|	Bacteria	Proteobacteria
920800|1|7|3.1.1.72|CE7|	Bacteria	Firmicutes	Clostridia	Clostridiales
890090|2|10|3.1.1.72|CE7|	Bacteria	Firmicutes	Clostridia
924960|2|5|3.1.1.72|CE7|	Bacteria
329380|2|8|3.1.1.72|CE7|	Bacteria	Deinococcus-Thermus	Deinococci	Thermales	Thermaceae
831290|1|2|3.1.1.11|CE8|	Bacteria
382965|1|2|3.1.1.11|CE8|	Bacteria	Proteobacteria
469890|2|24||CE8|	Bacteria
352335|1|15||CE9|	Bacteria
166690|1|18|3.5.1.25|CE9|	Bacteria									Candidatus Methylomirabilis
585390|2|18|3.5.1.25|CE9|	Archaea	Euryarchaeota
269930|2|18|3.5.1.25|CE9|	Bacteria	Bacteroidetes
407730|1|18|3.5.1.25|CE9|	Bacteria									Candidatus Methylomirabilis
160795|1|10|3.5.1.25|CE9|	Bacteria
116695|1|18|3.5.1.25|CE9|	Bacteria	Firmicutes
352340|1|15||CE9|	Bacteria
759110|2|18|3.5.1.25|CE9|	Bacteria	Bacteroidetes
872110|1|5|3.5.1.25|CE9|	Bacteria	Firmicutes	Clostridia	Clostridiales
88380|1|18|3.5.1.25|CE9|	Bacteria									Candidatus Methylomirabilis
255145|1|2|3.5.1.25|CE9|	Bacteria
683920|1|18|3.5.1.25|CE9|	Bacteria
270265|2|18|3.5.1.25|CE9|	Bacteria									Thermobaculum
736525|2|20|3.5.1.25|CE9|	Bacteria	Synergistetes	Synergistia	Synergistales	Synergistaceae	Thermanaerovibrio
23405|2|10|3.5.1.25|CE9|	Bacteria									Candidatus Methylomirabilis
199850|2|2|3.5.1.25|CE9|	Bacteria	Actinobacteria	Actinobacteria
371405|2|12|3.5.1.25|CE9|	Bacteria									Candidatus Methylomirabilis
678605|1|1|3.5.1.25|CE9|	Bacteria	Proteobacteria	Epsilonproteobacteria
445660|1|18|3.5.1.25|CE9|	Bacteria	Firmicutes
105660|1|18|3.5.1.25|CE9|	Bacteria	Firmicutes	Clostridia	Clostridiales	Clostridiales Family XIII. Incertae Sedis
102100|2|2|3.5.1.25|CE9|	Bacteria	Bacteroidetes	Flavobacteriia	Flavobacteriales
434070|1|17|3.5.1.25|CE9|	Bacteria	Proteobacteria	Deltaproteobacteria
34945|2|3|3.5.1.25|CE9|	Archaea	Euryarchaeota	Methanomicrobia
519635|1|16|3.5.1.25|CE9|	Bacteria
566520|1|2|3.5.1.25|CE9|	Bacteria
866850|1|18|3.5.1.25|CE9|	Bacteria
733070|1|12|3.5.1.25|CE9|	Bacteria	Actinobacteria	Actinobacteria	Coriobacteriales	Coriobacteriaceae	Atopobium
87930|2|7|3.5.1.25|CE9|	Bacteria	Synergistetes	Synergistia	Synergistales	Synergistaceae	Thermanaerovibrio
232175|1|7|3.5.1.25|CE9|	Bacteria	Proteobacteria	Deltaproteobacteria
455595|1|20|3.5.1.25|CE9|	Bacteria
448865|1|18|3.5.1.25|CE9|	Bacteria
447025|1|15||CE9|	Bacteria	Proteobacteria	Alphaproteobacteria	Rickettsiales	Anaplasmataceae	Anaplasma
95855|2|17|3.5.1.25|CE9|	Bacteria	Actinobacteria	Actinobacteria	Actinomycetales
83860|1|10|3.5.1.25|CE9|	Bacteria									Caldithrix
197110|2|18|3.5.1.25|CE9|	Bacteria									Thermobaculum
837525|2|18|3.5.1.25|CE9|	Bacteria	Spirochaetes	Spirochaetia	Spirochaetales	Spirochaetaceae	Spirochaeta
836115|1|17|3.5.1.25|CE9|	Bacteria	Proteobacteria	Deltaproteobacteria
269690|1|10|3.5.1.25|CE9|	Bacteria
438545|2|25|3.5.1.25|CE9|	Bacteria									Candidatus Methylomirabilis
579625|1|25|3.5.1.25|CE9|	Bacteria
694715|2|25|3.5.1.25|CE9|	Bacteria
505720|2|6|3.5.1.*|CE9|	Bacteria
155580|1|7|3.5.1.25|CE9|	Bacteria	Proteobacteria	Gammaproteobacteria
265745|2|11|3.5.1.25|CE9|	Bacteria
325705|2|20|3.5.1.25|CE9|	Bacteria									Thermobaculum
788730|1|21|3.5.1.25|CE9|	Bacteria	Actinobacteria	Actinobacteria
573085|2|19|3.5.1.25|CE9|	Bacteria									Thermobaculum
942635|1|11|3.5.1.25|CE9|	Bacteria	Cloacimonetes							Candidatus Cloacimonas
926240|1|25|3.5.1.25|CE9|	Bacteria
155205|2|3|3.5.1.25|CE9|	Bacteria	Proteobacteria
465525|2|14|3.5.1.25|CE9|	Bacteria	Proteobacteria	Gammaproteobacteria
341170|1|11|3.5.1.25|CE9|	Bacteria	Firmicutes	Clostridia	Clostridiales
80390|1|11|3.5.1.25|CE9|	Bacteria	Proteobacteria	Gammaproteobacteria
28140|2|20|3.5.1.25|CE9|	Bacteria	Cyanobacteria			Chroococcales			Synechococcus
457295|1|6|3.5.1.*|CE9|	Bacteria	Proteobacteria	Betaproteobacteria
624935|1|11|3.5.1.25|CE9|	Bacteria	Proteobacteria	Betaproteobacteria
786940|2|14|3.5.1.25|CE9|	Bacteria	Proteobacteria	Betaproteobacteria	Burkholderiales			Thiomonas
708535|1|6|3.5.1.*|CE9|	Bacteria
334135|2|6|3.5.1.*|CE9|	Bacteria	Cyanobacteria			Chroococcales			Thermosynechococcus
452245|2|11|3.5.1.25|CE9|	Bacteria	Proteobacteria	Epsilonproteobacteria	Campylobacterales			Nitratifractor
78015|1|17|3.5.1.25|CE9|	Bacteria
429315|1|17|3.5.1.25|CE9|	Bacteria	Proteobacteria	Alphaproteobacteria
163685|1|21|3.5.1.25|CE9|	Bacteria	Firmicutes	Clostridia	Clostridiales
415115|1|12|3.5.1.25|CE9|	Bacteria	Proteobacteria	Deltaproteobacteria
841785|2|14|3.5.1.25|CE9|	Bacteria	Proteobacteria	Alphaproteobacteria
837530|2|18|3.5.1.25|CE9|	Bacteria
591885|1|18|3.5.1.25|CE9|	Bacteria	Proteobacteria	Epsilonproteobacteria					Sulfurovum
104020|1|21|3.5.1.25|CE9|	Bacteria	Proteobacteria	Epsilonproteobacteria	Campylobacterales			Nitratifractor
527680|2|11|3.5.1.25|CE9|	Archaea	Euryarchaeota
739390|2|8|3.5.1.25|CE9|	Bacteria	Proteobacteria	Epsilonproteobacteria	Campylobacterales
570910|2|15||CE9|	Bacteria	Firmicutes	Clostridia	Clostridiales
87090|2|7|3.5.1.25|CE9|	Bacteria
826895|1|16|3.5.1.25|CE9|	Bacteria	Proteobacteria
94335|2|8|3.5.1.25|CE9|	Bacteria	Proteobacteria	Deltaproteobacteria
334055|1|8|3.5.1.25|CE9|	Bacteria									Thermobaculum
352990|2|25|3.5.1.25|CE9|	Bacteria
549560|2|2|3.5.1.25|CE9|	Bacteria	Proteobacteria
401190|1|1|3.5.1.25|CE9|	Bacteria	Proteobacteria	Deltaproteobacteria
289470|1|1|3.5.1.25|CE9|	Bacteria	Proteobacteria	Alphaproteobacteria	Rhodospirillales	Rhodospirillaceae
88585|1|40||GH0|	Bacteria
649135|2|27||GH0|	Bacteria
439070|1|40||GH0|	Bacteria
716390|1|39||GH0|	Bacteria
169270|1|14|3.2.1.18|GH0|	Bacteria	Proteobacteria
20920|2|14|3.2.1.18|GH0|	Bacteria									Caldithrix
445585|1|14|3.2.1.18|GH0|	Bacteria
89430|1|14|3.2.1.18|GH0|	Bacteria									Candidatus Methylomirabilis
950555|1|25||GH0|	Bacteria	Firmicutes	Clostridia	Clostridiales
200010|2|53||GH0|	Bacteria	Proteobacteria
695890|1|14|3.2.1.18|GH0|	Bacteria									Caldithrix
88645|1|14|3.2.1.18|GH0|	Bacteria
524250|1|14|3.2.1.18|GH0|	Bacteria									Candidatus Methylomirabilis
133945|2|1||GH0|	Bacteria	Bacteroidetes
379870|1|14|3.2.1.18|GH0|	Bacteria
951185|2|5|3.2.1.18|GH0|	Bacteria	Proteobacteria	Alphaproteobacteria					Micavibrio
814250|2|14|3.2.1.18|GH0|	Bacteria	Bacteroidetes
886850|2|44||GH0|	Bacteria	Proteobacteria	Gammaproteobacteria
357645|1|25||GH0|	Bacteria	Proteobacteria	Deltaproteobacteria
894940|2|53||GH0|	Bacteria
886450|1|9||GH0|	Bacteria	Actinobacteria	Actinobacteria	Coriobacteriales	Coriobacteriaceae
143820|2|53||GH0|	Bacteria
460070|2|14|3.2.1.18|GH0|	Bacteria	Firmicutes
755900|1|5|3.2.1.18|GH0|	Bacteria	Actinobacteria	Actinobacteria	Actinomycetales
261195|2|5|3.2.1.18|GH0|	Bacteria	Proteobacteria	Betaproteobacteria
185700|1|14|3.2.1.18|GH0|	Bacteria	Chlorobi	Chlorobia	Chlorobiales	Chlorobiaceae
727110|2|41||GH0|	Archaea	Euryarchaeota	Methanomicrobia	Methanosarcinales	Methanosarcinaceae
362165|1|14|3.2.1.18|GH0|	Bacteria	Firmicutes	Clostridia	Clostridiales
356430|2|53||GH0|	Bacteria
640630|2|40||GH0|	Bacteria	Bacteroidetes			Bacteroidetes Order II. Incertae sedis	Rhodothermaceae	Rhodothermus
849145|2|14|3.2.1.18|GH0|	Bacteria
755795|1|5|3.2.1.18|GH0|	Bacteria	Actinobacteria	Actinobacteria
798390|2|14|3.2.1.18|GH0|	Bacteria									Candidatus Methylomirabilis
252990|2|14|3.2.1.18|GH0|	Archaea	Euryarchaeota	Methanobacteria	Methanobacteriales	Methanobacteriaceae	Methanobacterium
398975|1|44||GH0|	Bacteria
571475|2|41||GH0|	Bacteria	Proteobacteria
418510|1|5|3.2.1.18|GH0|	Bacteria
289000|2|5|3.2.1.18|GH0|	Bacteria
917780|2|25||GH0|	Bacteria	Actinobacteria	Actinobacteria
665030|2|9||GH0|	Bacteria
244925|2|25||GH0|	Bacteria	Firmicutes	Clostridia	Clostridiales
598365|2|40||GH0|	Bacteria
397895|2|14|3.2.1.18|GH0|	Bacteria
556575|1|27||GH0|	Bacteria	Firmicutes	Clostridia	Clostridiales	Peptostreptococcaceae	Peptostreptococcus
409780|2|5|3.2.1.18|GH0|	Bacteria
802920|2|44||GH0|	Bacteria	Firmicutes	Clostridia
714350|1|27||GH0|	Bacteria	Firmicutes	Clostridia	Clostridiales	Peptostreptococcaceae	Peptostreptococcus
845840|1|14|3.2.1.18|GH0|	Bacteria	Proteobacteria	Deltaproteobacteria
651595|2|14|3.2.1.18|GH0|	Bacteria
564095|2|53||GH0|	Bacteria
272595|2|5|3.2.1.18|GH0|	Bacteria	Proteobacteria	Betaproteobacteria
923395|2|53||GH0|	Bacteria
354985|1|46||GH0|	Archaea	Euryarchaeota
383915|2|14|3.2.1.18|GH0|	Bacteria
672410|2|53||GH0|	Bacteria	Firmicutes
145650|1|53||GH0|	Bacteria
38055|1|48||GH0|	Bacteria									Candidatus Methylomirabilis
681900|1|44||GH0|	Bacteria	Firmicutes	Clostridia	Clostridiales			Pseudoflavonifractor
549490|2|40||GH0|	Bacteria									Candidatus Methylomirabilis
912645|1|48||GH0|	Bacteria
640490|1|48||GH0|	Bacteria	Proteobacteria
638125|1|48||GH0|	Bacteria	Proteobacteria	Deltaproteobacteria
677845|2|25||GH0|	Bacteria	Firmicutes	Clostridia	Clostridiales
845925|1|5|3.2.1.18|GH0|	Bacteria	Acidobacteria							Candidatus Koribacter
772070|2|5|3.2.1.18|GH0|	Bacteria	Proteobacteria
256900|2|5|3.2.1.18|GH0|	Bacteria	Proteobacteria	Betaproteobacteria	Neisseriales	Neisseriaceae
564650|2|44||GH0|	Bacteria	Firmicutes
872025|1|14|3.2.1.18|GH0|	Bacteria									Thermobaculum
891405|1|1|3.2.1.86|GH1|	Bacteria	Proteobacteria
80505|1|2|3.2.1.21|GH1|	Bacteria	Firmicutes	Clostridia
329820|1|2|3.2.1.21|GH1|	Bacteria
663530|2|8|3.2.1.21|GH1|	Bacteria
341030|1|2|3.2.1.21|GH1|	Bacteria									Thermobaculum
54635|2|23|3.2.1.21|GH1|	Bacteria	Firmicutes	Bacilli	Bacillales
673200|2|23|3.2.1.21|GH1|	Bacteria	Proteobacteria	Epsilonproteobacteria					Nitratiruptor
727080|1|2|3.2.1.21|GH1|	Bacteria
611355|2|2|3.2.1.21|GH1|	Bacteria
803260|2|2|3.2.1.21|GH1|	Bacteria
308990|2|2|3.2.1.21|GH1|	Bacteria									Thermobaculum
233445|1|2|3.2.1.21|GH1|	Bacteria									Thermobaculum
896325|2|2|3.2.1.21|GH1|	Bacteria	Firmicutes	Clostridia	Clostridiales
219935|2|29|3.2.1.21|GH1|	Archaea
353860|2|22|3.2.1.21|GH1|	Bacteria	Proteobacteria	Epsilonproteobacteria
533365|2|23|3.2.1.21|GH1|	Bacteria
600950|2|13|3.2.1.21|GH1|	Bacteria	Firmicutes	Clostridia	Clostridiales
574730|2|2|3.2.1.21|GH1|	Bacteria	Proteobacteria
427255|1|1|3.2.1.86|GH1|	Bacteria	Proteobacteria
33020|1|23|3.2.1.21|GH1|	Bacteria	Chloroflexi	Anaerolineae	Anaerolineales	Anaerolineaceae	Anaerolinea
860160|2|22|3.2.1.21|GH1|	Bacteria	Proteobacteria	Alphaproteobacteria					Micavibrio
778745|2|13|3.2.1.21|GH1|	Bacteria									Candidatus Methylomirabilis
417970|2|8|3.2.1.8|GH10|	Bacteria
420615|1|8|3.2.1.8|GH10|	Bacteria	Firmicutes	Clostridia
181345|1|8|3.2.1.8|GH10|	Bacteria
206030|1|4|3.2.1.8|GH10|	Bacteria									Caldithrix
89355|2|4|3.2.1.8|GH10|	Bacteria
145680|1|4|3.2.1.8|GH10|	Bacteria									Candidatus Methylomirabilis
471115|1|4|3.2.1.8|GH10|	Bacteria
471105|1|5|3.2.1.8|GH10|	Bacteria
611775|1|4|3.2.1.8|GH10|	Bacteria	Proteobacteria
269215|2|7|3.2.1.8|GH10|	Bacteria									Caldithrix
178210|1|1|3.2.1.8|GH10|	Bacteria
178065|1|1|3.2.1.8|GH10|	Bacteria	Proteobacteria	Gammaproteobacteria
149535|1|4|3.2.1.8|GH10|	Bacteria	Firmicutes	Clostridia	Clostridiales	Syntrophomonadaceae
178200|1|1|3.2.1.8|GH10|	Bacteria	Firmicutes	Clostridia	Clostridiales
181395|1|20|3.2.1.8|GH10|	Bacteria	Proteobacteria	Gammaproteobacteria
494170|2|1|3.2.1.8|GH10|	Bacteria	Proteobacteria	Gammaproteobacteria
926320|2|4|3.2.1.8|GH10|	Bacteria	Proteobacteria	Deltaproteobacteria
776070|1|26|3.2.1.8|GH10|	Bacteria
932900|1|4|3.2.1.8|GH10|	Bacteria	Proteobacteria
178055|1|10|3.2.1.8|GH10|	Bacteria									Thermobaculum
331445|2|11|3.2.1.8|GH10|	Bacteria
699365|1|46|3.2.1.8|GH10|	Bacteria	Proteobacteria	Alphaproteobacteria
199800|2|43|3.2.1.8|GH10|	Bacteria
772475|1|12|3.2.1.8|GH10|	Bacteria	Proteobacteria
608855|1|29|3.2.1.8|GH10|	Bacteria
528955|2|11|3.2.1.8|GH10|	Bacteria	Firmicutes	Clostridia	Clostridiales			Epulopiscium
37560|1|10|3.2.1.8|GH10|	Bacteria
517195|2|10|3.2.1.8|GH10|	Bacteria
654755|1|19|3.2.1.8|GH10|	Bacteria	Proteobacteria	Deltaproteobacteria
178205|1|31|3.2.1.8|GH10|	Bacteria	Firmicutes	Bacilli	Bacillales	Bacillaceae	Caldalkalibacillus
923355|1|31|3.2.1.8|GH10|	Bacteria									Candidatus Methylomirabilis
724975|1|2||GH102|	Bacteria									Thermobaculum
157285|1|7|3.2.1.*|GH105|	Bacteria	Bacteroidetes
619500|1|10|3.2.1.*|GH105|	Bacteria	Bacteroidetes
709795|1|10|3.2.1.*|GH105|	Bacteria	Bacteroidetes
148590|2|7|3.2.1.*|GH105|	Bacteria	Proteobacteria
20840|2|3||GH105|	Bacteria
588650|1|5|3.2.1.*|GH105|	Bacteria	Proteobacteria	Epsilonproteobacteria					Sulfurovum
622140|2|9|3.2.1.*|GH105|	Bacteria	Spirochaetes	Spirochaetia	Spirochaetales	Spirochaetaceae	Spirochaeta
365050|1|2||GH105|	Bacteria	Firmicutes	Clostridia	Clostridiales
861505|1|15||GH105|	Bacteria	Firmicutes	Clostridia	Clostridiales
354605|2|18||GH105|	Bacteria	Proteobacteria	Betaproteobacteria	Burkholderiales
831305|1|17||GH105|	Bacteria									Candidatus Methylomirabilis
595435|2|9|3.2.1.*|GH105|	Bacteria	Firmicutes	Clostridia
732100|2|1||GH105|	Bacteria									Candidatus Methylomirabilis
566560|2|7|3.2.1.*|GH105|	Bacteria	Firmicutes	Clostridia	Clostridiales
592505|2|19|3.2.1.*|GH105|	Bacteria	Proteobacteria	Gammaproteobacteria
342540|2|1|3.2.1.40|GH106|	Bacteria	Bacteroidetes	Bacteroidia	Bacteroidales	Porphyromonadaceae	Tannerella
35900|2|1|3.2.1.40|GH106|	Bacteria
554365|1|5||GH106|	Bacteria	Firmicutes	Bacilli	Bacillales
418720|1|1|3.2.1.40|GH106|	Bacteria									Caldithrix
5|1|1|3.2.1.40|GH106|	Bacteria
585030|1|9|3.2.1.40|GH106|	Bacteria	Bacteroidetes	Bacteroidia	Bacteroidales	Bacteroidaceae	Bacteroides
834040|1|9|3.2.1.40|GH106|	Bacteria	Bacteroidetes	Cytophagia	Cytophagales	Cyclobacteriaceae
266930|2|1|3.2.1.40|GH106|	Bacteria	Proteobacteria	Gammaproteobacteria
898420|2|5||GH106|	Bacteria
721385|1|3||GH106|	Bacteria
154610|2|3||GH106|	Bacteria
604235|2|3||GH106|	Bacteria
828080|1|2|3.2.1.40|GH106|	Bacteria
554370|1|5||GH106|	Bacteria
332720|2|5||GH106|	Bacteria
685695|1|8|3.2.1.40|GH106|	Bacteria									Caldithrix
59710|2|8||GH108|	Bacteria	Firmicutes
381780|2|8||GH108|	Bacteria
8360|1|1|3.2.1.49|GH109|	Bacteria	Proteobacteria	Deltaproteobacteria
445565|1|1|3.2.1.49|GH109|	Bacteria									Candidatus Methylomirabilis
244120|2|1|3.2.1.49|GH109|	Bacteria
179860|2|1|3.2.1.49|GH109|	Bacteria									Candidatus Methylomirabilis
233520|1|1|3.2.1.49|GH109|	Bacteria	Bacteroidetes
488525|1|1|3.2.1.49|GH109|	Bacteria	Bacteroidetes	Bacteroidia	Bacteroidales	Prevotellaceae	Prevotella
531460|1|1|3.2.1.49|GH109|	Archaea	Euryarchaeota
510975|1|1|3.2.1.49|GH109|	Archaea	Euryarchaeota
13670|1|1|3.2.1.49|GH109|	Bacteria	Bacteroidetes
218085|2|1|3.2.1.49|GH109|	Bacteria
341390|2|1|3.2.1.49|GH109|	Bacteria
244115|2|1|3.2.1.49|GH109|	Bacteria
144350|1|1|3.2.1.49|GH109|	Bacteria	Proteobacteria	Deltaproteobacteria
848390|1|1|3.2.1.49|GH109|	Bacteria									Thermobaculum
302245|2|1|3.2.1.49|GH109|	Bacteria	Bacteroidetes	Bacteroidia	Bacteroidales	Prevotellaceae	Prevotella
103620|1|1|3.2.1.49|GH109|	Bacteria
708370|2|1|3.2.1.49|GH109|	Bacteria
510960|1|1|3.2.1.49|GH109|	Bacteria
867975|1|1|3.2.1.49|GH109|	Bacteria
894845|2|1|3.2.1.49|GH109|	Bacteria	Proteobacteria	Deltaproteobacteria
397815|2|1|3.2.1.49|GH109|	Archaea	Euryarchaeota							Aciduliprofundum
745835|2|1|3.2.1.49|GH109|	Bacteria
33895|2|1|3.2.1.49|GH109|	Bacteria
499410|2|1|3.2.1.49|GH109|	Bacteria
448455|1|1|3.2.1.49|GH109|	Bacteria
20915|2|1|3.2.1.49|GH109|	Bacteria
861145|1|1|3.2.1.49|GH109|	Bacteria
47145|2|1|3.2.1.49|GH109|	Bacteria
600365|2|1|3.2.1.49|GH109|	Bacteria	Proteobacteria	Deltaproteobacteria
156145|2|3|3.2.1.49|GH109|	Bacteria
7605|1|1|3.2.1.49|GH109|	Bacteria
278035|2|1|3.2.1.49|GH109|	Bacteria	Synergistetes	Synergistia	Synergistales	Synergistaceae	Pyramidobacter
85875|1|1|3.2.1.49|GH109|	Bacteria
469060|2|1|3.2.1.49|GH109|	Bacteria
863900|2|1|3.2.1.49|GH109|	Bacteria	Firmicutes	Clostridia	Clostridiales
861150|1|1|3.2.1.49|GH109|	Bacteria
929575|1|3|3.2.1.49|GH109|	Bacteria									Caldithrix
923925|1|2|3.2.1.49|GH109|	Bacteria
6830|1|2|3.2.1.49|GH109|	Bacteria	Proteobacteria	Deltaproteobacteria
163770|1|1|3.2.1.*|GH110|	Bacteria									Candidatus Methylomirabilis
791795|1|1|3.2.1.*|GH110|	Bacteria	Bacteroidetes	Bacteroidia	Bacteroidales
837675|2|1|3.2.1.*|GH110|	Bacteria	Proteobacteria	Deltaproteobacteria
707230|2|2|2.4.1.247|GH112|	Bacteria
914590|2|4|3.2.1.78|GH113|	Bacteria	Proteobacteria
111650|2|1|3.2.1.131|GH115|	Bacteria	Firmicutes	Clostridia	Clostridiales
814670|2|1|3.2.1.131|GH115|	Bacteria
146895|1|1|3.2.1.131|GH115|	Bacteria									Caldithrix
431040|2|1|3.2.1.131|GH115|	Bacteria	Proteobacteria	Epsilonproteobacteria
795675|1|1|3.2.1.131|GH115|	Bacteria									Thermobaculum
620860|2|4|3.2.1.21|GH116|	Bacteria
866595|2|4|3.2.1.21|GH116|	Bacteria	Acidobacteria							Candidatus Chloracidobacterium
842255|2|4|3.2.1.21|GH116|	Bacteria
838095|2|4|3.2.1.21|GH116|	Bacteria	Actinobacteria	Actinobacteria	Coriobacteriales	Coriobacteriaceae
818180|2|4|3.2.1.21|GH116|	Bacteria	Proteobacteria	Deltaproteobacteria
631310|2|4|3.2.1.21|GH116|	Bacteria									Thermobaculum
526105|2|4|3.2.1.21|GH116|	Bacteria	Acidobacteria							Candidatus Koribacter
755200|2|4|3.2.1.21|GH116|	Bacteria									Caldithrix
239710|2|4|3.2.1.21|GH116|	Bacteria	Firmicutes	Clostridia	Clostridiales
903550|2|4|3.2.1.21|GH116|	Bacteria	Proteobacteria	Gammaproteobacteria					Congregibacter
596480|2|4|3.2.1.21|GH116|	Bacteria
797125|2|4|3.2.1.21|GH116|	Bacteria
721800|2|4|3.2.1.21|GH116|	Bacteria
653055|1|4|3.2.1.21|GH116|	Bacteria									Thermobaculum
809190|2|5||GH117|	Bacteria	Proteobacteria	Alphaproteobacteria					Micavibrio
110460|1|5||GH117|	Bacteria	Bacteroidetes	Bacteroidia	Bacteroidales
616165|2|3||GH117|	Bacteria	Actinobacteria	Actinobacteria	Actinomycetales
426520|1|5||GH117|	Bacteria	Bacteroidetes	Sphingobacteriia	Sphingobacteriales			Chitinophaga
523985|1|5||GH117|	Bacteria
788380|1|1|3.2.1.37|GH120|	Bacteria	Firmicutes
799770|1|1|3.2.1.37|GH120|	Bacteria
428915|1|1|3.2.1.37|GH120|	Bacteria									Thermobaculum
632140|2|1|3.2.1.37|GH120|	Bacteria	Firmicutes
824090|1|1|3.2.1.37|GH120|	Bacteria	Proteobacteria
819140|2|1|3.2.1.37|GH120|	Bacteria
181425|2|1|3.2.1.*|GH123|	Bacteria
912645|1|1|3.2.1.*|GH123|	Bacteria
640490|1|1|3.2.1.*|GH123|	Bacteria	Proteobacteria
638125|1|1|3.2.1.*|GH123|	Bacteria	Proteobacteria	Deltaproteobacteria
38055|1|1|3.2.1.*|GH123|	Bacteria									Candidatus Methylomirabilis
197375|1|1|3.2.1.*|GH123|	Bacteria
503915|2|1|3.2.1.*|GH125|	Bacteria	Actinobacteria	Actinobacteria	Actinomycetales
164010|1|1|3.2.1.*|GH125|	Bacteria	Chloroflexi	Dehalococcoidia
770455|1|1|3.2.1.*|GH125|	Bacteria	Proteobacteria
485140|2|1|3.2.1.*|GH125|	Bacteria									Thermobaculum
207285|1|1|3.2.1.*|GH125|	Bacteria	Chloroflexi	Dehalococcoidia
239505|1|2|3.2.1.*|GH125|	Bacteria	Bacteroidetes
379340|1|1|3.2.1.*|GH125|	Bacteria	Proteobacteria
806620|2|1|3.2.1.*|GH125|	Bacteria
439025|2|1|3.2.1.*|GH125|	Bacteria
787420|1|1|3.2.1.*|GH125|	Bacteria	Proteobacteria	Gammaproteobacteria
787405|1|1|3.2.1.*|GH125|	Bacteria	Proteobacteria	Gammaproteobacteria
868985|1|1|3.2.1.*|GH125|	Bacteria
108220|2|1|3.2.1.*|GH125|	Bacteria									Caldithrix
812865|1|1|3.2.1.185|GH127|	Bacteria	Firmicutes	Clostridia	Clostridiales
942520|1|1|3.2.1.185|GH127|	Bacteria									Thermobaculum
128045|2|1|3.2.1.185|GH127|	Bacteria	Firmicutes
826525|1|2|3.2.1.185|GH127|	Bacteria
828560|1|1|3.2.1.185|GH127|	Bacteria
178190|1|1|3.2.1.185|GH127|	Bacteria									Thermobaculum
144420|1|1|3.2.1.185|GH127|	Bacteria	Cyanobacteria			Chroococcales			Cyanobium
136440|1|3|3.2.1.185|GH127|	Bacteria	Cloacimonetes							Candidatus Cloacimonas
535|2|1|3.2.1.185|GH127|	Bacteria	Proteobacteria	Epsilonproteobacteria					Sulfurovum
235295|2|1|3.2.1.185|GH127|	Bacteria
845600|2|1|3.2.1.185|GH127|	Bacteria	Proteobacteria	Gammaproteobacteria
435700|1|3|3.2.1.185|GH127|	Bacteria
103230|1|8|3.2.1.185|GH127|	Bacteria									Candidatus Methylomirabilis
718440|2|1|3.2.1.185|GH127|	Bacteria	Proteobacteria
392775|1|8|3.2.1.185|GH127|	Bacteria									Candidatus Methylomirabilis
836300|2|1|3.2.1.185|GH127|	Bacteria	Proteobacteria	Epsilonproteobacteria					Nitratiruptor
82970|1|1|3.2.1.185|GH127|	Bacteria									Thermobaculum
839930|1|2|3.2.1.185|GH127|	Bacteria	Proteobacteria
82925|1|1|3.2.1.185|GH127|	Bacteria									Thermobaculum
60965|2|2|3.2.1.185|GH127|	Bacteria	Proteobacteria	Deltaproteobacteria
779430|1|2|3.2.1.185|GH127|	Bacteria	Synergistetes	Synergistia	Synergistales	Synergistaceae
376520|2|8|3.2.1.185|GH127|	Bacteria	Firmicutes	Negativicutes	Selenomonadales	Veillonellaceae	Megasphaera
797940|2|1|3.2.1.185|GH127|	Bacteria	Chloroflexi	Chloroflexi	Chloroflexales	Oscillochloridaceae	Oscillochloris
119170|2|7||GH127|	Bacteria	Proteobacteria	Deltaproteobacteria
406635|1|8|3.2.1.185|GH127|	Bacteria
440740|1|1|3.2.1.185|GH127|	Bacteria	Firmicutes	Clostridia	Clostridiales	Lachnospiraceae
832795|2|8|3.2.1.185|GH127|	Bacteria
739215|2|1|3.2.1.185|GH127|	Bacteria									Thermobaculum
819510|2|1|3.2.1.185|GH127|	Bacteria	Firmicutes	Clostridia	Clostridiales
298595|2|3|3.2.1.185|GH127|	Bacteria
782275|2|1|3.2.1.185|GH127|	Bacteria
442170|1|8|3.2.1.185|GH127|	Bacteria
703270|2|1|3.2.1.185|GH127|	Bacteria	Proteobacteria	Gammaproteobacteria
924200|2|3|3.2.1.185|GH127|	Bacteria
91500|2|4|3.2.1.185|GH127|	Bacteria	Bacteroidetes
690760|2|1|3.2.1.185|GH127|	Bacteria	Firmicutes	Clostridia	Clostridiales
302905|2|1|3.2.1.185|GH127|	Bacteria	Actinobacteria	Actinobacteria	Actinomycetales	Corynebacteriaceae	Corynebacterium
3710|1|1|3.2.1.185|GH127|	Bacteria	Proteobacteria	Gammaproteobacteria
463325|2|2|3.2.1.185|GH127|	Bacteria
776700|2|8|3.2.1.185|GH127|	Bacteria									Caldithrix
786375|2|1|3.2.1.185|GH127|	Bacteria									Candidatus Methylomirabilis
727355|1|1|3.2.1.49|GH129|	Bacteria	Firmicutes	Clostridia	Clostridiales
486175|2|1|3.2.1.49|GH129|	Bacteria
895405|2|1|3.2.1.49|GH129|	Bacteria	Actinobacteria	Actinobacteria	Actinomycetales
871905|2|1|3.2.1.49|GH129|	Bacteria	Actinobacteria	Actinobacteria	Coriobacteriales	Coriobacteriaceae	Atopobium
851140|1|48|5.4.99.16|GH13|	Bacteria	Proteobacteria	Epsilonproteobacteria	Campylobacterales			Nitratifractor
508945|1|3|2.4.1.18|GH13|	Bacteria	Firmicutes	Clostridia	Clostridiales
49530|1|3|2.4.1.18|GH13|	Bacteria									Caldithrix
145775|2|3|2.4.1.18|GH13|	Bacteria									Thermobaculum
727905|2|48|5.4.99.16|GH13|	Bacteria									Candidatus Methylomirabilis
861955|1|3|2.4.1.18|GH13|	Bacteria									Thermobaculum
58925|1|3|2.4.1.18|GH13|	Bacteria	Synergistetes	Synergistia	Synergistales	Synergistaceae	Aminomonas
41265|1|17|2.4.1.4|GH13|	Bacteria	Proteobacteria	Betaproteobacteria
38845|2|62|3.2.1.41|GH13|	Bacteria	Proteobacteria
562285|2|33|3.2.1.1|GH13|	Bacteria	Cyanobacteria			Chroococcales
333525|2|3|2.4.1.18|GH13|	Bacteria
811715|1|48|5.4.99.16|GH13|	Bacteria	Proteobacteria	Epsilonproteobacteria	Campylobacterales
697880|2|3|2.4.1.18|GH13|	Bacteria									Thermobaculum
472195|1|3|2.4.1.18|GH13|	Bacteria									Caldithrix
52155|1|8|5.4.99.16|GH13|	Bacteria
14620|1|24|2.4.1.7|GH13|	Bacteria	Firmicutes	Clostridia
246345|1|67|3.2.1.68|GH13|	Archaea	Euryarchaeota	Methanomicrobia	Methanosarcinales	Methanosaetaceae	Methanosaeta
664440|2|3|2.4.1.18|GH13|	Bacteria	Firmicutes	Negativicutes	Selenomonadales	Acidaminococcaceae	Acidaminococcus
339770|1|1|3.2.1.20|GH13|	Bacteria	Proteobacteria	Gammaproteobacteria	Methylococcales	Methylococcaceae	Methylomicrobium
543215|2|22|3.2.1.54|GH13|	Bacteria	Bacteroidetes	Bacteroidia	Bacteroidales	Marinilabiliaceae
689050|1|3|2.4.1.18|GH13|	Bacteria	Firmicutes	Clostridia	Clostridiales
310345|1|12|3.2.1.133|GH13|	Bacteria	Firmicutes	Clostridia
950565|1|3|2.4.1.18|GH13|	Bacteria
787470|2|1|3.2.1.20|GH13|	Bacteria	Firmicutes	Bacilli	Bacillales	Bacillaceae
301790|1|23|2.4.1.18|GH13|	Bacteria
327675|2|2|3.2.1.68|GH13|	Bacteria	Actinobacteria	Actinobacteria
411465|1|3|2.4.1.18|GH13|	Bacteria	Firmicutes	Clostridia	Clostridiales
124725|2|6|3.2.1.141|GH13|	Bacteria	Firmicutes	Clostridia	Clostridiales
75855|1|22|3.2.1.54|GH13|	Bacteria									Candidatus Methylomirabilis
690430|2|22|3.2.1.54|GH13|	Bacteria									Candidatus Methylomirabilis
614475|1|3|2.4.1.18|GH13|	Bacteria									Caldithrix
548480|1|3|2.4.1.18|GH13|	Bacteria	Firmicutes	Clostridia	Clostridiales
611585|1|12|3.2.1.133|GH13|	Bacteria	Proteobacteria	Gammaproteobacteria
136490|2|3|2.4.1.18|GH13|	Bacteria									Candidatus Methylomirabilis
941305|1|62|3.2.1.41|GH13|	Bacteria
510780|1|3|2.4.1.18|GH13|	Bacteria									Thermobaculum
950595|1|20|3.2.1.1|GH13|	Bacteria
355255|1|22|3.2.1.54|GH13|	Bacteria	Proteobacteria	Epsilonproteobacteria					Nitratiruptor
793705|1|15|2.4.1.7|GH13|	Bacteria	Firmicutes	Clostridia
720810|2|48|5.4.99.16|GH13|	Bacteria
418595|1|23|2.4.1.18|GH13|	Bacteria	Bacteroidetes	Bacteroidia	Bacteroidales	Bacteroidaceae	Bacteroides
664940|2|1|3.2.1.20|GH13|	Bacteria
713155|1|23|2.4.1.18|GH13|	Bacteria	Bacteroidetes	Cytophagia	Cytophagales	Cyclobacteriaceae
553330|2|23|2.4.1.18|GH13|	Bacteria									Caldithrix
321500|1|15|2.4.1.7|GH13|	Bacteria	Firmicutes	Clostridia	Clostridiales	Lachnospiraceae	Shuttleworthia
278875|1|1|3.2.1.20|GH13|	Bacteria	Proteobacteria	Gammaproteobacteria
322165|2|6|3.2.1.141|GH13|	Bacteria	Firmicutes	Clostridia
32250|1|19|3.2.1.1|GH13|	Bacteria
232335|2|24|2.4.1.7|GH13|	Bacteria	Firmicutes	Clostridia	Clostridiales
365935|2|23|2.4.1.18|GH13|	Bacteria	Bacteroidetes	Bacteroidia	Bacteroidales
411535|1|20|3.2.1.1|GH13|	Bacteria	Firmicutes	Clostridia	Clostridiales
231265|2|21|3.2.1.1|GH13|	Bacteria	Firmicutes
408700|2|62|3.2.1.41|GH13|	Bacteria									Caldithrix
33065|1|33|3.2.1.1|GH13|	Bacteria	Proteobacteria	Gammaproteobacteria
549940|1|23|2.4.1.18|GH13|	Bacteria	Firmicutes	Clostridia	Clostridiales
2420|2|23|2.4.1.18|GH13|	Bacteria
123660|1|1|3.2.1.20|GH13|	Bacteria
597365|1|6|3.2.1.141|GH13|	Bacteria	Firmicutes	Clostridia	Clostridiales
167650|1|21|3.2.1.1|GH13|	Bacteria	Firmicutes
307050|2|20|3.2.1.1|GH13|	Archaea	Euryarchaeota
45015|2|11|3.2.1.1|GH13|	Bacteria
739060|1|20|3.2.1.1|GH13|	Bacteria									Thermobaculum
260875|2|22|3.2.1.54|GH13|	Bacteria	Firmicutes	Erysipelotrichia	Erysipelotrichales	Erysipelotrichaceae
526005|1|3|2.4.1.18|GH13|	Bacteria
874000|2|48|5.4.99.16|GH13|	Bacteria	Proteobacteria	Deltaproteobacteria
519145|2|5|3.2.1.20|GH13|	Bacteria
463150|1|1|3.2.1.20|GH13|	Archaea	Euryarchaeota	Methanomicrobia	Methanomicrobiales	Methanospirillaceae	Methanospirillum
503160|1|3|2.4.1.18|GH13|	Bacteria	Firmicutes	Clostridia	Clostridiales
912210|1|20|3.2.1.1|GH13|	Bacteria									Thermobaculum
642195|2|6|3.2.1.141|GH13|	Bacteria									Thermobaculum
910755|1|1|3.2.1.20|GH13|	Bacteria	Firmicutes	Clostridia	Clostridiales	Clostridiaceae	Clostridium
623910|1|19|3.2.1.1|GH13|	Bacteria
544940|2|3|2.4.1.18|GH13|	Bacteria	Firmicutes	Clostridia	Clostridiales	Clostridiaceae	Clostridium
170810|1|12|3.2.1.133|GH13|	Archaea	Euryarchaeota
846260|1|12|3.2.1.133|GH13|	Archaea	Euryarchaeota
5030|1|34|3.2.1.1|GH13|	Bacteria	Bacteroidetes
237385|1|19|3.2.1.1|GH13|	Bacteria	Cyanobacteria			Chroococcales			Cyanobium
180095|1|9|3.2.1.41|GH13|	Bacteria	Bacteroidetes
588845|2|9|3.2.1.41|GH13|	Bacteria
414315|1|3|2.4.1.18|GH13|	Bacteria
21560|1|21|3.2.1.1|GH13|	Bacteria
854660|1|9|3.2.1.41|GH13|	Archaea	Euryarchaeota
230955|1|34|3.2.1.1|GH13|	Bacteria
5515|1|22|3.2.1.54|GH13|	Bacteria									Caldithrix
495445|2|3|2.4.1.18|GH13|	Bacteria									Thermobaculum
622305|1|23|2.4.1.18|GH13|	Bacteria
789120|1|11|3.2.1.1|GH13|	Bacteria	Firmicutes	Clostridia	Clostridiales
138430|2|11|3.2.1.1|GH13|	Bacteria	Bacteroidetes	Bacteroidia	Bacteroidales	Bacteroidaceae	Bacteroides
124495|1|21|3.2.1.1|GH13|	Bacteria	Bacteroidetes	Sphingobacteriia	Sphingobacteriales	Sphingobacteriaceae
746465|1|21|3.2.1.1|GH13|	Bacteria	Chlorobi	Chlorobia	Chlorobiales	Chlorobiaceae	Pelodictyon
770810|1|34|3.2.1.1|GH13|	Bacteria
484020|1|20|3.2.1.1|GH13|	Bacteria	Actinobacteria	Actinobacteria	Coriobacteriales	Coriobacteriaceae
494800|1|9|3.2.1.41|GH13|	Bacteria	Bacteroidetes	Flavobacteriia	Flavobacteriales	Flavobacteriaceae
752970|2|34|3.2.1.1|GH13|	Bacteria									Caldithrix
526055|1|20|3.2.1.1|GH13|	Bacteria									Candidatus Methylomirabilis
228705|1|1|3.2.1.20|GH13|	Bacteria	Proteobacteria	Gammaproteobacteria
545580|2|8|5.4.99.16|GH13|	Bacteria	Synergistetes	Synergistia	Synergistales	Synergistaceae
44065|1|13|3.2.1.1|GH13|	Bacteria	Chloroflexi	Anaerolineae	Anaerolineales	Anaerolineaceae	Anaerolinea
308890|1|9|3.2.1.41|GH13|	Bacteria	Firmicutes	Clostridia	Clostridiales	Clostridiaceae	Clostridium
206575|2|19|3.2.1.1|GH13|	Bacteria	Proteobacteria	Epsilonproteobacteria					Sulfurovum
724055|2|62|3.2.1.41|GH13|	Bacteria	Proteobacteria	Epsilonproteobacteria					Sulfurovum
770815|1|22|3.2.1.54|GH13|	Bacteria									Thermobaculum
620975|2|22|3.2.1.54|GH13|	Archaea	Euryarchaeota
230960|1|22|3.2.1.54|GH13|	Bacteria
447985|2|9|3.2.1.41|GH13|	Bacteria
306535|2|20|3.2.1.1|GH13|	Bacteria	Proteobacteria	Betaproteobacteria
247785|1|20|3.2.1.1|GH13|	Bacteria	Firmicutes	Bacilli	Bacillales			Exiguobacterium
843035|2|21|3.2.1.1|GH13|	Bacteria	Firmicutes	Clostridia	Clostridiales
524420|2|6|3.2.1.141|GH13|	Bacteria
541300|2|2|3.2.1.68|GH13|	Bacteria	Actinobacteria	Actinobacteria
843780|2|2|3.2.1.68|GH13|	Bacteria	Proteobacteria	Alphaproteobacteria
345720|1|9|3.2.1.41|GH13|	Bacteria	Firmicutes	Bacilli	Lactobacillales	Lactobacillaceae	Lactobacillus
804210|1|23|2.4.1.18|GH13|	Bacteria	Bacteroidetes	Bacteroidia	Bacteroidales	Prevotellaceae	Prevotella
496770|1|65|3.2.1.41|GH13|	Bacteria	Proteobacteria	Deltaproteobacteria
90995|1|65|3.2.1.41|GH13|	Bacteria									Thermobaculum
66220|1|9|3.2.1.41|GH13|	Bacteria	Proteobacteria	Deltaproteobacteria
301800|1|9|3.2.1.41|GH13|	Bacteria
903560|1|6|3.2.1.141|GH13|	Bacteria	Firmicutes	Clostridia	Clostridiales
132610|1|60|3.2.1.1|GH13|	Bacteria	Firmicutes	Clostridia
239970|1|19|3.2.1.1|GH13|	Bacteria	Cloacimonetes							Candidatus Cloacimonas
566380|2|23|2.4.1.18|GH13|	Bacteria	Bacteroidetes
513970|1|11|3.2.1.1|GH13|	Bacteria
112175|1|3|2.4.1.18|GH13|	Bacteria
91490|2|23|2.4.1.18|GH13|	Bacteria	Firmicutes
269540|1|1|3.2.1.20|GH13|	Bacteria	Proteobacteria	Gammaproteobacteria	Alteromonadales
579660|1|1|3.2.1.20|GH13|	Bacteria									Candidatus Methylomirabilis
404800|1|1|3.2.1.20|GH13|	Bacteria	Proteobacteria
126455|1|1|3.2.1.20|GH13|	Bacteria									Candidatus Methylomirabilis
186895|2|5|3.2.1.20|GH13|	Bacteria	Firmicutes	Clostridia
345865|1|60|3.2.1.1|GH13|	Bacteria	Firmicutes	Bacilli	Lactobacillales	Lactobacillaceae	Lactobacillus
789440|2|2|3.2.1.68|GH13|	Bacteria
690830|2|22|3.2.1.54|GH13|	Bacteria
755155|2|9|3.2.1.41|GH13|	Bacteria
210990|2|3|2.4.1.18|GH13|	Bacteria
437095|2|32|3.2.1.20|GH13|	Bacteria
660540|2|15|2.4.1.7|GH13|	Bacteria	Proteobacteria	Gammaproteobacteria
112240|1|60|3.2.1.1|GH13|	Bacteria	Firmicutes	Bacilli	Lactobacillales	Lactobacillaceae	Lactobacillus
448600|2|1|3.2.1.20|GH13|	Bacteria	Proteobacteria
206335|2|48|5.4.99.16|GH13|	Bacteria
409605|1|11|3.2.1.1|GH13|	Bacteria									Caldithrix
156735|2|49|3.2.1.20|GH13|	Bacteria	Cyanobacteria			Chroococcales			Synechococcus
378050|1|12|3.2.1.133|GH13|	Bacteria									Thermobaculum
521060|2|18|3.2.1.41|GH13|	Bacteria									Thermobaculum
397685|2|49|3.2.1.20|GH13|	Bacteria	Firmicutes	Clostridia	Clostridiales
161635|2|2|3.2.1.68|GH13|	Bacteria
482360|1|21|3.2.1.1|GH13|	Bacteria	Bacteroidetes
482210|1|21|3.2.1.1|GH13|	Bacteria
247115|1|65|3.2.1.41|GH13|	Bacteria
47795|2|2|3.2.1.68|GH13|	Bacteria
750695|2|23|2.4.1.18|GH13|	Bacteria
179420|2|34|3.2.1.1|GH13|	Bacteria	Bacteroidetes	Cytophagia	Cytophagales	Cytophagaceae	Runella
3085|1|60|3.2.1.1|GH13|	Bacteria	Proteobacteria
749030|1|60|3.2.1.1|GH13|	Bacteria	Cyanobacteria			Chroococcales
686120|2|9|3.2.1.41|GH13|	Bacteria	Firmicutes	Bacilli	Lactobacillales	Lactobacillaceae	Lactobacillus
149230|1|20|3.2.1.1|GH13|	Bacteria									Candidatus Methylomirabilis
149270|1|61|2.4.1.18|GH13|	Bacteria									Candidatus Methylomirabilis
201595|1|20|3.2.1.1|GH13|	Bacteria	Proteobacteria	Alphaproteobacteria					Micavibrio
411230|2|2|3.2.1.68|GH13|	Bacteria									Candidatus Methylomirabilis
884465|2|62|3.2.1.41|GH13|	Bacteria	Bacteroidetes	Bacteroidia	Bacteroidales
763190|1|19|3.2.1.1|GH13|	Bacteria	Firmicutes	Negativicutes	Selenomonadales	Veillonellaceae
576235|2|11|3.2.1.1|GH13|	Bacteria	Firmicutes	Clostridia	Clostridiales	Clostridiales Family XI. Incertae Sedis
864140|1|12|3.2.1.133|GH13|	Bacteria	Proteobacteria
504910|2|3|2.4.1.18|GH13|	Bacteria
232160|2|12|3.2.1.133|GH13|	Bacteria
241255|2|43|3.2.1.1|GH13|	Bacteria	Firmicutes	Bacilli	Bacillales			Exiguobacterium
839435|1|43|3.2.1.1|GH13|	Bacteria
239680|2|23|2.4.1.18|GH13|	Bacteria	Bacteroidetes	Sphingobacteriia	Sphingobacteriales			Chitinophaga
101510|2|9|3.2.1.41|GH13|	Bacteria	Proteobacteria
59470|2|20|3.2.1.1|GH13|	Bacteria	Firmicutes	Clostridia	Clostridiales
645950|1|13|3.2.1.1|GH13|	Archaea	Euryarchaeota	Methanococci	Methanococcales	Methanococcaceae	Methanococcus
785975|1|20|3.2.1.1|GH13|	Bacteria	Actinobacteria	Actinobacteria
222205|1|3|2.4.1.18|GH13|	Bacteria	Firmicutes	Bacilli	Lactobacillales
545120|2|12|3.2.1.133|GH13|	Bacteria
301950|1|19|3.2.1.1|GH13|	Bacteria	Proteobacteria	Gammaproteobacteria	Alteromonadales
685145|2|7|5.4.99.15|GH13|	Bacteria
908895|2|34|3.2.1.1|GH13|	Bacteria
556500|2|51|3.2.1.1|GH13|	Bacteria
198415|1|65|3.2.1.41|GH13|	Bacteria	Proteobacteria	Deltaproteobacteria
409465|1|13|3.2.1.1|GH13|	Bacteria	Firmicutes	Bacilli	Bacillales			Exiguobacterium
515160|2|23|2.4.1.18|GH13|	Archaea	Euryarchaeota	Methanomicrobia	Methanomicrobiales	Methanospirillaceae	Methanospirillum
485665|2|21|3.2.1.1|GH13|	Bacteria
730260|2|61|2.4.1.18|GH13|	Bacteria	Actinobacteria	Actinobacteria	Coriobacteriales	Coriobacteriaceae	Slackia
161640|2|18|3.2.1.41|GH13|	Bacteria
804610|1|21|3.2.1.1|GH13|	Bacteria	Firmicutes	Bacilli	Bacillales	Bacillaceae	Bacillus
598520|1|21|3.2.1.1|GH13|	Bacteria	Proteobacteria	Epsilonproteobacteria
345845|1|19|3.2.1.1|GH13|	Bacteria	Firmicutes	Bacilli	Lactobacillales	Lactobacillaceae
270520|2|2|3.2.1.68|GH13|	Bacteria	Proteobacteria	Epsilonproteobacteria
637405|1|9|3.2.1.41|GH13|	Bacteria	Firmicutes	Bacilli	Lactobacillales	Lactobacillaceae
839425|1|13|3.2.1.1|GH13|	Bacteria
302295|1|65|3.2.1.41|GH13|	Bacteria
352905|1|40|2.4.1.25|GH13|	Bacteria
277640|2|2|3.2.1.68|GH13|	Bacteria
686860|1|9|3.2.1.41|GH13|	Bacteria	Firmicutes
698640|1|62|3.2.1.41|GH13|	Bacteria									Caldithrix
114365|1|18|3.2.1.41|GH13|	Bacteria
345925|1|13|3.2.1.1|GH13|	Bacteria	Firmicutes	Bacilli	Lactobacillales	Lactobacillaceae	Lactobacillus
786800|1|65|3.2.1.41|GH13|	Bacteria									Candidatus Methylomirabilis
114340|1|9|3.2.1.41|GH13|	Bacteria
731440|2|6|3.2.1.141|GH13|	Bacteria
322645|2|54|3.2.1.1|GH13|	Bacteria	Firmicutes	Clostridia	Clostridiales
350940|2|32|3.2.1.20|GH13|	Bacteria	Acidobacteria							Candidatus Chloracidobacterium
770110|2|18|3.2.1.41|GH13|	Bacteria
85025|2|13|3.2.1.1|GH13|	Bacteria	Firmicutes	Clostridia	Clostridiales
88890|2|13|3.2.1.1|GH13|	Bacteria
871710|2|12|3.2.1.133|GH13|	Bacteria	Proteobacteria	Deltaproteobacteria
744890|2|40|2.4.1.25|GH13|	Bacteria
580345|2|13|3.2.1.1|GH13|	Bacteria	Cyanobacteria			Chroococcales
42235|1|51|3.2.1.1|GH13|	Bacteria	Proteobacteria
718275|2|48|5.4.99.16|GH13|	Bacteria	Proteobacteria	Epsilonproteobacteria					Sulfurovum
728895|2|9|3.2.1.41|GH13|	Bacteria
887180|2|7|5.4.99.15|GH13|	Bacteria
67430|2|19|3.2.1.1|GH13|	Bacteria									Candidatus Methylomirabilis
513195|2|19|3.2.1.1|GH13|	Bacteria
186595|1|11|3.2.1.1|GH13|	Bacteria	Firmicutes	Clostridia	Clostridiales
686115|2|65|3.2.1.41|GH13|	Bacteria	Proteobacteria	Gammaproteobacteria
345780|1|65|3.2.1.41|GH13|	Bacteria	Proteobacteria	Gammaproteobacteria
230950|1|13|3.2.1.1|GH13|	Bacteria
504070|1|65|3.2.1.41|GH13|	Bacteria
875770|1|17|2.4.1.4|GH13|	Bacteria	Actinobacteria	Actinobacteria
379370|2|11|3.2.1.1|GH13|	Bacteria	Proteobacteria
790170|2|32|3.2.1.20|GH13|	Bacteria	Proteobacteria	Alphaproteobacteria
544765|2|11|3.2.1.1|GH13|	Bacteria
509515|2|2|3.2.1.68|GH13|	Bacteria
597915|1|13|2.4.1.*|GH130|	Bacteria
53410|1|2|2.4.1.281|GH130|	Bacteria	Firmicutes	Clostridia	Clostridiales	Peptostreptococcaceae	Peptostreptococcus
574805|2|1|2.4.1.*|GH130|	Bacteria	Firmicutes	Clostridia
821025|2|2|2.4.1.281|GH130|	Bacteria	Bacteroidetes	Bacteroidia	Bacteroidales	Prevotellaceae	Prevotella
453045|2|2|2.4.1.281|GH130|	Bacteria	Firmicutes	Clostridia	Clostridiales
551640|1|1|2.4.1.*|GH130|	Bacteria
598800|2|13|2.4.1.*|GH130|	Bacteria									Thermobaculum
126970|1|1|2.4.1.*|GH130|	Bacteria	Cyanobacteria			Chroococcales
912705|2|4|2.4.1.319|GH130|	Bacteria
654960|2|1|2.4.1.*|GH130|	Bacteria
342380|1|2|2.4.1.281|GH130|	Bacteria	Firmicutes
339615|2|1|2.4.1.*|GH130|	Bacteria
861645|1|2|2.4.1.281|GH130|	Bacteria	Proteobacteria	Gammaproteobacteria
212655|1|4|2.4.1.319|GH130|	Bacteria									Caldithrix
566505|1|2|2.4.1.281|GH130|	Bacteria	Bacteroidetes
460720|1|6|2.4.1.319|GH130|	Bacteria	Bacteroidetes	Bacteroidia	Bacteroidales	Bacteroidaceae	Bacteroides
506590|2|2|2.4.1.281|GH130|	Bacteria	Bacteroidetes
568690|2|1|2.4.1.*|GH130|	Bacteria
342370|1|1|2.4.1.*|GH130|	Bacteria	Firmicutes	Bacilli	Lactobacillales
866460|2|2|2.4.1.281|GH130|	Bacteria									Caldithrix
743135|2|1|2.4.1.*|GH130|	Bacteria
768135|1|1|2.4.1.*|GH130|	Bacteria									Thermobaculum
545160|1|4|2.4.1.319|GH130|	Bacteria									Candidatus Methylomirabilis
659765|1|3|2.4.1.*|GH130|	Bacteria	Actinobacteria	Actinobacteria
32075|2|3|2.4.1.*|GH130|	Bacteria									Thermobaculum
146365|1|3|2.4.1.*|GH130|	Bacteria									Thermobaculum
342340|1|8|2.4.1.*|GH130|	Bacteria
233985|1|3|2.4.1.*|GH130|	Bacteria									Thermobaculum
898775|1|3|2.4.1.*|GH130|	Bacteria									Thermobaculum
564385|1|3|2.4.1.*|GH130|	Bacteria	Proteobacteria
676335|2|1|2.4.1.*|GH130|	Bacteria	Cloacimonetes							Candidatus Cloacimonas
3625|2|3|2.4.1.*|GH130|	Bacteria									Candidatus Methylomirabilis
2035|2|3|2.4.1.*|GH130|	Bacteria	Firmicutes	Clostridia	Clostridiales
888725|1|8|2.4.1.*|GH130|	Bacteria									Caldithrix
366800|2|1|2.4.1.*|GH130|	Bacteria
895770|1|4|2.4.1.319|GH130|	Bacteria	Bacteroidetes
1585|2|3|2.4.1.*|GH130|	Bacteria
952915|1|2|2.4.1.281|GH130|	Bacteria
299825|2|3|2.4.1.*|GH130|	Bacteria	Proteobacteria	Deltaproteobacteria
689165|2|3|2.4.1.*|GH130|	Bacteria
498040|1|16|2.4.1.*|GH130|	Bacteria									Caldithrix
569325|2|7|2.4.1.281|GH130|	Bacteria	Verrucomicrobia			Methylacidiphilales	Methylacidiphilaceae	Methylacidiphilum
854345|2|3|2.4.1.*|GH130|	Bacteria									Candidatus Methylomirabilis
340100|2|6|2.4.1.319|GH130|	Bacteria									Caldithrix
923685|1|3|2.4.1.*|GH130|	Bacteria
392520|1|7|2.4.1.281|GH130|	Bacteria									Candidatus Methylomirabilis
164280|1|7|2.4.1.281|GH130|	Bacteria	Firmicutes	Clostridia	Clostridiales
373595|1|7|2.4.1.281|GH130|	Bacteria									Thermobaculum
222925|1|7|2.4.1.281|GH130|	Bacteria	Proteobacteria
127655|2|11||GH130|	Bacteria
716185|2|3|2.4.1.*|GH130|	Bacteria	Firmicutes	Clostridia	Clostridiales
620255|2|13|2.4.1.*|GH130|	Bacteria									Caldithrix
845075|2|4|2.4.1.319|GH130|	Bacteria									Candidatus Methylomirabilis
762835|2|13|2.4.1.*|GH130|	Bacteria
159540|1|7|2.4.1.281|GH130|	Bacteria									Thermobaculum
186690|2|7|2.4.1.281|GH130|	Bacteria									Candidatus Methylomirabilis
265860|2|7|2.4.1.281|GH130|	Bacteria
174900|1|7|2.4.1.281|GH130|	Bacteria									Thermobaculum
451750|2|7|2.4.1.281|GH130|	Bacteria
841275|2|1|2.4.1.*|GH130|	Bacteria									Candidatus Methylomirabilis
529100|2|3|2.4.1.*|GH130|	Bacteria									Thermobaculum
259655|2|6|2.4.1.319|GH130|	Bacteria
702995|1|3|2.4.1.*|GH130|	Bacteria	Bacteroidetes
857560|2|14|2.4.1.*|GH130|	Bacteria
614315|1|3|2.4.1.*|GH130|	Bacteria									Thermobaculum
545265|1|4|2.4.1.319|GH130|	Bacteria
773645|2|4|2.4.1.319|GH130|	Bacteria	Proteobacteria	Gammaproteobacteria
932255|1|16|2.4.1.*|GH130|	Bacteria
865890|1|13|2.4.1.*|GH130|	Bacteria	Proteobacteria	Gammaproteobacteria
829225|2|11||GH130|	Bacteria									Thermobaculum
458035|2|9|2.4.1.*|GH130|	Bacteria
21630|2|6|2.4.1.319|GH130|	Bacteria	Bacteroidetes	Flavobacteriia	Flavobacteriales	Flavobacteriaceae
260655|1|3|3.2.1.33|GH133|	Bacteria	Bacteroidetes	Sphingobacteriia	Sphingobacteriales
75700|1|3|3.2.1.33|GH133|	Bacteria
792085|1|3|3.2.1.33|GH133|	Bacteria
376410|2|2|3.2.1.33|GH133|	Bacteria	Firmicutes	Clostridia	Clostridiales
777275|2|3|3.2.1.33|GH133|	Bacteria	Bacteroidetes
296150|2|2|3.2.1.33|GH133|	Bacteria
5815|1|3|3.2.1.33|GH133|	Bacteria	Bacteroidetes
5435|2|2|3.2.1.33|GH133|	Bacteria	Proteobacteria	Gammaproteobacteria					Endoriftia
934035|1|2|3.2.1.33|GH133|	Bacteria									Candidatus Methylomirabilis
418675|1|3|3.2.1.33|GH133|	Bacteria	Chlorobi	Chlorobia	Chlorobiales	Chlorobiaceae	Chlorobium
747025|2|3|3.2.1.33|GH133|	Bacteria									Thermobaculum
323170|1|2|3.2.1.33|GH133|	Archaea	Euryarchaeota	Methanomicrobia	Methanosarcinales	Methanosaetaceae	Methanosaeta
514950|2|3|3.2.1.33|GH133|	Bacteria
614255|2|2|3.2.1.33|GH133|	Bacteria	Firmicutes
531535|1|2|3.2.1.33|GH133|	Bacteria	Proteobacteria
242900|2|3|3.2.1.33|GH133|	Bacteria	Chlorobi	Chlorobia	Chlorobiales	Chlorobiaceae
804215|1|3|3.2.1.33|GH133|	Bacteria	Bacteroidetes
354985|1|3|3.2.1.33|GH133|	Archaea	Euryarchaeota
187925|1|3|3.2.1.33|GH133|	Bacteria
202145|1|2|3.2.1.33|GH133|	Bacteria	Proteobacteria	Deltaproteobacteria
242885|2|3|3.2.1.33|GH133|	Bacteria	Proteobacteria	Deltaproteobacteria
840675|2|2|3.2.1.33|GH133|	Bacteria	Proteobacteria	Deltaproteobacteria
267885|2|3|3.2.1.33|GH133|	Bacteria	Proteobacteria	Epsilonproteobacteria					Sulfurovum
276360|2|2|3.2.1.33|GH133|	Bacteria	Firmicutes	Clostridia	Clostridiales
566375|2|3|3.2.1.33|GH133|	Bacteria	Bacteroidetes	Sphingobacteriia	Sphingobacteriales			Chitinophaga
780650|2|2|3.2.1.33|GH133|	Bacteria	Proteobacteria	Deltaproteobacteria
550395|2|2|3.2.1.33|GH133|	Bacteria	Firmicutes	Negativicutes	Selenomonadales	Acidaminococcaceae	Acidaminococcus
866525|2|2|3.2.1.33|GH133|	Bacteria
207575|1|19|3.2.1.3|GH15|	Archaea	Euryarchaeota	Methanomicrobia	Methanosarcinales	Methanosaetaceae	Methanosaeta
278435|1|9|3.2.1.3|GH15|	Bacteria
708700|1|4|3.2.1.3|GH15|	Bacteria
420235|2|9|3.2.1.3|GH15|	Bacteria
349875|1|9|3.2.1.3|GH15|	Bacteria
956795|2|9|3.2.1.3|GH15|	Bacteria	Bacteroidetes
700195|1|1|3.2.1.3|GH15|	Bacteria
745115|2|1|3.2.1.3|GH15|	Bacteria
904980|2|9|3.2.1.3|GH15|	Bacteria
878115|2|3|3.2.1.3|GH15|	Bacteria	Firmicutes	Clostridia	Clostridiales
929295|1|4|3.2.1.3|GH15|	Bacteria	Cyanobacteria			Chroococcales
507720|2|16|3.2.1.3|GH15|	Bacteria	Proteobacteria
398890|2|4|3.2.1.3|GH15|	Bacteria	Proteobacteria
288525|2|11|3.2.1.3|GH15|	Bacteria									Candidatus Methylomirabilis
564995|2|16|3.2.1.3|GH15|	Bacteria	Proteobacteria	Epsilonproteobacteria					Sulfurovum
559595|2|17|3.2.1.3|GH15|	Bacteria	Proteobacteria	Gammaproteobacteria
688715|2|37|3.2.1.39|GH16|	Bacteria	Firmicutes	Clostridia	Clostridiales
7170|1|37|3.2.1.39|GH16|	Bacteria
480275|1|37|3.2.1.39|GH16|	Bacteria									Caldithrix
386995|1|25|3.2.1.39|GH16|	Bacteria
371380|1|37|3.2.1.39|GH16|	Bacteria	Proteobacteria
103995|1|25|3.2.1.39|GH16|	Bacteria
709785|1|21|3.2.1.39|GH16|	Bacteria	Bacteroidetes	Flavobacteriia	Flavobacteriales	Flavobacteriaceae	Muricauda
409170|2|25|3.2.1.39|GH16|	Bacteria	Firmicutes	Negativicutes	Selenomonadales	Veillonellaceae	Veillonella
619510|1|21|3.2.1.39|GH16|	Bacteria	Bacteroidetes	Bacteroidia	Bacteroidales	Bacteroidaceae	Bacteroides
808835|2|37|3.2.1.39|GH16|	Bacteria	Firmicutes	Clostridia	Clostridiales
388325|2|21|3.2.1.39|GH16|	Bacteria
364805|2|8|3.2.1.39|GH16|	Bacteria
140115|2|2|3.2.1.39|GH16|	Bacteria	Proteobacteria
272440|2|21|3.2.1.39|GH16|	Bacteria	Bacteroidetes	Bacteroidia	Bacteroidales
727085|1|47|3.2.1.39|GH16|	Bacteria	Firmicutes	Clostridia	Clostridiales
436360|1|37|3.2.1.39|GH16|	Bacteria	Firmicutes	Clostridia	Clostridiales
312790|1|25|3.2.1.39|GH16|	Bacteria	Planctomycetes	Planctomycetia	Planctomycetales	Planctomycetaceae	Pirellula
709180|1|65|3.2.1.39|GH16|	Bacteria
890485|1|5|3.2.1.39|GH16|	Bacteria	Cyanobacteria			Chroococcales
705815|1|5|3.2.1.39|GH16|	Bacteria	Cyanobacteria			Chroococcales			Synechocystis
931875|1|37|3.2.1.39|GH16|	Bacteria									Caldithrix
695735|1|37|3.2.1.39|GH16|	Bacteria
185690|1|25|3.2.1.39|GH16|	Bacteria
258325|2|19|3.2.1.39|GH16|	Bacteria
801050|1|14|3.2.1.39|GH16|	Bacteria
623730|2|47|3.2.1.39|GH16|	Bacteria
896680|1|29|3.2.1.*|GH17|	Bacteria
895375|1|41||GH18|	Bacteria	Proteobacteria	Gammaproteobacteria
357315|2|41||GH18|	Bacteria	Proteobacteria	Gammaproteobacteria
275425|2|6|3.2.1.*|GH18|	Bacteria
719745|1|28|3.2.1.14|GH18|	Bacteria	Firmicutes	Clostridia
331115|1|6|3.2.1.*|GH18|	Bacteria	Firmicutes	Clostridia
801535|1|6|3.2.1.*|GH18|	Bacteria
82475|2|6|3.2.1.*|GH18|	Bacteria									Thermobaculum
393020|1|15|3.2.1.14|GH18|	Bacteria	Proteobacteria
56295|2|42||GH18|	Bacteria	Firmicutes	Clostridia
470600|1|6|3.2.1.*|GH18|	Bacteria	Proteobacteria
368190|1|15|3.2.1.14|GH18|	Bacteria	Chloroflexi	Dehalococcoidia
811375|2|6|3.2.1.*|GH18|	Bacteria	Firmicutes
590345|1|6|3.2.1.*|GH18|	Bacteria									Candidatus Methylomirabilis
370885|1|6|3.2.1.*|GH18|	Bacteria									Candidatus Methylomirabilis
566745|2|15|3.2.1.14|GH18|	Bacteria
657775|1|15|3.2.1.14|GH18|	Bacteria	Firmicutes	Clostridia	Clostridiales
727100|2|6|3.2.1.*|GH18|	Bacteria	Proteobacteria	Deltaproteobacteria
743770|1|6|3.2.1.*|GH18|	Bacteria	Proteobacteria	Deltaproteobacteria
703855|2|6|3.2.1.*|GH18|	Bacteria
559140|2|57|3.2.1.14|GH18|	Bacteria	Firmicutes	Clostridia	Clostridiales
586365|1|41||GH18|	Bacteria	Firmicutes	Clostridia	Clostridiales
873960|1|95|3.2.1.14|GH18|	Bacteria	Firmicutes	Clostridia	Clostridiales
820015|1|41||GH18|	Bacteria
454445|1|74|3.2.1.14|GH18|	Bacteria	Firmicutes	Clostridia	Clostridiales
847120|2|41||GH18|	Bacteria
294315|1|74|3.2.1.14|GH18|	Bacteria									Thermobaculum
408470|2|6|3.2.1.*|GH18|	Bacteria	Firmicutes	Clostridia	Clostridiales
676280|1|39||GH18|	Bacteria									Candidatus Methylomirabilis
79570|2|78|3.2.1.14|GH18|	Bacteria
182970|2|39||GH18|	Bacteria	Firmicutes	Clostridia
726575|1|78|3.2.1.14|GH18|	Bacteria
666370|1|78|3.2.1.14|GH18|	Bacteria	Firmicutes	Clostridia
900700|2|78|3.2.1.14|GH18|	Bacteria
320580|1|78|3.2.1.14|GH18|	Bacteria
303830|1|78|3.2.1.14|GH18|	Bacteria	Synergistetes	Synergistia	Synergistales	Synergistaceae
533350|1|78|3.2.1.14|GH18|	Bacteria	Firmicutes	Clostridia	Clostridiales	Clostridiaceae	Clostridium
368795|1|78|3.2.1.14|GH18|	Bacteria	Proteobacteria	Deltaproteobacteria
49895|1|78|3.2.1.14|GH18|	Bacteria	Firmicutes	Bacilli	Lactobacillales	Streptococcaceae	Streptococcus
298920|1|39||GH18|	Bacteria	Firmicutes	Clostridia
299575|2|6|3.2.1.*|GH18|	Bacteria	Proteobacteria
267065|2|52|3.2.1.14|GH18|	Bacteria	Proteobacteria	Gammaproteobacteria
862450|2|78|3.2.1.14|GH18|	Bacteria
957175|1|39||GH18|	Bacteria	Firmicutes	Clostridia	Clostridiales
397055|1|45|3.2.1.14|GH18|	Bacteria
248090|1|45|3.2.1.14|GH18|	Bacteria
791005|1|65|3.2.1.14|GH18|	Bacteria	Proteobacteria	Epsilonproteobacteria
538510|1|78|3.2.1.14|GH18|	Bacteria	Firmicutes	Clostridia
564955|1|39||GH18|	Bacteria									Thermobaculum
157005|2|52|3.2.1.14|GH18|	Bacteria
570345|2|41||GH18|	Bacteria
617110|2|6|3.2.1.*|GH18|	Bacteria
353525|2|39||GH18|	Bacteria	Proteobacteria	Deltaproteobacteria
949330|1|39||GH18|	Bacteria									Candidatus Methylomirabilis
772640|1|39||GH18|	Bacteria	Proteobacteria
669325|1|39||GH18|	Bacteria									Thermobaculum
478695|1|39||GH18|	Bacteria	Actinobacteria	Actinobacteria	Coriobacteriales	Coriobacteriaceae	Atopobium
430405|1|65|3.2.1.14|GH18|	Bacteria
356260|1|54|3.2.1.14|GH18|	Bacteria	Proteobacteria	Deltaproteobacteria
435950|1|85||GH18|	Bacteria	Proteobacteria	Alphaproteobacteria
591945|2|95|3.2.1.14|GH18|	Bacteria									Thermobaculum
78805|2|6|3.2.1.*|GH18|	Bacteria
546865|1|39||GH18|	Bacteria									Candidatus Methylomirabilis
282110|2|6|3.2.1.*|GH18|	Bacteria	Proteobacteria
360435|2|39||GH18|	Bacteria
895980|2|39||GH18|	Bacteria	Proteobacteria	Deltaproteobacteria
581695|2|42||GH18|	Bacteria
814345|2|88|3.2.1.14|GH18|	Bacteria
172920|2|88|3.2.1.14|GH18|	Bacteria	Proteobacteria	Gammaproteobacteria					Congregibacter
108450|2|57|3.2.1.14|GH18|	Bacteria	Firmicutes	Clostridia
836330|2|39||GH18|	Bacteria	Firmicutes	Clostridia	Clostridiales
344595|1|39||GH18|	Bacteria
626450|1|39||GH18|	Bacteria
499070|1|39||GH18|	Bacteria	Proteobacteria	Deltaproteobacteria
332820|2|39||GH18|	Bacteria
817985|2|50|3.2.1.14|GH18|	Bacteria	Firmicutes	Clostridia	Clostridiales	Syntrophomonadaceae	Syntrophomonas
724320|1|50|3.2.1.14|GH18|	Bacteria
134000|2|39||GH18|	Bacteria	Firmicutes	Clostridia	Clostridiales
298490|1|39||GH18|	Bacteria
209950|1|50|3.2.1.14|GH18|	Bacteria
511050|2|39||GH18|	Bacteria
430955|1|39||GH18|	Bacteria	Firmicutes	Clostridia	Clostridiales
810220|1|39||GH18|	Bacteria	Actinobacteria	Actinobacteria	Actinomycetales
514320|2|39||GH18|	Bacteria
262805|2|39||GH18|	Bacteria	Proteobacteria	Gammaproteobacteria
538980|2|39||GH18|	Bacteria	Proteobacteria	Alphaproteobacteria
958505|1|39||GH18|	Bacteria
658870|2|95|3.2.1.14|GH18|	Bacteria	Firmicutes
604420|1|39||GH18|	Bacteria
546775|1|39||GH18|	Bacteria	Spirochaetes	Spirochaetia	Spirochaetales
248330|1|39||GH18|	Bacteria	Cloacimonetes							Candidatus Cloacimonas
87195|2|39||GH18|	Bacteria	Firmicutes	Clostridia	Clostridiales	Clostridiaceae
652075|2|78|3.2.1.14|GH18|	Bacteria									Candidatus Methylomirabilis
192125|2|78|3.2.1.14|GH18|	Bacteria
189800|1|78|3.2.1.14|GH18|	Bacteria
246245|1|78|3.2.1.14|GH18|	Bacteria	Proteobacteria	Deltaproteobacteria
466435|1|96|3.2.1.14|GH18|	Bacteria
476930|1|96|3.2.1.14|GH18|	Bacteria
102860|1|10|3.2.1.14|GH18|	Bacteria
260985|2|29|3.2.1.17|GH19|	Bacteria	Bacteroidetes
18200|2|23|3.2.1.14|GH19|	Bacteria	Proteobacteria
619795|2|10||GH19|	Bacteria
219455|2|8|3.2.1.31|GH2|	Bacteria	Firmicutes	Clostridia	Clostridiales
117185|2|7|3.2.1.23|GH2|	Bacteria
837280|1|7|3.2.1.23|GH2|	Bacteria	Proteobacteria	Gammaproteobacteria
62455|2|7|3.2.1.23|GH2|	Bacteria
569900|1|4|3.2.1.23|GH2|	Bacteria
895330|1|4|3.2.1.23|GH2|	Bacteria	Firmicutes	Clostridia	Clostridiales	Peptococcaceae
650460|2|27||GH2|	Bacteria	Bacteroidetes
215|2|4|3.2.1.23|GH2|	Bacteria
202870|2|7|3.2.1.23|GH2|	Bacteria	Firmicutes	Clostridia	Clostridiales
417095|2|1|3.2.1.23|GH2|	Bacteria	Actinobacteria	Actinobacteria
289265|2|36|3.2.1.31|GH2|	Bacteria	Firmicutes	Clostridia	Clostridiales
224470|1|2|3.2.1.31|GH2|	Bacteria
88610|1|4|3.2.1.23|GH2|	Bacteria
312170|2|4|3.2.1.23|GH2|	Bacteria	Bacteroidetes
46550|1|4|3.2.1.23|GH2|	Bacteria	Proteobacteria	Gammaproteobacteria
621070|1|2|3.2.1.31|GH2|	Bacteria	Actinobacteria	Actinobacteria
85355|2|4|3.2.1.23|GH2|	Bacteria
24085|2|4|3.2.1.23|GH2|	Bacteria
937180|2|3|3.2.1.25|GH2|	Bacteria	Proteobacteria	Betaproteobacteria	Burkholderiales
569265|2|5|3.2.1.23|GH2|	Bacteria
909295|2|3|3.2.1.25|GH2|	Bacteria	Actinobacteria	Actinobacteria
142665|2|3|3.2.1.25|GH2|	Bacteria	Actinobacteria	Actinobacteria
886955|2|1|3.2.1.23|GH2|	Bacteria	Actinobacteria	Actinobacteria
931695|1|10|3.2.1.23|GH2|	Bacteria
415640|2|3|3.2.1.25|GH2|	Bacteria									Thermobaculum
22645|2|3|3.2.1.25|GH2|	Bacteria	Acidobacteria							Candidatus Chloracidobacterium
625830|2|16|3.2.1.23|GH2|	Bacteria
796865|1|5|3.2.1.23|GH2|	Bacteria									Caldithrix
687635|2|10|3.2.1.23|GH2|	Bacteria	Firmicutes
275145|1|4|3.2.1.23|GH2|	Bacteria	Cloacimonetes							Candidatus Cloacimonas
713900|2|1|3.2.1.23|GH2|	Bacteria	Actinobacteria	Actinobacteria
890025|2|1|3.2.1.23|GH2|	Bacteria	Proteobacteria	Gammaproteobacteria
12800|2|5|3.2.1.23|GH2|	Bacteria	Bacteroidetes	Bacteroidia	Bacteroidales
514170|1|16|3.2.1.23|GH2|	Bacteria									Caldithrix
756155|1|4|3.2.1.23|GH2|	Bacteria	Bacteroidetes
528915|2|25|3.2.1.23|GH2|	Bacteria									Thermobaculum
85085|1|4|3.2.1.23|GH2|	Bacteria
342535|2|42||GH2|	Bacteria	Bacteroidetes	Bacteroidia	Bacteroidales	Porphyromonadaceae	Barnesiella
2355|2|4|3.2.1.23|GH2|	Bacteria	Firmicutes	Bacilli	Bacillales			Exiguobacterium
943525|2|1|3.2.1.23|GH2|	Bacteria	Acidobacteria							Candidatus Koribacter
884625|1|5|3.2.1.23|GH2|	Bacteria
901805|1|16|3.2.1.23|GH2|	Bacteria	Acidobacteria							Candidatus Koribacter
653050|1|4|3.2.1.23|GH2|	Bacteria	Proteobacteria	Epsilonproteobacteria					Sulfurovum
742440|2|5|3.2.1.23|GH2|	Bacteria									Candidatus Methylomirabilis
188965|2|4|3.2.1.23|GH2|	Bacteria
671375|2|4|3.2.1.23|GH2|	Bacteria	Proteobacteria	Gammaproteobacteria
524300|1|3|3.2.1.25|GH2|	Bacteria									Candidatus Methylomirabilis
559265|1|5|3.2.1.23|GH2|	Bacteria									Caldithrix
421525|2|53|3.2.1.23|GH2|	Bacteria	Actinobacteria	Actinobacteria
429455|1|16|3.2.1.23|GH2|	Bacteria
253785|2|17|3.2.1.31|GH2|	Bacteria
493795|2|25|3.2.1.23|GH2|	Bacteria
945695|2|3|3.2.1.25|GH2|	Bacteria	Proteobacteria	Alphaproteobacteria
709790|1|10|3.2.1.23|GH2|	Bacteria	Bacteroidetes	Bacteroidia	Bacteroidales
558040|1|4|3.2.1.23|GH2|	Bacteria	Bacteroidetes	Bacteroidia	Bacteroidales	Porphyromonadaceae	Barnesiella
755415|2|3|3.2.1.25|GH2|	Bacteria	Proteobacteria	Betaproteobacteria
538845|1|16|3.2.1.23|GH2|	Bacteria	Proteobacteria	Epsilonproteobacteria					Sulfurovum
375790|2|9|3.2.1.*|GH2|	Bacteria	Chloroflexi	Dehalococcoidia
836530|2|5|3.2.1.23|GH2|	Bacteria
817025|1|4|3.2.1.23|GH2|	Bacteria
471605|2|3|3.2.1.25|GH2|	Bacteria	Proteobacteria	Gammaproteobacteria
101750|2|4|3.2.1.23|GH2|	Bacteria
948065|1|10|3.2.1.23|GH2|	Archaea	Euryarchaeota	Methanomicrobia	Methanosarcinales	Methanosarcinaceae
888635|1|20|3.2.1.31|GH2|	Bacteria
860720|2|4|3.2.1.23|GH2|	Bacteria	Bacteroidetes	Bacteroidia	Bacteroidales
332800|2|16|3.2.1.23|GH2|	Bacteria
331655|2|1|3.2.1.23|GH2|	Bacteria	Actinobacteria	Actinobacteria
815180|2|4|3.2.1.23|GH2|	Bacteria
882280|2|14|3.2.1.23|GH2|	Bacteria
559280|1|5|3.2.1.23|GH2|	Bacteria									Caldithrix
881225|2|14|3.2.1.23|GH2|	Bacteria	Firmicutes	Clostridia	Clostridiales
704895|1|1|3.2.1.23|GH2|	Bacteria	Proteobacteria	Betaproteobacteria	Burkholderiales
497280|2|11|3.2.1.23|GH2|	Bacteria
891440|2|9|3.2.1.*|GH2|	Bacteria
818185|2|9|3.2.1.*|GH2|	Bacteria	Cyanobacteria	Gloeobacteria	Gloeobacterales			Gloeobacter
50385|2|16|3.2.1.23|GH2|	Bacteria									Caldithrix
254255|2|16|3.2.1.23|GH2|	Bacteria									Caldithrix
125510|1|16|3.2.1.23|GH2|	Bacteria	Proteobacteria
439685|2|4|3.2.1.23|GH2|	Bacteria	Firmicutes	Clostridia
98010|2|19|3.2.1.152|GH2|	Bacteria									Caldithrix
444175|2|1|3.2.1.23|GH2|	Bacteria
535540|1|7|3.2.1.23|GH2|	Bacteria
287725|2|14|3.2.1.23|GH2|	Bacteria	Firmicutes	Clostridia	Clostridiales
817845|2|3|3.2.1.25|GH2|	Bacteria
660070|2|4|3.2.1.23|GH2|	Bacteria
875540|1|10|3.2.1.23|GH2|	Bacteria	Bacteroidetes	Bacteroidia	Bacteroidales	Prevotellaceae	Prevotella
763220|2|21|3.2.1.23|GH2|	Bacteria	Bacteroidetes	Bacteroidia	Bacteroidales	Bacteroidaceae	Bacteroides
355965|1|7|3.2.1.23|GH2|	Bacteria	Cyanobacteria			Chroococcales			Synechococcus
640820|2|3|3.2.1.25|GH2|	Bacteria	Proteobacteria	Alphaproteobacteria					Micavibrio
787145|2|5|3.2.1.23|GH2|	Bacteria
764230|2|5|3.2.1.23|GH2|	Bacteria	Proteobacteria	Gammaproteobacteria
844515|2|21|3.2.1.23|GH2|	Bacteria
693930|2|10|3.2.1.23|GH2|	Bacteria
493645|1|19|3.2.1.152|GH2|	Bacteria	Bacteroidetes
117650|2|19|3.2.1.152|GH2|	Bacteria									Caldithrix
802350|2|21|3.2.1.23|GH2|	Bacteria	Firmicutes	Clostridia	Clostridiales
765775|2|47|3.2.1.23|GH2|	Bacteria	Proteobacteria	Gammaproteobacteria
769690|2|4|3.2.1.23|GH2|	Bacteria									Candidatus Methylomirabilis
576390|2|3|3.2.1.25|GH2|	Bacteria	Proteobacteria	Epsilonproteobacteria					Sulfurovum
407585|2|42||GH2|	Bacteria									Caldithrix
117365|2|2|3.2.1.31|GH2|	Bacteria	Actinobacteria	Actinobacteria	Actinomycetales
646715|1|44|3.2.1.23|GH2|	Bacteria	Proteobacteria	Gammaproteobacteria
845105|2|47|3.2.1.23|GH2|	Bacteria	Actinobacteria	Actinobacteria	Actinomycetales
875545|1|10|3.2.1.23|GH2|	Bacteria
349690|1|19|3.2.1.152|GH2|	Bacteria
551920|2|10|3.2.1.23|GH2|	Bacteria
944195|2|30|3.2.1.23|GH2|	Bacteria	Proteobacteria	Deltaproteobacteria
894085|2|21|3.2.1.23|GH2|	Bacteria	Actinobacteria	Actinobacteria	Coriobacteriales	Coriobacteriaceae
726215|2|8|3.2.1.31|GH2|	Bacteria
723965|2|4|3.2.1.23|GH2|	Bacteria	Firmicutes	Clostridia	Clostridiales
333255|2|20|3.2.1.31|GH2|	Bacteria
530715|2|3|3.2.1.25|GH2|	Bacteria	Firmicutes	Clostridia	Clostridiales
213000|2|4|3.2.1.23|GH2|	Bacteria	Proteobacteria	Alphaproteobacteria	Rhodobacterales
16235|1|25|3.2.1.23|GH2|	Bacteria
704885|1|1|3.2.1.23|GH2|	Bacteria									Candidatus Methylomirabilis
865240|2|5|3.2.1.23|GH2|	Archaea	Euryarchaeota	Methanomicrobia
907700|2|19|3.2.1.152|GH2|	Bacteria	Firmicutes	Clostridia	Clostridiales
565910|1|39|3.2.1.152|GH2|	Bacteria	Bacteroidetes
394410|2|14|3.2.1.23|GH2|	Bacteria									Candidatus Methylomirabilis
529015|2|10|3.2.1.23|GH2|	Bacteria	Proteobacteria	Epsilonproteobacteria					Sulfurovum
904160|2|28|3.2.1.25|GH2|	Bacteria
794300|2|4|3.2.1.23|GH2|	Bacteria	Actinobacteria	Actinobacteria	Bifidobacteriales	Bifidobacteriaceae
907695|2|3|3.2.1.25|GH2|	Bacteria	Chloroflexi	Dehalococcoidia
383050|2|51|3.2.1.31|GH2|	Bacteria	Cloacimonetes							Candidatus Cloacimonas
138590|1|4|3.2.1.23|GH2|	Bacteria	Firmicutes
277760|2|52|3.2.1.23|GH2|	Bacteria
461460|1|44|3.2.1.23|GH2|	Bacteria
12805|2|5|3.2.1.23|GH2|	Bacteria	Bacteroidetes	Bacteroidia	Bacteroidales
493665|1|19|3.2.1.152|GH2|	Bacteria									Caldithrix
111530|2|19|3.2.1.152|GH2|	Bacteria									Caldithrix
868130|1|6|3.2.1.25|GH2|	Bacteria	Actinobacteria	Actinobacteria	Coriobacteriales	Coriobacteriaceae	Olsenella
92065|2|36|3.2.1.31|GH2|	Bacteria	Actinobacteria	Actinobacteria
897335|2|4|3.2.1.23|GH2|	Bacteria
778340|2|10|3.2.1.23|GH2|	Bacteria	Bacteroidetes	Bacteroidia	Bacteroidales	Porphyromonadaceae
835060|2|1|3.2.1.23|GH2|	Bacteria									Thermobaculum
933950|2|46|3.2.1.23|GH2|	Bacteria	Proteobacteria	Deltaproteobacteria
707280|1|25|3.2.1.23|GH2|	Bacteria
624935|2|5|3.2.1.23|GH2|	Bacteria									Thermobaculum
486225|1|19|3.2.1.52|GH20|	Bacteria
199385|2|18|3.2.1.52|GH20|	Bacteria	Bacteroidetes	Bacteroidia	Bacteroidales	Porphyromonadaceae
149015|2|32|3.2.1.52|GH20|	Bacteria	Firmicutes	Bacilli	Bacillales	Paenibacillaceae
157010|2|36||GH20|	Bacteria
743495|1|36||GH20|	Bacteria									Candidatus Methylomirabilis
104055|1|32|3.2.1.52|GH20|	Bacteria	Firmicutes	Bacilli	Bacillales	Alicyclobacillaceae	Kyrpidia
156130|2|1|3.2.1.52|GH20|	Bacteria	Chloroflexi	Dehalococcoidia
753455|1|1|3.2.1.52|GH20|	Archaea	Euryarchaeota
415325|1|1|3.2.1.52|GH20|	Bacteria
168205|1|17||GH20|	Bacteria	Cloacimonetes							Candidatus Cloacimonas
79925|2|36||GH20|	Bacteria	Bacteroidetes	Sphingobacteriia	Sphingobacteriales			Niabella
932100|2|17||GH20|	Bacteria
455860|2|1|3.2.1.52|GH20|	Bacteria	Bacteroidetes	Bacteroidia	Bacteroidales	Porphyromonadaceae
921305|2|17||GH20|	Bacteria	Firmicutes	Clostridia	Clostridiales
780925|2|1|3.2.1.52|GH20|	Bacteria									Thermobaculum
677880|1|1|3.2.1.52|GH20|	Bacteria	Bacteroidetes	Bacteroidia	Bacteroidales
162495|1|1|3.2.1.52|GH20|	Bacteria	Bacteroidetes	Bacteroidia	Bacteroidales	Porphyromonadaceae
557955|1|1|3.2.1.52|GH20|	Bacteria	Proteobacteria	Epsilonproteobacteria	Campylobacterales			Nitratifractor
345260|2|17||GH20|	Bacteria	Firmicutes	Clostridia	Clostridiales
897605|1|32|3.2.1.52|GH20|	Bacteria
868745|1|36||GH20|	Bacteria									Candidatus Methylomirabilis
809895|2|1|3.2.1.52|GH20|	Bacteria	Bacteroidetes	Bacteroidia	Bacteroidales	Prevotellaceae	Prevotella
930310|2|4|3.2.1.52|GH20|	Bacteria	Firmicutes	Clostridia	Clostridiales
537605|1|1|3.2.1.52|GH20|	Bacteria	Firmicutes	Clostridia	Clostridiales
754480|2|32|3.2.1.52|GH20|	Bacteria
463175|1|1|3.2.1.52|GH20|	Bacteria	Proteobacteria
624770|1|34|3.2.1.52|GH20|	Bacteria
883080|2|17||GH20|	Bacteria	Proteobacteria
813600|2|34|3.2.1.52|GH20|	Bacteria
498735|2|17||GH20|	Bacteria	Firmicutes	Clostridia	Clostridiales
145475|1|32|3.2.1.52|GH20|	Bacteria									Candidatus Methylomirabilis
455615|1|14|3.2.1.52|GH20|	Bacteria	Firmicutes
149800|1|18|3.2.1.52|GH20|	Bacteria	Proteobacteria	Epsilonproteobacteria					Sulfurovum
917050|1|32|3.2.1.52|GH20|	Bacteria
877970|2|17||GH20|	Bacteria	Proteobacteria	Gammaproteobacteria
97145|2|1|3.2.1.52|GH20|	Bacteria	Bacteroidetes
680640|2|1|3.2.1.52|GH20|	Bacteria	Bacteroidetes
358210|2|31|3.2.1.52|GH20|	Bacteria
498130|2|14|3.2.1.52|GH20|	Bacteria
572705|2|7|3.2.1.52|GH20|	Bacteria	Firmicutes	Clostridia	Clostridiales
159235|1|7|3.2.1.52|GH20|	Bacteria	Proteobacteria	Epsilonproteobacteria	Campylobacterales			Nitratifractor
259135|1|33|3.2.1.52|GH20|	Bacteria	Firmicutes	Clostridia	Clostridiales
353805|2|13|3.2.1.52|GH20|	Bacteria	Proteobacteria	Gammaproteobacteria
699955|2|14|3.2.1.17|GH23|	Bacteria
419715|2|14|3.2.1.17|GH23|	Bacteria	Firmicutes	Negativicutes	Selenomonadales	Veillonellaceae
728370|1|14|3.2.1.17|GH23|	Bacteria	Bacteroidetes
65865|2|14|3.2.1.17|GH23|	Bacteria	Proteobacteria
197550|1|14|3.2.1.17|GH23|	Bacteria	Proteobacteria	Deltaproteobacteria
845595|2|14|3.2.1.17|GH23|	Bacteria
509230|2|14|3.2.1.17|GH23|	Bacteria	Bacteroidetes
821735|1|14|3.2.1.17|GH23|	Bacteria	Bacteroidetes
658490|1|14|3.2.1.17|GH23|	Bacteria
79235|1|14|3.2.1.17|GH23|	Archaea	Euryarchaeota	Methanomicrobia	Methanosarcinales	Methanosarcinaceae
32540|2|18|3.2.1.17|GH23|	Bacteria	Bacteroidetes	Sphingobacteriia	Sphingobacteriales			Niastella
577800|1|14|3.2.1.17|GH23|	Bacteria	Proteobacteria
388555|1|18|3.2.1.17|GH23|	Bacteria
723980|2|3|3.2.1.17|GH23|	Bacteria	Firmicutes	Clostridia	Clostridiales
11560|1|18|3.2.1.17|GH23|	Bacteria	Bacteroidetes	Cytophagia	Cytophagales	Cytophagaceae
799540|2|14|3.2.1.17|GH23|	Bacteria
639375|1|3|3.2.1.17|GH23|	Bacteria									Caldithrix
40085|1|18|3.2.1.17|GH23|	Bacteria
686960|2|18|3.2.1.17|GH23|	Bacteria	Proteobacteria	Gammaproteobacteria
348640|2|14|3.2.1.17|GH23|	Bacteria
341365|2|18|3.2.1.17|GH23|	Bacteria
70175|1|18|3.2.1.17|GH23|	Bacteria
250680|1|3|3.2.1.17|GH23|	Bacteria	Proteobacteria	Alphaproteobacteria
639385|1|3|3.2.1.17|GH23|	Bacteria									Caldithrix
163985|2|99|3.2.1.17|GH23|	Bacteria
811855|2|11|3.2.1.17|GH23|	Bacteria
439670|1|18|3.2.1.17|GH23|	Bacteria									Caldithrix
369085|2|3|3.2.1.17|GH23|	Bacteria
81055|2|28|3.2.1.17|GH23|	Bacteria	Proteobacteria
607710|1|99|3.2.1.17|GH23|	Bacteria	Proteobacteria
37660|1|100|3.2.1.17|GH23|	Bacteria									Candidatus Methylomirabilis
530780|1|18|3.2.1.17|GH23|	Bacteria									Caldithrix
922395|2|121|3.2.1.17|GH23|	Bacteria
39365|2|3|3.2.1.17|GH23|	Bacteria	Firmicutes	Clostridia	Clostridiales
300670|2|100|3.2.1.17|GH23|	Archaea
803835|2|106|4.2.2.n1|GH23|	Bacteria
664795|2|99|3.2.1.17|GH23|	Bacteria	Proteobacteria	Gammaproteobacteria
616245|1|14|3.2.1.17|GH23|	Bacteria	Firmicutes	Clostridia	Clostridiales
363845|2|45|3.2.1.17|GH23|	Bacteria
549375|1|92|3.2.1.17|GH23|	Bacteria	Proteobacteria	Gammaproteobacteria
272390|2|16|3.2.1.17|GH23|	Bacteria	Bacteroidetes
929405|1|30|3.2.1.17|GH23|	Bacteria									Candidatus Methylomirabilis
550925|1|14|3.2.1.17|GH23|	Bacteria
546115|1|14|3.2.1.17|GH23|	Bacteria									Thermobaculum
665450|2|86|3.2.1.17|GH23|	Bacteria
730990|1|11|3.2.1.17|GH23|	Bacteria									Thermobaculum
892875|1|99|3.2.1.17|GH23|	Bacteria	Proteobacteria	Alphaproteobacteria
504410|1|86|3.2.1.17|GH23|	Bacteria									Thermobaculum
64475|2|99|3.2.1.17|GH23|	Bacteria	Proteobacteria
74525|1|50|3.2.1.17|GH23|	Bacteria	Firmicutes	Clostridia	Clostridiales
198800|2|123|3.2.1.17|GH23|	Bacteria
115710|1|30|3.2.1.17|GH23|	Bacteria	Proteobacteria	Deltaproteobacteria
165735|2|86|3.2.1.17|GH23|	Bacteria
690865|2|3|3.2.1.17|GH23|	Bacteria
672655|2|99|3.2.1.17|GH23|	Bacteria	Proteobacteria
225285|2|86|3.2.1.17|GH23|	Archaea
131390|1|105||GH23|	Bacteria
468400|2|99|3.2.1.17|GH23|	Bacteria	Bacteroidetes	Sphingobacteriia	Sphingobacteriales
150365|1|28|3.2.1.17|GH23|	Bacteria
846780|1|92|3.2.1.17|GH23|	Bacteria	Proteobacteria
818100|1|92|3.2.1.17|GH23|	Bacteria	Bacteroidetes	Cytophagia	Cytophagales	Cytophagaceae	Spirosoma
516400|1|95|3.2.1.17|GH23|	Bacteria	Proteobacteria
330425|1|95|3.2.1.17|GH23|	Bacteria	Proteobacteria	Gammaproteobacteria					Congregibacter
517460|2|121|3.2.1.17|GH23|	Bacteria	Firmicutes	Clostridia
542825|1|99|3.2.1.17|GH23|	Bacteria
869985|1|96|3.2.1.17|GH23|	Bacteria
699670|2|45|3.2.1.17|GH23|	Bacteria									Candidatus Methylomirabilis
328945|1|50|3.2.1.17|GH23|	Bacteria
279240|2|84||GH23|	Bacteria
291935|1|53|4.2.2.n1|GH23|	Bacteria									Thermobaculum
96615|2|84||GH23|	Bacteria
813255|1|50|3.2.1.17|GH23|	Bacteria
312745|1|86|3.2.1.17|GH23|	Bacteria	Proteobacteria	Alphaproteobacteria
245865|2|86|3.2.1.17|GH23|	Bacteria									Candidatus Methylomirabilis
111265|1|13|3.2.1.17|GH23|	Bacteria	Synergistetes	Synergistia	Synergistales	Synergistaceae
24070|1|101||GH23|	Bacteria	Actinobacteria	Actinobacteria	Actinomycetales	Micrococcaceae	Arthrobacter
926255|1|1|3.2.1.17|GH23|	Bacteria
799925|1|1|3.2.1.17|GH23|	Bacteria									Caldithrix
486070|2|86|3.2.1.17|GH23|	Bacteria	Actinobacteria	Actinobacteria
140075|2|123|3.2.1.17|GH23|	Bacteria	Proteobacteria	Deltaproteobacteria
116550|1|106|4.2.2.n1|GH23|	Bacteria	Verrucomicrobia	Opitutae			Opitutaceae
375515|2|75||GH23|	Bacteria	Firmicutes
908045|2|99|3.2.1.17|GH23|	Bacteria	Proteobacteria
86355|2|106|4.2.2.n1|GH23|	Bacteria	Proteobacteria
29165|1|63|3.2.1.17|GH23|	Bacteria	Synergistetes	Synergistia	Synergistales	Synergistaceae	Thermanaerovibrio
589520|1|76|3.2.1.17|GH23|	Archaea	Euryarchaeota
698555|2|100|3.2.1.17|GH23|	Bacteria	Proteobacteria	Deltaproteobacteria
259895|1|45|3.2.1.17|GH23|	Bacteria	Planctomycetes	Planctomycetia	Planctomycetales	Planctomycetaceae	Planctomyces
339945|2|47|3.2.1.17|GH23|	Bacteria	Actinobacteria	Actinobacteria
718255|1|105||GH23|	Bacteria	Firmicutes	Clostridia	Clostridiales	Clostridiaceae	Clostridium
858980|1|3|3.2.1.17|GH23|	Bacteria
288400|1|75||GH23|	Bacteria
155050|1|30|3.2.1.17|GH23|	Bacteria
923555|1|84||GH23|	Bacteria									Thermobaculum
903660|1|84||GH23|	Bacteria	Firmicutes	Clostridia	Clostridiales
555560|2|84||GH23|	Bacteria
532375|2|84||GH23|	Bacteria
517520|1|84||GH23|	Bacteria	Firmicutes	Clostridia
47650|1|84||GH23|	Bacteria	Chloroflexi
457320|2|84||GH23|	Bacteria	Firmicutes	Clostridia	Clostridiales
456170|1|84||GH23|	Bacteria	Firmicutes	Clostridia	Clostridiales
392500|1|84||GH23|	Bacteria	Firmicutes	Clostridia	Clostridiales
373005|1|84||GH23|	Bacteria	Firmicutes
331045|2|84||GH23|	Bacteria	Firmicutes	Clostridia	Clostridiales
309520|2|84||GH23|	Bacteria	Actinobacteria	Actinobacteria	Bifidobacteriales	Bifidobacteriaceae	Parascardovia
264140|2|84||GH23|	Bacteria									Candidatus Methylomirabilis
257775|1|84||GH23|	Bacteria	Firmicutes	Clostridia	Clostridiales	Clostridiaceae
22195|2|84||GH23|	Bacteria	Chlorobi	Chlorobia	Chlorobiales	Chlorobiaceae	Chloroherpeton
167845|1|84||GH23|	Bacteria	Bacteroidetes	Flavobacteriia
371735|2|21|3.2.1.17|GH23|	Bacteria
119805|2|3|3.2.1.17|GH24|	Bacteria
195925|2|3|3.2.1.17|GH24|	Bacteria
860760|2|24|3.2.1.17|GH24|	Bacteria
588945|1|35||GH24|	Bacteria	Cyanobacteria			Chroococcales
776030|2|38|3.2.1.17|GH24|	Bacteria
780965|1|51|3.2.1.17|GH25|	Bacteria	Firmicutes	Clostridia	Clostridiales
601755|2|13|3.2.1.17|GH25|	Bacteria	Bacteroidetes
752285|2|21|3.2.1.17|GH25|	Bacteria									Thermobaculum
129745|2|19|3.2.1.78|GH26|	Bacteria
205700|2|19|3.2.1.78|GH26|	Bacteria	Firmicutes	Clostridia	Clostridiales
366495|2|1|3.2.1.78|GH26|	Bacteria	Bacteroidetes
472920|2|19|3.2.1.78|GH26|	Bacteria	Firmicutes	Clostridia	Clostridiales
261645|1|19|3.2.1.78|GH26|	Bacteria	Firmicutes	Clostridia	Clostridiales
177015|2|19|3.2.1.78|GH26|	Bacteria									Thermobaculum
366500|2|5|3.2.1.78|GH26|	Bacteria	Firmicutes	Bacilli
653860|1|19|3.2.1.78|GH26|	Bacteria	Firmicutes
122575|1|15|3.2.1.78|GH26|	Bacteria	Proteobacteria	Gammaproteobacteria
506540|1|4|3.2.1.78|GH26|	Bacteria									Caldithrix
289680|2|15|3.2.1.78|GH26|	Bacteria
159415|1|4|3.2.1.78|GH26|	Bacteria
102060|1|12|3.2.1.78|GH26|	Bacteria
537405|2|1|3.2.1.78|GH26|	Bacteria
313965|2|2|3.2.1.22|GH27|	Bacteria									Candidatus Methylomirabilis
450065|1|2|3.2.1.22|GH27|	Bacteria	Firmicutes	Clostridia	Clostridiales
346945|1|2|3.2.1.22|GH27|	Bacteria	Firmicutes	Clostridia	Clostridiales
465495|2|2|3.2.1.22|GH27|	Bacteria	Firmicutes	Clostridia	Clostridiales
718600|2|2|3.2.1.22|GH27|	Bacteria
157325|1|2|3.2.1.22|GH27|	Bacteria
554805|1|12|3.2.1.22|GH27|	Bacteria	Proteobacteria	Deltaproteobacteria
180410|2|1|3.2.1.22|GH27|	Bacteria	Proteobacteria	Betaproteobacteria
842425|2|2|3.2.1.22|GH27|	Bacteria	Firmicutes
517775|2|13|3.2.1.22|GH27|	Bacteria	Chloroflexi	Dehalococcoidia
246265|1|1|3.2.1.22|GH27|	Bacteria	Proteobacteria
94100|2|4|3.2.1.22|GH27|	Bacteria	Proteobacteria	Deltaproteobacteria
891605|2|2|3.2.1.22|GH27|	Bacteria
365025|1|12|3.2.1.15|GH28|	Bacteria	Bacteroidetes
831320|1|12|3.2.1.15|GH28|	Bacteria									Candidatus Methylomirabilis
300125|2|13|3.2.1.15|GH28|	Bacteria	Firmicutes	Clostridia	Clostridiales
79445|2|11|3.2.1.15|GH28|	Bacteria	Proteobacteria	Alphaproteobacteria
338220|2|20|3.2.1.67|GH28|	Bacteria	Proteobacteria	Alphaproteobacteria
117490|2|13|3.2.1.15|GH28|	Bacteria	Firmicutes
696720|2|43|3.2.1.15|GH28|	Bacteria
573850|2|18|3.2.1.67|GH28|	Bacteria
64520|2|11|3.2.1.15|GH28|	Bacteria	Bacteroidetes	Flavobacteriia	Flavobacteriales
89620|1|34|3.2.1.82|GH28|	Bacteria
740965|1|34|3.2.1.82|GH28|	Bacteria									Candidatus Methylomirabilis
616335|2|4|3.2.1.15|GH28|	Bacteria	Acidobacteria
16930|2|11|3.2.1.15|GH28|	Bacteria
64525|2|5|3.2.1.82|GH28|	Bacteria	Firmicutes	Clostridia	Clostridiales	Clostridiaceae	Clostridium
453610|1|26|3.2.1.15|GH28|	Bacteria
942745|2|48|3.2.1.15|GH28|	Bacteria
581900|2|11|3.2.1.15|GH28|	Bacteria
224305|2|41|3.2.1.82|GH28|	Bacteria	Chlorobi	Chlorobia	Chlorobiales	Chlorobiaceae
344315|2|3|3.2.1.51|GH29|	Bacteria	Proteobacteria	Betaproteobacteria	Burkholderiales	Comamonadaceae	Hydrogenophaga
316960|1|4|3.2.1.51|GH29|	Bacteria	Bacteroidetes
38060|1|3|3.2.1.51|GH29|	Bacteria	Bacteroidetes	Bacteroidia	Bacteroidales
131015|1|9|3.2.1.51|GH29|	Bacteria									Caldithrix
875865|2|14|3.2.1.111|GH29|	Bacteria	Proteobacteria	Deltaproteobacteria
154205|2|2|3.2.1.111|GH29|	Bacteria	Bacteroidetes	Bacteroidia	Bacteroidales	Prevotellaceae	Prevotella
454425|1|7|3.2.1.51|GH29|	Bacteria									Thermobaculum
951035|1|9|3.2.1.51|GH29|	Bacteria
11860|1|2|3.2.1.111|GH29|	Bacteria									Candidatus Methylomirabilis
519955|2|12|3.2.1.51|GH29|	Bacteria
882830|1|2|3.2.1.111|GH29|	Bacteria									Candidatus Methylomirabilis
791785|1|2|3.2.1.111|GH29|	Bacteria
186150|2|3|3.2.1.51|GH29|	Bacteria									Caldithrix
640430|1|7|3.2.1.51|GH29|	Bacteria	Bacteroidetes
920615|1|4|3.2.1.51|GH29|	Bacteria
418695|2|1|3.2.1.51|GH29|	Bacteria	Actinobacteria	Actinobacteria	Actinomycetales
440095|2|3|3.2.1.51|GH29|	Bacteria									Candidatus Methylomirabilis
215955|1|3|3.2.1.51|GH29|	Bacteria									Candidatus Methylomirabilis
6180|1|7|3.2.1.51|GH29|	Bacteria
680335|2|2|3.2.1.111|GH29|	Bacteria
722540|1|3|3.2.1.51|GH29|	Bacteria
822130|2|3|3.2.1.51|GH29|	Bacteria	Actinobacteria	Actinobacteria
823815|1|1|3.2.1.51|GH29|	Bacteria									Candidatus Methylomirabilis
51620|2|5|3.2.1.51|GH29|	Bacteria									Caldithrix
353165|2|4|3.2.1.51|GH29|	Bacteria	Firmicutes	Clostridia	Clostridiales
366265|2|2|3.2.1.111|GH29|	Bacteria	Bacteroidetes	Bacteroidia	Bacteroidales
545185|2|5|3.2.1.51|GH29|	Bacteria									Caldithrix
177945|1|1|3.2.1.51|GH29|	Bacteria	Firmicutes	Clostridia
247970|2|2|3.2.1.111|GH29|	Bacteria
259810|2|3|3.2.1.51|GH29|	Bacteria
249565|1|1|3.2.1.51|GH29|	Bacteria									Thermobaculum
426880|2|3|3.2.1.51|GH29|	Bacteria	Acidobacteria							Candidatus Chloracidobacterium
888705|2|3|3.2.1.51|GH29|	Bacteria	Actinobacteria	Actinobacteria	Coriobacteriales	Coriobacteriaceae
462315|1|9|3.2.1.51|GH29|	Bacteria
462245|1|9|3.2.1.51|GH29|	Bacteria
431430|2|5|3.2.1.51|GH29|	Bacteria									Caldithrix
799505|2|1|3.2.1.51|GH29|	Bacteria
506965|2|3|3.2.1.51|GH29|	Bacteria
181560|1|2|3.2.1.111|GH29|	Bacteria	Proteobacteria
270145|2|5|3.2.1.51|GH29|	Bacteria
789810|1|9|3.2.1.51|GH29|	Bacteria
101550|2|12|3.2.1.51|GH29|	Bacteria
674105|2|3|3.2.1.51|GH29|	Bacteria	Bacteroidetes	Bacteroidia	Bacteroidales	Porphyromonadaceae
927580|2|3|3.2.1.51|GH29|	Bacteria	Acidobacteria							Candidatus Koribacter
422350|1|1|3.2.1.51|GH29|	Bacteria	Bacteroidetes	Bacteroidia	Bacteroidales	Prevotellaceae	Prevotella
89225|1|1|3.2.1.51|GH29|	Bacteria									Candidatus Methylomirabilis
22385|2|1|3.2.1.51|GH29|	Bacteria	Actinobacteria	Actinobacteria
101555|2|12|3.2.1.51|GH29|	Bacteria									Candidatus Methylomirabilis
110410|2|3|3.2.1.51|GH29|	Bacteria	Actinobacteria	Actinobacteria
276020|2|2|3.2.1.111|GH29|	Bacteria
664675|2|4|3.2.1.51|GH29|	Bacteria	Bacteroidetes	Bacteroidia	Bacteroidales	Bacteroidaceae	Bacteroides
109920|2|3|3.2.1.51|GH29|	Bacteria
282785|2|3|3.2.1.51|GH29|	Bacteria	Proteobacteria	Betaproteobacteria	Burkholderiales			Thiomonas
184210|1|2|3.2.1.111|GH29|	Bacteria									Caldithrix
166565|1|2|3.2.1.111|GH29|	Bacteria
624115|2|3|3.2.1.51|GH29|	Bacteria	Proteobacteria	Gammaproteobacteria					Endoriftia
160480|2|6|3.2.1.51|GH29|	Bacteria
145630|2|4|3.2.1.51|GH29|	Bacteria									Candidatus Methylomirabilis
748900|2|3|3.2.1.51|GH29|	Bacteria	Actinobacteria	Actinobacteria	Actinomycetales
538420|2|8|3.2.1.51|GH29|	Bacteria
270150|2|2|3.2.1.111|GH29|	Bacteria									Candidatus Methylomirabilis
136055|2|19|3.2.1.51|GH29|	Bacteria	Firmicutes	Bacilli	Bacillales			Exiguobacterium
481340|1|1|3.2.1.51|GH29|	Bacteria	Actinobacteria	Actinobacteria	Actinomycetales
584145|2|3|3.2.1.51|GH29|	Bacteria
209700|2|12|3.2.1.51|GH29|	Bacteria	Proteobacteria	Betaproteobacteria	Burkholderiales	Comamonadaceae
897960|2|3|3.2.1.51|GH29|	Bacteria	Acidobacteria							Candidatus Koribacter
247965|2|2|3.2.1.111|GH29|	Bacteria
184225|1|2|3.2.1.111|GH29|	Bacteria	Bacteroidetes
164170|1|3|3.2.1.51|GH29|	Bacteria	Chloroflexi	Dehalococcoidia
289510|2|13|3.2.1.51|GH29|	Bacteria	Proteobacteria	Betaproteobacteria	Burkholderiales
700405|1|5|3.2.1.51|GH29|	Bacteria	Proteobacteria	Alphaproteobacteria					Micavibrio
416845|2|4|3.2.1.51|GH29|	Bacteria	Firmicutes	Clostridia	Clostridiales
401080|2|11|3.2.1.51|GH29|	Bacteria
610280|2|8|3.2.1.51|GH29|	Bacteria	Bacteroidetes	Bacteroidia	Bacteroidales
132100|2|5|3.2.1.51|GH29|	Bacteria									Candidatus Methylomirabilis
509075|2|8|3.2.1.51|GH29|	Bacteria	Firmicutes	Bacilli	Bacillales
912345|2|1|3.2.1.51|GH29|	Bacteria	Actinobacteria	Actinobacteria	Actinomycetales
919805|2|21|3.2.1.51|GH29|	Bacteria	Acidobacteria							Candidatus Koribacter
940740|2|9|3.2.1.51|GH29|	Bacteria
614630|2|1|3.2.1.51|GH29|	Bacteria	Actinobacteria	Actinobacteria
170065|2|23|3.2.1.51|GH29|	Bacteria
207985|2|5|3.2.1.51|GH29|	Bacteria
880540|2|21|3.2.1.51|GH29|	Bacteria									Candidatus Methylomirabilis
94190|2|2|3.2.1.111|GH29|	Bacteria
620135|1|21|3.2.1.51|GH29|	Bacteria	Proteobacteria	Gammaproteobacteria
604990|2|9|3.2.1.51|GH29|	Bacteria									Caldithrix
334545|1|1|3.2.1.51|GH29|	Bacteria									Candidatus Methylomirabilis
203250|2|14|3.2.1.21|GH3|	Bacteria									Candidatus Methylomirabilis
752255|1|24|3.2.1.21|GH3|	Bacteria
189865|2|29|3.2.1.37|GH3|	Bacteria	Firmicutes	Clostridia	Thermoanaerobacterales
376585|2|6|3.2.1.21|GH3|	Bacteria
929940|1|4|3.2.1.37|GH3|	Bacteria	Spirochaetes	Spirochaetia	Spirochaetales	Spirochaetaceae	Treponema
865235|2|12|3.2.1.21|GH3|	Bacteria	Proteobacteria
600955|2|1|3.2.1.21|GH3|	Bacteria	Firmicutes	Clostridia	Clostridiales
351180|2|1|3.2.1.21|GH3|	Bacteria	Verrucomicrobia	Verrucomicrobiae	Verrucomicrobiales
450200|2|24|3.2.1.21|GH3|	Bacteria									Caldithrix
466860|2|4|3.2.1.37|GH3|	Bacteria
727090|1|1|3.2.1.21|GH3|	Bacteria
618695|2|67|3.2.1.21|GH3|	Bacteria
370075|1|4|3.2.1.37|GH3|	Bacteria									Thermobaculum
843790|2|24|3.2.1.21|GH3|	Bacteria	Bacteroidetes	Flavobacteriia	Flavobacteriales	Flavobacteriaceae	Weeksella
678785|1|5|3.2.1.52|GH3|	Bacteria	Proteobacteria	Epsilonproteobacteria	Campylobacterales			Nitratifractor
902545|2|5|3.2.1.52|GH3|	Bacteria
734460|2|24|3.2.1.21|GH3|	Bacteria
788070|1|4|3.2.1.37|GH3|	Bacteria	Proteobacteria	Epsilonproteobacteria					Nitratiruptor
841485|1|4|3.2.1.37|GH3|	Bacteria	Actinobacteria	Actinobacteria
857300|2|4|3.2.1.37|GH3|	Bacteria	Actinobacteria	Actinobacteria
936435|2|4|3.2.1.37|GH3|	Bacteria
483595|2|4|3.2.1.37|GH3|	Bacteria	Proteobacteria	Alphaproteobacteria
777405|2|15|3.2.1.21|GH3|	Bacteria	Firmicutes	Clostridia	Clostridiales
760390|1|14|3.2.1.21|GH3|	Bacteria	Actinobacteria	Actinobacteria
358365|2|24|3.2.1.21|GH3|	Bacteria									Candidatus Methylomirabilis
640660|2|11|3.2.1.52|GH3|	Bacteria	Proteobacteria	Gammaproteobacteria
754575|1|5|3.2.1.52|GH3|	Bacteria
799065|2|4|3.2.1.37|GH3|	Bacteria	Proteobacteria	Alphaproteobacteria	Rhodobacterales
768190|2|1|3.2.1.21|GH3|	Bacteria	Firmicutes	Clostridia	Clostridiales
393895|2|24|3.2.1.21|GH3|	Bacteria	Bacteroidetes	Cytophagia	Cytophagales	Cytophagaceae	Dyadobacter
808145|1|5|3.2.1.52|GH3|	Bacteria	Firmicutes	Clostridia	Clostridiales
243460|2|5|3.2.1.52|GH3|	Bacteria	Firmicutes	Clostridia	Clostridiales	Peptococcaceae	Pelotomaculum
925990|1|4|3.2.1.37|GH3|	Bacteria	Chloroflexi	Dehalococcoidia
496260|2|1|3.2.1.21|GH3|	Bacteria	Cyanobacteria			Chroococcales			Synechococcus
667595|2|37|3.2.1.52|GH3|	Bacteria	Firmicutes
724860|2|4|3.2.1.37|GH3|	Bacteria									Thermobaculum
303935|2|4|3.2.1.37|GH3|	Bacteria
900690|1|11|3.2.1.52|GH3|	Bacteria	Firmicutes	Clostridia	Clostridiales	Peptococcaceae
476515|2|7|3.2.1.21|GH3|	Bacteria	Cloacimonetes							Candidatus Cloacimonas
902455|2|4|3.2.1.37|GH3|	Bacteria	Acidobacteria							Candidatus Koribacter
393700|1|19|3.2.1.52|GH3|	Bacteria
348050|1|51|3.2.1.21|GH3|	Bacteria	Proteobacteria
688260|1|1|3.2.1.21|GH3|	Bacteria	Cyanobacteria			Chroococcales			Synechococcus
29470|2|12|3.2.1.21|GH3|	Bacteria
349770|2|3|3.2.1.21|GH3|	Bacteria
91185|1|11|3.2.1.52|GH3|	Bacteria
528035|1|5|3.2.1.52|GH3|	Bacteria
760915|1|68|3.2.1.21|GH3|	Bacteria									Candidatus Methylomirabilis
78490|1|5|3.2.1.52|GH3|	Bacteria									Candidatus Methylomirabilis
533195|2|1|3.2.1.21|GH3|	Bacteria
802840|1|19|3.2.1.52|GH3|	Bacteria
606900|2|11|3.2.1.52|GH3|	Bacteria	Bacteroidetes	Sphingobacteriia	Sphingobacteriales			Chitinophaga
604455|1|5|3.2.1.52|GH3|	Bacteria	Tenericutes	Mollicutes	Mycoplasmatales	Mycoplasmataceae
49075|1|5|3.2.1.52|GH3|	Bacteria	Cyanobacteria			Chroococcales
642510|1|19|3.2.1.52|GH3|	Bacteria
345225|1|19|3.2.1.52|GH3|	Bacteria
688720|2|24|3.2.1.21|GH3|	Bacteria
519630|1|59|3.2.1.52|GH3|	Bacteria
898880|1|37|3.2.1.52|GH3|	Bacteria
517790|1|10|3.2.1.52|GH3|	Bacteria									Candidatus Methylomirabilis
604450|1|59|3.2.1.52|GH3|	Bacteria	Tenericutes	Mollicutes	Mycoplasmatales	Mycoplasmataceae	Mycoplasma
860310|2|14|3.2.1.21|GH3|	Bacteria	Proteobacteria	Betaproteobacteria	Burkholderiales	Comamonadaceae
215495|2|60|3.2.1.52|GH3|	Bacteria									Caldithrix
841470|1|3|3.2.1.21|GH3|	Bacteria									Candidatus Methylomirabilis
453980|2|3|3.2.1.21|GH3|	Bacteria	Bacteroidetes
236830|2|2|3.2.1.52|GH3|	Bacteria	Cyanobacteria			Chroococcales
724620|1|37|3.2.1.52|GH3|	Bacteria
38150|2|66|3.2.1.52|GH3|	Bacteria	Firmicutes	Bacilli	Bacillales	Bacillaceae	Geobacillus
382795|2|34|3.2.1.52|GH3|	Bacteria
321805|2|10|3.2.1.52|GH3|	Bacteria									Candidatus Methylomirabilis
238305|2|59|3.2.1.52|GH3|	Bacteria									Candidatus Methylomirabilis
149010|2|69|3.2.1.21|GH3|	Bacteria									Caldithrix
400485|1|10|3.2.1.52|GH3|	Bacteria	Actinobacteria	Actinobacteria
901955|2|5|3.2.1.52|GH3|	Bacteria	Actinobacteria	Actinobacteria	Actinomycetales
802570|2|40|3.2.1.37|GH3|	Bacteria	Cloacimonetes							Candidatus Cloacimonas
785705|1|3|3.2.1.21|GH3|	Bacteria	Bacteroidetes	Cytophagia	Cytophagales	Cytophagaceae
575610|2|5|3.2.1.52|GH3|	Bacteria
564985|2|30|3.2.1.21|GH3|	Bacteria
785330|2|13|3.2.1.52|GH3|	Bacteria	Firmicutes	Clostridia	Clostridiales
321930|2|52|3.2.1.21|GH3|	Bacteria	Proteobacteria
499275|2|10|3.2.1.52|GH3|	Bacteria	Firmicutes	Clostridia	Clostridiales
69090|2|10|3.2.1.52|GH3|	Bacteria	Bacteroidetes	Bacteroidia	Bacteroidales	Porphyromonadaceae
908390|1|3|3.2.1.21|GH3|	Archaea	Euryarchaeota	Methanomicrobia	Methanosarcinales	Methanosarcinaceae
642035|2|3|3.2.1.21|GH3|	Bacteria
797065|1|14|3.2.1.21|GH3|	Bacteria
926000|1|3|3.2.1.21|GH3|	Bacteria	Firmicutes	Clostridia	Clostridiales
946960|2|57|3.2.1.21|GH3|	Bacteria									Candidatus Methylomirabilis
879980|1|49|3.2.1.21|GH3|	Bacteria	Chlorobi	Chlorobia	Chlorobiales	Chlorobiaceae	Chlorobium
699495|2|29|3.2.1.37|GH3|	Bacteria	Proteobacteria	Deltaproteobacteria
426500|2|5|3.2.1.52|GH3|	Bacteria
877020|2|41|3.2.1.21|GH3|	Bacteria	Cloacimonetes							Candidatus Cloacimonas
899885|2|3|3.2.1.21|GH3|	Bacteria	Bacteroidetes	Bacteroidia	Bacteroidales
446935|1|71|3.2.1.21|GH3|	Bacteria	Actinobacteria	Actinobacteria
547220|2|3|3.2.1.21|GH3|	Bacteria	Bacteroidetes
823245|2|23|3.2.1.52|GH3|	Bacteria	Bacteroidetes
785080|2|3|3.2.1.21|GH3|	Bacteria									Thermobaculum
699800|1|10|3.2.1.52|GH3|	Bacteria
120560|2|66|3.2.1.52|GH3|	Bacteria	Firmicutes	Clostridia	Clostridiales
665670|2|37|3.2.1.52|GH3|	Bacteria	Proteobacteria	Deltaproteobacteria
350895|2|3|3.2.1.21|GH3|	Bacteria	Cloacimonetes							Candidatus Cloacimonas
831845|2|10|3.2.1.52|GH3|	Bacteria
642500|1|10|3.2.1.52|GH3|	Bacteria
405060|1|10|3.2.1.52|GH3|	Bacteria	Proteobacteria	Deltaproteobacteria
345200|1|10|3.2.1.52|GH3|	Bacteria
170095|1|10|3.2.1.52|GH3|	Bacteria	Proteobacteria
911940|1|1|3.2.1.21|GH3|	Bacteria	Proteobacteria
415295|1|66|3.2.1.52|GH3|	Bacteria
302580|1|66|3.2.1.52|GH3|	Bacteria
322410|2|53|3.2.1.52|GH3|	Bacteria	Firmicutes	Clostridia	Clostridiales
550230|1|20|3.2.1.52|GH3|	Bacteria	Actinobacteria	Actinobacteria	Bifidobacteriales	Bifidobacteriaceae	Scardovia
196200|2|41|3.2.1.21|GH3|	Bacteria	Bacteroidetes	Cytophagia	Cytophagales	Cytophagaceae	Runella
374365|2|3|3.2.1.21|GH3|	Bacteria	Proteobacteria
271405|2|3|3.2.1.21|GH3|	Bacteria	Firmicutes	Clostridia	Clostridiales			Pseudoflavonifractor
211060|1|10|3.2.1.52|GH3|	Bacteria	Cyanobacteria			Chroococcales			Thermosynechococcus
89640|2|4|3.2.1.37|GH3|	Bacteria	Proteobacteria	Alphaproteobacteria
953375|1|10|3.2.1.52|GH3|	Archaea	Euryarchaeota	Halobacteria	Halobacteriales	Halobacteriaceae
741670|2|4|3.2.1.37|GH3|	Bacteria	Firmicutes	Clostridia	Clostridiales
308940|1|10|3.2.1.52|GH3|	Bacteria	Firmicutes	Clostridia	Clostridiales	Clostridiaceae	Clostridium
820915|1|34|3.2.1.52|GH3|	Bacteria									Candidatus Methylomirabilis
273060|1|37|3.2.1.52|GH3|	Bacteria	Actinobacteria	Actinobacteria	Actinomycetales
746385|2|41|3.2.1.21|GH3|	Bacteria	Proteobacteria	Deltaproteobacteria
456110|2|68|3.2.1.21|GH3|	Bacteria	Actinobacteria	Actinobacteria
51625|2|42|3.2.1.21|GH3|	Bacteria									Caldithrix
410820|2|52|3.2.1.21|GH3|	Bacteria	Proteobacteria	Epsilonproteobacteria	Campylobacterales
637795|1|10|3.2.1.52|GH3|	Bacteria	Proteobacteria
544065|2|68|3.2.1.21|GH3|	Bacteria	Proteobacteria	Epsilonproteobacteria					Sulfurovum
22810|2|3|3.2.1.21|GH3|	Bacteria
329845|1|65|3.2.1.37|GH3|	Bacteria									Thermobaculum
142150|1|45|3.2.1.52|GH3|	Bacteria	Cyanobacteria			Chroococcales			Synechococcus
752260|1|41|3.2.1.21|GH3|	Bacteria
545190|2|68|3.2.1.21|GH3|	Bacteria
446975|1|57|3.2.1.21|GH3|	Bacteria	Actinobacteria	Actinobacteria	Coriobacteriales	Coriobacteriaceae	Atopobium
848630|2|15|3.2.1.21|GH3|	Bacteria	Firmicutes	Clostridia	Clostridiales
816245|2|18|3.2.1.21|GH3|	Bacteria
313735|2|3|3.2.1.21|GH3|	Bacteria	Firmicutes	Clostridia	Clostridiales
29460|2|3|3.2.1.21|GH3|	Bacteria	Proteobacteria
315435|2|3|3.2.1.21|GH3|	Bacteria	Proteobacteria	Epsilonproteobacteria					Sulfurovum
445385|2|57|3.2.1.21|GH3|	Bacteria									Thermobaculum
698600|1|3|3.2.1.21|GH3|	Bacteria
710580|2|3|3.2.1.21|GH3|	Bacteria	Proteobacteria
854825|1|10|3.2.1.52|GH3|	Bacteria
958280|1|41|3.2.1.21|GH3|	Bacteria
819735|2|41|3.2.1.21|GH3|	Bacteria									Candidatus Methylomirabilis
946465|2|41|3.2.1.21|GH3|	Bacteria
356115|2|41|3.2.1.21|GH3|	Bacteria	Bacteroidetes	Cytophagia	Cytophagales	Cytophagaceae	Flexibacter
855220|2|8|3.2.1.21|GH3|	Bacteria	Bacteroidetes	Sphingobacteriia	Sphingobacteriales			Chitinophaga
442415|1|18|3.2.1.21|GH3|	Bacteria
644015|1|13|3.2.1.8|GH30|	Bacteria	Bacteroidetes
104245|1|13|3.2.1.8|GH30|	Bacteria									Candidatus Methylomirabilis
699270|2|15|3.2.1.164|GH30|	Bacteria
516810|1|13|3.2.1.8|GH30|	Bacteria	Firmicutes
37770|1|6|3.2.1.38|GH30|	Bacteria	Bacteroidetes
575475|1|1|3.2.1.45|GH30|	Bacteria	Firmicutes	Bacilli
300660|2|15|3.2.1.164|GH30|	Bacteria
36665|2|15|3.2.1.164|GH30|	Bacteria
879660|1|1|3.2.1.45|GH30|	Bacteria	Firmicutes
346135|1|1|3.2.1.177|GH31|	Bacteria	Firmicutes	Clostridia	Clostridiales
901005|2|1|3.2.1.177|GH31|	Bacteria									Thermobaculum
369990|2|5|3.2.1.84|GH31|	Bacteria	Firmicutes	Clostridia	Clostridiales
887215|2|5|3.2.1.84|GH31|	Bacteria
788785|2|19|3.2.1.177|GH31|	Bacteria
844350|1|1|3.2.1.177|GH31|	Bacteria									Thermobaculum
449235|1|3|3.2.1.20|GH31|	Bacteria
351710|1|5|3.2.1.84|GH31|	Archaea	Crenarchaeota	Thermoprotei
321020|2|5|3.2.1.84|GH31|	Bacteria
608665|2|1|3.2.1.177|GH31|	Bacteria	Firmicutes	Clostridia	Clostridiales	Lachnospiraceae	Coprococcus
166070|1|1|3.2.1.177|GH31|	Bacteria									Thermobaculum
683700|1|1|3.2.1.177|GH31|	Bacteria									Thermobaculum
766925|2|8|3.2.1.177|GH31|	Bacteria	Bacteroidetes	Bacteroidia	Bacteroidales	Bacteroidaceae	Bacteroides
171400|2|19|3.2.1.177|GH31|	Bacteria
178225|1|5|3.2.1.84|GH31|	Bacteria									Thermobaculum
223335|2|5|3.2.1.84|GH31|	Bacteria									Thermobaculum
891030|2|12|2.4.1.*|GH31|	Bacteria	Proteobacteria	Deltaproteobacteria
860605|2|8|3.2.1.177|GH31|	Bacteria
493400|2|1|3.2.1.177|GH31|	Bacteria	Proteobacteria
416465|1|12|2.4.1.*|GH31|	Bacteria
68170|2|26|3.2.1.177|GH31|	Bacteria
646550|2|12|2.4.1.*|GH31|	Bacteria
602120|2|8|3.2.1.177|GH31|	Bacteria	Bacteroidetes
68150|2|26|3.2.1.177|GH31|	Bacteria	Bacteroidetes	Bacteroidia	Bacteroidales
403960|1|8|3.2.1.177|GH31|	Bacteria									Caldithrix
166045|1|1|3.2.1.177|GH31|	Bacteria	Bacteroidetes	Cytophagia	Cytophagales	Cyclobacteriaceae	Nitritalea
899620|1|18|3.2.1.20|GH31|	Bacteria	Proteobacteria	Epsilonproteobacteria	Campylobacterales
135870|2|5|3.2.1.84|GH31|	Bacteria	Proteobacteria	Deltaproteobacteria
105995|1|43|2.4.1.*|GH31|	Bacteria									Thermobaculum
135850|2|5|3.2.1.84|GH31|	Bacteria									Candidatus Methylomirabilis
806030|2|12|2.4.1.*|GH31|	Bacteria
860275|1|5|3.2.1.84|GH31|	Bacteria	Proteobacteria	Epsilonproteobacteria					Sulfurovum
509480|1|47|2.4.1.*|GH31|	Bacteria	Proteobacteria	Gammaproteobacteria
627055|1|19|3.2.1.177|GH31|	Bacteria	Firmicutes	Clostridia	Clostridiales
957225|1|2|3.2.1.20|GH31|	Bacteria
105485|2|2|3.2.1.20|GH31|	Bacteria
559325|1|8|3.2.1.177|GH31|	Bacteria	Proteobacteria	Epsilonproteobacteria					Nitratiruptor
200000|2|6|3.2.1.26|GH32|	Bacteria									Candidatus Methylomirabilis
211600|1|6|3.2.1.26|GH32|	Bacteria	Bacteroidetes	Bacteroidia	Bacteroidales
950310|2|6|3.2.1.26|GH32|	Bacteria	Bacteroidetes	Bacteroidia	Bacteroidales	Porphyromonadaceae	Barnesiella
103965|1|6|3.2.1.26|GH32|	Bacteria	Proteobacteria	Deltaproteobacteria
861580|2|6|3.2.1.26|GH32|	Bacteria
255415|2|6|3.2.1.26|GH32|	Bacteria	Proteobacteria	Alphaproteobacteria
226755|2|6|3.2.1.26|GH32|	Bacteria
122480|2|23|3.2.1.26|GH32|	Bacteria	Acidobacteria							Candidatus Chloracidobacterium
707210|2|23|3.2.1.26|GH32|	Bacteria	Actinobacteria	Actinobacteria	Actinomycetales
234900|2|34|3.2.1.26|GH32|	Bacteria									Thermobaculum
761085|2|25|3.2.1.26|GH32|	Bacteria
483300|1|25|3.2.1.26|GH32|	Bacteria	Proteobacteria	Epsilonproteobacteria	Campylobacterales			Nitratifractor
722895|2|5|3.2.1.26|GH32|	Bacteria	Planctomycetes	Planctomycetia	Planctomycetales	Planctomycetaceae
593330|2|6|3.2.1.26|GH32|	Bacteria	Proteobacteria	Betaproteobacteria
591355|2|1|3.2.1.26|GH32|	Bacteria									Thermobaculum
706805|2|23|3.2.1.26|GH32|	Bacteria	Firmicutes	Clostridia	Clostridiales
14705|1|20|3.2.1.26|GH32|	Bacteria									Thermobaculum
634035|1|26|3.2.1.26|GH32|	Bacteria	Firmicutes	Clostridia	Clostridiales	Ruminococcaceae
940835|1|11|3.2.1.18|GH33|	Bacteria
82440|1|11|3.2.1.18|GH33|	Bacteria
950855|2|22|3.2.1.18|GH33|	Bacteria									Candidatus Methylomirabilis
938680|1|22|3.2.1.18|GH33|	Bacteria	Proteobacteria
597250|1|25|3.2.1.18|GH33|	Bacteria	Proteobacteria	Deltaproteobacteria
905|1|25|3.2.1.18|GH33|	Bacteria									Caldithrix
87940|1|25|3.2.1.18|GH33|	Bacteria
489295|1|4|3.2.1.18|GH33|	Bacteria
384545|2|11|3.2.1.18|GH33|	Bacteria	Proteobacteria
749435|1|11|3.2.1.18|GH33|	Bacteria	Bacteroidetes	Flavobacteriia	Flavobacteriales	Flavobacteriaceae	Robiginitalea
239470|1|25|3.2.1.18|GH33|	Bacteria
743920|2|9|3.2.1.18|GH33|	Bacteria									Thermobaculum
863340|1|4|3.2.1.18|GH33|	Bacteria
34575|1|25|3.2.1.18|GH33|	Bacteria	Synergistetes	Synergistia	Synergistales	Synergistaceae
373175|1|25|3.2.1.18|GH33|	Bacteria	Actinobacteria	Actinobacteria	Bifidobacteriales	Bifidobacteriaceae	Parascardovia
364625|2|4|3.2.1.18|GH33|	Bacteria
707395|2|9|3.2.1.18|GH33|	Bacteria									Thermobaculum
616525|2|25|3.2.1.18|GH33|	Bacteria
286990|2|25|3.2.1.18|GH33|	Bacteria	Acidobacteria							Candidatus Chloracidobacterium
70690|2|16|2.4.1.*|GH33|	Bacteria
489330|1|24||GH33|	Bacteria
360565|2|16|2.4.1.*|GH33|	Bacteria
666210|1|9|3.2.1.18|GH33|	Bacteria
706475|1|16|2.4.1.*|GH33|	Bacteria	Proteobacteria	Alphaproteobacteria
895995|1|16|2.4.1.*|GH33|	Bacteria
728305|2|16|2.4.1.*|GH33|	Bacteria
564780|2|16|2.4.1.*|GH33|	Bacteria	Actinobacteria	Actinobacteria	Actinomycetales	Corynebacteriaceae	Corynebacterium
409105|2|16|2.4.1.*|GH33|	Bacteria	Proteobacteria	Gammaproteobacteria
269130|2|21|3.2.1.18|GH33|	Bacteria	Synergistetes	Synergistia	Synergistales	Synergistaceae
951180|2|16|2.4.1.*|GH33|	Bacteria
805840|1|1|3.2.1.18|GH33|	Bacteria
254440|2|9|3.2.1.18|GH33|	Bacteria	Firmicutes	Bacilli	Bacillales	Bacillaceae
84650|1|1|3.2.1.18|GH33|	Bacteria	Firmicutes	Clostridia	Clostridiales
869845|1|16|2.4.1.*|GH33|	Bacteria	Synergistetes	Synergistia	Synergistales	Synergistaceae	Pyramidobacter
717485|1|28|3.2.1.18|GH33|	Bacteria	Actinobacteria	Actinobacteria	Coriobacteriales	Coriobacteriaceae	Olsenella
94025|2|11|3.2.1.18|GH33|	Bacteria	Proteobacteria	Deltaproteobacteria
338710|2|25|3.2.1.18|GH33|	Bacteria	Actinobacteria	Actinobacteria	Actinomycetales
808660|2|8|3.2.1.18|GH33|	Bacteria	Actinobacteria	Actinobacteria	Actinomycetales
722970|2|16|2.4.1.*|GH33|	Bacteria
494145|1|16|2.4.1.*|GH33|	Bacteria
826685|1|19|3.2.1.18|GH33|	Bacteria	Actinobacteria	Actinobacteria
732850|2|1|3.2.1.18|GH33|	Bacteria
266115|1|8|3.2.1.18|GH33|	Bacteria	Actinobacteria	Actinobacteria	Actinomycetales	Mycobacteriaceae	Mycobacterium
87995|1|23||GH33|	Bacteria	Bacteroidetes	Bacteroidia	Bacteroidales	Bacteroidaceae	Bacteroides
957750|1|16|2.4.1.*|GH33|	Bacteria	Bacteroidetes	Bacteroidia	Bacteroidales	Bacteroidaceae	Bacteroides
88640|1|16|2.4.1.*|GH33|	Bacteria
877590|1|16|2.4.1.*|GH33|	Bacteria
854165|2|16|2.4.1.*|GH33|	Bacteria	Proteobacteria	Gammaproteobacteria
85225|2|16|2.4.1.*|GH33|	Bacteria	Actinobacteria	Actinobacteria	Actinomycetales
792170|2|16|2.4.1.*|GH33|	Bacteria	Proteobacteria	Gammaproteobacteria
769325|1|16|2.4.1.*|GH33|	Bacteria	Actinobacteria	Actinobacteria
636340|1|16|2.4.1.*|GH33|	Bacteria
532120|2|16|2.4.1.*|GH33|	Bacteria
524215|1|16|2.4.1.*|GH33|	Bacteria	Bacteroidetes	Bacteroidia	Bacteroidales	Bacteroidaceae	Bacteroides
522485|2|16|2.4.1.*|GH33|	Bacteria
483185|2|16|2.4.1.*|GH33|	Bacteria	Bacteroidetes	Bacteroidia	Bacteroidales
483020|1|16|2.4.1.*|GH33|	Bacteria									Caldithrix
480840|2|16|2.4.1.*|GH33|	Bacteria
44555|2|16|2.4.1.*|GH33|	Bacteria	Proteobacteria	Betaproteobacteria
438870|1|16|2.4.1.*|GH33|	Bacteria
418570|1|16|2.4.1.*|GH33|	Bacteria	Proteobacteria	Deltaproteobacteria
402360|1|16|2.4.1.*|GH33|	Bacteria	Bacteroidetes
362160|1|16|2.4.1.*|GH33|	Bacteria
318560|2|16|2.4.1.*|GH33|	Bacteria
251490|2|16|2.4.1.*|GH33|	Bacteria	Bacteroidetes
251480|2|16|2.4.1.*|GH33|	Bacteria	Proteobacteria	Gammaproteobacteria
228500|1|16|2.4.1.*|GH33|	Bacteria	Bacteroidetes	Bacteroidia	Bacteroidales	Porphyromonadaceae	Barnesiella
185695|1|16|2.4.1.*|GH33|	Bacteria	Bacteroidetes
613065|2|16|2.4.1.*|GH33|	Bacteria	Cyanobacteria
813745|1|16|2.4.1.*|GH33|	Bacteria
750420|2|16|2.4.1.*|GH33|	Bacteria	Proteobacteria	Gammaproteobacteria
585400|2|16|2.4.1.*|GH33|	Bacteria	Proteobacteria
168815|2|16|2.4.1.*|GH33|	Bacteria									Candidatus Methylomirabilis
164810|2|16|2.4.1.*|GH33|	Bacteria	Firmicutes	Clostridia	Clostridiales
649110|2|25|3.2.1.18|GH33|	Bacteria	Proteobacteria	Gammaproteobacteria
951945|1|16|2.4.1.*|GH33|	Bacteria
85725|2|16|2.4.1.*|GH33|	Bacteria	Bacteroidetes
83425|2|16|2.4.1.*|GH33|	Bacteria
782165|2|16|2.4.1.*|GH33|	Bacteria	Firmicutes	Bacilli	Bacillales
[truncated: 2,991 more rows]

## Sheet: Randers
DATASET S2 Phylopythia output	DATASET S2 Phylopythia output	DATASET S2 Phylopythia output	DATASET S2 Phylopythia output	DATASET S2 Phylopythia output	DATASET S2 Phylopythia output	DATASET S2 Phylopythia output	DATASET S2 Phylopythia output	DATASET S2 Phylopythia output	DATASET S2 Phylopythia output	DATASET S2 Phylopythia output	DATASET S2 Phylopythia output	DATASET S2 Phylopythia output	DATASET S2 Phylopythia output	DATASET S2 Phylopythia output	DATASET S2 Phylopythia output	DATASET S2 Phylopythia output	DATASET S2 Phylopythia output	DATASET S2 Phylopythia output	DATASET S2 Phylopythia output	DATASET S2 Phylopythia output	DATASET S2 Phylopythia output	DATASET S2 Phylopythia output	DATASET S2 Phylopythia output	DATASET S2 Phylopythia output	DATASET S2 Phylopythia output	DATASET S2 Phylopythia output	DATASET S2 Phylopythia output	DATASET S2 Phylopythia output	DATASET S2 Phylopythia output	DATASET S2 Phylopythia output	DATASET S2 Phylopythia output	DATASET S2 Phylopythia output	DATASET S2 Phylopythia output	DATASET S2 Phylopythia output	DATASET S2 Phylopythia output	DATASET S2 Phylopythia output	DATASET S2 Phylopythia output	DATASET S2 Phylopythia output	DATASET S2 Phylopythia output	DATASET S2 Phylopythia output	DATASET S2 Phylopythia output	DATASET S2 Phylopythia output	DATASET S2 Phylopythia output	DATASET S2 Phylopythia output	DATASET S2 Phylopythia output	DATASET S2 Phylopythia output	DATASET S2 Phylopythia output	DATASET S2 Phylopythia output	DATASET S2 Phylopythia output
#Output in PhyloPythia format (Wed Oct 21 12:54:52 +0200 2015)
#Taxonomic Hierarchy: NCBI Taxonomy
#Prediction method: PhyloPythiaS
#Model used: Generic 2013 - 800 Genera (*)
#Contact: PhyloPythiaS WebServer mailing list (phylopythias_web@uni-duesseldorf.de)
#ID	superkingdom	phylum	class	order	family	genus	species
515660|2|46||GH0|	Bacteria	Proteobacteria	Alphaproteobacteria	Rickettsiales
515660|2|4||GH133|	Bacteria	Proteobacteria	Alphaproteobacteria	Rickettsiales
55155|2|5||CE0|	Bacteria
181155|2|6|3.1.1.73|CE0|	Bacteria
25220|2|3|3.5.1.41|CE0|	Bacteria									Candidatus Methylomirabilis
136825|2|5||CE0|	Bacteria	Proteobacteria	Epsilonproteobacteria	Campylobacterales			Nitratifractor
479870|2|6|3.1.1.73|CE0|	Bacteria									Candidatus Methylomirabilis
511455|2|3|3.5.1.41|CE0|	Bacteria
194555|2|3|3.5.1.41|CE0|	Bacteria									Candidatus Methylomirabilis
636105|1|3|3.5.1.41|CE0|	Bacteria
436125|1|18|3.1.1.73|CE0|	Bacteria	Firmicutes	Clostridia
297620|1|18|3.1.1.73|CE0|	Bacteria	Chloroflexi	Dehalococcoidia
520125|1|12|3.5.1.41|CE0|	Bacteria	Firmicutes	Clostridia	Clostridiales
12360|1|18|3.1.1.73|CE0|	Bacteria									Candidatus Methylomirabilis
545835|2|1|3.1.1.1|CE0|	Bacteria	Proteobacteria
598855|1|18|3.1.1.73|CE0|	Bacteria	Bacteroidetes
562395|2|5||CE0|	Bacteria	Proteobacteria	Gammaproteobacteria
325750|1|12|3.1.1.73|CE1|	Bacteria	Proteobacteria	Deltaproteobacteria
76575|1|12|3.1.1.73|CE1|	Bacteria	Proteobacteria	Deltaproteobacteria
367645|2|20|3.1.1.73|CE1|	Bacteria	Proteobacteria	Deltaproteobacteria
51275|1|12|3.1.1.73|CE1|	Bacteria									Caldithrix
355735|2|12|3.1.1.73|CE1|	Bacteria	Proteobacteria	Deltaproteobacteria
4420|1|3|3.1.1.73|CE1|	Archaea
52100|1|3|3.1.1.73|CE1|	Bacteria	Bacteroidetes	Bacteroidia	Bacteroidales	Marinilabiliaceae	Anaerophaga
100955|1|12|3.1.1.73|CE1|	Bacteria	Proteobacteria	Deltaproteobacteria
325790|1|12|3.1.1.73|CE1|	Bacteria	Firmicutes	Clostridia	Clostridiales
373855|2|12|3.1.1.73|CE1|	Bacteria	Proteobacteria	Deltaproteobacteria
4415|1|12|3.1.1.73|CE1|	Bacteria	Firmicutes	Clostridia	Clostridiales
348960|2|12|3.1.1.73|CE1|	Bacteria
76570|1|12|3.1.1.73|CE1|	Bacteria	Proteobacteria	Deltaproteobacteria
97905|2|3|3.1.1.73|CE1|	Bacteria	Bacteroidetes
273020|1|28||CE1|	Bacteria	Firmicutes	Clostridia	Clostridiales
52365|1|28||CE1|	Bacteria	Firmicutes	Clostridia	Clostridiales	Peptococcaceae	Dehalobacter
52345|1|7|3.1.1.73|CE1|	Bacteria	Proteobacteria	Gammaproteobacteria
594500|1|20|3.1.1.73|CE1|	Bacteria	Bacteroidetes	Sphingobacteriia	Sphingobacteriales			Chitinophaga
469240|1|3|3.1.1.73|CE1|	Bacteria	Proteobacteria
76880|1|28||CE1|	Bacteria	Firmicutes
162020|1|20|3.1.1.73|CE1|	Bacteria
214545|1|12|3.1.1.73|CE1|	Bacteria	Cloacimonetes							Candidatus Cloacimonas
52045|1|3|3.1.1.73|CE1|	Bacteria
585420|2|22|3.1.1.73|CE1|	Bacteria	Proteobacteria
108890|1|12|3.1.1.73|CE1|	Bacteria	Proteobacteria	Deltaproteobacteria
278890|2|12|3.1.1.73|CE1|	Bacteria
108865|1|12|3.1.1.73|CE1|	Bacteria
373840|2|28||CE1|	Bacteria
654395|1|20|3.1.1.73|CE1|	Bacteria	Bacteroidetes	Bacteroidia	Bacteroidales
52355|1|12|3.1.1.73|CE1|	Bacteria	Proteobacteria	Deltaproteobacteria
363695|2|20|3.1.1.73|CE1|	Bacteria	Firmicutes
202270|1|7|3.1.1.73|CE1|	Bacteria
77180|1|12|3.1.1.73|CE1|	Bacteria
69280|2|20|3.1.1.73|CE1|	Bacteria
132870|1|20|3.1.1.73|CE1|	Bacteria
97880|2|12|3.1.1.73|CE1|	Bacteria
498155|1|2|3.1.1.73|CE1|	Bacteria	Proteobacteria	Epsilonproteobacteria	Campylobacterales			Nitratifractor
325795|1|12|3.1.1.73|CE1|	Bacteria	Proteobacteria	Deltaproteobacteria	Desulfovibrionales	Desulfohalobiaceae	Desulfonatronospira
325800|1|3|3.1.1.73|CE1|	Bacteria	Bacteroidetes	Sphingobacteriia	Sphingobacteriales			Chitinophaga
417745|1|2|3.1.1.73|CE1|	Bacteria	Chloroflexi
4385|1|12|3.1.1.73|CE1|	Bacteria	Proteobacteria	Deltaproteobacteria
415045|1|12|3.1.1.73|CE1|	Bacteria	Bacteroidetes	Sphingobacteriia	Sphingobacteriales
240915|1|3|3.1.1.73|CE1|	Bacteria
237375|1|3|3.1.1.73|CE1|	Bacteria
140840|1|3|3.1.1.73|CE1|	Bacteria
265070|1|18||CE1|	Bacteria
278885|2|3|3.1.1.73|CE1|	Bacteria	Cloacimonetes							Candidatus Cloacimonas
581055|2|2|3.1.1.73|CE1|	Bacteria
542145|1|3|3.1.1.73|CE1|	Bacteria	Bacteroidetes	Flavobacteriia	Flavobacteriales	Flavobacteriaceae	Robiginitalea
352895|2|25|3.1.1.73|CE1|	Bacteria	Firmicutes
52145|1|3|3.1.1.73|CE1|	Archaea	Euryarchaeota	Methanomicrobia
325785|1|12|3.1.1.73|CE1|	Bacteria
584715|1|12|3.1.1.73|CE1|	Bacteria	Proteobacteria	Deltaproteobacteria
4450|1|12|3.1.1.73|CE1|	Bacteria	Proteobacteria	Deltaproteobacteria
373885|2|12|3.1.1.73|CE1|	Bacteria	Proteobacteria	Deltaproteobacteria
404570|1|12|3.1.1.73|CE1|	Bacteria
328910|2|3|3.1.1.73|CE1|	Bacteria	Bacteroidetes
132845|1|3|3.1.1.73|CE1|	Bacteria	Bacteroidetes
28085|1|3|3.1.1.73|CE1|	Bacteria	Firmicutes	Clostridia	Clostridiales
279895|1|3|3.1.1.73|CE1|	Bacteria	Chloroflexi	Dehalococcoidia
249420|1|12|3.1.1.73|CE1|	Bacteria
84845|2|2|3.1.1.73|CE1|	Bacteria	Proteobacteria
430150|1|3|3.1.1.73|CE1|	Bacteria
52370|1|28||CE1|	Bacteria
78300|2|12|3.1.1.73|CE1|	Bacteria
373825|2|12|3.1.1.73|CE1|	Bacteria
325780|1|28||CE1|	Bacteria
325745|1|12|3.1.1.73|CE1|	Bacteria	Proteobacteria
209595|1|3|3.1.1.73|CE1|	Bacteria	Proteobacteria
279825|1|3|3.1.1.73|CE1|	Bacteria	Proteobacteria
469245|1|3|3.1.1.73|CE1|	Bacteria	Proteobacteria	Deltaproteobacteria
273070|1|20|3.1.1.73|CE1|	Bacteria
181155|2|53|3.1.1.73|CE1|	Bacteria
77185|1|28||CE1|	Bacteria
42230|2|56||CE1|	Bacteria	Acidobacteria							Candidatus Chloracidobacterium
230450|1|18||CE1|	Bacteria
373815|2|28||CE1|	Bacteria	Proteobacteria	Deltaproteobacteria
34475|2|2|3.1.1.73|CE1|	Bacteria
240920|1|36|3.1.1.73|CE1|	Bacteria
51685|1|36|3.1.1.73|CE1|	Bacteria									Caldithrix
169490|2|36|3.1.1.73|CE1|	Bacteria
545835|2|25|3.1.1.73|CE1|	Bacteria	Proteobacteria
55155|2|55||CE1|	Bacteria
475010|2|3|3.1.1.73|CE1|	Bacteria	Bacteroidetes
26845|1|3|3.5.1.*|CE11|	Bacteria	Proteobacteria	Deltaproteobacteria
635045|1|3|3.5.1.*|CE11|	Bacteria
635865|1|13|3.5.1.*|CE11|	Bacteria	Proteobacteria
152000|1|3|3.5.1.*|CE11|	Bacteria	Proteobacteria	Deltaproteobacteria
592430|1|13|3.5.1.*|CE11|	Bacteria	Cloacimonetes							Candidatus Cloacimonas
652265|2|13|3.5.1.*|CE11|	Bacteria	Proteobacteria
591090|1|3|3.5.1.*|CE11|	Bacteria	Firmicutes	Clostridia
69210|1|1|3.5.1.*|CE11|	Bacteria	Proteobacteria	Alphaproteobacteria
32205|1|13|3.5.1.*|CE11|	Bacteria
269360|1|2|3.5.1.*|CE11|	Bacteria
432715|1|1|3.5.1.*|CE11|	Bacteria
700635|1|1|3.5.1.*|CE11|	Bacteria
276275|1|3|3.5.1.*|CE11|	Bacteria	Proteobacteria	Deltaproteobacteria
292685|1|4|3.5.1.*|CE11|	Bacteria
64975|2|13|3.5.1.*|CE11|	Bacteria	Spirochaetes	Spirochaetia	Spirochaetales	Spirochaetaceae	Spirochaeta
70730|2|13|3.5.1.*|CE11|	Bacteria	Firmicutes	Bacilli	Lactobacillales	Streptococcaceae	Streptococcus
612540|2|13|3.5.1.*|CE11|	Bacteria	Proteobacteria	Betaproteobacteria	Burkholderiales	Burkholderiaceae
724525|2|13|3.5.1.*|CE11|	Bacteria	Synergistetes	Synergistia	Synergistales	Synergistaceae	Dethiosulfovibrio
62900|1|13|3.5.1.*|CE11|	Bacteria	Proteobacteria	Deltaproteobacteria
135600|1|1|3.5.1.*|CE11|	Bacteria	Proteobacteria	Epsilonproteobacteria					Sulfurovum
508955|2|13|3.5.1.*|CE11|	Bacteria
290875|1|2|3.5.1.*|CE11|	Bacteria	Verrucomicrobia	Opitutae			Opitutaceae	Diplosphaera
147015|1|13|3.5.1.*|CE11|	Bacteria	Actinobacteria	Actinobacteria	Bifidobacteriales	Bifidobacteriaceae	Parascardovia
80775|1|3|3.5.1.*|CE11|	Bacteria	Chlorobi	Chlorobia	Chlorobiales	Chlorobiaceae	Pelodictyon
258860|1|13|3.5.1.*|CE11|	Bacteria	Firmicutes
130415|1|9|3.5.1.*|CE11|	Bacteria	Firmicutes	Clostridia	Clostridiales
437785|2|7|3.5.1.*|CE11|	Bacteria
64970|2|2|3.5.1.*|CE11|	Bacteria	Synergistetes	Synergistia	Synergistales	Synergistaceae
250230|2|15|3.5.1.*|CE11|	Bacteria	Cloacimonetes							Candidatus Cloacimonas
346505|2|13|3.5.1.*|CE11|	Bacteria	Proteobacteria	Gammaproteobacteria
391215|1|13|3.5.1.*|CE11|	Bacteria	Proteobacteria
181100|1|5|3.5.1.*|CE11|	Bacteria	Firmicutes	Clostridia	Clostridiales
258845|1|15|3.5.1.*|CE11|	Bacteria	Bacteroidetes	Bacteroidia	Bacteroidales	Prevotellaceae
667100|1|12|3.1.1.*|CE12|	Archaea	Euryarchaeota	Halobacteria	Halobacteriales	Halobacteriaceae
26705|1|3|3.1.1.*|CE12|	Bacteria									Candidatus Methylomirabilis
241020|1|3|3.1.1.*|CE12|	Bacteria
214655|1|5|3.1.1.*|CE12|	Bacteria
111830|2|9|3.1.1.*|CE12|	Bacteria	Chloroflexi	Dehalococcoidia
26895|1|12|3.1.1.*|CE12|	Bacteria									Candidatus Methylomirabilis
294050|2|12||CE14|	Bacteria	Firmicutes	Clostridia	Clostridiales
54420|2|7|3.5.1.89|CE14|	Bacteria
366560|2|17|3.5.1.89|CE14|	Bacteria	Cloacimonetes							Candidatus Cloacimonas
492730|1|12||CE14|	Bacteria
578625|1|1|3.5.1.89|CE14|	Bacteria	Actinobacteria	Actinobacteria	Actinomycetales
616140|1|12||CE14|	Bacteria	Firmicutes
192660|1|1|3.5.1.89|CE14|	Bacteria	Proteobacteria	Alphaproteobacteria
88270|2|23||CE14|	Bacteria	Proteobacteria
734045|2|22|3.5.1.89|CE14|	Bacteria
690985|1|12||CE14|	Bacteria	Proteobacteria
292300|2|15||CE14|	Bacteria	Cloacimonetes							Candidatus Cloacimonas
162705|2|22|3.5.1.89|CE14|	Bacteria	Actinobacteria	Actinobacteria	Actinomycetales	Propionibacteriaceae	Propionibacterium
273480|2|22|3.5.1.89|CE14|	Bacteria
350490|2|15||CE14|	Bacteria
623600|1|12||CE14|	Bacteria	Actinobacteria	Actinobacteria	Bifidobacteriales	Bifidobacteriaceae	Scardovia
471455|2|1|3.5.1.89|CE14|	Bacteria	Proteobacteria
123965|1|18||CE14|	Bacteria	Actinobacteria	Actinobacteria	Actinomycetales	Mycobacteriaceae	Mycobacterium
437110|2|27||CE14|	Bacteria
344750|1|1|3.5.1.89|CE14|	Bacteria	Proteobacteria	Gammaproteobacteria
31585|2|11||CE14|	Bacteria
63235|1|11||CE14|	Bacteria
432830|1|11||CE14|	Bacteria	Proteobacteria
268840|2|38|3.5.1.89|CE14|	Bacteria	Proteobacteria
595570|2|15||CE14|	Bacteria	Proteobacteria
471795|1|24||CE14|	Bacteria	Proteobacteria	Deltaproteobacteria	Desulfovibrionales	Desulfohalobiaceae
178405|1|3|3.1.1.72|CE15|	Bacteria
363100|1|3|3.1.1.72|CE15|	Bacteria
305095|1|1|3.2.1.40|CE15|	Bacteria									Candidatus Methylomirabilis
77195|1|3|3.1.1.72|CE15|	Bacteria	Proteobacteria
737925|1|3|3.1.1.72|CE15|	Bacteria
234060|2|1|3.2.1.40|CE15|	Bacteria
252720|2|1|3.2.1.40|CE15|	Bacteria									Caldithrix
274765|2|3|3.1.1.72|CE15|	Bacteria
473105|1|3|3.1.1.72|CE15|	Bacteria
363015|1|3|3.1.1.72|CE15|	Bacteria
556420|1|4|3.1.1.6|CE16|	Bacteria
571105|1|1|3.1.1.72|CE3|	Bacteria	Firmicutes
420090|1|2|3.1.1.72|CE3|	Bacteria	Actinobacteria	Actinobacteria	Actinomycetales	Actinomycetaceae	Actinomyces
28270|2|1|3.1.1.72|CE3|	Bacteria
405040|1|2|3.1.1.72|CE3|	Bacteria									Candidatus Methylomirabilis
434335|1|2|3.1.1.72|CE3|	Bacteria	Proteobacteria	Alphaproteobacteria	Rhizobiales
255380|1|2|3.1.1.72|CE3|	Bacteria	Proteobacteria	Deltaproteobacteria
683600|1|2|3.1.1.72|CE3|	Bacteria	Actinobacteria	Actinobacteria	Coriobacteriales	Coriobacteriaceae
249765|2|2|3.1.1.72|CE3|	Bacteria	Verrucomicrobia	Opitutae			Opitutaceae
434340|1|2|3.1.1.72|CE3|	Bacteria
644130|1|2|3.1.1.72|CE3|	Bacteria	Firmicutes	Clostridia	Clostridiales
460930|1|2|3.1.1.72|CE3|	Bacteria
201435|2|2|3.1.1.72|CE3|	Bacteria
638565|1|2|3.1.1.72|CE3|	Bacteria	Synergistetes	Synergistia	Synergistales	Synergistaceae	Pyramidobacter
640150|1|2|3.1.1.72|CE3|	Bacteria	Firmicutes	Clostridia	Clostridiales
498955|1|2|3.1.1.72|CE3|	Bacteria	Bacteroidetes	Flavobacteriia	Flavobacteriales	Flavobacteriaceae
571130|1|7|3.1.1.72|CE3|	Bacteria	Proteobacteria	Deltaproteobacteria
713420|1|2|3.1.1.72|CE3|	Archaea	Euryarchaeota
453070|2|2|3.1.1.72|CE3|	Bacteria
205420|2|2|3.1.1.72|CE3|	Bacteria
196975|1|2|3.1.1.72|CE3|	Bacteria	Actinobacteria	Actinobacteria	Coriobacteriales	Coriobacteriaceae
683695|1|2|3.1.1.72|CE3|	Bacteria									Thermobaculum
485280|2|2|3.1.1.72|CE3|	Bacteria
26895|1|2|3.1.1.72|CE3|	Bacteria									Candidatus Methylomirabilis
396000|1|63||CE4|	Bacteria	Firmicutes	Clostridia	Clostridiales
726760|1|25|3.1.1.72|CE4|	Bacteria
514925|2|63||CE4|	Bacteria	Firmicutes	Clostridia
396005|1|63||CE4|	Archaea	Euryarchaeota
275685|2|12|3.5.1.*|CE4|	Bacteria	Firmicutes	Clostridia	Clostridiales
568220|2|63||CE4|	Bacteria	Acidobacteria							Candidatus Chloracidobacterium
577395|1|13|3.5.1.*|CE4|	Bacteria	Proteobacteria	Deltaproteobacteria
239785|2|63||CE4|	Bacteria
39620|1|30|3.5.1.*|CE4|	Bacteria									Candidatus Methylomirabilis
67850|1|13|3.5.1.*|CE4|	Bacteria	Proteobacteria
148505|1|13|3.5.1.*|CE4|	Bacteria	Bacteroidetes	Cytophagia	Cytophagales
214655|1|99||CE4|	Bacteria
24790|2|30|3.5.1.*|CE4|	Bacteria
86410|2|25|3.1.1.72|CE4|	Bacteria	Synergistetes	Synergistia	Synergistales	Synergistaceae
318185|2|22|3.1.1.72|CE4|	Bacteria									Candidatus Methylomirabilis
492720|1|86|3.1.1.72|CE4|	Bacteria
647640|1|44|3.1.1.72|CE4|	Bacteria	Bacteroidetes	Sphingobacteriia	Sphingobacteriales
436825|1|104|3.1.1.72|CE4|	Bacteria	Firmicutes	Clostridia	Clostridiales
666840|1|93|3.1.1.72|CE4|	Bacteria
32925|2|26|3.1.1.72|CE4|	Bacteria	Actinobacteria	Actinobacteria	Actinomycetales
189465|1|29|3.5.1.*|CE4|	Bacteria	Proteobacteria	Deltaproteobacteria
405985|2|102|3.2.1.8|CE4|	Bacteria
369940|1|85|3.2.1.8|CE4|	Bacteria	Chloroflexi	Dehalococcoidia
194775|2|54|3.5.1.*|CE4|	Bacteria									Candidatus Methylomirabilis
482170|1|93|3.1.1.72|CE4|	Bacteria	Cloacimonetes							Candidatus Cloacimonas
659495|1|85|3.2.1.8|CE4|	Bacteria	Chloroflexi	Anaerolineae	Anaerolineales	Anaerolineaceae	Anaerolinea
594450|1|64|3.1.1.72|CE4|	Bacteria	Proteobacteria
671010|1|64|3.1.1.72|CE4|	Bacteria	Proteobacteria	Alphaproteobacteria					Micavibrio
145205|1|48|3.5.1.*|CE4|	Bacteria	Proteobacteria	Gammaproteobacteria
555090|1|15|3.1.1.72|CE4|	Bacteria	Actinobacteria	Actinobacteria	Actinomycetales
746805|2|4|3.1.1.72|CE4|	Bacteria	Actinobacteria	Actinobacteria
331355|2|4|3.1.1.72|CE4|	Bacteria									Candidatus Methylomirabilis
263975|2|4|3.1.1.72|CE4|	Bacteria
118770|1|64|3.1.1.72|CE4|	Bacteria
121875|2|107|3.1.1.72|CE4|	Bacteria
417210|2|85|3.2.1.8|CE4|	Bacteria
598790|2|4|3.1.1.72|CE4|	Bacteria
524325|1|4|3.1.1.72|CE4|	Bacteria									Caldithrix
378590|1|4|3.1.1.72|CE4|	Bacteria
194800|2|4|3.1.1.72|CE4|	Bacteria	Actinobacteria	Actinobacteria
191855|1|4|3.1.1.72|CE4|	Bacteria	Proteobacteria	Alphaproteobacteria
141420|2|4|3.1.1.72|CE4|	Bacteria	Synergistetes	Synergistia	Synergistales	Synergistaceae	Jonquetella
451940|2|4|3.1.1.72|CE4|	Bacteria	Proteobacteria	Deltaproteobacteria
40195|1|4|3.1.1.72|CE4|	Bacteria	Cyanobacteria			Chroococcales			Cyanobium
194675|2|4|3.1.1.72|CE4|	Bacteria	Proteobacteria
51685|1|2|3.1.1.72|CE6|	Bacteria									Caldithrix
214765|1|2|3.1.1.72|CE6|	Bacteria
4455|1|2|3.1.1.72|CE6|	Bacteria	Proteobacteria	Deltaproteobacteria
415050|1|2|3.1.1.72|CE6|	Bacteria	Proteobacteria	Deltaproteobacteria
385270|2|4|3.1.1.72|CE6|	Bacteria
76880|1|2|3.1.1.72|CE6|	Bacteria	Firmicutes
373840|2|2|3.1.1.72|CE6|	Bacteria
34940|1|2|3.1.1.72|CE6|	Bacteria	Chloroflexi	Dehalococcoidia
524785|1|2|3.1.1.72|CE7|	Bacteria	Cyanobacteria
50280|2|2|3.1.1.72|CE7|	Bacteria	Proteobacteria	Deltaproteobacteria
306600|2|1|3.1.1.72|CE7|	Bacteria
285250|2|2|3.1.1.72|CE7|	Bacteria	Proteobacteria
490325|1|4|3.1.1.41|CE7|	Bacteria
285240|2|2|3.1.1.72|CE7|	Bacteria
187040|1|3|3.1.1.*|CE7|	Bacteria
464630|1|2|3.1.1.11|CE8|	Bacteria
204385|1|2|3.1.1.11|CE8|	Bacteria									Candidatus Methylomirabilis
180275|2|6|3.1.1.11|CE8|	Bacteria	Chloroflexi	Dehalococcoidia
188975|1|12|3.1.1.11|CE8|	Bacteria	Proteobacteria	Gammaproteobacteria
661080|1|4|3.5.1.25|CE9|	Bacteria	Firmicutes	Bacilli	Bacillales
634965|1|10|3.5.1.25|CE9|	Bacteria	Proteobacteria	Deltaproteobacteria
203245|2|17|3.5.1.25|CE9|	Bacteria	Acidobacteria							Candidatus Chloracidobacterium
259530|1|8|3.5.1.25|CE9|	Bacteria	Proteobacteria	Alphaproteobacteria
454800|1|17|3.5.1.25|CE9|	Bacteria	Actinobacteria	Actinobacteria	Actinomycetales
452040|1|2|3.5.1.25|CE9|	Bacteria	Proteobacteria	Gammaproteobacteria
256580|2|7|3.5.1.25|CE9|	Bacteria	Actinobacteria	Actinobacteria	Actinomycetales	Kineosporiaceae	Kineococcus
295445|1|1|3.5.1.25|CE9|	Bacteria	Proteobacteria	Gammaproteobacteria	Enterobacteriales	Enterobacteriaceae
253765|2|10|3.5.1.25|CE9|	Bacteria	Firmicutes	Clostridia	Clostridiales
73740|1|3|3.5.1.25|CE9|	Bacteria	Chlorobi	Chlorobia	Chlorobiales	Chlorobiaceae	Pelodictyon
216765|1|3|3.5.1.25|CE9|	Bacteria
152985|1|25|3.5.1.25|CE9|	Bacteria	Proteobacteria
315320|1|7|3.5.1.25|CE9|	Bacteria
178120|1|11|3.5.1.25|CE9|	Bacteria	Cloacimonetes							Candidatus Cloacimonas
13910|1|13|3.5.1.25|CE9|	Bacteria									Candidatus Methylomirabilis
212230|1|17|3.5.1.25|CE9|	Bacteria	Proteobacteria
393290|2|16|3.5.1.25|CE9|	Bacteria	Proteobacteria	Gammaproteobacteria
64600|1|10|3.5.1.25|CE9|	Bacteria
379685|1|7|3.5.1.25|CE9|	Bacteria	Proteobacteria
618475|2|12|3.5.1.25|CE9|	Bacteria	Firmicutes	Clostridia	Clostridiales
596515|2|2|3.5.1.25|CE9|	Bacteria	Proteobacteria	Gammaproteobacteria
269700|1|4|3.5.1.25|CE9|	Bacteria	Proteobacteria	Alphaproteobacteria
583385|2|2||GH0|	Bacteria
399720|2|40||GH0|	Bacteria	Planctomycetes	Planctomycetia	Planctomycetales	Planctomycetaceae
552670|1|3||GH0|	Bacteria									Candidatus Methylomirabilis
112905|1|5|3.2.1.18|GH0|	Bacteria									Candidatus Methylomirabilis
85900|1|5|3.2.1.18|GH0|	Bacteria	Firmicutes	Clostridia	Clostridiales			Pseudoflavonifractor
263580|1|5|3.2.1.18|GH0|	Bacteria	Firmicutes	Clostridia	Clostridiales
443650|1|5|3.2.1.18|GH0|	Bacteria									Candidatus Methylomirabilis
515830|2|3||GH0|	Bacteria	Proteobacteria	Betaproteobacteria	Burkholderiales			Thiomonas
41205|2|14|3.2.1.18|GH0|	Bacteria	Firmicutes	Clostridia	Clostridiales
77315|2|41||GH0|	Archaea	Euryarchaeota
100620|1|5|3.2.1.18|GH0|	Bacteria
704860|2|3||GH0|	Bacteria	Firmicutes	Clostridia
631250|2|3||GH0|	Bacteria
705915|2|5|3.2.1.18|GH0|	Bacteria	Proteobacteria
249850|1|5|3.2.1.18|GH0|	Bacteria	Proteobacteria
590295|1|40||GH0|	Bacteria
744125|1|5|3.2.1.18|GH0|	Bacteria	Firmicutes	Clostridia	Clostridiales
631245|2|3||GH0|	Bacteria
297510|1|5|3.2.1.18|GH0|	Bacteria	Proteobacteria	Deltaproteobacteria
711180|1|5|3.2.1.18|GH0|	Bacteria	Proteobacteria	Betaproteobacteria
583970|1|5|3.2.1.18|GH0|	Bacteria	Actinobacteria	Actinobacteria
694490|2|5|3.2.1.18|GH0|	Bacteria	Proteobacteria
592470|2|5|3.2.1.18|GH0|	Bacteria	Proteobacteria	Alphaproteobacteria	Caulobacterales	Caulobacteraceae	Caulobacter
610835|1|17||GH0|	Bacteria									Candidatus Methylomirabilis
464935|2|41||GH0|	Bacteria	Proteobacteria	Alphaproteobacteria	Rhodobacterales	Rhodobacteraceae
668585|2|5|3.2.1.18|GH0|	Bacteria	Acidobacteria							Candidatus Chloracidobacterium
681235|1|40||GH0|	Bacteria	Bacteroidetes	Bacteroidia	Bacteroidales	Bacteroidaceae	Bacteroides
705925|2|5|3.2.1.18|GH0|	Bacteria	Proteobacteria	Gammaproteobacteria
732815|2|5|3.2.1.18|GH0|	Bacteria	Acidobacteria							Candidatus Chloracidobacterium
464925|2|41||GH0|	Bacteria									Candidatus Methylomirabilis
113330|2|36||GH0|	Bacteria
201450|1|14|3.2.1.18|GH0|	Bacteria
99770|2|14|3.2.1.18|GH0|	Bacteria	Firmicutes	Clostridia	Clostridiales
656210|2|5|3.2.1.18|GH0|	Bacteria	Proteobacteria
574980|1|17||GH0|	Bacteria	Proteobacteria	Gammaproteobacteria
442095|2|17||GH0|	Bacteria	Bacteroidetes			Bacteroidetes Order II. Incertae sedis	Rhodothermaceae
736525|1|36||GH0|	Bacteria
310655|1|36||GH0|	Bacteria	Actinobacteria	Actinobacteria
157485|2|20||GH0|	Bacteria									Candidatus Methylomirabilis
630695|2|14|3.2.1.18|GH0|	Bacteria
535115|1|53||GH0|	Bacteria	Proteobacteria	Deltaproteobacteria
192705|2|36||GH0|	Bacteria	Proteobacteria	Deltaproteobacteria
704865|2|3||GH0|	Bacteria
575880|2|14|3.2.1.18|GH0|	Bacteria
522135|1|41||GH0|	Bacteria	Proteobacteria	Deltaproteobacteria	Desulfovibrionales	Desulfovibrionaceae	Bilophila
135545|2|14|3.2.1.18|GH0|	Bacteria	Firmicutes	Erysipelotrichia	Erysipelotrichales	Erysipelotrichaceae
714235|1|2|3.2.1.21|GH1|	Bacteria	Proteobacteria	Deltaproteobacteria
220935|1|2|3.2.1.21|GH1|	Bacteria	Proteobacteria	Deltaproteobacteria
148475|2|2|3.2.1.21|GH1|	Bacteria
429055|2|16|3.2.1.21|GH1|	Bacteria	Proteobacteria	Gammaproteobacteria
450350|2|8|3.2.1.21|GH1|	Bacteria	Proteobacteria	Gammaproteobacteria
229785|2|22|3.2.1.21|GH1|	Bacteria	Proteobacteria	Gammaproteobacteria
469445|1|2|3.2.1.21|GH1|	Bacteria
206090|1|2|3.2.1.21|GH1|	Bacteria	Proteobacteria	Epsilonproteobacteria
338060|2|1|3.2.1.86|GH1|	Bacteria	Firmicutes
46190|2|23|3.2.1.21|GH1|	Bacteria
723185|2|13|3.2.1.21|GH1|	Bacteria	Actinobacteria	Actinobacteria	Actinomycetales	Micrococcaceae	Arthrobacter
197175|1|23|3.2.1.21|GH1|	Bacteria	Chloroflexi	Anaerolineae	Anaerolineales	Anaerolineaceae	Anaerolinea
637795|2|4|3.2.1.21|GH1|	Bacteria
59715|2|23|3.2.1.21|GH1|	Bacteria	Proteobacteria
24340|2|13|3.2.1.21|GH1|	Bacteria	Proteobacteria	Betaproteobacteria
637800|2|2|3.2.1.21|GH1|	Bacteria
497900|2|23|3.2.1.21|GH1|	Bacteria	Proteobacteria	Gammaproteobacteria
375665|1|5|3.2.1.85|GH1|	Bacteria
338055|2|41|3.2.1.86|GH1|	Bacteria	Firmicutes	Bacilli
214790|2|9|3.2.1.21|GH1|	Bacteria	Bacteroidetes
249770|2|8|3.2.1.21|GH1|	Bacteria
637715|1|23|3.2.1.21|GH1|	Bacteria	Proteobacteria	Deltaproteobacteria
76210|1|4|3.2.1.8|GH10|	Bacteria
34965|1|4|3.2.1.8|GH10|	Bacteria
641320|2|28|3.2.1.8|GH10|	Bacteria
78265|2|4|3.2.1.8|GH10|	Bacteria
29075|1|4|3.2.1.8|GH10|	Bacteria									Candidatus Methylomirabilis
51925|1|11|3.2.1.8|GH10|	Bacteria	Proteobacteria	Deltaproteobacteria
736590|2|1|3.2.1.8|GH10|	Bacteria
119890|1|20|3.2.1.8|GH10|	Bacteria									Caldithrix
289515|2|4|3.2.1.8|GH10|	Bacteria	Proteobacteria	Gammaproteobacteria
488260|2|10|3.2.1.8|GH10|	Bacteria	Proteobacteria	Epsilonproteobacteria
108810|1|1|3.2.1.8|GH10|	Bacteria	Firmicutes	Clostridia	Clostridiales
119660|1|25|3.2.1.8|GH10|	Bacteria	Firmicutes	Clostridia	Clostridiales
717825|2|46|3.2.1.8|GH10|	Bacteria
412310|2|5|3.2.1.8|GH10|	Bacteria	Bacteroidetes	Flavobacteriia	Flavobacteriales	Flavobacteriaceae
455380|1|12|3.2.1.8|GH10|	Bacteria	Proteobacteria	Deltaproteobacteria
195095|2|39|3.2.1.8|GH10|	Bacteria	Planctomycetes	Phycisphaerae	Phycisphaerales	Phycisphaeraceae	Phycisphaera
70825|1|21|3.2.1.8|GH10|	Bacteria
189055|2|28|3.2.1.8|GH10|	Bacteria									Caldithrix
356815|1|20|3.2.1.8|GH10|	Bacteria
102235|2|12|3.2.1.*|GH102|	Bacteria
246090|1|11|4.2.2.n1|GH102|	Bacteria									Caldithrix
16065|2|11|4.2.2.n1|GH102|	Bacteria	Proteobacteria
421985|1|13|4.2.2.n1|GH102|	Bacteria									Candidatus Methylomirabilis
51885|1|7|3.2.1.*|GH105|	Bacteria	Proteobacteria	Deltaproteobacteria
478220|1|2||GH105|	Bacteria
535960|1|7|3.2.1.*|GH105|	Archaea	Euryarchaeota	Methanomicrobia	Methanosarcinales	Methanosarcinaceae	Methanohalophilus
384640|1|12||GH105|	Bacteria	Proteobacteria
46810|1|5|3.2.1.*|GH105|	Bacteria	Chloroflexi	Anaerolineae	Anaerolineales	Anaerolineaceae	Anaerolinea
15605|2|7|3.2.1.*|GH105|	Bacteria
340100|1|17||GH105|	Bacteria
115645|2|8||GH105|	Bacteria	Proteobacteria	Alphaproteobacteria
745210|1|18||GH105|	Bacteria	Proteobacteria	Gammaproteobacteria
357965|1|18||GH105|	Bacteria
132545|1|12||GH105|	Bacteria
411300|1|6||GH105|	Bacteria
384505|1|2|3.2.1.40|GH106|	Bacteria
726150|2|5||GH106|	Bacteria	Actinobacteria	Actinobacteria	Actinomycetales	Actinomycetaceae	Mobiluncus
624280|1|3||GH106|	Bacteria	Proteobacteria	Alphaproteobacteria	Rhodobacterales
652630|2|3||GH106|	Bacteria	Proteobacteria
216265|2|8|3.2.1.40|GH106|	Bacteria
231485|2|1|3.2.1.40|GH106|	Bacteria									Candidatus Methylomirabilis
674700|1|1|3.2.1.40|GH106|	Bacteria	Proteobacteria	Deltaproteobacteria
709435|1|9|3.2.1.40|GH106|	Archaea	Euryarchaeota	Methanomicrobia	Methanosarcinales	Methanosarcinaceae
63850|1|1|3.2.1.40|GH106|	Bacteria	Proteobacteria
464185|2|5||GH106|	Bacteria	Proteobacteria	Deltaproteobacteria
731280|1|5||GH106|	Bacteria	Proteobacteria	Deltaproteobacteria
403165|2|8|3.2.1.40|GH106|	Bacteria	Acidobacteria							Candidatus Chloracidobacterium
726145|2|5||GH106|	Bacteria	Proteobacteria	Deltaproteobacteria	Desulfovibrionales	Desulfovibrionaceae	Desulfovibrio
28325|1|1|3.2.1.49|GH109|	Bacteria	Proteobacteria	Deltaproteobacteria
202000|1|1|3.2.1.49|GH109|	Bacteria	Proteobacteria	Deltaproteobacteria
29395|1|1|3.2.1.49|GH109|	Bacteria									Candidatus Methylomirabilis
8935|2|1|3.2.1.49|GH109|	Bacteria									Caldithrix
22010|1|1|3.2.1.49|GH109|	Bacteria
357890|1|1|3.2.1.49|GH109|	Archaea	Euryarchaeota	Methanomicrobia
600885|1|1|3.2.1.49|GH109|	Archaea	Euryarchaeota
738725|1|1|3.2.1.49|GH109|	Bacteria
707755|1|1|3.2.1.49|GH109|	Bacteria	Proteobacteria
208105|1|1|3.2.1.49|GH109|	Bacteria	Actinobacteria	Actinobacteria	Coriobacteriales	Coriobacteriaceae	Olsenella
358890|2|1|3.2.1.49|GH109|	Bacteria	Proteobacteria	Deltaproteobacteria
159090|2|1|3.2.1.49|GH109|	Bacteria									Candidatus Methylomirabilis
688115|2|1|3.2.1.49|GH109|	Bacteria	Proteobacteria
399330|2|2|3.2.1.78|GH113|	Bacteria
484715|1|1|3.2.1.109|GH114|	Bacteria
372365|1|1|3.2.1.109|GH114|	Bacteria	Proteobacteria	Gammaproteobacteria
183565|2|1|3.2.1.109|GH114|	Bacteria	Proteobacteria	Gammaproteobacteria
358580|1|1|3.2.1.109|GH114|	Bacteria	Proteobacteria	Gammaproteobacteria
113420|1|1|3.2.1.131|GH115|	Bacteria
289180|2|1|3.2.1.131|GH115|	Bacteria	Firmicutes	Clostridia	Clostridiales
334960|2|4|3.2.1.21|GH116|	Bacteria
682450|2|4|3.2.1.21|GH116|	Bacteria									Candidatus Methylomirabilis
67705|2|4|3.2.1.21|GH116|	Bacteria
26885|1|4||GH117|	Bacteria	Proteobacteria	Deltaproteobacteria
589280|2|1|3.2.1.37|GH120|	Bacteria	Proteobacteria	Alphaproteobacteria
114405|1|1|3.2.1.*|GH123|	Bacteria	Proteobacteria	Deltaproteobacteria
67405|1|1|3.2.1.*|GH125|	Bacteria	Proteobacteria
424915|1|1|3.2.1.*|GH125|	Bacteria	Actinobacteria	Actinobacteria	Bifidobacteriales	Bifidobacteriaceae	Scardovia
76905|1|2|3.2.1.185|GH127|	Bacteria	Firmicutes	Clostridia	Clostridiales	Peptococcaceae	Thermincola
339835|1|2|3.2.1.185|GH127|	Bacteria
483445|1|1|3.2.1.185|GH127|	Bacteria	Proteobacteria	Betaproteobacteria					Candidatus Accumulibacter
307275|1|2|3.2.1.185|GH127|	Bacteria
722450|1|2|3.2.1.185|GH127|	Bacteria									Caldithrix
502750|1|9||GH127|	Bacteria
54835|1|2|3.2.1.185|GH127|	Bacteria	Firmicutes	Clostridia	Clostridiales
179585|2|2|3.2.1.185|GH127|	Bacteria	Proteobacteria	Deltaproteobacteria
18770|1|4|3.2.1.185|GH127|	Bacteria									Candidatus Methylomirabilis
47895|1|2|3.2.1.185|GH127|	Bacteria	Proteobacteria
239290|2|2|3.2.1.185|GH127|	Bacteria									Caldithrix
164045|1|2|3.2.1.185|GH127|	Bacteria	Firmicutes	Clostridia	Clostridiales	Clostridiales Family XVII. Incertae Sedis	Sulfobacillus
737965|1|2|3.2.1.185|GH127|	Bacteria	Firmicutes	Clostridia
316990|2|2|3.2.1.185|GH127|	Bacteria
92670|2|9||GH127|	Bacteria									Candidatus Methylomirabilis
479710|1|2|3.2.1.185|GH127|	Bacteria	Actinobacteria	Actinobacteria
368610|2|1|3.2.1.185|GH127|	Bacteria	Proteobacteria	Epsilonproteobacteria					Sulfurovum
307270|1|2|3.2.1.185|GH127|	Bacteria
164075|1|2|3.2.1.185|GH127|	Bacteria									Candidatus Methylomirabilis
240385|1|2|3.2.1.185|GH127|	Bacteria	Bacteroidetes	Sphingobacteriia	Sphingobacteriales
164035|1|2|3.2.1.185|GH127|	Bacteria
164020|1|2|3.2.1.185|GH127|	Bacteria
213895|2|1|3.2.1.185|GH127|	Bacteria	Proteobacteria	Betaproteobacteria	Neisseriales	Neisseriaceae
66510|1|3||GH128|	Bacteria	Proteobacteria	Deltaproteobacteria
407860|1|1|3.2.1.49|GH129|	Bacteria	Proteobacteria	Alphaproteobacteria
216560|1|50|2.4.1.7|GH13|	Archaea	Euryarchaeota	Methanomicrobia	Methanosarcinales	Methanosarcinaceae
113900|1|21|3.2.1.1|GH13|	Bacteria									Candidatus Methylomirabilis
490505|1|48|5.4.99.16|GH13|	Bacteria	Proteobacteria
135190|2|17|2.4.1.4|GH13|	Bacteria	Firmicutes	Clostridia
60445|2|8|5.4.99.16|GH13|	Bacteria									Candidatus Methylomirabilis
486605|2|48|5.4.99.16|GH13|	Bacteria	Proteobacteria	Gammaproteobacteria
210125|1|3|2.4.1.18|GH13|	Bacteria	Actinobacteria	Actinobacteria	Coriobacteriales	Coriobacteriaceae	Olsenella
562250|1|39|3.2.1.41|GH13|	Bacteria
302725|2|1|3.2.1.20|GH13|	Bacteria	Actinobacteria	Actinobacteria	Coriobacteriales	Coriobacteriaceae
693835|1|3|2.4.1.18|GH13|	Bacteria
52810|2|3|2.4.1.18|GH13|	Bacteria	Synergistetes	Synergistia	Synergistales	Synergistaceae	Aminomonas
559605|1|48|5.4.99.16|GH13|	Bacteria	Proteobacteria	Gammaproteobacteria
590375|2|48|5.4.99.16|GH13|	Bacteria	Proteobacteria	Gammaproteobacteria
424750|2|17|2.4.1.4|GH13|	Bacteria	Proteobacteria	Gammaproteobacteria
518165|1|48|5.4.99.16|GH13|	Bacteria	Firmicutes	Bacilli	Bacillales
7105|1|22|3.2.1.54|GH13|	Bacteria
615645|1|41|2.4.1.19|GH13|	Bacteria	Firmicutes	Clostridia	Clostridiales			Pseudoflavonifractor
561265|1|8|5.4.99.16|GH13|	Bacteria	Proteobacteria
266310|2|3|2.4.1.18|GH13|	Bacteria
129490|1|3|2.4.1.18|GH13|	Bacteria
708670|2|33|3.2.1.1|GH13|	Bacteria	Cyanobacteria			Chroococcales
643990|1|8|5.4.99.16|GH13|	Bacteria	Proteobacteria	Gammaproteobacteria
615155|1|39|3.2.1.41|GH13|	Bacteria	Acidobacteria							Candidatus Chloracidobacterium
155760|1|48|5.4.99.16|GH13|	Bacteria	Proteobacteria	Deltaproteobacteria
397385|2|48|5.4.99.16|GH13|	Bacteria	Proteobacteria	Gammaproteobacteria
445260|2|48|5.4.99.16|GH13|	Bacteria	Proteobacteria	Gammaproteobacteria
98845|2|23|2.4.1.18|GH13|	Bacteria
469150|2|39|3.2.1.41|GH13|	Bacteria	Proteobacteria
444615|1|2|3.2.1.68|GH13|	Bacteria	Proteobacteria	Deltaproteobacteria
549655|2|3|2.4.1.18|GH13|	Bacteria									Thermobaculum
589915|1|19|3.2.1.1|GH13|	Bacteria	Proteobacteria	Gammaproteobacteria
455265|1|19|3.2.1.1|GH13|	Bacteria
292940|1|19|3.2.1.1|GH13|	Bacteria
95000|1|5|3.2.1.20|GH13|	Bacteria	Actinobacteria	Actinobacteria	Actinomycetales	Mycobacteriaceae	Mycobacterium
63390|1|22|3.2.1.54|GH13|	Archaea	Euryarchaeota	Methanomicrobia
326195|2|23|2.4.1.18|GH13|	Bacteria	Firmicutes
301920|1|2|3.2.1.68|GH13|	Bacteria
21050|1|22|3.2.1.54|GH13|	Archaea	Euryarchaeota	Methanomicrobia
470005|1|19|3.2.1.1|GH13|	Bacteria	Bacteroidetes			Bacteroidetes Order II. Incertae sedis	Rhodothermaceae	Salinibacter
243645|1|3|2.4.1.18|GH13|	Bacteria	Actinobacteria	Actinobacteria	Coriobacteriales	Coriobacteriaceae	Atopobium
6575|1|19|3.2.1.1|GH13|	Bacteria	Cyanobacteria			Chroococcales			Acaryochloris
172700|2|17|2.4.1.4|GH13|	Bacteria	Acidobacteria							Candidatus Chloracidobacterium
659460|1|8|5.4.99.16|GH13|	Bacteria
613780|2|67|3.2.1.68|GH13|	Bacteria									Thermobaculum
132480|1|23|2.4.1.18|GH13|	Bacteria
556385|2|2|3.2.1.68|GH13|	Archaea
629805|1|48|5.4.99.16|GH13|	Bacteria	Proteobacteria	Gammaproteobacteria
602575|1|33|3.2.1.1|GH13|	Bacteria	Acidobacteria							Candidatus Chloracidobacterium
331815|2|17|2.4.1.4|GH13|	Bacteria									Caldithrix
378625|2|8|5.4.99.16|GH13|	Bacteria	Proteobacteria
626095|2|37|3.2.1.20|GH13|	Bacteria	Acidobacteria							Candidatus Chloracidobacterium
78950|1|48|5.4.99.16|GH13|	Bacteria
192790|1|13|3.2.1.1|GH13|	Bacteria	Proteobacteria	Gammaproteobacteria
98850|2|9|3.2.1.41|GH13|	Bacteria	Firmicutes	Clostridia	Clostridiales
503225|1|23|2.4.1.18|GH13|	Bacteria
406575|1|19|3.2.1.1|GH13|	Bacteria	Actinobacteria	Actinobacteria	Actinomycetales
446690|1|13|3.2.1.1|GH13|	Bacteria	Chloroflexi	Anaerolineae	Anaerolineales	Anaerolineaceae	Anaerolinea
509435|1|13|3.2.1.1|GH13|	Bacteria	Cyanobacteria			Chroococcales			Synechococcus
674015|1|48|5.4.99.16|GH13|	Bacteria
433430|2|19|3.2.1.1|GH13|	Bacteria
391630|2|50|2.4.1.7|GH13|	Bacteria	Actinobacteria	Actinobacteria	Actinomycetales
296910|2|3|2.4.1.18|GH13|	Bacteria
219245|1|13|3.2.1.1|GH13|	Bacteria									Candidatus Methylomirabilis
373160|2|19|3.2.1.1|GH13|	Bacteria	Proteobacteria	Gammaproteobacteria
250735|2|19|3.2.1.1|GH13|	Bacteria
157035|1|9|3.2.1.41|GH13|	Bacteria	Firmicutes	Clostridia
283555|1|65|3.2.1.41|GH13|	Bacteria
170930|1|34|3.2.1.1|GH13|	Bacteria
286515|1|13|3.2.1.1|GH13|	Bacteria	Acidobacteria							Candidatus Chloracidobacterium
493685|2|3|2.4.1.18|GH13|	Bacteria
293905|2|13|3.2.1.1|GH13|	Bacteria	Chloroflexi	Anaerolineae	Anaerolineales	Anaerolineaceae	Anaerolinea
597075|1|15|2.4.1.7|GH13|	Bacteria	Firmicutes	Clostridia	Clostridiales
297115|2|2|3.2.1.68|GH13|	Bacteria	Actinobacteria	Actinobacteria	Actinomycetales	Micrococcaceae
289735|2|8|5.4.99.16|GH13|	Bacteria	Proteobacteria	Betaproteobacteria
471570|2|34|3.2.1.1|GH13|	Bacteria
551020|2|41|2.4.1.19|GH13|	Bacteria
371310|1|55|3.2.1.20|GH13|	Bacteria	Proteobacteria	Deltaproteobacteria
299080|2|13|3.2.1.1|GH13|	Bacteria
94660|2|13|3.2.1.1|GH13|	Bacteria									Caldithrix
330085|2|13|3.2.1.1|GH13|	Bacteria	Proteobacteria	Gammaproteobacteria
512385|2|13|3.2.1.1|GH13|	Bacteria	Actinobacteria	Actinobacteria
366705|1|19|3.2.1.1|GH13|	Bacteria	Proteobacteria
413680|2|5|3.2.1.20|GH13|	Bacteria	Proteobacteria
500415|1|2|3.2.1.68|GH13|	Bacteria									Candidatus Methylomirabilis
335540|2|23|2.4.1.18|GH13|	Bacteria	Proteobacteria	Deltaproteobacteria
561595|2|34|3.2.1.1|GH13|	Bacteria	Proteobacteria
63410|1|34|3.2.1.1|GH13|	Archaea
21120|1|34|3.2.1.1|GH13|	Bacteria
535190|2|2|3.2.1.68|GH13|	Bacteria
8115|2|41|2.4.1.19|GH13|	Bacteria	Firmicutes	Clostridia	Clostridiales	Lachnospiraceae
458040|2|41|2.4.1.19|GH13|	Bacteria	Firmicutes	Clostridia	Clostridiales
404170|2|34|3.2.1.1|GH13|	Bacteria
164150|2|13|3.2.1.1|GH13|	Bacteria	Proteobacteria	Deltaproteobacteria
268445|2|20|3.2.1.1|GH13|	Bacteria	Chloroflexi	Dehalococcoidia
286690|2|32|3.2.1.20|GH13|	Bacteria									Caldithrix
620050|2|33|3.2.1.1|GH13|	Bacteria
688890|2|15|2.4.1.7|GH13|	Bacteria	Proteobacteria	Alphaproteobacteria	Rhodobacterales
8075|2|41|2.4.1.19|GH13|	Bacteria	Firmicutes	Clostridia	Clostridiales
118420|1|60|3.2.1.1|GH13|	Bacteria
501650|2|60|3.2.1.1|GH13|	Bacteria	Proteobacteria	Gammaproteobacteria
381630|2|50|2.4.1.7|GH13|	Bacteria	Proteobacteria	Deltaproteobacteria	Myxococcales
543035|2|2|3.2.1.68|GH13|	Bacteria	Proteobacteria	Deltaproteobacteria
313150|2|3|2.4.1.18|GH13|	Bacteria									Candidatus Methylomirabilis
213440|2|55|3.2.1.20|GH13|	Bacteria	Proteobacteria	Gammaproteobacteria
169955|2|19|3.2.1.1|GH13|	Bacteria	Proteobacteria
89970|2|22|3.2.1.54|GH13|	Bacteria									Caldithrix
423750|1|60|3.2.1.1|GH13|	Bacteria	Chloroflexi	Anaerolineae	Anaerolineales	Anaerolineaceae	Anaerolinea
84630|2|19|3.2.1.1|GH13|	Bacteria
722440|1|8|5.4.99.16|GH13|	Bacteria	Thermotogae	Thermotogae	Thermotogales	Thermotogaceae
13445|2|13|3.2.1.1|GH13|	Bacteria	Chloroflexi	Anaerolineae	Anaerolineales	Anaerolineaceae	Anaerolinea
6580|1|34|3.2.1.1|GH13|	Bacteria									Candidatus Methylomirabilis
331810|2|17|2.4.1.4|GH13|	Bacteria
404145|2|22|3.2.1.54|GH13|	Bacteria	Firmicutes
171030|1|22|3.2.1.54|GH13|	Bacteria	Firmicutes	Clostridia	Clostridiales
521835|2|20|3.2.1.1|GH13|	Bacteria
579160|2|3|2.4.1.18|GH13|	Bacteria	Proteobacteria	Epsilonproteobacteria	Campylobacterales			Nitratifractor
746780|1|13|3.2.1.1|GH13|	Bacteria	Firmicutes	Clostridia	Clostridiales	Eubacteriaceae	Pseudoramibacter
424745|2|8|5.4.99.16|GH13|	Bacteria	Proteobacteria	Alphaproteobacteria					Micavibrio
369970|1|18|3.2.1.41|GH13|	Bacteria	Firmicutes	Clostridia	Clostridiales	Eubacteriaceae	Pseudoramibacter
501655|2|5|3.2.1.20|GH13|	Bacteria
296005|2|54|3.2.1.1|GH13|	Bacteria
543040|2|2|3.2.1.68|GH13|	Bacteria									Candidatus Methylomirabilis
297785|1|19|3.2.1.1|GH13|	Bacteria	Actinobacteria	Actinobacteria	Bifidobacteriales	Bifidobacteriaceae	Parascardovia
704570|2|33|3.2.1.1|GH13|	Bacteria	Firmicutes	Clostridia	Clostridiales	Clostridiaceae	Candidatus Arthromitus
613785|2|67|3.2.1.68|GH13|	Bacteria
309590|2|18|3.2.1.41|GH13|	Bacteria
423955|2|49|3.2.1.20|GH13|	Bacteria
523090|2|2|3.2.1.68|GH13|	Bacteria									Caldithrix
688650|2|9|3.2.1.41|GH13|	Bacteria	Firmicutes	Bacilli	Bacillales			Exiguobacterium
222515|2|71|3.2.1.1|GH13|	Bacteria
535175|2|2|3.2.1.68|GH13|	Bacteria	Verrucomicrobia
480755|2|20|3.2.1.1|GH13|	Bacteria
468995|2|60|3.2.1.1|GH13|	Bacteria
506400|1|25|3.2.1.1|GH13|	Bacteria	Proteobacteria	Betaproteobacteria
98105|2|13|3.2.1.1|GH13|	Bacteria	Proteobacteria	Gammaproteobacteria
494530|2|9|3.2.1.41|GH13|	Bacteria	Proteobacteria	Alphaproteobacteria
571470|2|54|3.2.1.1|GH13|	Bacteria	Acidobacteria							Candidatus Chloracidobacterium
24125|2|49|3.2.1.20|GH13|	Bacteria
41650|2|13|3.2.1.1|GH13|	Bacteria	Proteobacteria	Gammaproteobacteria
407010|1|28|2.4.1.19|GH13|	Bacteria
251990|2|47|3.2.1.20|GH13|	Bacteria	Proteobacteria	Gammaproteobacteria
503185|1|23|2.4.1.18|GH13|	Bacteria
146385|1|3|2.4.1.18|GH13|	Bacteria	Proteobacteria
141230|2|28|2.4.1.19|GH13|	Bacteria	Proteobacteria	Betaproteobacteria
545355|1|50|2.4.1.7|GH13|	Bacteria	Actinobacteria	Actinobacteria	Actinomycetales
664835|1|47|3.2.1.20|GH13|	Bacteria	Chloroflexi	Anaerolineae	Anaerolineales	Anaerolineaceae	Anaerolinea
326855|1|51|3.2.1.1|GH13|	Bacteria	Firmicutes	Negativicutes	Selenomonadales	Acidaminococcaceae	Acidaminococcus
518160|1|48|5.4.99.16|GH13|	Bacteria	Firmicutes	Bacilli	Bacillales
343160|2|1|3.2.1.20|GH13|	Bacteria	Acidobacteria							Candidatus Chloracidobacterium
677285|1|60|3.2.1.1|GH13|	Bacteria	Chloroflexi	Anaerolineae	Anaerolineales	Anaerolineaceae	Anaerolinea
664865|1|60|3.2.1.1|GH13|	Bacteria
497655|2|32|3.2.1.20|GH13|	Bacteria	Firmicutes	Bacilli	Bacillales			Exiguobacterium
149770|2|13|3.2.1.1|GH13|	Bacteria	Proteobacteria	Gammaproteobacteria
326825|1|11|3.2.1.1|GH13|	Bacteria	Firmicutes	Clostridia	Clostridiales
618750|2|11|3.2.1.1|GH13|	Bacteria									Candidatus Methylomirabilis
320230|1|2|2.4.1.281|GH130|	Bacteria	Firmicutes	Clostridia	Clostridiales
100065|1|2|2.4.1.281|GH130|	Bacteria	Chloroflexi	Dehalococcoidia
297050|1|2|2.4.1.281|GH130|	Bacteria
67960|1|13|2.4.1.*|GH130|	Bacteria	Proteobacteria	Deltaproteobacteria
78305|2|2|2.4.1.281|GH130|	Bacteria
77165|1|2|2.4.1.281|GH130|	Bacteria									Caldithrix
465525|1|2|2.4.1.281|GH130|	Bacteria	Firmicutes
428215|2|1|2.4.1.*|GH130|	Bacteria	Cyanobacteria			Chroococcales			Synechococcus
547300|1|1|2.4.1.*|GH130|	Bacteria	Proteobacteria
653160|1|1|2.4.1.*|GH130|	Bacteria	Proteobacteria	Alphaproteobacteria
641110|2|1|2.4.1.*|GH130|	Bacteria	Proteobacteria	Gammaproteobacteria
211670|2|2|2.4.1.281|GH130|	Bacteria									Candidatus Methylomirabilis
95435|1|2|2.4.1.281|GH130|	Bacteria	Proteobacteria	Epsilonproteobacteria					Sulfurovum
581940|1|13|2.4.1.*|GH130|	Bacteria	Proteobacteria	Deltaproteobacteria
640195|2|4|2.4.1.319|GH130|	Bacteria	Proteobacteria	Betaproteobacteria
409540|2|3|2.4.1.*|GH130|	Bacteria	Proteobacteria	Alphaproteobacteria	Rhodobacterales
640220|2|4|2.4.1.319|GH130|	Bacteria	Proteobacteria	Betaproteobacteria					Candidatus Accumulibacter
590455|1|1|2.4.1.*|GH130|	Bacteria	Proteobacteria	Alphaproteobacteria	Rhodobacterales
268300|1|7|2.4.1.281|GH130|	Bacteria
209820|1|1|2.4.1.*|GH130|	Bacteria	Actinobacteria	Actinobacteria	Bifidobacteriales	Bifidobacteriaceae	Parascardovia
564065|2|7|2.4.1.281|GH130|	Bacteria	Proteobacteria	Deltaproteobacteria	Desulfovibrionales	Desulfohalobiaceae	Desulfohalobium
520170|2|12|2.4.1.*|GH130|	Bacteria	Bacteroidetes	Flavobacteriia	Flavobacteriales	Flavobacteriaceae
168745|2|3|2.4.1.*|GH130|	Bacteria
564075|2|7|2.4.1.281|GH130|	Bacteria									Candidatus Methylomirabilis
355340|2|2|3.2.1.33|GH133|	Bacteria									Candidatus Methylomirabilis
355355|2|2|3.2.1.33|GH133|	Bacteria	Acidobacteria							Candidatus Chloracidobacterium
355285|2|2|3.2.1.33|GH133|	Bacteria	Actinobacteria	Actinobacteria	Actinomycetales
355250|2|2|3.2.1.33|GH133|	Bacteria
134750|1|2|3.2.1.33|GH133|	Bacteria	Firmicutes	Clostridia	Clostridiales
744715|1|2|3.2.1.33|GH133|	Bacteria
500660|1|2|3.2.1.33|GH133|	Bacteria
287925|1|2|3.2.1.33|GH133|	Bacteria	Proteobacteria	Deltaproteobacteria
132485|1|3|3.2.1.33|GH133|	Bacteria	Proteobacteria	Deltaproteobacteria	Desulfobacterales	Desulfobacteraceae	Desulfobacterium
355480|2|2|3.2.1.33|GH133|	Bacteria	Actinobacteria	Actinobacteria	Actinomycetales	Corynebacteriaceae	Corynebacterium
355495|2|2|3.2.1.33|GH133|	Bacteria	Actinobacteria	Actinobacteria
469725|2|2|3.2.1.33|GH133|	Bacteria	Firmicutes	Clostridia	Clostridiales			Pseudoflavonifractor
486405|2|2|3.2.1.33|GH133|	Archaea	Euryarchaeota	Methanomicrobia
70940|1|2|3.2.1.33|GH133|	Bacteria	Proteobacteria	Deltaproteobacteria
355280|2|2|3.2.1.33|GH133|	Bacteria
326200|2|3|3.2.1.33|GH133|	Bacteria	Proteobacteria	Deltaproteobacteria	Desulfobacterales	Desulfobacteraceae
649715|1|2|3.2.1.33|GH133|	Bacteria
355275|2|2|3.2.1.33|GH133|	Bacteria									Candidatus Methylomirabilis
178270|1|3|3.2.1.33|GH133|	Bacteria
639330|2|2|3.2.1.33|GH133|	Bacteria	Firmicutes	Clostridia	Clostridiales
382555|1|3|3.2.1.33|GH133|	Bacteria
254600|2|3|3.2.1.33|GH133|	Bacteria	Bacteroidetes
229130|2|2|3.2.1.33|GH133|	Bacteria
589200|1|2|3.2.1.33|GH133|	Bacteria	Proteobacteria
132525|2|3|3.2.1.33|GH133|	Bacteria	Proteobacteria	Deltaproteobacteria
699500|1|2|3.2.1.33|GH133|	Bacteria
743445|2|2|3.2.1.33|GH133|	Bacteria	Firmicutes	Erysipelotrichia	Erysipelotrichales	Erysipelotrichaceae	Holdemania
364840|1|2|3.2.1.33|GH133|	Bacteria	Cloacimonetes							Candidatus Cloacimonas
300460|2|2|3.2.1.33|GH133|	Bacteria
300435|2|2|3.2.1.33|GH133|	Bacteria									Caldithrix
656455|1|5|3.2.1.3|GH15|	Bacteria	Acidobacteria							Candidatus Chloracidobacterium
394080|2|5|3.2.1.3|GH15|	Bacteria	Actinobacteria	Actinobacteria	Bifidobacteriales	Bifidobacteriaceae	Bifidobacterium
85400|1|1|3.2.1.3|GH15|	Bacteria	Actinobacteria	Actinobacteria	Actinomycetales
632015|1|1|3.2.1.3|GH15|	Bacteria	Actinobacteria	Actinobacteria	Actinomycetales
522725|2|1|3.2.1.3|GH15|	Bacteria
258270|1|5|3.2.1.3|GH15|	Bacteria
656485|1|5|3.2.1.3|GH15|	Bacteria									Candidatus Methylomirabilis
281125|1|37|3.2.1.39|GH16|	Bacteria
356155|1|37|3.2.1.39|GH16|	Bacteria	Proteobacteria	Deltaproteobacteria
220955|1|2|3.2.1.39|GH16|	Bacteria
396900|1|2|3.2.1.39|GH16|	Bacteria	Proteobacteria	Gammaproteobacteria
395940|1|8|3.2.1.39|GH16|	Bacteria
138030|1|8|3.2.1.39|GH16|	Bacteria
340800|1|8|3.2.1.39|GH16|	Bacteria
235815|1|21|3.2.1.39|GH16|	Bacteria	Actinobacteria	Actinobacteria
341955|1|34|3.2.1.39|GH16|	Bacteria	Actinobacteria	Actinobacteria	Actinomycetales
650955|2|2|3.2.1.39|GH16|	Bacteria	Actinobacteria	Actinobacteria
91780|2|36|3.2.1.81|GH16|	Bacteria	Actinobacteria	Actinobacteria
164045|2|28|3.2.1.14|GH18|	Bacteria
95595|1|28|3.2.1.14|GH18|	Archaea	Euryarchaeota	Methanomicrobia	Methanosarcinales	Methanosarcinaceae
636550|1|10|3.2.1.14|GH18|	Bacteria
54045|1|10|3.2.1.14|GH18|	Bacteria	Proteobacteria	Deltaproteobacteria
135075|1|64|3.2.1.14|GH18|	Archaea	Euryarchaeota	Methanomicrobia	Methanomicrobiales	Methanoregulaceae
67850|1|39||GH18|	Bacteria	Proteobacteria
577395|1|39||GH18|	Bacteria	Proteobacteria	Deltaproteobacteria
710485|2|53|3.2.1.14|GH18|	Bacteria	Proteobacteria
24790|2|39||GH18|	Bacteria
148505|1|39||GH18|	Bacteria	Bacteroidetes	Cytophagia	Cytophagales
671010|1|39||GH18|	Bacteria	Proteobacteria	Alphaproteobacteria					Micavibrio
671155|1|64|3.2.1.14|GH18|	Bacteria	Actinobacteria	Actinobacteria
517965|2|64|3.2.1.14|GH18|	Bacteria
399535|1|13|3.2.1.14|GH19|	Bacteria	Proteobacteria	Betaproteobacteria
306960|1|4|3.2.1.23|GH2|	Archaea	Euryarchaeota	Methanomicrobia	Methanomicrobiales	Methanospirillaceae	Methanospirillum
444795|2|1|3.2.1.23|GH2|	Archaea	Euryarchaeota	Methanomicrobia	Methanosarcinales	Methanosarcinaceae
54165|1|20|3.2.1.31|GH2|	Bacteria	Bacteroidetes
102775|2|3|3.2.1.25|GH2|	Bacteria	Proteobacteria
406965|1|4|3.2.1.23|GH2|	Bacteria	Actinobacteria	Actinobacteria	Actinomycetales
73615|1|4|3.2.1.23|GH2|	Bacteria	Chloroflexi	Dehalococcoidia
483620|1|4|3.2.1.23|GH2|	Archaea	Euryarchaeota
218655|2|4|3.2.1.23|GH2|	Bacteria	Chloroflexi	Anaerolineae	Anaerolineales	Anaerolineaceae	Anaerolinea
29600|2|3|3.2.1.25|GH2|	Bacteria									Caldithrix
375235|1|10|3.2.1.23|GH2|	Bacteria	Firmicutes
281065|2|5|3.2.1.23|GH2|	Bacteria	Firmicutes	Clostridia	Clostridiales
207840|2|4|3.2.1.23|GH2|	Bacteria	Bacteroidetes
588220|1|1|3.2.1.23|GH2|	Bacteria	Actinobacteria	Actinobacteria	Actinomycetales	Mycobacteriaceae	Mycobacterium
109815|2|5|3.2.1.23|GH2|	Bacteria
179825|2|7|3.2.1.23|GH2|	Bacteria	Proteobacteria	Alphaproteobacteria	Rhizobiales
430995|1|3|3.2.1.25|GH2|	Bacteria
32670|2|5|3.2.1.23|GH2|	Bacteria
352980|2|4|3.2.1.23|GH2|	Bacteria	Acidobacteria							Candidatus Chloracidobacterium
39690|2|1|3.2.1.23|GH2|	Bacteria	Firmicutes	Clostridia	Clostridiales
213930|2|4|3.2.1.23|GH2|	Bacteria	Proteobacteria	Alphaproteobacteria
27115|1|4|3.2.1.23|GH2|	Bacteria
642490|2|1|3.2.1.23|GH2|	Bacteria
367950|2|10|3.2.1.23|GH2|	Bacteria
26720|1|4|3.2.1.23|GH2|	Bacteria
546735|2|1|3.2.1.23|GH2|	Bacteria	Actinobacteria	Actinobacteria	Actinomycetales
374715|2|4|3.2.1.23|GH2|	Bacteria	Proteobacteria	Betaproteobacteria
433650|2|10|3.2.1.23|GH2|	Bacteria
555755|1|1|3.2.1.23|GH2|	Bacteria	Actinobacteria	Actinobacteria
467995|2|14|3.2.1.23|GH2|	Bacteria	Actinobacteria	Actinobacteria	Actinomycetales
526010|1|7|3.2.1.23|GH2|	Bacteria	Proteobacteria	Alphaproteobacteria
530930|1|32|3.2.1.23|GH2|	Bacteria	Proteobacteria
30080|1|32|3.2.1.23|GH2|	Bacteria	Proteobacteria
158200|2|42||GH2|	Bacteria	Proteobacteria	Alphaproteobacteria	Rhizobiales
327900|2|10|3.2.1.23|GH2|	Bacteria	Firmicutes
467235|2|12|3.2.1.55|GH2|	Archaea	Euryarchaeota	Methanomicrobia
525885|1|10|3.2.1.23|GH2|	Bacteria	Proteobacteria	Betaproteobacteria	Burkholderiales
688325|2|3|3.2.1.25|GH2|	Bacteria									Candidatus Methylomirabilis
134270|2|53|3.2.1.23|GH2|	Bacteria	Proteobacteria	Alphaproteobacteria
62570|2|12|3.2.1.55|GH2|	Bacteria	Firmicutes	Clostridia	Clostridiales
467240|2|12|3.2.1.55|GH2|	Bacteria	Proteobacteria	Betaproteobacteria
467630|2|3|3.2.1.25|GH2|	Bacteria	Proteobacteria
542515|1|1|3.2.1.23|GH2|	Bacteria
499665|2|10|3.2.1.23|GH2|	Bacteria	Proteobacteria	Gammaproteobacteria
726510|2|12|3.2.1.55|GH2|	Bacteria
485690|1|3|3.2.1.25|GH2|	Bacteria	Proteobacteria
219380|2|19|3.2.1.152|GH2|	Bacteria	Bacteroidetes
62565|2|42||GH2|	Bacteria	Proteobacteria	Deltaproteobacteria
530925|1|24|3.2.1.23|GH2|	Bacteria	Actinobacteria	Actinobacteria	Bifidobacteriales	Bifidobacteriaceae	Scardovia
592305|2|3|3.2.1.25|GH2|	Bacteria
694655|1|1|3.2.1.23|GH2|	Bacteria
96815|2|16|3.2.1.23|GH2|	Bacteria
328290|2|28|3.2.1.25|GH2|	Bacteria
219385|2|19|3.2.1.152|GH2|	Bacteria	Deferribacteres	Deferribacteres	Deferribacterales	Deferribacteraceae	Denitrovibrio
735195|2|26|3.2.1.31|GH2|	Bacteria
724565|2|2|3.2.1.31|GH2|	Bacteria
671690|1|4|3.2.1.23|GH2|	Bacteria
89145|2|1|3.2.1.23|GH2|	Bacteria	Acidobacteria							Candidatus Chloracidobacterium
703975|2|42||GH2|	Bacteria	Acidobacteria							Candidatus Chloracidobacterium
62560|2|42||GH2|	Bacteria
253800|1|17||GH20|	Bacteria	Proteobacteria	Deltaproteobacteria
270770|1|1|3.2.1.52|GH20|	Bacteria	Firmicutes	Bacilli	Bacillales
557785|2|1|3.2.1.52|GH20|	Bacteria	Proteobacteria	Deltaproteobacteria	Desulfovibrionales	Desulfovibrionaceae
162175|2|1|3.2.1.52|GH20|	Archaea	Euryarchaeota	Methanomicrobia
320435|1|36||GH20|	Bacteria	Firmicutes	Clostridia	Clostridiales
255925|2|1|3.2.1.52|GH20|	Bacteria									Candidatus Methylomirabilis
356440|1|34|3.2.1.52|GH20|	Archaea	Euryarchaeota
149930|1|36||GH20|	Bacteria	Actinobacteria	Actinobacteria	Coriobacteriales	Coriobacteriaceae	Olsenella
363145|2|36||GH20|	Bacteria
89765|2|34|3.2.1.52|GH20|	Archaea	Euryarchaeota	Methanomicrobia	Methanosarcinales	Methanosarcinaceae
41930|2|34|3.2.1.52|GH20|	Bacteria	Firmicutes	Clostridia	Clostridiales
130180|2|1|3.2.1.52|GH20|	Bacteria	Firmicutes	Clostridia	Clostridiales
620030|1|25|3.2.1.52|GH20|	Bacteria
138340|1|34|3.2.1.52|GH20|	Bacteria	Proteobacteria
120055|1|34|3.2.1.52|GH20|	Bacteria
252865|1|34|3.2.1.52|GH20|	Bacteria	Proteobacteria	Deltaproteobacteria
206120|1|10|3.2.1.52|GH20|	Bacteria	Actinobacteria	Actinobacteria	Coriobacteriales	Coriobacteriaceae	Coriobacterium
313250|2|1|3.2.1.52|GH20|	Bacteria
431375|2|13|3.2.1.52|GH20|	Archaea	Euryarchaeota
480115|1|13|3.2.1.17|GH22|	Bacteria	Verrucomicrobia	Verrucomicrobiae	Verrucomicrobiales
280400|2|14|3.2.1.17|GH23|	Bacteria
733630|1|14|3.2.1.17|GH23|	Bacteria	Chloroflexi	Dehalococcoidia
239895|2|14|3.2.1.17|GH23|	Bacteria	Firmicutes	Clostridia	Clostridiales
25795|1|14|3.2.1.17|GH23|	Bacteria
362245|1|14|3.2.1.17|GH23|	Bacteria
653585|1|55|3.2.1.17|GH23|	Bacteria									Candidatus Methylomirabilis
178375|1|14|3.2.1.17|GH23|	Bacteria	Proteobacteria	Deltaproteobacteria
346815|1|53|4.2.2.n1|GH23|	Bacteria	Proteobacteria	Deltaproteobacteria
365155|1|106|4.2.2.n1|GH23|	Bacteria	Proteobacteria
247310|1|14|3.2.1.17|GH23|	Bacteria
132960|1|14|3.2.1.17|GH23|	Bacteria	Proteobacteria	Deltaproteobacteria
549060|1|11|3.2.1.17|GH23|	Bacteria	Firmicutes
704835|2|121|3.2.1.17|GH23|	Bacteria
497655|1|18|3.2.1.17|GH23|	Archaea	Euryarchaeota	Methanomicrobia
629585|1|121|3.2.1.17|GH23|	Bacteria	Proteobacteria	Deltaproteobacteria
356090|2|87|3.2.1.17|GH23|	Bacteria									Candidatus Methylomirabilis
212945|1|11|3.2.1.17|GH23|	Bacteria	Proteobacteria	Gammaproteobacteria	Enterobacteriales	Enterobacteriaceae
746420|1|50|3.2.1.17|GH23|	Bacteria	Firmicutes	Clostridia	Clostridiales
455085|2|50|3.2.1.17|GH23|	Bacteria	Firmicutes
188050|1|95|3.2.1.17|GH23|	Bacteria	Proteobacteria
387340|1|53|4.2.2.n1|GH23|	Bacteria	Firmicutes	Clostridia
256765|1|18|3.2.1.17|GH23|	Bacteria	Chloroflexi	Dehalococcoidia
339840|2|18|3.2.1.17|GH23|	Bacteria
613220|1|45|3.2.1.17|GH23|	Bacteria	Proteobacteria
314660|2|45|3.2.1.17|GH23|	Bacteria	Proteobacteria
336070|2|3|3.2.1.17|GH23|	Bacteria	Proteobacteria	Deltaproteobacteria	Desulfovibrionales
309045|2|86|3.2.1.17|GH23|	Bacteria	Proteobacteria	Deltaproteobacteria
188420|1|18|3.2.1.17|GH23|	Bacteria									Caldithrix
67670|2|18|3.2.1.17|GH23|	Bacteria	Proteobacteria	Epsilonproteobacteria	Campylobacterales			Nitratifractor
268015|1|11|3.2.1.17|GH23|	Bacteria
356960|1|18|3.2.1.17|GH23|	Bacteria
284750|2|106|4.2.2.n1|GH23|	Bacteria	Firmicutes	Bacilli	Lactobacillales	Lactobacillaceae	Lactobacillus
387345|1|53|4.2.2.n1|GH23|	Bacteria	Proteobacteria	Alphaproteobacteria
151265|2|65|3.2.1.17|GH23|	Bacteria	Firmicutes	Bacilli	Bacillales	Paenibacillaceae	Paenibacillus
65705|1|6|3.2.1.17|GH23|	Bacteria	Nitrospirae	Nitrospira	Nitrospirales	Nitrospiraceae
632370|2|87|3.2.1.17|GH23|	Bacteria
626735|1|6|3.2.1.17|GH23|	Bacteria									Caldithrix
495605|1|16|3.2.1.17|GH23|	Bacteria
474220|1|18|3.2.1.17|GH23|	Bacteria
578535|2|15|3.2.1.17|GH23|	Bacteria	Firmicutes	Clostridia	Clostridiales	Lachnospiraceae
507250|2|105||GH23|	Bacteria	Actinobacteria	Actinobacteria	Rubrobacterales	Rubrobacteraceae	Rubrobacter
55305|1|30|3.2.1.17|GH23|	Bacteria	Firmicutes	Bacilli	Bacillales
412765|1|13|3.2.1.17|GH23|	Bacteria
701980|2|65|3.2.1.17|GH23|	Bacteria									Candidatus Methylomirabilis
664770|2|86|3.2.1.17|GH23|	Bacteria
580695|2|65|3.2.1.17|GH23|	Bacteria
59405|1|92|3.2.1.17|GH23|	Bacteria
312135|2|63|3.2.1.17|GH23|	Bacteria	Synergistetes	Synergistia	Synergistales	Synergistaceae
560835|2|100|3.2.1.17|GH23|	Bacteria
544260|2|16|3.2.1.17|GH23|	Bacteria	Firmicutes	Clostridia	Clostridiales
242770|1|45|3.2.1.17|GH23|	Bacteria
718995|2|79|3.2.1.17|GH23|	Bacteria	Verrucomicrobia			Methylacidiphilales	Methylacidiphilaceae	Methylacidiphilum
41815|2|84||GH23|	Bacteria	Actinobacteria	Actinobacteria
348845|2|84||GH23|	Bacteria	Bacteroidetes	Sphingobacteriia	Sphingobacteriales			Niastella
249745|2|84||GH23|	Bacteria	Actinobacteria	Actinobacteria
155145|1|18|3.2.1.17|GH23|	Bacteria
253395|2|6|3.2.1.17|GH23|	Bacteria	Firmicutes
228270|2|6|3.2.1.17|GH23|	Bacteria	Firmicutes	Bacilli	Bacillales	Paenibacillaceae
189290|2|6|3.2.1.17|GH23|	Bacteria									Caldithrix
113575|2|6|3.2.1.17|GH23|	Bacteria
154880|2|65|3.2.1.17|GH23|	Bacteria
236290|2|3|3.2.1.17|GH24|	Bacteria
57180|2|8|3.2.1.17|GH24|	Bacteria
442485|2|38|3.2.1.17|GH24|	Bacteria									Candidatus Methylomirabilis
109275|1|31|3.2.1.17|GH25|	Bacteria
187075|1|8|3.2.1.78|GH26|	Bacteria	Chloroflexi	Dehalococcoidia
114455|1|8|3.2.1.78|GH26|	Bacteria									Candidatus Methylomirabilis
187030|1|1|3.2.1.78|GH26|	Bacteria	Chloroflexi	Dehalococcoidia
227910|1|5|3.2.1.78|GH26|	Bacteria
364920|1|5|3.2.1.78|GH26|	Bacteria	Firmicutes
401015|1|5|3.2.1.78|GH26|	Bacteria	Firmicutes	Clostridia	Clostridiales
565860|1|12|3.2.1.78|GH26|	Bacteria	Actinobacteria	Actinobacteria	Actinomycetales	Corynebacteriaceae	Corynebacterium
177845|2|20||GH26|	Bacteria	Proteobacteria	Betaproteobacteria	Burkholderiales
141425|1|2|3.2.1.22|GH27|	Bacteria	Proteobacteria	Deltaproteobacteria
51690|1|2|3.2.1.22|GH27|	Bacteria									Caldithrix
108780|1|1|3.2.1.22|GH27|	Bacteria	Proteobacteria	Gammaproteobacteria	Enterobacteriales	Enterobacteriaceae
84230|2|2|3.2.1.22|GH27|	Bacteria	Firmicutes	Clostridia	Clostridiales
300085|2|2|3.2.1.22|GH27|	Bacteria	Proteobacteria	Deltaproteobacteria
40280|1|2|3.2.1.22|GH27|	Bacteria
76315|1|14|3.2.1.22|GH27|	Bacteria	Actinobacteria	Actinobacteria	Bifidobacteriales	Bifidobacteriaceae	Scardovia
389050|2|14|3.2.1.22|GH27|	Bacteria
475785|1|1|3.2.1.22|GH27|	Bacteria	Actinobacteria	Actinobacteria	Coriobacteriales	Coriobacteriaceae	Olsenella
590520|1|14|3.2.1.22|GH27|	Bacteria	Actinobacteria	Actinobacteria
233150|2|1|3.2.1.22|GH27|	Bacteria	Actinobacteria	Actinobacteria	Actinomycetales
438835|2|14|3.2.1.22|GH27|	Bacteria
280150|1|14|3.2.1.22|GH27|	Bacteria	Proteobacteria	Deltaproteobacteria
66745|1|13|3.2.1.22|GH27|	Bacteria
40255|1|2|3.2.1.22|GH27|	Bacteria
326915|2|4|3.2.1.22|GH27|	Bacteria	Proteobacteria	Alphaproteobacteria
131650|1|16|3.2.1.22|GH27|	Bacteria	Proteobacteria
688855|2|7|3.2.1.22|GH27|	Bacteria	Actinobacteria	Actinobacteria	Actinomycetales
280135|1|7|3.2.1.22|GH27|	Bacteria
333450|1|11|3.2.1.22|GH27|	Bacteria	Actinobacteria	Actinobacteria	Actinomycetales	Propionibacteriaceae	Propionibacterium
200820|1|12|3.2.1.15|GH28|	Bacteria
29650|1|18|3.2.1.67|GH28|	Bacteria	Proteobacteria	Deltaproteobacteria
426380|2|11|3.2.1.15|GH28|	Bacteria
204060|2|12|3.2.1.15|GH28|	Bacteria
348755|1|11|3.2.1.15|GH28|	Bacteria	Firmicutes	Clostridia	Clostridiales
464680|1|11|3.2.1.15|GH28|	Bacteria	Firmicutes	Clostridia	Clostridiales
139470|1|11|3.2.1.15|GH28|	Bacteria	Firmicutes	Clostridia	Clostridiales
194580|1|34|3.2.1.82|GH28|	Bacteria
702135|1|34|3.2.1.82|GH28|	Bacteria
543155|2|10|3.2.1.15|GH28|	Bacteria	Proteobacteria	Alphaproteobacteria					Micavibrio
120075|1|34|3.2.1.82|GH28|	Archaea	Euryarchaeota	Methanomicrobia	Methanomicrobiales
541590|2|14|3.2.1.15|GH28|	Bacteria									Candidatus Methylomirabilis
235045|1|3|3.2.1.51|GH29|	Bacteria	Actinobacteria	Actinobacteria	Actinomycetales
67445|1|7|3.2.1.51|GH29|	Bacteria	Proteobacteria	Deltaproteobacteria
424935|1|7|3.2.1.51|GH29|	Bacteria	Firmicutes
556325|1|4|3.2.1.51|GH29|	Bacteria
237730|1|3|3.2.1.51|GH29|	Bacteria	Actinobacteria	Actinobacteria
529590|1|3|3.2.1.51|GH29|	Bacteria	Proteobacteria	Deltaproteobacteria
415010|1|11|3.2.1.51|GH29|	Bacteria	Proteobacteria
289080|1|2|3.2.1.111|GH29|	Bacteria									Candidatus Methylomirabilis
163130|1|2|3.2.1.111|GH29|	Archaea	Euryarchaeota
291635|1|2|3.2.1.111|GH29|	Bacteria
453295|1|2|3.2.1.111|GH29|	Bacteria	Firmicutes	Clostridia	Clostridiales
77140|1|2|3.2.1.111|GH29|	Bacteria	Proteobacteria	Deltaproteobacteria
30000|1|2|3.2.1.111|GH29|	Bacteria	Proteobacteria
737325|1|2|3.2.1.111|GH29|	Bacteria									Candidatus Methylomirabilis
79715|1|2|3.2.1.111|GH29|	Bacteria
206460|2|11|3.2.1.51|GH29|	Bacteria
380050|1|4|3.2.1.51|GH29|	Bacteria
67420|1|5|3.2.1.51|GH29|	Bacteria
131395|1|5|3.2.1.51|GH29|	Bacteria	Proteobacteria
700090|1|2|3.2.1.111|GH29|	Bacteria	Bacteroidetes			Bacteroidetes Order II. Incertae sedis	Rhodothermaceae	Salinibacter
66440|1|3|3.2.1.51|GH29|	Bacteria
229355|2|1|3.2.1.51|GH29|	Bacteria
66660|1|8|3.2.1.51|GH29|	Bacteria
443170|1|3|3.2.1.51|GH29|	Bacteria
424985|1|5|3.2.1.51|GH29|	Bacteria	Proteobacteria	Deltaproteobacteria
175535|2|2|3.2.1.111|GH29|	Bacteria
590290|1|4|3.2.1.51|GH29|	Bacteria
187370|1|6|3.2.1.51|GH29|	Bacteria
348825|1|1|3.2.1.51|GH29|	Bacteria	Proteobacteria	Alphaproteobacteria
185125|1|6|3.2.1.51|GH29|	Bacteria
352855|2|6|3.2.1.51|GH29|	Bacteria
595695|1|9|3.2.1.51|GH29|	Bacteria
467975|2|6|3.2.1.51|GH29|	Bacteria	Chloroflexi	Anaerolineae	Anaerolineales	Anaerolineaceae	Anaerolinea
546895|2|6|3.2.1.51|GH29|	Bacteria	Actinobacteria	Actinobacteria
150730|1|23|3.2.1.51|GH29|	Bacteria	Actinobacteria	Actinobacteria
197590|2|3|3.2.1.51|GH29|	Bacteria	Firmicutes
150230|2|6|3.2.1.51|GH29|	Bacteria	Proteobacteria	Deltaproteobacteria
289140|2|9|3.2.1.51|GH29|	Bacteria
554235|2|6|3.2.1.51|GH29|	Bacteria	Planctomycetes	Planctomycetia	Planctomycetales	Planctomycetaceae
701405|2|3|3.2.1.51|GH29|	Bacteria	Proteobacteria	Gammaproteobacteria	Pseudomonadales	Pseudomonadaceae	Pseudomonas
289130|2|9|3.2.1.51|GH29|	Bacteria									Thermobaculum
359860|2|1|3.2.1.51|GH29|	Bacteria	Bacteroidetes
711240|1|9|3.2.1.51|GH29|	Bacteria	Proteobacteria	Alphaproteobacteria
707680|2|9|3.2.1.51|GH29|	Bacteria	Acidobacteria							Candidatus Chloracidobacterium
371525|1|3|3.2.1.51|GH29|	Bacteria
146865|1|5|3.2.1.51|GH29|	Bacteria	Actinobacteria	Actinobacteria	Actinomycetales	Micrococcaceae
314900|2|23|3.2.1.51|GH29|	Bacteria	Proteobacteria	Deltaproteobacteria	Desulfovibrionales	Desulfomicrobiaceae	Desulfomicrobium
582940|1|21|3.2.1.51|GH29|	Bacteria	Firmicutes	Clostridia
242345|2|21|3.2.1.51|GH29|	Bacteria	Acidobacteria							Candidatus Chloracidobacterium
462595|2|3|3.2.1.51|GH29|	Bacteria	Acidobacteria							Candidatus Chloracidobacterium
150220|2|6|3.2.1.51|GH29|	Bacteria
376290|2|1|3.2.1.51|GH29|	Bacteria
280220|2|67|3.2.1.21|GH3|	Bacteria
441115|1|4|3.2.1.37|GH3|	Bacteria
430155|1|67|3.2.1.21|GH3|	Bacteria
43530|2|4|3.2.1.37|GH3|	Bacteria
29605|2|1|3.2.1.21|GH3|	Bacteria
300595|2|4|3.2.1.37|GH3|	Bacteria	Proteobacteria	Betaproteobacteria
131105|2|7|3.2.1.21|GH3|	Bacteria	Cloacimonetes							Candidatus Cloacimonas
434410|2|67|3.2.1.21|GH3|	Bacteria	Proteobacteria	Deltaproteobacteria
429900|2|14|3.2.1.21|GH3|	Bacteria	Proteobacteria	Deltaproteobacteria
601395|2|3|3.2.1.21|GH3|	Bacteria	Proteobacteria	Deltaproteobacteria
301090|2|1|3.2.1.21|GH3|	Bacteria
711810|2|5|3.2.1.52|GH3|	Bacteria									Candidatus Methylomirabilis
370395|2|10|3.2.1.52|GH3|	Bacteria
501275|2|3|3.2.1.21|GH3|	Bacteria
328840|2|16|3.2.1.21|GH3|	Bacteria
257785|1|37|3.2.1.52|GH3|	Bacteria									Thermobaculum
653645|1|51|3.2.1.21|GH3|	Bacteria
477965|1|35|3.2.1.21|GH3|	Bacteria	Proteobacteria	Alphaproteobacteria
280835|2|27|3.2.1.21|GH3|	Bacteria	Proteobacteria	Deltaproteobacteria
116720|1|10|3.2.1.52|GH3|	Bacteria
722220|1|37|3.2.1.52|GH3|	Bacteria	Planctomycetes	Planctomycetia	Planctomycetales	Planctomycetaceae
77820|2|19|3.2.1.52|GH3|	Bacteria	Proteobacteria	Gammaproteobacteria
43525|2|3|3.2.1.21|GH3|	Bacteria	Firmicutes	Clostridia	Clostridiales
671795|2|60|3.2.1.52|GH3|	Bacteria	Proteobacteria
448205|2|42|3.2.1.21|GH3|	Bacteria	Proteobacteria	Deltaproteobacteria
223330|1|68|3.2.1.21|GH3|	Bacteria	Firmicutes
285115|1|68|3.2.1.21|GH3|	Bacteria	Bacteroidetes	Flavobacteriia	Flavobacteriales	Flavobacteriaceae	Robiginitalea
259220|1|50|3.2.1.21|GH3|	Bacteria
362255|2|41|3.2.1.21|GH3|	Bacteria	Planctomycetes	Planctomycetia	Planctomycetales	Planctomycetaceae
116630|1|10|3.2.1.52|GH3|	Bacteria	Firmicutes	Clostridia	Clostridiales
381850|2|3|3.2.1.21|GH3|	Bacteria
699155|1|4|3.2.1.37|GH3|	Bacteria	Proteobacteria	Alphaproteobacteria	Rhodospirillales	Rhodospirillaceae	Magnetospirillum
176685|2|34|3.2.1.52|GH3|	Bacteria
251205|2|10|3.2.1.52|GH3|	Archaea	Euryarchaeota	Methanomicrobia	Methanomicrobiales	Methanomicrobiaceae	Methanoplanus
434425|2|41|3.2.1.21|GH3|	Bacteria	Firmicutes	Clostridia
213675|2|3|3.2.1.21|GH3|	Bacteria
633660|2|21|3.2.1.21|GH3|	Bacteria
474440|2|3|3.2.1.21|GH3|	Bacteria									Thermobaculum
572480|2|37|3.2.1.52|GH3|	Archaea	Euryarchaeota	Methanomicrobia
422390|2|30|3.2.1.21|GH3|	Bacteria	Acidobacteria							Candidatus Chloracidobacterium
77810|2|10|3.2.1.52|GH3|	Bacteria	Firmicutes	Clostridia	Clostridiales
439870|1|10|3.2.1.52|GH3|	Bacteria	Proteobacteria	Deltaproteobacteria
214100|2|3|3.2.1.21|GH3|	Bacteria	Proteobacteria	Deltaproteobacteria
712560|2|41|3.2.1.21|GH3|	Bacteria
736995|2|3|3.2.1.21|GH3|	Bacteria
583290|1|41|3.2.1.21|GH3|	Bacteria
288595|2|50|3.2.1.21|GH3|	Bacteria	Proteobacteria	Deltaproteobacteria
689275|2|42|3.2.1.21|GH3|	Bacteria	Cyanobacteria
464340|2|21|3.2.1.21|GH3|	Bacteria	Proteobacteria	Deltaproteobacteria
64300|2|71|3.2.1.21|GH3|	Bacteria
57295|2|63|3.2.1.21|GH3|	Bacteria	Cloacimonetes							Candidatus Cloacimonas
415030|1|4|3.2.1.37|GH3|	Bacteria
472685|1|42|3.2.1.21|GH3|	Bacteria	Proteobacteria
185185|1|42|3.2.1.21|GH3|	Bacteria	Proteobacteria	Alphaproteobacteria	Rhodobacterales
244290|2|57|3.2.1.21|GH3|	Bacteria
430160|1|67|3.2.1.21|GH3|	Archaea	Euryarchaeota	Methanomicrobia
357070|2|42|3.2.1.21|GH3|	Archaea	Euryarchaeota
613845|2|71|3.2.1.21|GH3|	Bacteria	Proteobacteria	Alphaproteobacteria	Rhodobacterales
384790|1|34|3.2.1.52|GH3|	Bacteria	Proteobacteria
93330|1|34|3.2.1.52|GH3|	Bacteria	Actinobacteria	Actinobacteria
299710|1|21|3.2.1.21|GH3|	Bacteria	Proteobacteria	Betaproteobacteria	Burkholderiales
249410|1|67|3.2.1.21|GH3|	Bacteria	Proteobacteria	Alphaproteobacteria	Rhodobacterales
228330|2|41|3.2.1.21|GH3|	Bacteria
223390|1|41|3.2.1.21|GH3|	Bacteria	Firmicutes
253800|2|3|3.2.1.21|GH3|	Bacteria
19005|1|3|3.2.1.21|GH3|	Bacteria	Firmicutes	Clostridia	Clostridiales
574945|1|51|3.2.1.21|GH3|	Bacteria	Cyanobacteria			Chroococcales
340875|1|4|3.2.1.75|GH30|	Bacteria	Proteobacteria	Deltaproteobacteria
137980|1|4|3.2.1.75|GH30|	Bacteria	Proteobacteria	Deltaproteobacteria
26165|1|1|3.2.1.45|GH30|	Bacteria	Firmicutes	Clostridia	Clostridiales
64305|2|1|3.2.1.45|GH30|	Bacteria
22315|1|4|3.2.1.75|GH30|	Bacteria	Bacteroidetes	Sphingobacteriia	Sphingobacteriales
738745|1|4|3.2.1.75|GH30|	Bacteria	Bacteroidetes	Sphingobacteriia	Sphingobacteriales
64315|2|1|3.2.1.45|GH30|	Bacteria	Bacteroidetes
57315|2|1|3.2.1.45|GH30|	Bacteria	Proteobacteria	Deltaproteobacteria
270840|2|2|3.2.1.8|GH30|	Bacteria
152200|1|21|3.2.1.136|GH30|	Bacteria	Proteobacteria	Gammaproteobacteria
435715|1|3|3.2.1.37|GH30|	Bacteria
30425|1|21|3.2.1.136|GH30|	Bacteria	Proteobacteria	Gammaproteobacteria					Congregibacter
659480|1|8|3.2.1.177|GH31|	Bacteria
146390|2|4|3.2.1.177|GH31|	Bacteria	Proteobacteria	Alphaproteobacteria
331605|2|4|3.2.1.177|GH31|	Bacteria	Proteobacteria
438540|2|8|3.2.1.177|GH31|	Bacteria	Firmicutes	Clostridia	Clostridiales
240410|1|8|3.2.1.177|GH31|	Archaea	Euryarchaeota	Methanomicrobia	Methanomicrobiales
252890|2|6|3.2.1.20|GH31|	Bacteria									Caldithrix
187035|1|8|3.2.1.177|GH31|	Archaea	Euryarchaeota
473335|2|28|3.2.1.177|GH31|	Bacteria
89965|2|15|2.4.1.161|GH31|	Bacteria	Bacteroidetes
133800|2|39|3.2.1.20|GH31|	Bacteria	Bacteroidetes	Flavobacteriia	Flavobacteriales	Flavobacteriaceae
133185|2|4|3.2.1.177|GH31|	Bacteria	Proteobacteria	Gammaproteobacteria
360875|2|8|3.2.1.177|GH31|	Archaea	Euryarchaeota
473840|2|4|3.2.1.177|GH31|	Bacteria	Proteobacteria	Alphaproteobacteria
567510|1|8|3.2.1.177|GH31|	Bacteria
133790|2|23|3.2.1.20|GH31|	Bacteria
39675|2|8|3.2.1.177|GH31|	Bacteria	Bacteroidetes	Sphingobacteriia	Sphingobacteriales			Chitinophaga
417025|2|28|3.2.1.177|GH31|	Bacteria
149000|1|19|3.2.1.177|GH31|	Bacteria	Chlorobi	Chlorobia	Chlorobiales	Chlorobiaceae	Pelodictyon
230465|1|6|3.2.1.26|GH32|	Bacteria
268670|1|25|3.2.1.26|GH32|	Bacteria
567320|2|6|3.2.1.26|GH32|	Bacteria	Chloroflexi	Dehalococcoidia
541800|2|4|3.2.1.18|GH33|	Bacteria	Proteobacteria	Gammaproteobacteria					Gallaecimonas
31060|1|11|3.2.1.18|GH33|	Bacteria	Proteobacteria	Deltaproteobacteria
26185|1|11|3.2.1.18|GH33|	Bacteria	Proteobacteria	Deltaproteobacteria
17455|1|4|3.2.1.18|GH33|	Bacteria	Verrucomicrobia	Verrucomicrobiae	Verrucomicrobiales	Verrucomicrobiaceae	Akkermansia
604620|1|4|3.2.1.18|GH33|	Bacteria	Proteobacteria	Deltaproteobacteria
417670|1|11|3.2.1.18|GH33|	Bacteria	Firmicutes	Clostridia	Clostridiales
22775|2|4|3.2.1.18|GH33|	Bacteria
356485|1|22|3.2.1.18|GH33|	Bacteria
389960|2|2|3.2.1.18|GH33|	Bacteria									Thermobaculum
562475|2|16|2.4.1.*|GH33|	Bacteria									Caldithrix
295160|1|25|3.2.1.18|GH33|	Bacteria	Proteobacteria	Alphaproteobacteria
232115|1|9|3.2.1.18|GH33|	Bacteria	Firmicutes	Clostridia	Clostridiales
606905|1|11|3.2.1.18|GH33|	Bacteria	Proteobacteria
379450|1|16|2.4.1.*|GH33|	Bacteria									Candidatus Methylomirabilis
243335|2|16|2.4.1.*|GH33|	Bacteria	Firmicutes	Clostridia	Clostridiales
283985|2|16|2.4.1.*|GH33|	Bacteria									Candidatus Methylomirabilis
465155|2|16|2.4.1.*|GH33|	Bacteria
292660|2|17|3.2.1.18|GH33|	Bacteria	Actinobacteria	Actinobacteria	Actinomycetales
498455|2|16|2.4.1.*|GH33|	Bacteria	Actinobacteria	Actinobacteria	Actinomycetales	Actinomycetaceae
277370|1|16|2.4.1.*|GH33|	Bacteria									Thermobaculum
173145|2|16|2.4.1.*|GH33|	Bacteria
365535|2|16|2.4.1.*|GH33|	Bacteria									Candidatus Methylomirabilis
633910|1|16|2.4.1.*|GH33|	Bacteria
464160|2|16|2.4.1.*|GH33|	Bacteria	Cyanobacteria			Oscillatoriales			Arthrospira
523785|2|16|2.4.1.*|GH33|	Bacteria	Acidobacteria							Candidatus Chloracidobacterium
241940|1|16|2.4.1.*|GH33|	Bacteria
163735|2|16|2.4.1.*|GH33|	Bacteria	Proteobacteria	Alphaproteobacteria
388600|2|16|2.4.1.*|GH33|	Bacteria
247545|2|16|2.4.1.*|GH33|	Bacteria	Firmicutes	Clostridia	Clostridiales
389945|2|2|3.2.1.18|GH33|	Bacteria	Cyanobacteria			Chroococcales			Acaryochloris
622275|2|8|3.2.1.18|GH33|	Bacteria	Actinobacteria	Actinobacteria	Actinomycetales
595520|1|11|3.2.1.18|GH33|	Bacteria	Proteobacteria	Deltaproteobacteria
85915|1|16|2.4.1.*|GH33|	Bacteria	Firmicutes	Clostridia	Clostridiales
744120|1|16|2.4.1.*|GH33|	Archaea	Euryarchaeota	Methanomicrobia
249915|1|16|2.4.1.*|GH33|	Bacteria
199985|1|16|2.4.1.*|GH33|	Bacteria	Firmicutes	Clostridia
184950|2|16|2.4.1.*|GH33|	Bacteria
607150|2|12|3.2.1.18|GH33|	Bacteria	Proteobacteria
505620|1|11|3.2.1.18|GH33|	Bacteria	Proteobacteria	Alphaproteobacteria					Micavibrio
597700|2|1|3.2.1.18|GH33|	Bacteria	Actinobacteria	Actinobacteria	Actinomycetales	Actinomycetaceae	Actinomyces
706405|1|1|3.2.1.18|GH33|	Bacteria
657535|1|25|3.2.1.18|GH33|	Bacteria	Actinobacteria	Actinobacteria
672830|1|16|2.4.1.*|GH33|	Bacteria	Proteobacteria	Alphaproteobacteria
442155|1|16|2.4.1.*|GH33|	Bacteria
739640|1|16|2.4.1.*|GH33|	Bacteria
725335|2|16|2.4.1.*|GH33|	Bacteria
704355|2|16|2.4.1.*|GH33|	Bacteria
623465|1|16|2.4.1.*|GH33|	Bacteria	Cloacimonetes							Candidatus Cloacimonas
503045|2|16|2.4.1.*|GH33|	Bacteria	Cloacimonetes							Candidatus Cloacimonas
45390|2|16|2.4.1.*|GH33|	Bacteria	Acidobacteria							Candidatus Chloracidobacterium
232970|2|16|2.4.1.*|GH33|	Bacteria	Proteobacteria	Deltaproteobacteria
18565|1|16|2.4.1.*|GH33|	Bacteria	Chloroflexi	Dehalococcoidia
100615|1|16|2.4.1.*|GH33|	Bacteria
74725|1|16|2.4.1.*|GH33|	Bacteria	Cloacimonetes							Candidatus Cloacimonas
263530|1|16|2.4.1.*|GH33|	Bacteria
86000|2|16|2.4.1.*|GH33|	Bacteria	Cloacimonetes							Candidatus Cloacimonas
720165|2|16|2.4.1.*|GH33|	Bacteria
717485|2|16|2.4.1.*|GH33|	Bacteria	Bacteroidetes
712270|2|16|2.4.1.*|GH33|	Bacteria	Actinobacteria	Actinobacteria	Actinomycetales
690285|1|16|2.4.1.*|GH33|	Bacteria	Cloacimonetes							Candidatus Cloacimonas
690135|1|16|2.4.1.*|GH33|	Bacteria
688110|2|16|2.4.1.*|GH33|	Bacteria	Verrucomicrobia	Opitutae			Opitutaceae	Diplosphaera
663580|2|16|2.4.1.*|GH33|	Bacteria	Actinobacteria	Actinobacteria	Actinomycetales
624050|2|16|2.4.1.*|GH33|	Bacteria
623995|2|16|2.4.1.*|GH33|	Bacteria	Chloroflexi
592975|2|16|2.4.1.*|GH33|	Bacteria									Candidatus Methylomirabilis
535195|1|16|2.4.1.*|GH33|	Bacteria
461990|1|16|2.4.1.*|GH33|	Bacteria	Actinobacteria	Actinobacteria	Actinomycetales
423765|1|16|2.4.1.*|GH33|	Bacteria	Cloacimonetes							Candidatus Cloacimonas
404645|1|16|2.4.1.*|GH33|	Bacteria	Actinobacteria	Actinobacteria	Actinomycetales
39520|2|16|2.4.1.*|GH33|	Bacteria									Caldithrix
344580|1|16|2.4.1.*|GH33|	Bacteria	Chloroflexi	Dehalococcoidia
329000|2|16|2.4.1.*|GH33|	Archaea	Euryarchaeota
317535|2|16|2.4.1.*|GH33|	Bacteria									Candidatus Methylomirabilis
28015|1|16|2.4.1.*|GH33|	Bacteria	Chloroflexi	Dehalococcoidia
237230|1|16|2.4.1.*|GH33|	Bacteria
146940|2|16|2.4.1.*|GH33|	Bacteria
524070|2|16|2.4.1.*|GH33|	Bacteria
416395|1|16|2.4.1.*|GH33|	Bacteria
562840|1|1|3.2.1.23|GH35|	Bacteria	Firmicutes	Clostridia	Clostridiales	Clostridiales Family XVIII. Incertae Sedis	Symbiobacterium
13045|1|1|3.2.1.23|GH35|	Bacteria	Actinobacteria	Actinobacteria	Actinomycetales
341010|1|1|3.2.1.23|GH35|	Bacteria	Chloroflexi	Dehalococcoidia
738730|1|4|3.2.1.23|GH35|	Bacteria
181035|1|5|3.2.1.23|GH35|	Bacteria
22205|1|4|3.2.1.23|GH35|	Bacteria
289415|2|1|3.2.1.23|GH35|	Bacteria
137955|1|8|3.2.1.23|GH35|	Bacteria									Candidatus Methylomirabilis
135250|2|2|3.2.1.23|GH35|	Bacteria	Proteobacteria
290970|1|1|3.2.1.23|GH35|	Bacteria
521740|1|5|3.2.1.22|GH36|	Bacteria									Candidatus Methylomirabilis
151380|2|1|3.2.1.22|GH36|	Bacteria	Proteobacteria
440430|2|19|3.2.1.22|GH36|	Bacteria	Firmicutes	Clostridia	Clostridiales
235795|1|15|3.2.1.22|GH36|	Bacteria
115440|1|9|3.2.1.22|GH36|	Bacteria	Proteobacteria
135025|1|23|3.2.1.22|GH36|	Bacteria	Proteobacteria	Gammaproteobacteria
475325|2|9|3.2.1.22|GH36|	Bacteria	Proteobacteria	Gammaproteobacteria
507535|1|23|3.2.1.22|GH36|	Bacteria	Actinobacteria	Actinobacteria	Actinomycetales	Mycobacteriaceae	Mycobacterium
244005|2|23|3.2.1.22|GH36|	Bacteria	Proteobacteria	Gammaproteobacteria
153650|2|8|3.2.1.22|GH36|	Bacteria	Proteobacteria
535715|2|5|3.2.1.22|GH36|	Bacteria
657260|1|23|3.2.1.22|GH36|	Bacteria	Actinobacteria	Actinobacteria	Actinomycetales	Propionibacteriaceae	Propionibacterium
123865|2|13|3.2.1.24|GH38|	Bacteria									Candidatus Methylomirabilis
376365|2|20||GH38|	Bacteria	Firmicutes	Clostridia
465115|2|12||GH38|	Bacteria
578825|1|7|3.2.1.24|GH38|	Bacteria	Proteobacteria
338140|2|12||GH38|	Bacteria	Firmicutes	Clostridia	Clostridiales
701610|2|7|3.2.1.24|GH38|	Bacteria	Proteobacteria	Alphaproteobacteria					Micavibrio
219755|2|11|3.2.1.24|GH38|	Bacteria	Proteobacteria	Deltaproteobacteria	Myxococcales	Myxococcaceae	Anaeromyxobacter
604180|2|17|3.2.1.114|GH38|	Bacteria	Actinobacteria	Actinobacteria	Bifidobacteriales	Bifidobacteriaceae	Bifidobacterium
49645|2|13|3.2.1.24|GH38|	Bacteria	Firmicutes	Clostridia	Clostridiales
317215|1|3|3.2.1.37|GH39|	Bacteria	Bacteroidetes	Sphingobacteriia	Sphingobacteriales			Chitinophaga
105430|2|16|3.2.1.37|GH39|	Bacteria	Proteobacteria	Gammaproteobacteria					Gallaecimonas
90655|2|16|3.2.1.37|GH39|	Bacteria	Proteobacteria
649665|2|10|3.2.1.37|GH39|	Bacteria	Acidobacteria							Candidatus Chloracidobacterium
500255|2|16|3.2.1.37|GH39|	Bacteria
377550|1|21|3.2.1.37|GH39|	Bacteria	Proteobacteria	Deltaproteobacteria	Desulfarculales	Desulfarculaceae	Desulfarculus
313815|2|6||GH39|	Bacteria
737255|2|10|3.2.1.37|GH39|	Bacteria	Planctomycetes	Planctomycetia	Planctomycetales	Planctomycetaceae	Gemmata
64730|1|6|3.2.1.22|GH4|	Bacteria
396925|1|7|3.2.1.86|GH4|	Bacteria	Proteobacteria	Gammaproteobacteria
449685|1|10|3.2.1.20|GH4|	Archaea
638170|1|7|3.2.1.86|GH4|	Bacteria	Proteobacteria	Alphaproteobacteria	Magnetococcales	Magnetococcaceae	Magnetococcus
371700|2|15|3.2.1.86|GH4|	Bacteria
600760|2|3|3.2.1.22|GH4|	Bacteria
407455|1|15|3.2.1.86|GH4|	Bacteria
464875|1|1|3.2.1.86|GH4|	Bacteria	Proteobacteria	Alphaproteobacteria
626245|1|3|3.2.1.22|GH4|	Bacteria	Firmicutes	Clostridia	Clostridiales
281590|2|5|3.2.1.86|GH4|	Bacteria	Actinobacteria	Actinobacteria
20355|2|9|3.2.1.122|GH4|	Bacteria	Proteobacteria	Deltaproteobacteria	Desulfarculales	Desulfarculaceae	Desulfarculus
87910|2|3|3.2.1.22|GH4|	Bacteria
331825|1|12|3.2.1.20|GH4|	Bacteria	Proteobacteria	Deltaproteobacteria
650180|1|12|3.2.1.20|GH4|	Bacteria
498225|1|1|3.2.1.86|GH4|	Bacteria
671485|2|3|3.2.1.22|GH4|	Bacteria	Cyanobacteria			Chroococcales
623635|1|10|3.2.1.20|GH4|	Bacteria	Actinobacteria	Actinobacteria	Actinomycetales	Mycobacteriaceae	Mycobacterium
293500|2|10|3.2.1.20|GH4|	Bacteria	Actinobacteria	Actinobacteria	Actinomycetales	Mycobacteriaceae	Mycobacterium
205410|2|17|3.2.1.22|GH4|	Bacteria
619355|2|10|3.2.1.23|GH42|	Bacteria
286665|2|5||GH42|	Bacteria
232415|1|60|3.2.1.37|GH43|	Bacteria
451120|1|60|3.2.1.37|GH43|	Bacteria
4340|1|60|3.2.1.37|GH43|	Bacteria	Proteobacteria	Alphaproteobacteria	Rhodospirillales	Acetobacteraceae
52105|1|10|3.2.1.55|GH43|	Bacteria
52325|1|57|3.2.1.37|GH43|	Bacteria	Bacteroidetes
317765|1|57|3.2.1.37|GH43|	Bacteria	Firmicutes	Clostridia	Clostridiales
317725|1|10|3.2.1.55|GH43|	Bacteria
4790|2|57|3.2.1.37|GH43|	Bacteria	Bacteroidetes
4390|1|10|3.2.1.55|GH43|	Bacteria
542825|1|56|3.2.1.99|GH43|	Bacteria	Proteobacteria
445645|1|4|3.2.1.37|GH43|	Bacteria	Firmicutes
58495|2|3|3.2.1.37|GH43|	Bacteria									Caldithrix
359980|1|57|3.2.1.37|GH43|	Bacteria
4425|1|57|3.2.1.37|GH43|	Bacteria	Proteobacteria	Deltaproteobacteria
75960|1|4|3.2.1.37|GH43|	Bacteria	Bacteroidetes	Flavobacteriia
78255|2|4|3.2.1.37|GH43|	Bacteria
232435|1|60|3.2.1.37|GH43|	Bacteria
200815|1|34|3.2.1.55|GH43|	Bacteria	Proteobacteria	Deltaproteobacteria
320335|1|4|3.2.1.37|GH43|	Bacteria									Candidatus Methylomirabilis
657290|1|42|3.2.1.37|GH43|	Archaea	Euryarchaeota	Methanomicrobia
687195|1|11|3.2.1.8|GH43|	Bacteria									Caldithrix
51695|1|3|3.2.1.37|GH43|	Bacteria	Bacteroidetes
221200|2|60|3.2.1.37|GH43|	Bacteria	Proteobacteria	Alphaproteobacteria
473125|1|42|3.2.1.37|GH43|	Bacteria									Candidatus Methylomirabilis
415015|1|10|3.2.1.55|GH43|	Bacteria	Proteobacteria	Deltaproteobacteria
699145|2|7|3.2.1.55|GH43|	Bacteria	Firmicutes	Bacilli	Bacillales
473135|1|42|3.2.1.37|GH43|	Bacteria	Bacteroidetes	Sphingobacteriia	Sphingobacteriales			Chitinophaga
382600|2|42|3.2.1.37|GH43|	Bacteria	Bacteroidetes	Bacteroidia	Bacteroidales
657300|1|42|3.2.1.37|GH43|	Archaea
193515|1|35|3.2.1.99|GH43|	Bacteria	Proteobacteria	Gammaproteobacteria
51280|1|5|3.2.1.37|GH43|	Bacteria									Caldithrix
130950|2|34|3.2.1.55|GH43|	Bacteria	Actinobacteria	Actinobacteria
503745|1|60|3.2.1.37|GH43|	Bacteria	Firmicutes	Clostridia	Clostridiales
365755|2|10|3.2.1.55|GH43|	Bacteria
542805|1|23|3.2.1.99|GH43|	Bacteria	Proteobacteria	Deltaproteobacteria
455050|2|34|3.2.1.55|GH43|	Bacteria	Proteobacteria	Alphaproteobacteria
739660|1|25|3.2.1.37|GH43|	Bacteria
121295|1|3|3.2.1.37|GH43|	Bacteria
722945|1|33|3.2.1.*|GH43|	Bacteria	Bacteroidetes
394830|1|59|3.2.1.*|GH43|	Bacteria	Proteobacteria	Alphaproteobacteria
76895|1|57|3.2.1.37|GH43|	Bacteria	Proteobacteria	Gammaproteobacteria
139655|1|11|3.2.1.8|GH43|	Bacteria	Firmicutes	Clostridia	Clostridiales
349185|2|10|3.2.1.55|GH43|	Bacteria
17450|1|28|3.2.1.55|GH43|	Bacteria									Candidatus Methylomirabilis
737920|1|57|3.2.1.37|GH43|	Bacteria
216460|1|35|3.2.1.99|GH43|	Bacteria
360000|1|11|3.2.1.8|GH43|	Bacteria
232410|1|60|3.2.1.37|GH43|	Bacteria	Proteobacteria	Alphaproteobacteria
26920|1|23|3.2.1.99|GH43|	Bacteria
451125|1|68|3.2.1.37|GH43|	Bacteria
382590|2|42|3.2.1.37|GH43|	Bacteria	Proteobacteria	Gammaproteobacteria
737880|1|25|3.2.1.37|GH43|	Bacteria									Thermobaculum
641180|2|34|3.2.1.55|GH43|	Bacteria
520680|1|60|3.2.1.37|GH43|	Bacteria
382595|2|42|3.2.1.37|GH43|	Archaea	Euryarchaeota
478190|1|39|3.2.1.145|GH43|	Bacteria	Firmicutes	Clostridia
22200|1|8|3.2.1.55|GH43|	Bacteria	Firmicutes
359950|1|10|3.2.1.55|GH43|	Bacteria	Actinobacteria	Actinobacteria	Bifidobacteriales	Bifidobacteriaceae	Scardovia
349180|2|10|3.2.1.55|GH43|	Bacteria
332890|2|1|3.2.1.37|GH43|	Bacteria	Acidobacteria							Candidatus Koribacter
22350|1|68|3.2.1.37|GH43|	Bacteria	Proteobacteria	Deltaproteobacteria
684955|2|21|3.2.1.37|GH43|	Bacteria	Firmicutes	Bacilli	Bacillales
77220|1|67|3.2.1.55|GH43|	Bacteria	Firmicutes
640395|2|87|3.2.1.99|GH43|	Bacteria
416860|1|31|3.2.1.99|GH43|	Bacteria
92330|2|11|3.2.1.8|GH43|	Bacteria	Firmicutes
580415|1|10|3.2.1.55|GH43|	Bacteria
129045|1|3|3.2.1.151|GH44|	Bacteria	Proteobacteria	Deltaproteobacteria
430975|2|2|3.2.1.4|GH44|	Bacteria	Proteobacteria	Alphaproteobacteria
52265|1|41|3.2.1.4|GH5|	Bacteria	Proteobacteria	Deltaproteobacteria
738700|1|45||GH5|	Bacteria
22860|1|45||GH5|	Bacteria
197720|1|41|3.2.1.4|GH5|	Bacteria	Proteobacteria	Deltaproteobacteria	Desulfovibrionales	Desulfohalobiaceae	Desulfonatronospira
654335|1|41|3.2.1.4|GH5|	Bacteria	Proteobacteria	Deltaproteobacteria
7780|1|28|3.2.1.78|GH5|	Bacteria	Proteobacteria	Deltaproteobacteria
24960|1|10|3.2.1.45|GH5|	Bacteria	Bacteroidetes			Bacteroidetes Order II. Incertae sedis	Rhodothermaceae	Salinibacter
361625|1|10|3.2.1.45|GH5|	Bacteria	Proteobacteria	Epsilonproteobacteria					Nitratiruptor
139730|1|42|3.2.1.4|GH5|	Bacteria	Proteobacteria	Deltaproteobacteria
578575|2|37|3.2.1.4|GH5|	Bacteria
381645|2|45||GH5|	Bacteria									Candidatus Methylomirabilis
417000|2|28|3.2.1.78|GH5|	Bacteria
132800|2|10|3.2.1.45|GH5|	Bacteria	Chloroflexi	Anaerolineae	Anaerolineales	Anaerolineaceae	Anaerolinea
673805|1|6||GH5|	Bacteria									Candidatus Methylomirabilis
10185|2|28|3.2.1.78|GH5|	Bacteria	Proteobacteria	Alphaproteobacteria
741070|2|32|3.2.1.4|GH5|	Bacteria	Fusobacteria	Fusobacteriia	Fusobacteriales
736595|2|21|3.2.1.4|GH5|	Bacteria	Proteobacteria	Epsilonproteobacteria	Campylobacterales	Campylobacteraceae	Arcobacter
465545|1|91|3.2.1.4|GH5|	Bacteria									Caldithrix
208415|1|35|3.2.1.78|GH5|	Bacteria	Actinobacteria	Actinobacteria	Bifidobacteriales	Bifidobacteriaceae	Parascardovia
10200|2|28|3.2.1.78|GH5|	Bacteria	Bacteroidetes	Sphingobacteriia	Sphingobacteriales			Chitinophaga
75785|1|56|3.2.1.78|GH5|	Bacteria	Proteobacteria	Deltaproteobacteria
187070|1|35|3.2.1.78|GH5|	Bacteria	Proteobacteria	Deltaproteobacteria
500275|2|45||GH5|	Bacteria	Firmicutes	Clostridia	Clostridiales
253405|1|28|3.2.1.78|GH5|	Bacteria
6265|1|83|3.2.1.4|GH5|	Bacteria
438520|2|83|3.2.1.4|GH5|	Bacteria	Proteobacteria	Deltaproteobacteria
555765|2|4|3.2.1.4|GH5|	Bacteria	Cyanobacteria			Stigonematales			Fischerella
699205|2|4|3.2.1.4|GH5|	Bacteria
471925|2|42|3.2.1.4|GH5|	Bacteria									Caldithrix
504065|1|56|3.2.1.78|GH5|	Bacteria	Proteobacteria	Gammaproteobacteria
260600|1|31|3.2.1.4|GH5|	Bacteria
285975|1|84|3.2.1.*|GH5|	Bacteria
236250|2|48|3.2.1.58|GH5|	Bacteria
605630|1|7|3.2.1.81|GH50|	Bacteria	Proteobacteria	Deltaproteobacteria
71845|2|7|3.2.1.81|GH50|	Bacteria
574205|2|7|3.2.1.81|GH50|	Bacteria
171695|2|7|3.2.1.81|GH50|	Bacteria	Spirochaetes	Spirochaetia	Spirochaetales	Spirochaetaceae	Spirochaeta
640325|1|3|3.2.1.81|GH50|	Bacteria	Bacteroidetes	Flavobacteriia	Flavobacteriales	Flavobacteriaceae
542800|1|2|3.2.1.55|GH51|	Bacteria
120425|2|2|3.2.1.55|GH51|	Bacteria									Caldithrix
47760|1|2|3.2.1.55|GH51|	Bacteria	Firmicutes	Clostridia	Clostridiales
132605|1|2|3.2.1.55|GH51|	Bacteria	Proteobacteria	Deltaproteobacteria
136745|2|2|3.2.1.55|GH51|	Bacteria	Chlorobi	Chlorobia	Chlorobiales	Chlorobiaceae	Pelodictyon
480030|1|3|3.2.1.55|GH51|	Archaea	Euryarchaeota	Methanomicrobia	Methanosarcinales	Methanosarcinaceae
204910|1|2|3.2.1.55|GH51|	Bacteria	Proteobacteria	Deltaproteobacteria
54830|1|2|3.2.1.55|GH51|	Archaea	Euryarchaeota	Methanomicrobia	Methanosarcinales	Methanosarcinaceae
306980|1|2|3.2.1.55|GH51|	Bacteria	Proteobacteria	Deltaproteobacteria
579600|1|6|3.2.1.55|GH51|	Bacteria
328905|2|2|3.2.1.55|GH51|	Bacteria
328110|2|2|3.2.1.55|GH51|	Bacteria									Candidatus Methylomirabilis
239190|2|2|3.2.1.55|GH51|	Archaea	Euryarchaeota	Methanomicrobia	Methanosarcinales	Methanosarcinaceae
289510|2|2|3.2.1.55|GH51|	Bacteria	Proteobacteria	Deltaproteobacteria
289505|2|2|3.2.1.55|GH51|	Bacteria
111310|1|1|3.2.1.55|GH51|	Bacteria	Proteobacteria	Deltaproteobacteria
77190|1|1|3.2.1.55|GH51|	Bacteria	Firmicutes	Negativicutes	Selenomonadales	Veillonellaceae
373820|2|1|3.2.1.55|GH51|	Bacteria
228795|2|2|3.2.1.55|GH51|	Bacteria	Actinobacteria	Actinobacteria	Actinomycetales
523175|2|6|3.2.1.55|GH51|	Bacteria	Acidobacteria							Candidatus Chloracidobacterium
542810|1|1|3.2.1.55|GH51|	Bacteria	Proteobacteria	Deltaproteobacteria
414995|1|2|3.2.1.55|GH51|	Archaea
359990|1|6|3.2.1.55|GH51|	Bacteria
415020|1|2|3.2.1.55|GH51|	Bacteria
728500|1|3|3.2.1.55|GH51|	Bacteria	Cloacimonetes							Candidatus Cloacimonas
108575|1|6|3.2.1.55|GH51|	Bacteria
230625|2|3|3.2.1.55|GH51|	Bacteria
730900|2|2|3.2.1.55|GH51|	Bacteria	Actinobacteria	Actinobacteria
690205|1|2|3.2.1.55|GH51|	Bacteria	Bacteroidetes			Bacteroidetes Order II. Incertae sedis	Rhodothermaceae	Salinibacter
118455|2|6|3.2.1.55|GH51|	Bacteria	Proteobacteria	Gammaproteobacteria
480020|1|3|3.2.1.55|GH51|	Bacteria									Caldithrix
35425|1|6|3.2.1.55|GH51|	Bacteria
636290|1|6|3.2.1.55|GH51|	Bacteria
22380|1|9|3.2.1.89|GH53|	Bacteria	Proteobacteria	Deltaproteobacteria
480825|2|9|3.2.1.89|GH53|	Bacteria	Proteobacteria	Deltaproteobacteria
190810|1|1|3.2.1.89|GH53|	Bacteria	Proteobacteria	Deltaproteobacteria	Desulfobacterales	Desulfobacteraceae
690740|1|9|3.2.1.89|GH53|	Bacteria	Proteobacteria	Deltaproteobacteria
712330|1|9|3.2.1.89|GH53|	Bacteria
85075|2|7|3.2.1.89|GH53|	Bacteria
53945|1|7|3.2.1.89|GH53|	Bacteria	Proteobacteria	Deltaproteobacteria
457635|1|1|3.2.1.55|GH54|	Bacteria	Proteobacteria
364830|1|3|3.2.1.1|GH57|	Bacteria	Cloacimonetes							Candidatus Cloacimonas
154455|2|3|3.2.1.1|GH57|	Bacteria	Bacteroidetes	Flavobacteriia	Flavobacteriales	Flavobacteriaceae	Gillisia
52815|2|4|3.2.1.1|GH57|	Bacteria	Synergistetes	Synergistia	Synergistales	Synergistaceae	Aminomonas
744745|1|3|3.2.1.1|GH57|	Bacteria
326240|2|3|3.2.1.1|GH57|	Bacteria	Proteobacteria	Deltaproteobacteria
542695|1|3|3.2.1.1|GH57|	Bacteria									Candidatus Methylomirabilis
70950|1|22|3.2.1.1|GH57|	Bacteria	Bacteroidetes	Cytophagia	Cytophagales
115660|2|22|3.2.1.1|GH57|	Bacteria	Proteobacteria	Deltaproteobacteria
295920|2|9|2.4.1.25|GH57|	Bacteria
242640|2|3|3.2.1.1|GH57|	Bacteria									Thermobaculum
465260|1|1|2.4.1.18|GH57|	Bacteria	Actinobacteria	Actinobacteria	Coriobacteriales	Coriobacteriaceae
238400|1|6|2.4.1.25|GH57|	Archaea
468875|1|22|3.2.1.1|GH57|	Bacteria	Proteobacteria	Deltaproteobacteria
287930|1|22|3.2.1.1|GH57|	Bacteria
335065|2|6|2.4.1.25|GH57|	Bacteria	Firmicutes	Negativicutes	Selenomonadales	Veillonellaceae	Acetonema
382545|1|22|3.2.1.1|GH57|	Bacteria
538535|2|3|3.2.1.1|GH57|	Bacteria									Thermobaculum
200085|1|1|2.4.1.18|GH57|	Bacteria									Thermobaculum
642755|1|2|3.2.1.41|GH57|	Bacteria	Cloacimonetes							Candidatus Cloacimonas
718370|2|1|2.4.1.18|GH57|	Bacteria	Chlorobi	Chlorobia	Chlorobiales	Chlorobiaceae	Pelodictyon
264780|2|2|3.2.1.41|GH57|	Bacteria	Actinobacteria	Actinobacteria	Actinomycetales
306335|1|4|3.2.1.1|GH57|	Bacteria	Proteobacteria	Gammaproteobacteria
132765|1|22|3.2.1.1|GH57|	Bacteria									Caldithrix
170260|2|9|2.4.1.25|GH57|	Bacteria
32230|1|6|2.4.1.25|GH57|	Archaea
415495|2|4|3.2.1.1|GH57|	Bacteria	Chloroflexi	Anaerolineae	Anaerolineales	Anaerolineaceae	Anaerolinea
168940|1|9|2.4.1.25|GH57|	Bacteria									Candidatus Methylomirabilis
248670|2|2|3.2.1.41|GH57|	Bacteria	Proteobacteria
475180|2|2|3.2.1.41|GH57|	Bacteria									Caldithrix
562595|2|21|3.2.1.41|GH57|	Bacteria	Acidobacteria							Candidatus Koribacter
616405|2|1|2.4.1.18|GH57|	Bacteria									Caldithrix
340345|1|2|3.2.1.41|GH57|	Bacteria	Actinobacteria	Actinobacteria	Actinomycetales
500675|1|3|3.2.1.1|GH57|	Bacteria									Thermobaculum
185395|2|15|2.4.1.25|GH57|	Bacteria	Firmicutes	Clostridia	Clostridiales
59165|1|18|3.2.1.1|GH57|	Bacteria									Candidatus Methylomirabilis
654595|1|4|3.2.1.1|GH57|	Bacteria	Chloroflexi	Anaerolineae	Anaerolineales	Anaerolineaceae	Anaerolinea
469170|2|14|2.4.1.25|GH57|	Bacteria	Actinobacteria	Actinobacteria	Actinomycetales
710970|2|3|3.2.1.1|GH57|	Bacteria									Candidatus Methylomirabilis
178275|1|22|3.2.1.1|GH57|	Bacteria	Chlorobi	Chlorobia	Chlorobiales	Chlorobiaceae	Pelodictyon
661470|1|2|3.2.1.41|GH57|	Bacteria	Acidobacteria							Candidatus Chloracidobacterium
444900|2|20|2.4.1.18|GH57|	Bacteria
338545|2|4|3.2.1.1|GH57|	Bacteria									Candidatus Methylomirabilis
254595|2|22|3.2.1.1|GH57|	Bacteria	Spirochaetes	Spirochaetia	Spirochaetales	Leptospiraceae	Turneriella
99325|2|4|3.2.1.1|GH57|	Bacteria									Caldithrix
213620|2|4|3.2.1.1|GH57|	Bacteria	Proteobacteria	Deltaproteobacteria
714890|2|3|3.2.1.1|GH57|	Bacteria
658525|2|2|3.2.1.41|GH57|	Bacteria	Proteobacteria
244900|1|3||GH63|	Bacteria
542530|1|6|3.2.1.106|GH63|	Bacteria	Proteobacteria	Betaproteobacteria	Burkholderiales
713900|2|5||GH64|	Bacteria	Proteobacteria	Gammaproteobacteria
316255|2|3|2.4.1.216|GH65|	Bacteria	Actinobacteria	Actinobacteria
478290|2|3|2.4.1.216|GH65|	Bacteria	Proteobacteria
90125|2|1|2.4.1.64|GH65|	Bacteria
543215|2|17|2.4.1.64|GH65|	Bacteria	Actinobacteria	Actinobacteria
292335|2|3|2.4.1.216|GH65|	Bacteria									Caldithrix
331695|2|2|2.4.1.8|GH65|	Bacteria	Proteobacteria	Betaproteobacteria
599700|2|17|2.4.1.64|GH65|	Bacteria	Actinobacteria	Actinobacteria	Coriobacteriales	Coriobacteriaceae	Olsenella
290880|2|3|2.4.1.216|GH65|	Bacteria
236890|1|3|2.4.1.216|GH65|	Bacteria	Actinobacteria	Actinobacteria	Actinomycetales
581040|2|1|2.4.1.64|GH65|	Bacteria									Candidatus Methylomirabilis
158880|2|1|2.4.1.64|GH65|	Bacteria	Proteobacteria	Deltaproteobacteria
581045|2|4|2.4.1.230|GH65|	Bacteria
132835|1|1|3.2.1.11|GH66|	Bacteria	Firmicutes	Clostridia	Clostridiales
375290|2|1|3.2.1.139|GH67|	Bacteria	Acidobacteria							Candidatus Chloracidobacterium
337575|1|5|3.2.1.*|GH73|	Bacteria	Proteobacteria	Gammaproteobacteria
647715|1|5|3.2.1.*|GH73|	Bacteria	Firmicutes	Bacilli	Bacillales
426255|1|5|3.2.1.*|GH73|	Bacteria	Firmicutes	Clostridia	Clostridiales
1330|1|5|3.2.1.*|GH73|	Bacteria
434630|2|5|3.2.1.*|GH73|	Bacteria
26805|1|5|3.2.1.*|GH73|	Bacteria
76700|1|5|3.2.1.*|GH73|	Bacteria
165920|2|5|3.2.1.*|GH73|	Bacteria
185745|1|50||GH73|	Bacteria	Actinobacteria	Actinobacteria	Actinomycetales
480780|1|5|3.2.1.*|GH73|	Bacteria	Firmicutes	Clostridia	Clostridiales
515345|1|10|3.2.1.*|GH73|	Bacteria									Candidatus Methylomirabilis
88085|1|51||GH73|	Bacteria	Actinobacteria	Actinobacteria	Actinomycetales	Segniliparaceae	Segniliparus
331960|1|10|3.2.1.*|GH73|	Bacteria	Proteobacteria	Alphaproteobacteria	Rhizobiales	Aurantimonadaceae	Fulvimarina
628835|2|10|3.2.1.*|GH73|	Bacteria
532050|2|2|3.2.1.151|GH74|	Bacteria	Proteobacteria
64005|2|2|3.2.1.151|GH74|	Bacteria	Proteobacteria	Deltaproteobacteria
597700|2|2|3.2.1.151|GH74|	Bacteria	Actinobacteria	Actinobacteria	Actinomycetales	Actinomycetaceae	Actinomyces
348535|1|2|3.2.1.151|GH74|	Bacteria	Proteobacteria	Deltaproteobacteria
706405|1|2|3.2.1.151|GH74|	Bacteria
182555|2|2|3.2.1.151|GH74|	Bacteria									Candidatus Methylomirabilis
75895|2|2|3.2.1.151|GH74|	Bacteria	Acidobacteria							Candidatus Chloracidobacterium
66415|1|11||GH76|	Bacteria									Caldithrix
334530|1|11||GH76|	Bacteria	Proteobacteria	Deltaproteobacteria
497835|1|1|2.4.1.25|GH77|	Bacteria
392030|1|1|2.4.1.25|GH77|	Bacteria	Proteobacteria	Deltaproteobacteria
208885|2|1|2.4.1.25|GH77|	Bacteria	Proteobacteria	Deltaproteobacteria	Desulfarculales	Desulfarculaceae	Desulfarculus
264305|2|1|2.4.1.25|GH77|	Bacteria	Actinobacteria	Actinobacteria	Actinomycetales	Nocardiopsaceae
564230|1|1|2.4.1.25|GH77|	Bacteria									Candidatus Methylomirabilis
365235|1|1|2.4.1.25|GH77|	Bacteria	Proteobacteria
300720|1|1|2.4.1.25|GH77|	Bacteria
213480|1|1|2.4.1.25|GH77|	Bacteria	Firmicutes
469455|2|1|2.4.1.25|GH77|	Bacteria	Proteobacteria
467745|1|1|2.4.1.25|GH77|	Bacteria
18235|1|1|2.4.1.25|GH77|	Bacteria
472630|1|1|2.4.1.25|GH77|	Bacteria	Proteobacteria
1170|2|1|2.4.1.25|GH77|	Bacteria
345975|2|1|2.4.1.25|GH77|	Bacteria
313145|2|1|2.4.1.25|GH77|	Bacteria	Proteobacteria	Alphaproteobacteria
711185|2|1|2.4.1.25|GH77|	Bacteria	Proteobacteria
369935|2|1|2.4.1.25|GH77|	Bacteria
58595|1|1|2.4.1.25|GH77|	Archaea	Euryarchaeota	Methanomicrobia	Methanomicrobiales	Methanoregulaceae	Methanosphaerula
712310|1|1|2.4.1.25|GH77|	Bacteria									Caldithrix
136790|1|8|2.4.1.25|GH77|	Bacteria	Proteobacteria	Deltaproteobacteria
568955|1|2|2.4.1.25|GH77|	Bacteria
712340|1|1|2.4.1.25|GH77|	Bacteria	Bacteroidetes	Bacteroidia	Bacteroidales	Porphyromonadaceae
186190|1|1|2.4.1.25|GH77|	Bacteria
629760|2|12|2.4.1.25|GH77|	Bacteria	Acidobacteria							Candidatus Chloracidobacterium
421930|2|9|3.2.1.40|GH78|	Bacteria	Proteobacteria	Gammaproteobacteria
371355|2|5|3.2.1.40|GH78|	Bacteria	Bacteroidetes	Bacteroidia	Bacteroidales	Bacteroidaceae	Bacteroides
237450|2|8||GH78|	Bacteria
415760|2|1|3.2.1.40|GH78|	Bacteria	Firmicutes	Clostridia	Clostridiales
746705|1|6|3.2.1.40|GH78|	Bacteria
119810|2|7|3.2.1.40|GH78|	Bacteria	Proteobacteria	Deltaproteobacteria
746715|1|6|3.2.1.40|GH78|	Bacteria									Candidatus Methylomirabilis
610540|1|1|3.2.1.40|GH78|	Bacteria	Actinobacteria	Actinobacteria	Actinomycetales
699360|2|9|3.2.1.40|GH78|	Bacteria	Proteobacteria	Gammaproteobacteria
99485|2|6|3.2.1.40|GH78|	Bacteria	Proteobacteria	Deltaproteobacteria
316060|2|12|3.2.1.40|GH78|	Bacteria
144860|2|8||GH78|	Bacteria	Chlorobi	Chlorobia	Chlorobiales	Chlorobiaceae
251260|1|5|3.2.1.40|GH78|	Bacteria
19040|2|1|3.2.1.40|GH78|	Bacteria
719280|1|1|3.2.1.40|GH78|	Bacteria
83025|1|5|3.2.1.40|GH78|	Bacteria	Firmicutes	Clostridia	Clostridiales
541800|2|7|3.2.1.40|GH78|	Bacteria	Proteobacteria	Gammaproteobacteria					Gallaecimonas
648100|2|7|3.2.1.40|GH78|	Bacteria	Actinobacteria	Actinobacteria
371360|2|5|3.2.1.40|GH78|	Bacteria	Firmicutes	Bacilli	Bacillales	Bacillaceae
699370|2|9|3.2.1.40|GH78|	Bacteria	Proteobacteria	Gammaproteobacteria					Reinekea
623890|1|12|3.2.1.40|GH78|	Bacteria
630220|2|5|3.2.1.40|GH78|	Bacteria	Acidobacteria							Candidatus Chloracidobacterium
474665|1|5|3.2.1.40|GH78|	Bacteria	Firmicutes	Erysipelotrichia	Erysipelotrichales	Erysipelotrichaceae
19020|2|12|3.2.1.40|GH78|	Bacteria									Candidatus Methylomirabilis
285360|2|8||GH78|	Bacteria
553880|2|6|3.2.1.40|GH78|	Bacteria	Acidobacteria							Candidatus Chloracidobacterium
378660|2|16|3.2.1.40|GH78|	Bacteria	Proteobacteria	Gammaproteobacteria
334840|1|10|3.2.1.156|GH8|	Bacteria	Firmicutes	Clostridia	Clostridiales
337870|2|10|3.2.1.156|GH8|	Bacteria
274770|2|10|3.2.1.156|GH8|	Bacteria
3420|1|3|3.2.1.8|GH8|	Bacteria									Candidatus Methylomirabilis
232430|1|10|3.2.1.156|GH8|	Bacteria	Firmicutes	Clostridia	Clostridiales
149005|2|3|3.2.1.8|GH8|	Bacteria	Proteobacteria	Deltaproteobacteria
364990|2|1|3.2.1.96|GH85|	Bacteria
48225|1|1|3.2.1.96|GH85|	Archaea	Euryarchaeota
722965|1|6|3.2.1.*|GH88|	Archaea	Euryarchaeota	Methanomicrobia	Methanosarcinales	Methanosarcinaceae	Methanosalsum
229635|2|2|3.2.1.*|GH88|	Archaea	Euryarchaeota	Methanomicrobia	Methanosarcinales	Methanosarcinaceae
185505|2|6|3.2.1.*|GH88|	Bacteria
694345|2|6|3.2.1.*|GH88|	Bacteria									Candidatus Methylomirabilis
724115|1|6|3.2.1.*|GH88|	Bacteria	Proteobacteria
724145|1|6|3.2.1.*|GH88|	Bacteria	Proteobacteria	Gammaproteobacteria
204515|1|14|3.2.1.4|GH9|	Bacteria
80975|2|15|3.2.1.4|GH9|	Archaea	Euryarchaeota	Methanomicrobia	Methanomicrobiales	Methanospirillaceae	Methanospirillum
181150|1|5|3.2.1.4|GH9|	Bacteria
123285|1|5|3.2.1.4|GH9|	Bacteria
133175|2|9|3.2.1.4|GH9|	Bacteria
239295|1|5|3.2.1.4|GH9|	Bacteria
110465|2|5|3.2.1.4|GH9|	Bacteria
191360|2|14|3.2.1.4|GH9|	Bacteria
29195|1|15|3.2.1.4|GH9|	Bacteria									Candidatus Methylomirabilis
214510|1|19|3.2.1.4|GH9|	Bacteria
367250|2|14|3.2.1.4|GH9|	Bacteria	Proteobacteria	Deltaproteobacteria	Desulfovibrionales	Desulfovibrionaceae	Bilophila
455555|1|20|3.2.1.4|GH9|	Archaea	Euryarchaeota	Methanomicrobia	Methanosarcinales	Methanosarcinaceae
734455|1|20|3.2.1.4|GH9|	Bacteria	Acidobacteria							Candidatus Chloracidobacterium
86135|2|4|3.2.1.*|GH92|	Bacteria
170160|1|4|3.2.1.*|GH92|	Bacteria
296505|2|4|3.2.1.*|GH92|	Bacteria
66850|1|15|3.2.1.113|GH92|	Bacteria
595530|1|13||GH92|	Bacteria
521465|1|1|3.2.1.*|GH92|	Bacteria
172520|1|1|3.2.1.*|GH92|	Bacteria
125280|2|4|3.2.1.*|GH92|	Bacteria
459420|2|4|3.2.1.*|GH92|	Bacteria	Firmicutes	Bacilli	Bacillales
170115|1|4|3.2.1.*|GH92|	Bacteria	Proteobacteria	Gammaproteobacteria
684130|1|1|3.2.1.*|GH92|	Bacteria	Firmicutes	Clostridia	Clostridiales
30845|2|1|3.2.1.*|GH92|	Bacteria	Bacteroidetes	Bacteroidia	Bacteroidales
337165|2|1|3.2.1.*|GH92|	Bacteria
192495|1|7|3.2.1.24|GH92|	Bacteria	Firmicutes	Clostridia	Clostridiales
66420|1|15|3.2.1.113|GH92|	Bacteria	Bacteroidetes	Flavobacteriia	Flavobacteriales	Flavobacteriaceae	Robiginitalea
192485|1|1|3.2.1.*|GH92|	Bacteria	Proteobacteria
520380|1|1|3.2.1.*|GH92|	Bacteria
391475|2|1|3.2.1.*|GH92|	Bacteria
258245|1|20|3.2.1.*|GH92|	Bacteria
622275|2|4|3.2.1.*|GH93|	Bacteria	Actinobacteria	Actinobacteria	Actinomycetales
337165|1|10|2.4.1.*|GH94|	Bacteria
190500|1|2|2.4.1.20|GH94|	Bacteria									Candidatus Methylomirabilis
148425|2|2|2.4.1.20|GH94|	Bacteria
12420|2|2|2.4.1.20|GH94|	Bacteria	Cyanobacteria			Oscillatoriales
363350|1|1|2.4.1.*|GH94|	Bacteria	Verrucomicrobia
727165|1|10|2.4.1.*|GH94|	Bacteria									Thermobaculum
310665|2|2|2.4.1.20|GH94|	Bacteria									Caldithrix
382705|1|2|2.4.1.20|GH94|	Bacteria	Proteobacteria	Betaproteobacteria	Burkholderiales
628710|1|2|2.4.1.20|GH94|	Bacteria	Proteobacteria
217505|2|2|2.4.1.20|GH94|	Bacteria
435165|2|4|2.4.1.49|GH94|	Bacteria
728560|2|1|2.4.1.*|GH94|	Bacteria	Firmicutes	Clostridia	Clostridiales
164190|1|1|2.4.1.*|GH94|	Bacteria	Cyanobacteria			Oscillatoriales			Lyngbya
217500|2|2|2.4.1.20|GH94|	Bacteria									Thermobaculum
148465|2|2|2.4.1.20|GH94|	Bacteria	Proteobacteria	Alphaproteobacteria
305870|2|2|2.4.1.20|GH94|	Bacteria
467640|2|1|2.4.1.*|GH94|	Bacteria	Bacteroidetes	Flavobacteriia
79990|1|2|2.4.1.20|GH94|	Bacteria
438335|2|8|2.4.1.20|GH94|	Bacteria	Proteobacteria	Gammaproteobacteria
620230|2|10|2.4.1.*|GH94|	Bacteria
531315|2|8|2.4.1.20|GH94|	Bacteria	Proteobacteria
310655|2|2|2.4.1.20|GH94|	Bacteria
190505|1|2|2.4.1.20|GH94|	Bacteria	Chloroflexi	Dehalococcoidia
429060|2|2|2.4.1.20|GH94|	Bacteria	Proteobacteria	Gammaproteobacteria
742785|2|1|2.4.1.*|GH94|	Bacteria									Candidatus Methylomirabilis
470210|2|1|2.4.1.*|GH94|	Bacteria	Proteobacteria
151675|2|1|3.2.1.63|GH95|	Bacteria	Firmicutes	Clostridia	Clostridiales
239675|2|1|3.2.1.63|GH95|	Bacteria	Planctomycetes	Planctomycetia	Planctomycetales	Planctomycetaceae
371900|2|1|3.2.1.63|GH95|	Bacteria	Acidobacteria							Candidatus Chloracidobacterium
139510|1|1|3.2.1.63|GH95|	Bacteria
214145|2|1|3.2.1.63|GH95|	Bacteria	Proteobacteria	Deltaproteobacteria
304290|1|4|3.2.1.63|GH95|	Bacteria	Bacteroidetes			Bacteroidetes Order II. Incertae sedis	Rhodothermaceae	Salinibacter
737795|1|1|3.2.1.63|GH95|	Bacteria
362025|2|1|3.2.1.63|GH95|	Bacteria	Proteobacteria	Deltaproteobacteria	Myxococcales
717275|2|1|3.2.1.63|GH95|	Bacteria
413580|2|1|3.2.1.63|GH95|	Archaea	Euryarchaeota	Methanomicrobia
437090|2|1|3.2.1.63|GH95|	Bacteria	Acidobacteria							Candidatus Chloracidobacterium
460210|2|1|3.2.1.63|GH95|	Bacteria	Proteobacteria	Gammaproteobacteria
151665|2|1|3.2.1.63|GH95|	Bacteria	Proteobacteria	Deltaproteobacteria
460200|2|7|3.2.1.63|GH95|	Bacteria									Caldithrix
315980|1|1|3.2.1.63|GH95|	Bacteria
535735|1|3|3.2.1.3|GH97|	Bacteria	Firmicutes	Clostridia
26765|1|2|3.2.1.22|GH97|	Bacteria	Proteobacteria	Deltaproteobacteria
317210|1|3|3.2.1.3|GH97|	Bacteria
296180|1|2|3.2.1.22|GH97|	Bacteria	Firmicutes	Bacilli	Bacillales
111315|1|7|3.2.1.3|GH97|	Bacteria
264975|1|2|3.2.1.22|GH97|	Bacteria	Proteobacteria	Deltaproteobacteria
46665|1|8|3.2.1.3|GH97|	Bacteria	Chloroflexi	Dehalococcoidia
286685|2|8|3.2.1.3|GH97|	Bacteria
730005|1|4|3.2.1.22|GH97|	Bacteria
728855|1|5|3.2.1.3|GH97|	Bacteria	Actinobacteria	Actinobacteria	Actinomycetales
96295|2|2|3.2.1.22|GH97|	Bacteria
728505|1|8|3.2.1.3|GH97|	Bacteria	Bacteroidetes	Flavobacteriia
460205|2|8|3.2.1.3|GH97|	Bacteria									Caldithrix
281610|2|3|3.2.1.3|GH97|	Bacteria
4765|2|3|3.2.1.3|GH97|	Bacteria	Bacteroidetes	Flavobacteriia	Flavobacteriales	Flavobacteriaceae
61345|2|16||GT0|	Bacteria	Actinobacteria	Actinobacteria	Coriobacteriales	Coriobacteriaceae	Olsenella
383475|1|2||GT0|	Bacteria	Cyanobacteria			Chroococcales			Synechococcus
516060|1|16||GT0|	Bacteria	Proteobacteria	Betaproteobacteria	Burkholderiales
687085|1|11||GT0|	Bacteria
448230|2|16||GT0|	Bacteria
391120|2|23||GT0|	Bacteria
376740|1|11||GT0|	Bacteria	Firmicutes	Clostridia	Clostridiales
383970|2|11||GT0|	Bacteria									Thermobaculum
3285|1|40||GT0|	Bacteria	Bacteroidetes	Bacteroidia	Bacteroidales
3210|1|10||GT0|	Bacteria	Proteobacteria	Deltaproteobacteria
527425|2|11||GT0|	Bacteria	Firmicutes	Clostridia	Clostridiales
44280|1|11||GT0|	Bacteria
195325|1|11||GT0|	Bacteria	Chlorobi	Chlorobia	Chlorobiales	Chlorobiaceae	Pelodictyon
283790|1|11||GT0|	Bacteria	Firmicutes	Clostridia	Clostridiales
407900|1|62||GT0|	Bacteria									Caldithrix
79360|2|15||GT0|	Bacteria	Proteobacteria	Gammaproteobacteria	Pseudomonadales	Pseudomonadaceae	Cellvibrio
31620|2|15||GT0|	Bacteria	Proteobacteria	Betaproteobacteria
214110|1|15||GT0|	Bacteria	Proteobacteria	Gammaproteobacteria
451465|1|62||GT0|	Bacteria	Cloacimonetes							Candidatus Cloacimonas
91970|2|62||GT0|	Bacteria									Caldithrix
431895|1|51||GT0|	Bacteria
151450|1|41|2.4.1.*|GT0|	Bacteria	Cloacimonetes							Candidatus Cloacimonas
604270|1|11||GT0|	Bacteria	Proteobacteria
511555|2|15||GT0|	Bacteria	Bacteroidetes	Flavobacteriia	Flavobacteriales	Flavobacteriaceae
457365|2|15||GT0|	Bacteria
288560|2|41|2.4.1.*|GT0|	Bacteria	Firmicutes	Clostridia	Clostridiales	Peptococcaceae
510935|2|50||GT0|	Bacteria
411825|2|53||GT1|	Bacteria
313235|2|116||GT1|	Bacteria	Proteobacteria	Betaproteobacteria
499020|1|50|2.4.1.*|GT1|	Bacteria	Proteobacteria	Alphaproteobacteria
501510|1|13|2.4.1.65|GT10|	Bacteria
221070|1|6|2.4.1.69|GT11|	Bacteria	Proteobacteria
408030|1|6|2.4.1.69|GT11|	Bacteria	Bacteroidetes
3455|1|3|2.4.1.69|GT11|	Bacteria	Proteobacteria	Deltaproteobacteria
606935|1|2|2.4.1.69|GT11|	Bacteria
634210|2|3|2.4.1.69|GT11|	Bacteria									Candidatus Methylomirabilis
197475|1|11|2.4.1.69|GT11|	Bacteria
75820|2|3|2.4.1.182|GT19|	Bacteria	Bacteroidetes
7880|1|3|2.4.1.182|GT19|	Bacteria									Candidatus Methylomirabilis
417950|1|3|2.4.1.182|GT19|	Bacteria	Proteobacteria	Deltaproteobacteria
35815|1|3|2.4.1.182|GT19|	Bacteria
229380|1|3|2.4.1.182|GT19|	Bacteria	Firmicutes	Clostridia
619015|1|8|2.4.1.182|GT19|	Bacteria
440|2|3|2.4.1.182|GT19|	Bacteria									Caldithrix
272315|2|3|2.4.1.182|GT19|	Bacteria	Proteobacteria	Epsilonproteobacteria	Campylobacterales			Nitratifractor
349970|2|3|2.4.1.182|GT19|	Bacteria	Proteobacteria	Deltaproteobacteria
142030|1|3|2.4.1.182|GT19|	Bacteria									Caldithrix
322760|1|18|2.4.1.182|GT19|	Bacteria
126090|2|3|2.4.1.182|GT19|	Bacteria
509785|2|4|2.4.1.182|GT19|	Bacteria
473420|1|3|2.4.1.182|GT19|	Bacteria	Firmicutes	Clostridia	Clostridiales
126085|2|4|2.4.1.182|GT19|	Bacteria
65125|2|3|2.4.1.182|GT19|	Bacteria
98340|2|4|2.4.1.182|GT19|	Bacteria
500070|1|3|2.4.1.182|GT19|	Bacteria	Proteobacteria	Alphaproteobacteria	Rhizobiales
91505|2|86||GT2|	Bacteria	Proteobacteria	Epsilonproteobacteria					Sulfurovum
119495|1|86||GT2|	Bacteria									Caldithrix
203940|2|86||GT2|	Bacteria	Proteobacteria	Alphaproteobacteria
163595|2|86||GT2|	Bacteria
314575|1|189|2.4.1.*|GT2|	Bacteria
106835|1|189|2.4.1.*|GT2|	Bacteria	Proteobacteria	Deltaproteobacteria
419890|1|86||GT2|	Bacteria
6045|1|189|2.4.1.*|GT2|	Bacteria	Bacteroidetes	Flavobacteriia	Flavobacteriales	Flavobacteriaceae	Robiginitalea
673790|2|86||GT2|	Bacteria	Acidobacteria							Candidatus Chloracidobacterium
151815|2|189|2.4.1.*|GT2|	Bacteria									Caldithrix
483870|2|153|2.4.1.*|GT2|	Bacteria									Caldithrix
29585|1|14|2.4.1.12|GT2|	Bacteria									Candidatus Methylomirabilis
177845|2|29|2.4.1.12|GT2|	Bacteria	Proteobacteria	Betaproteobacteria	Burkholderiales
344680|1|14|2.4.1.12|GT2|	Bacteria	Firmicutes	Clostridia	Clostridiales
627895|1|189|2.4.1.*|GT2|	Bacteria	Chlorobi	Chlorobia	Chlorobiales	Chlorobiaceae	Pelodictyon
119475|1|166|2.4.1.12|GT2|	Bacteria	Proteobacteria	Deltaproteobacteria
31035|1|14|2.4.1.12|GT2|	Bacteria	Firmicutes	Clostridia	Clostridiales
25485|2|138|2.4.1.*|GT2|	Bacteria									Thermobaculum
296720|2|189|2.4.1.*|GT2|	Bacteria
55635|1|50|2.4.1.*|GT2|	Bacteria	Firmicutes	Clostridia	Clostridiales
335730|1|14|2.4.1.12|GT2|	Bacteria
150490|1|162|2.4.1.*|GT2|	Bacteria	Proteobacteria	Deltaproteobacteria	Desulfovibrionales
50|1|113|2.4.1.*|GT2|	Bacteria
561220|1|113|2.4.1.*|GT2|	Bacteria	Cyanobacteria			Chroococcales
234465|2|189|2.4.1.*|GT2|	Bacteria	Proteobacteria	Deltaproteobacteria
83685|1|14|2.4.1.12|GT2|	Bacteria	Bacteroidetes	Sphingobacteriia	Sphingobacteriales			Chitinophaga
232280|1|14|2.4.1.12|GT2|	Bacteria
145315|1|48|2.4.1.*|GT2|	Bacteria	Proteobacteria	Gammaproteobacteria
8960|2|14|2.4.1.12|GT2|	Bacteria
743720|2|86||GT2|	Bacteria
78215|1|25|2.4.1.212|GT2|	Archaea	Euryarchaeota	Methanomicrobia	Methanomicrobiales
294980|2|25|2.4.1.212|GT2|	Archaea	Euryarchaeota	Methanomicrobia	Methanomicrobiales
100225|2|5|2.4.1.12|GT2|	Bacteria	Firmicutes	Clostridia	Clostridiales
112285|1|4|2.4.1.83|GT2|	Bacteria	Chloroflexi	Dehalococcoidia
413605|2|48|2.4.1.*|GT2|	Bacteria	Bacteroidetes	Flavobacteriia	Flavobacteriales	Flavobacteriaceae	Chryseobacterium
105800|2|113|2.4.1.*|GT2|	Bacteria	Firmicutes	Negativicutes	Selenomonadales	Veillonellaceae	Mitsuokella
684870|1|166|2.4.1.12|GT2|	Archaea	Euryarchaeota	Methanomicrobia	Methanomicrobiales	Methanomicrobiaceae	Methanoplanus
7855|2|113|2.4.1.*|GT2|	Bacteria
675010|1|4|2.4.1.83|GT2|	Bacteria	Proteobacteria	Gammaproteobacteria
79785|1|164||GT2|	Bacteria	Proteobacteria	Deltaproteobacteria
107470|1|12||GT2|	Bacteria	Cloacimonetes							Candidatus Cloacimonas
35475|2|189|2.4.1.*|GT2|	Bacteria
523025|1|48|2.4.1.*|GT2|	Bacteria									Caldithrix
288255|1|48|2.4.1.*|GT2|	Bacteria									Thermobaculum
700035|1|86||GT2|	Bacteria									Caldithrix
330815|2|4|2.4.1.83|GT2|	Bacteria
251600|1|4|2.4.1.83|GT2|	Bacteria
351305|2|113|2.4.1.*|GT2|	Bacteria	Proteobacteria
384570|2|4|2.4.1.83|GT2|	Bacteria
370150|2|4|2.4.1.83|GT2|	Bacteria	Cloacimonetes							Candidatus Cloacimonas
729360|1|25|2.4.1.212|GT2|	Bacteria									Thermobaculum
2845|1|25|2.4.1.212|GT2|	Bacteria									Thermobaculum
339855|1|4|2.4.1.83|GT2|	Bacteria	Proteobacteria	Deltaproteobacteria
441435|2|4|2.4.1.83|GT2|	Bacteria									Candidatus Methylomirabilis
270900|1|166|2.4.1.12|GT2|	Bacteria
378115|1|170|2.4.1.117|GT2|	Bacteria									Candidatus Methylomirabilis
511635|2|24|2.4.1.*|GT2|	Bacteria	Proteobacteria	Gammaproteobacteria
48555|1|189|2.4.1.*|GT2|	Bacteria									Candidatus Methylomirabilis
571165|1|113|2.4.1.*|GT2|	Bacteria
425595|2|4|2.4.1.83|GT2|	Bacteria	Cloacimonetes							Candidatus Cloacimonas
57645|2|189|2.4.1.*|GT2|	Bacteria	Bacteroidetes	Bacteroidia	Bacteroidales
526760|2|12||GT2|	Bacteria
151470|1|4|2.4.1.83|GT2|	Bacteria	Firmicutes	Clostridia	Clostridiales
421245|2|89|2.4.1.*|GT2|	Bacteria	Proteobacteria	Deltaproteobacteria
399665|2|5|2.4.1.12|GT2|	Bacteria
211880|2|14|2.4.1.12|GT2|	Bacteria
281950|2|4|2.4.1.83|GT2|	Bacteria									Candidatus Methylomirabilis
468680|1|4|2.4.1.83|GT2|	Bacteria	Firmicutes	Clostridia	Clostridiales
67675|1|50|2.4.1.*|GT2|	Bacteria
162495|2|191|2.4.1.12|GT2|	Bacteria
580450|1|113|2.4.1.*|GT2|	Bacteria									Candidatus Methylomirabilis
17510|1|113|2.4.1.*|GT2|	Bacteria
437555|2|1|2.4.1.*|GT2|	Bacteria	Proteobacteria
301670|2|48|2.4.1.*|GT2|	Bacteria
359745|2|4|2.4.1.83|GT2|	Bacteria	Proteobacteria	Gammaproteobacteria	Chromatiales
27805|1|166|2.4.1.12|GT2|	Bacteria	Chloroflexi	Dehalococcoidia
21945|2|166|2.4.1.12|GT2|	Bacteria	Proteobacteria	Betaproteobacteria
494670|1|133|2.4.1.*|GT2|	Bacteria	Proteobacteria	Deltaproteobacteria
397020|2|48|2.4.1.*|GT2|	Bacteria
419900|1|157|2.4.1.83|GT2|	Bacteria	Proteobacteria	Gammaproteobacteria
643865|2|22|2.4.1.12|GT2|	Bacteria									Candidatus Methylomirabilis
525880|2|4|2.4.1.83|GT2|	Bacteria	Firmicutes	Erysipelotrichia	Erysipelotrichales	Erysipelotrichaceae	Erysipelothrix
450415|1|189|2.4.1.*|GT2|	Archaea	Euryarchaeota	Methanomicrobia	Methanomicrobiales	Methanomicrobiaceae	Methanoplanus
250925|2|14|2.4.1.12|GT2|	Bacteria
667515|1|4|2.4.1.83|GT2|	Bacteria
189495|2|86||GT2|	Bacteria
44230|2|1|2.4.1.*|GT2|	Bacteria	Proteobacteria
362375|2|138|2.4.1.*|GT2|	Bacteria	Actinobacteria	Actinobacteria	Actinomycetales
94095|2|166|2.4.1.12|GT2|	Bacteria
568655|2|162|2.4.1.*|GT2|	Bacteria
561180|1|189|2.4.1.*|GT2|	Bacteria									Candidatus Methylomirabilis
91675|2|189|2.4.1.*|GT2|	Bacteria	Cloacimonetes							Candidatus Cloacimonas
584055|1|189|2.4.1.*|GT2|	Bacteria	Cloacimonetes							Candidatus Cloacimonas
362900|1|162|2.4.1.*|GT2|	Bacteria
35610|1|162|2.4.1.*|GT2|	Bacteria
78690|2|108||GT2|	Bacteria
375355|2|86||GT2|	Bacteria									Candidatus Methylomirabilis
617725|2|48|2.4.1.*|GT2|	Bacteria
1660|1|145||GT2|	Archaea	Euryarchaeota	Methanomicrobia	Methanomicrobiales	Methanoregulaceae	Methanosphaerula
411825|2|144|2.4.1.175|GT2|	Bacteria
732160|2|108||GT2|	Bacteria	Bacteroidetes
192815|2|110|2.4.1.*|GT2|	Bacteria
141160|1|110|2.4.1.*|GT2|	Bacteria
451260|1|109|2.4.1.12|GT2|	Bacteria
402085|2|48|2.4.1.*|GT2|	Bacteria									Caldithrix
646255|2|153|2.4.1.*|GT2|	Bacteria	Firmicutes
630025|2|89|2.4.1.*|GT2|	Bacteria	Proteobacteria	Deltaproteobacteria
4890|1|109|2.4.1.12|GT2|	Bacteria
160060|2|71|2.4.1.*|GT2|	Bacteria	Bacteroidetes
572925|2|11|2.4.1.*|GT2|	Bacteria	Proteobacteria	Alphaproteobacteria
437570|2|1|2.4.1.*|GT2|	Bacteria	Chloroflexi	Dehalococcoidia
4935|2|1|2.4.1.*|GT2|	Bacteria	Proteobacteria	Gammaproteobacteria
383025|2|1|2.4.1.*|GT2|	Bacteria	Proteobacteria
269510|2|22|2.4.1.12|GT2|	Bacteria									Caldithrix
656145|1|50|2.4.1.*|GT2|	Bacteria	Firmicutes	Clostridia	Clostridiales
723600|2|8|2.4.1.*|GT2|	Bacteria
468535|2|5|2.4.1.12|GT2|	Bacteria	Proteobacteria	Gammaproteobacteria
451940|2|55|2.4.1.*|GT2|	Bacteria	Proteobacteria	Deltaproteobacteria
497095|1|53|2.4.1.*|GT2|	Bacteria	Proteobacteria
393870|1|162|2.4.1.*|GT2|	Bacteria	Proteobacteria
263975|2|101|2.4.1.*|GT2|	Bacteria
149360|2|1|2.4.1.*|GT2|	Bacteria	Proteobacteria	Gammaproteobacteria
746320|1|196|2.4.1.*|GT2|	Bacteria	Proteobacteria	Alphaproteobacteria
107950|2|189|2.4.1.*|GT2|	Bacteria									Caldithrix
301085|2|18|2.4.1.*|GT2|	Bacteria
118165|2|113|2.4.1.*|GT2|	Bacteria	Firmicutes
663940|2|1|2.4.1.*|GT2|	Bacteria									Candidatus Methylomirabilis
43785|1|157|2.4.1.83|GT2|	Bacteria
526820|1|189|2.4.1.*|GT2|	Bacteria	Proteobacteria	Deltaproteobacteria
532110|1|1|2.4.1.*|GT2|	Bacteria
203390|1|162|2.4.1.*|GT2|	Bacteria
510940|2|53|2.4.1.*|GT2|	Bacteria
390010|2|162|2.4.1.*|GT2|	Bacteria	Actinobacteria	Actinobacteria	Coriobacteriales	Coriobacteriaceae	Olsenella
640910|2|91|2.4.1.*|GT2|	Bacteria
217925|1|89|2.4.1.*|GT2|	Bacteria
296725|2|189|2.4.1.*|GT2|	Bacteria
307080|1|142|2.4.1.175|GT2|	Bacteria
426095|2|113|2.4.1.*|GT2|	Bacteria	Proteobacteria	Epsilonproteobacteria	Campylobacterales
10100|2|11|2.4.1.*|GT2|	Bacteria	Firmicutes	Clostridia	Clostridiales
77420|1|55|2.4.1.*|GT2|	Archaea	Euryarchaeota
654550|2|23|2.4.1.*|GT2|	Bacteria
197515|1|109|2.4.1.12|GT2|	Bacteria	Proteobacteria	Deltaproteobacteria
664050|1|138|2.4.1.*|GT2|	Bacteria	Proteobacteria	Gammaproteobacteria
40890|1|157|2.4.1.83|GT2|	Bacteria									Candidatus Methylomirabilis
658090|1|135||GT2|	Bacteria	Chloroflexi	Chloroflexi	Chloroflexales
200120|2|166|2.4.1.12|GT2|	Bacteria	Proteobacteria
630905|1|16|2.4.1.*|GT2|	Bacteria	Firmicutes
199650|1|36|2.4.1.*|GT2|	Bacteria									Candidatus Methylomirabilis
593410|2|53|2.4.1.*|GT2|	Bacteria	Spirochaetes	Spirochaetia	Spirochaetales	Spirochaetaceae	Spirochaeta
556865|2|91|2.4.1.*|GT2|	Bacteria	Acidobacteria							Candidatus Chloracidobacterium
509075|2|157|2.4.1.83|GT2|	Bacteria
447365|1|50|2.4.1.*|GT2|	Bacteria									Caldithrix
710570|1|25|2.4.1.212|GT2|	Bacteria	Firmicutes	Clostridia
102000|2|33|2.4.1.*|GT2|	Bacteria
581795|2|113|2.4.1.*|GT2|	Bacteria	Verrucomicrobia	Opitutae			Opitutaceae	Opitutus
431915|2|86||GT2|	Bacteria	Proteobacteria	Gammaproteobacteria
685690|1|55|2.4.1.*|GT2|	Bacteria
303640|2|55|2.4.1.*|GT2|	Bacteria
470735|1|157|2.4.1.83|GT2|	Bacteria	Actinobacteria	Actinobacteria
467295|1|146|2.4.1.*|GT2|	Bacteria	Thermotogae	Thermotogae	Thermotogales	Thermotogaceae	Fervidobacterium
371625|2|43|2.4.1.12|GT2|	Bacteria	Proteobacteria	Gammaproteobacteria
210025|2|86||GT2|	Bacteria									Candidatus Methylomirabilis
230920|2|166|2.4.1.12|GT2|	Bacteria	Actinobacteria	Actinobacteria	Actinomycetales			Tropheryma
39880|2|4|2.4.1.83|GT2|	Bacteria	Firmicutes	Clostridia	Clostridiales
46960|2|36|2.4.1.*|GT2|	Bacteria									Caldithrix
111775|1|36|2.4.1.*|GT2|	Bacteria	Proteobacteria	Alphaproteobacteria					Micavibrio
270155|2|36|2.4.1.*|GT2|	Bacteria	Firmicutes	Clostridia	Clostridiales
501800|2|74|2.4.1.*|GT2|	Bacteria									Candidatus Methylomirabilis
566580|2|176|2.4.1.12|GT2|	Bacteria
195800|1|162|2.4.1.*|GT2|	Bacteria
212730|2|5|2.4.1.12|GT2|	Bacteria
100790|2|165|2.4.1.*|GT2|	Bacteria	Firmicutes	Clostridia
194675|2|178|2.4.1.*|GT2|	Bacteria	Proteobacteria
378590|1|27|2.4.1.*|GT2|	Bacteria
524325|1|91|2.4.1.*|GT2|	Bacteria									Caldithrix
470265|1|74|2.4.1.*|GT2|	Bacteria	Actinobacteria	Actinobacteria	Coriobacteriales	Coriobacteriaceae	Atopobium
194595|2|74|2.4.1.*|GT2|	Bacteria									Candidatus Methylomirabilis
50135|1|178|2.4.1.*|GT2|	Bacteria	Actinobacteria	Actinobacteria
415550|2|157|2.4.1.83|GT2|	Bacteria	Acidobacteria							Candidatus Chloracidobacterium
67850|1|106|2.4.1.*|GT2|	Bacteria	Proteobacteria
577395|1|106|2.4.1.*|GT2|	Bacteria	Proteobacteria	Deltaproteobacteria
404640|2|166|2.4.1.12|GT2|	Bacteria									Candidatus Methylomirabilis
534665|1|170|2.4.1.117|GT2|	Bacteria									Caldithrix
447815|2|196|2.4.1.*|GT2|	Bacteria
149595|2|5|2.4.1.12|GT2|	Bacteria	Bacteroidetes	Cytophagia	Cytophagales	Cyclobacteriaceae	Nitritalea
555800|2|1|2.4.1.*|GT2|	Bacteria
264255|2|177|2.4.1.*|GT2|	Bacteria	Actinobacteria	Actinobacteria	Actinomycetales
442065|2|27|2.4.1.*|GT2|	Bacteria
40195|1|27|2.4.1.*|GT2|	Bacteria	Cyanobacteria			Chroococcales			Cyanobium
85860|2|120|2.4.1.*|GT2|	Bacteria	Firmicutes	Clostridia	Clostridiales
509415|2|55|2.4.1.*|GT2|	Bacteria	Proteobacteria	Epsilonproteobacteria
428850|1|43|2.4.1.12|GT2|	Bacteria	Proteobacteria
443415|2|36|2.4.1.*|GT2|	Bacteria	Acidobacteria							Candidatus Chloracidobacterium
52395|2|58|2.4.1.*|GT2|	Bacteria	Proteobacteria
249860|1|153|2.4.1.*|GT2|	Archaea	Euryarchaeota	Methanomicrobia
569835|2|68|2.4.1.*|GT2|	Bacteria
556675|1|157|2.4.1.83|GT2|	Bacteria	Proteobacteria
726030|1|145||GT2|	Bacteria	Proteobacteria	Deltaproteobacteria
2580|1|145||GT2|	Bacteria	Proteobacteria	Deltaproteobacteria
242010|1|64|2.4.1.*|GT2|	Bacteria	Actinobacteria	Actinobacteria	Actinomycetales
646815|2|43|2.4.1.12|GT2|	Bacteria
447750|1|86||GT2|	Bacteria	Proteobacteria	Betaproteobacteria					Candidatus Accumulibacter
441870|2|147|2.4.1.12|GT2|	Bacteria	Acidobacteria
229925|2|1|2.4.1.*|GT2|	Bacteria
726235|2|154|2.4.1.*|GT2|	Bacteria	Proteobacteria
415350|2|178|2.4.1.*|GT2|	Bacteria
589520|1|89|2.4.1.*|GT2|	Bacteria	Proteobacteria	Gammaproteobacteria
369475|2|204|2.4.1.*|GT2|	Bacteria	Actinobacteria	Actinobacteria
270015|2|157|2.4.1.83|GT2|	Bacteria									Caldithrix
281520|1|11|2.4.1.*|GT2|	Bacteria
579500|1|204|2.4.1.*|GT2|	Bacteria
717590|1|127||GT2|	Bacteria
648790|1|153|2.4.1.*|GT2|	Bacteria
99820|2|21|2.4.1.*|GT2|	Bacteria	Cloacimonetes							Candidatus Cloacimonas
701225|1|190|2.4.1.*|GT2|	Bacteria	Proteobacteria	Betaproteobacteria	Burkholderiales
302335|1|154|2.4.1.*|GT2|	Bacteria
148505|1|106|2.4.1.*|GT2|	Bacteria	Bacteroidetes	Cytophagia	Cytophagales
24790|2|106|2.4.1.*|GT2|	Bacteria
162935|1|85||GT2|	Bacteria	Actinobacteria	Actinobacteria
460910|1|50|2.4.1.*|GT2|	Bacteria	Cloacimonetes							Candidatus Cloacimonas
510275|2|20|2.4.1.*|GT2|	Bacteria
520520|2|76|2.4.1.*|GT2|	Bacteria
466930|2|43|2.4.1.12|GT2|	Bacteria
544315|2|154|2.4.1.*|GT2|	Bacteria	Proteobacteria	Deltaproteobacteria
305780|2|131|2.4.1.*|GT2|	Bacteria	Proteobacteria	Gammaproteobacteria
361720|2|82|2.4.1.*|GT2|	Bacteria	Firmicutes	Clostridia	Clostridiales
617945|1|132|2.4.1.12|GT2|	Bacteria
624730|2|132|2.4.1.12|GT2|	Bacteria	Cloacimonetes							Candidatus Cloacimonas
425825|2|8|2.4.1.*|GT2|	Bacteria	Proteobacteria	Alphaproteobacteria	Rhodobacterales
735705|1|19|2.4.1.12|GT2|	Bacteria	Actinobacteria	Actinobacteria	Actinomycetales	Micromonosporaceae	Salinispora
295590|2|19|2.4.1.12|GT2|	Bacteria	Actinobacteria	Actinobacteria	Actinomycetales
726045|2|93|2.4.1.*|GT2|	Bacteria
502295|2|101|2.4.1.*|GT2|	Bacteria	Bacteroidetes	Bacteroidia	Bacteroidales	Prevotellaceae	Prevotella
529300|2|81|2.4.1.12|GT2|	Bacteria	Firmicutes	Clostridia	Clostridiales
141420|2|106|2.4.1.*|GT2|	Bacteria	Synergistetes	Synergistia	Synergistales	Synergistaceae	Jonquetella
194800|2|106|2.4.1.*|GT2|	Bacteria	Actinobacteria	Actinobacteria
191855|1|106|2.4.1.*|GT2|	Bacteria	Proteobacteria	Alphaproteobacteria
606125|2|107|2.4.1.*|GT2|	Bacteria
695340|1|131|2.4.1.*|GT2|	Bacteria									Caldithrix
598790|2|106|2.4.1.*|GT2|	Bacteria
548165|2|91|2.4.1.*|GT2|	Bacteria
566530|2|176|2.4.1.12|GT2|	Bacteria	Proteobacteria	Deltaproteobacteria
67280|1|114|2.4.1.289|GT2|	Bacteria	Actinobacteria	Actinobacteria	Actinomycetales	Glycomycetaceae	Stackebrandtia
466935|2|141|2.4.1.*|GT2|	Bacteria
530640|2|55|2.4.1.*|GT2|	Archaea
428920|1|131|2.4.1.*|GT2|	Bacteria
68685|1|195|2.4.1.*|GT2|	Bacteria									Candidatus Methylomirabilis
544635|1|100|2.4.1.12|GT2|	Bacteria	Proteobacteria	Gammaproteobacteria
513090|1|58|2.4.1.*|GT2|	Bacteria	Actinobacteria	Actinobacteria
49830|2|25|2.4.1.212|GT2|	Bacteria									Candidatus Methylomirabilis
318185|2|106|2.4.1.*|GT2|	Bacteria									Candidatus Methylomirabilis
303240|1|76|2.4.1.*|GT2|	Bacteria									Caldithrix
133605|2|9|2.4.1.*|GT2|	Bacteria
372625|1|7|2.4.1.*|GT2|	Bacteria	Bacteroidetes	Cytophagia	Cytophagales	Cytophagaceae
354420|1|40|2.4.1.*|GT2|	Bacteria
194550|2|43|2.4.1.12|GT2|	Bacteria									Candidatus Methylomirabilis
133565|2|147|2.4.1.12|GT2|	Bacteria									Candidatus Methylomirabilis
548060|1|1|2.4.1.15|GT20|	Bacteria	Actinobacteria	Actinobacteria	Actinomycetales
578795|1|1|2.4.1.15|GT20|	Bacteria	Actinobacteria	Actinobacteria
106770|2|1|2.4.1.15|GT20|	Bacteria
394890|1|12|2.4.1.15|GT20|	Bacteria	Firmicutes	Bacilli	Lactobacillales
15575|2|1|2.4.1.15|GT20|	Bacteria									Caldithrix
680745|1|12|2.4.1.15|GT20|	Bacteria
27925|2|6|2.4.1.15|GT20|	Bacteria	Proteobacteria	Alphaproteobacteria					Micavibrio
176025|1|5|2.4.1.15|GT20|	Bacteria	Actinobacteria	Actinobacteria	Coriobacteriales	Coriobacteriaceae	Olsenella
319335|1|6|2.4.1.15|GT20|	Bacteria	Firmicutes	Clostridia
269345|2|3|2.4.1.15|GT20|	Bacteria	Proteobacteria
15590|2|12|2.4.1.15|GT20|	Bacteria	Actinobacteria	Actinobacteria	Bifidobacteriales	Bifidobacteriaceae	Gardnerella
661405|2|6|2.4.1.15|GT20|	Bacteria	Chlorobi	Chlorobia	Chlorobiales	Chlorobiaceae	Chlorobaculum
633160|2|3|2.4.1.15|GT20|	Bacteria									Candidatus Methylomirabilis
312435|2|7|2.4.1.*|GT25|	Bacteria
405085|1|3|2.4.1.*|GT26|	Bacteria
124550|1|3|2.4.1.*|GT26|	Bacteria
513490|1|3|2.4.1.*|GT26|	Bacteria	Actinobacteria	Actinobacteria	Actinomycetales
595620|2|3|2.4.1.*|GT26|	Bacteria	Proteobacteria	Epsilonproteobacteria	Campylobacterales			Nitratifractor
623005|1|16|2.4.1.*|GT26|	Bacteria	Proteobacteria	Deltaproteobacteria	Myxococcales
9730|2|3|2.4.1.*|GT26|	Bacteria	Proteobacteria	Gammaproteobacteria
250065|1|16|2.4.1.*|GT26|	Bacteria
325770|2|16|2.4.1.*|GT26|	Bacteria	Proteobacteria	Gammaproteobacteria
267565|1|16|2.4.1.*|GT26|	Bacteria	Aquificae	Aquificae	Aquificales
566890|1|18|2.4.1.*|GT26|	Bacteria	Synergistetes	Synergistia	Synergistales	Synergistaceae	Dethiosulfovibrio
367605|1|16|2.4.1.*|GT26|	Bacteria	Actinobacteria	Actinobacteria
438820|1|16|2.4.1.*|GT26|	Bacteria	Actinobacteria	Actinobacteria	Actinomycetales
93730|1|16|2.4.1.*|GT26|	Bacteria									Candidatus Methylomirabilis
452995|2|16|2.4.1.*|GT26|	Bacteria	Proteobacteria	Gammaproteobacteria
550570|2|16|2.4.1.*|GT26|	Bacteria	Planctomycetes	Planctomycetia	Planctomycetales	Planctomycetaceae	Planctomyces
469790|1|16|2.4.1.*|GT26|	Bacteria
441765|2|16|2.4.1.*|GT26|	Bacteria	Actinobacteria	Actinobacteria
298505|2|16|2.4.1.*|GT26|	Bacteria	Proteobacteria
230675|1|16|2.4.1.*|GT26|	Bacteria	Firmicutes	Bacilli
218255|1|16|2.4.1.*|GT26|	Bacteria	Firmicutes	Clostridia	Clostridiales	Ruminococcaceae
200025|2|16|2.4.1.*|GT26|	Bacteria	Actinobacteria	Actinobacteria	Actinomycetales
117320|1|16|2.4.1.*|GT26|	Bacteria									Candidatus Methylomirabilis
282265|2|16|2.4.1.*|GT26|	Bacteria	Firmicutes	Clostridia	Clostridiales
403060|2|23||GT26|	Bacteria	Acidobacteria							Candidatus Chloracidobacterium
384870|1|2|2.4.1.*|GT26|	Bacteria	Proteobacteria	Deltaproteobacteria
378145|1|16|2.4.1.*|GT26|	Bacteria	Proteobacteria	Deltaproteobacteria
610615|1|16|2.4.1.*|GT26|	Bacteria
68640|1|16|2.4.1.*|GT26|	Bacteria
3210|2|16|2.4.1.*|GT26|	Bacteria	Actinobacteria	Actinobacteria
746200|2|16|2.4.1.*|GT26|	Bacteria
591120|2|16|2.4.1.*|GT26|	Bacteria
47970|1|16|2.4.1.*|GT26|	Bacteria
460440|2|16|2.4.1.*|GT26|	Bacteria
429205|1|16|2.4.1.*|GT26|	Bacteria									Candidatus Methylomirabilis
328545|2|16|2.4.1.*|GT26|	Bacteria	Proteobacteria	Deltaproteobacteria
235490|1|16|2.4.1.*|GT26|	Bacteria
124555|1|16|2.4.1.*|GT26|	Bacteria	Proteobacteria	Gammaproteobacteria
112510|1|16|2.4.1.*|GT26|	Bacteria
94340|1|16|2.4.1.*|GT26|	Bacteria	Proteobacteria	Deltaproteobacteria
289380|1|16|2.4.1.*|GT26|	Bacteria
222180|2|38|2.4.1.*|GT26|	Bacteria	Cyanobacteria			Chroococcales
533440|1|16|2.4.1.*|GT26|	Bacteria	Actinobacteria	Actinobacteria	Actinomycetales
709645|2|16|2.4.1.*|GT26|	Bacteria	Proteobacteria	Deltaproteobacteria
60875|2|7|2.4.1.*|GT26|	Bacteria	Bacteroidetes			Bacteroidetes Order II. Incertae sedis	Rhodothermaceae	Rhodothermus
314070|1|16|2.4.1.*|GT26|	Bacteria	Proteobacteria
215345|2|16|2.4.1.*|GT26|	Bacteria	Acidobacteria							Candidatus Chloracidobacterium
745990|1|8|2.4.1.46|GT28|	Bacteria	Proteobacteria	Deltaproteobacteria	Syntrophobacterales	Syntrophobacteraceae	Syntrophobacter
19060|1|2|2.4.1.46|GT28|	Archaea	Euryarchaeota	Methanomicrobia	Methanomicrobiales
634575|1|8|2.4.1.46|GT28|	Bacteria	Proteobacteria
304885|1|28|2.4.1.46|GT28|	Bacteria
175165|2|28|2.4.1.46|GT28|	Archaea	Euryarchaeota	Methanomicrobia
629360|1|8|2.4.1.46|GT28|	Bacteria	Proteobacteria	Alphaproteobacteria
61235|1|8|2.4.1.46|GT28|	Bacteria	Actinobacteria	Actinobacteria	Actinomycetales	Corynebacteriaceae	Turicella
420480|1|13|2.4.1.46|GT28|	Bacteria	Proteobacteria	Betaproteobacteria	Burkholderiales	Burkholderiaceae	Lautropia
440820|2|13|2.4.1.46|GT28|	Bacteria	Actinobacteria	Actinobacteria
341640|1|8|2.4.1.46|GT28|	Bacteria	Proteobacteria	Alphaproteobacteria
127605|1|28|2.4.1.46|GT28|	Bacteria	Proteobacteria	Deltaproteobacteria
203785|1|28|2.4.1.46|GT28|	Bacteria
578345|1|28|2.4.1.46|GT28|	Bacteria
452345|1|8|2.4.1.46|GT28|	Bacteria	Proteobacteria	Alphaproteobacteria					Micavibrio
629660|2|27|2.4.1.46|GT28|	Bacteria									Caldithrix
484630|2|2|2.4.1.46|GT28|	Bacteria
489340|1|28|2.4.1.46|GT28|	Bacteria
261410|2|5|2.4.1.46|GT28|	Bacteria	Actinobacteria	Actinobacteria	Actinomycetales	Nocardiopsaceae	Nocardiopsis
508850|2|12|2.4.1.46|GT28|	Bacteria
381635|1|3|2.4.1.46|GT28|	Bacteria	Proteobacteria	Betaproteobacteria
40950|1|6|2.4.1.46|GT28|	Bacteria									Candidatus Methylomirabilis
410715|1|11|2.4.1.46|GT28|	Bacteria	Proteobacteria	Epsilonproteobacteria					Sulfurovum
176085|2|8|2.4.1.46|GT28|	Bacteria
215830|1|6|2.4.1.46|GT28|	Bacteria	Proteobacteria
153105|2|6|2.4.1.46|GT28|	Bacteria	Proteobacteria	Betaproteobacteria	Burkholderiales	Burkholderiaceae	Burkholderia
509040|2|46|2.4.1.46|GT28|	Bacteria	Proteobacteria
39030|1|6|2.4.1.46|GT28|	Bacteria									Candidatus Methylomirabilis
120775|1|2|2.4.1.46|GT28|	Bacteria
536830|1|39|2.4.1.46|GT28|	Bacteria
9200|1|11|2.4.1.46|GT28|	Bacteria	Proteobacteria	Gammaproteobacteria
264290|2|24|2.4.1.46|GT28|	Bacteria	Actinobacteria	Actinobacteria	Rubrobacterales	Rubrobacteraceae	Rubrobacter
410790|2|24|2.4.1.46|GT28|	Bacteria	Actinobacteria	Actinobacteria	Actinomycetales
352895|1|39|2.4.1.46|GT28|	Bacteria
346930|2|21|2.4.1.46|GT28|	Bacteria	Actinobacteria	Actinobacteria	Bifidobacteriales	Bifidobacteriaceae	Scardovia
221435|2|3|2.4.1.11|GT3|	Archaea
396715|1|3|2.4.1.11|GT3|	Bacteria	Proteobacteria	Epsilonproteobacteria
334805|1|2|2.4.1.11|GT3|	Bacteria	Proteobacteria	Deltaproteobacteria
382550|1|2|2.4.1.11|GT3|	Bacteria
181420|1|3|2.4.1.11|GT3|	Bacteria	Proteobacteria
690525|1|3|2.4.1.11|GT3|	Bacteria	Proteobacteria	Deltaproteobacteria
11240|2|2|2.4.1.11|GT3|	Bacteria	Proteobacteria	Deltaproteobacteria
679915|2|3|2.4.1.11|GT3|	Bacteria
396765|1|3|2.4.1.11|GT3|	Bacteria	Firmicutes	Clostridia	Clostridiales
115675|2|2|2.4.1.11|GT3|	Archaea	Euryarchaeota	Methanomicrobia	Methanomicrobiales
468880|1|2|2.4.1.11|GT3|	Bacteria	Firmicutes
296140|1|2|2.4.1.11|GT3|	Bacteria	Cyanobacteria			Oscillatoriales			Coleofasciculus
72190|1|4|2.4.99.*|GT30|	Bacteria
174885|1|4|2.4.99.*|GT30|	Bacteria
537615|1|4|2.4.99.*|GT30|	Bacteria	Proteobacteria	Alphaproteobacteria
156725|1|4|2.4.99.*|GT30|	Bacteria	Chlorobi	Chlorobia	Chlorobiales	Chlorobiaceae	Pelodictyon
326640|1|4|2.4.99.*|GT30|	Archaea	Euryarchaeota	Methanomicrobia
568305|1|4|2.4.99.*|GT30|	Bacteria
55200|1|4|2.4.99.*|GT30|	Bacteria
405600|2|10|2.4.99.*|GT30|	Bacteria
142985|1|13|2.4.99.*|GT30|	Bacteria									Caldithrix
429915|2|13|2.4.99.*|GT30|	Bacteria	Proteobacteria	Gammaproteobacteria
64995|2|10|2.4.99.*|GT30|	Bacteria	Synergistetes	Synergistia	Synergistales	Synergistaceae	Dethiosulfovibrio
430535|1|13|2.4.99.*|GT30|	Bacteria
62985|1|13|2.4.99.*|GT30|	Bacteria	Proteobacteria	Deltaproteobacteria
237335|2|4|2.4.99.*|GT30|	Bacteria
381175|1|13|2.4.99.*|GT30|	Bacteria	Proteobacteria	Deltaproteobacteria
133685|2|13|2.4.99.*|GT30|	Bacteria	Proteobacteria
[truncated: 936 more rows]
[truncated: 5,000 more columns]

## Sheet: Søholt
DATASET S2 Phylopythia output
#Output in PhyloPythia format (Thu Oct 29 13:15:58 +0100 2015)
#Taxonomic Hierarchy: NCBI Taxonomy
#Prediction method: PhyloPythiaS
#Model used: Generic 2013 - 800 Genera (*)
#Contact: PhyloPythiaS WebServer mailing list (phylopythias_web@uni-duesseldorf.de)
#ID	superkingdom	phylum	class	order	family	genus	species
162895|6|2||PL0|	Bacteria	Proteobacteria	Alphaproteobacteria
33890|3|3||PL0|	Bacteria
129555|4|1||PL0|	Bacteria	Proteobacteria
103310|8|3||PL0|	Bacteria	Actinobacteria	Actinobacteria	Actinomycetales
74265|3|3||PL0|	Bacteria	Actinobacteria	Actinobacteria
214520|8|1||PL0|	Bacteria									Candidatus Methylomirabilis
48105|10|1||PL0|	Bacteria	Acidobacteria							Candidatus Chloracidobacterium
228915|5|1||PL0|	Bacteria	Acidobacteria							Candidatus Chloracidobacterium
166365|8|1||PL0|	Bacteria
221310|8|3||PL0|	Bacteria									Candidatus Methylomirabilis
249075|3|1||PL0|	Bacteria	Proteobacteria	Alphaproteobacteria
29020|2|2|4.2.2.2|PL1|	Bacteria	Actinobacteria	Actinobacteria	Actinomycetales
46920|6|9|4.2.2.2|PL1|	Bacteria	Proteobacteria	Alphaproteobacteria	Sphingomonadales	Sphingomonadaceae	Sphingopyxis
112780|5|6|4.2.2.2|PL10|	Bacteria	Proteobacteria	Gammaproteobacteria
129530|6|2|4.2.2.*|PL11|	Bacteria	Bacteroidetes			Bacteroidetes Order II. Incertae sedis	Rhodothermaceae
144140|9|1|4.2.2.*|PL11|	Bacteria	Actinobacteria	Actinobacteria	Actinomycetales	Streptomycetaceae	Streptomyces
47740|3|1|4.2.2.*|PL11|	Bacteria									Candidatus Methylomirabilis
139920|1|2|4.2.2.*|PL11|	Bacteria	Actinobacteria	Actinobacteria	Actinomycetales
133520|4|2|4.2.2.*|PL11|	Bacteria	Actinobacteria	Actinobacteria	Actinomycetales	Actinomycetaceae	Actinomyces
158985|3|2|4.2.2.*|PL11|	Bacteria	Synergistetes	Synergistia	Synergistales	Synergistaceae
72615|3|1|4.2.2.*|PL11|	Bacteria	Actinobacteria	Actinobacteria
262950|4|1|4.2.2.*|PL11|	Bacteria
154225|10|1|4.2.2.*|PL11|	Bacteria	Acidobacteria							Candidatus Chloracidobacterium
143675|2|1|4.2.2.*|PL11|	Bacteria	Acidobacteria							Candidatus Chloracidobacterium
252815|2|1|4.2.2.*|PL11|	Bacteria	Actinobacteria	Actinobacteria	Actinomycetales	Propionibacteriaceae	Propionibacterium
242115|8|2||PL12|	Bacteria
151860|4|2||PL12|	Bacteria	Planctomycetes	Planctomycetia	Planctomycetales	Planctomycetaceae	Gemmata
132530|3|2||PL12|	Bacteria
8355|5|1|4.2.2.*|PL15|	Bacteria	Proteobacteria	Alphaproteobacteria	Rhodobacterales	Rhodobacteraceae
58725|4|5||PL6|	Bacteria	Actinobacteria	Actinobacteria
119590|3|8|4.2.2.20|PL8|	Bacteria	Acidobacteria							Candidatus Chloracidobacterium
236685|6|31||GT0|	Bacteria									Candidatus Methylomirabilis
265045|5|2||GT0|	Bacteria	Actinobacteria	Actinobacteria	Actinomycetales	Micromonosporaceae	Salinispora
261100|9|2||GT0|	Bacteria	Actinobacteria	Actinobacteria	Actinomycetales
44660|3|10||GT0|	Bacteria
135495|2|62||GT0|	Bacteria									Candidatus Methylomirabilis
41280|5|62||GT0|	Bacteria	Chloroflexi	Dehalococcoidia
259375|1|11||GT0|	Bacteria									Thermobaculum
83780|7|11||GT0|	Bacteria	Chlorobi	Chlorobia	Chlorobiales	Chlorobiaceae	Pelodictyon
58740|10|13||GT0|	Bacteria	Actinobacteria	Actinobacteria
159045|6|13||GT0|	Bacteria	Actinobacteria	Actinobacteria	Actinomycetales	Mycobacteriaceae	Mycobacterium
26465|5|15||GT0|	Bacteria	Proteobacteria
165375|4|15||GT0|	Bacteria	Actinobacteria	Actinobacteria	Actinomycetales	Actinomycetaceae	Mobiluncus
109730|6|15||GT0|	Bacteria	Cyanobacteria			Chroococcales			Synechococcus
270120|9|10||GT0|	Bacteria	Acidobacteria							Candidatus Chloracidobacterium
19560|10|32||GT0|	Bacteria	Proteobacteria	Gammaproteobacteria
230070|1|15||GT0|	Bacteria	Actinobacteria	Actinobacteria
174315|4|11||GT0|	Bacteria									Caldithrix
126850|5|64||GT0|	Bacteria
28805|10|62||GT0|	Bacteria	Proteobacteria
162210|10|62||GT0|	Bacteria	Proteobacteria	Betaproteobacteria
28925|10|16||GT0|	Bacteria	Proteobacteria	Betaproteobacteria
7915|9|51||GT0|	Archaea
118970|2|49|2.4.1.*|GT1|	Bacteria	Proteobacteria	Alphaproteobacteria	Rhizobiales
172140|1|49|2.4.1.*|GT1|	Bacteria	Proteobacteria	Alphaproteobacteria	Rhodobacterales
268295|10|14|2.4.1.*|GT1|	Bacteria	Actinobacteria	Actinobacteria	Actinomycetales
59145|8|2|2.4.1.*|GT1|	Bacteria	Proteobacteria	Alphaproteobacteria
102455|10|89|2.4.1.*|GT1|	Bacteria	Actinobacteria	Actinobacteria	Actinomycetales
77065|10|2|2.4.1.*|GT1|	Bacteria	Proteobacteria
211200|10|84|2.4.1.*|GT1|	Bacteria	Proteobacteria	Alphaproteobacteria
257580|1|55|2.4.1.*|GT1|	Bacteria	Actinobacteria	Actinobacteria
205985|1|106|2.4.1.*|GT1|	Bacteria	Actinobacteria	Actinobacteria	Actinomycetales
226800|9|2|2.4.1.*|GT1|	Bacteria	Synergistetes	Synergistia	Synergistales	Synergistaceae	Pyramidobacter
77090|8|84|2.4.1.*|GT1|	Bacteria	Proteobacteria	Alphaproteobacteria
7680|2|106|2.4.1.*|GT1|	Bacteria	Proteobacteria	Alphaproteobacteria
228650|4|97|2.4.1.*|GT1|	Bacteria	Proteobacteria
184830|5|35|2.4.1.*|GT1|	Bacteria	Actinobacteria	Actinobacteria	Coriobacteriales	Coriobacteriaceae	Olsenella
990|3|42|2.4.1.*|GT1|	Bacteria	Actinobacteria	Actinobacteria	Actinomycetales	Micromonosporaceae
245395|3|19|2.4.1.*|GT1|	Bacteria
244310|8|24|2.4.1.*|GT1|	Bacteria
30565|8|108|2.4.1.*|GT1|	Bacteria	Actinobacteria	Actinobacteria	Actinomycetales
156290|10|33||GT1|	Bacteria	Proteobacteria	Alphaproteobacteria	Rhodobacterales
233360|7|9|2.4.1.*|GT1|	Bacteria	Acidobacteria							Candidatus Chloracidobacterium
174960|5|50|2.4.1.*|GT1|	Bacteria
141600|7|50|2.4.1.*|GT1|	Bacteria	Proteobacteria	Alphaproteobacteria
224510|5|7|2.4.1.*|GT1|	Bacteria	Planctomycetes	Planctomycetia	Planctomycetales	Planctomycetaceae	Singulisphaera
230920|4|11|2.4.1.214|GT10|	Bacteria
119260|7|6||GT14|	Bacteria	Proteobacteria	Alphaproteobacteria	Rhodobacterales
127250|7|6||GT14|	Bacteria	Proteobacteria	Alphaproteobacteria
6240|2|5||GT14|	Bacteria	Proteobacteria	Alphaproteobacteria	Rhodobacterales	Rhodobacteraceae	Ruegeria
138450|1|6||GT14|	Bacteria	Proteobacteria	Alphaproteobacteria
177670|9|6||GT14|	Bacteria	Proteobacteria	Alphaproteobacteria
89715|9|5||GT14|	Bacteria	Proteobacteria	Alphaproteobacteria	Rhodobacterales	Rhodobacteraceae	Rhodobacter
122540|2|6||GT14|	Bacteria	Proteobacteria	Alphaproteobacteria
31595|9|5||GT14|	Bacteria	Proteobacteria	Alphaproteobacteria
61520|2|5||GT14|	Bacteria	Proteobacteria	Alphaproteobacteria	Rhodobacterales
182365|5|3|2.4.1.182|GT19|	Bacteria	Cloacimonetes							Candidatus Cloacimonas
255590|9|3|2.4.1.182|GT19|	Bacteria
4795|4|3|2.4.1.182|GT19|	Bacteria
78850|10|2|2.4.1.182|GT19|	Bacteria	Proteobacteria	Alphaproteobacteria
52570|7|2|2.4.1.182|GT19|	Bacteria	Proteobacteria	Betaproteobacteria
158605|8|2|2.4.1.182|GT19|	Bacteria	Proteobacteria	Alphaproteobacteria
229575|3|2|2.4.1.182|GT19|	Bacteria	Proteobacteria	Alphaproteobacteria
218215|9|3|2.4.1.182|GT19|	Bacteria
165085|8|3|2.4.1.182|GT19|	Bacteria	Proteobacteria	Deltaproteobacteria
131705|1|3|2.4.1.182|GT19|	Bacteria	Proteobacteria
244675|10|3|2.4.1.182|GT19|	Bacteria	Planctomycetes	Planctomycetia	Planctomycetales	Planctomycetaceae
138130|2|2|2.4.1.182|GT19|	Bacteria	Proteobacteria	Alphaproteobacteria
31060|4|3|2.4.1.182|GT19|	Bacteria	Acidobacteria							Candidatus Chloracidobacterium
76680|5|10|2.4.1.182|GT19|	Bacteria	Proteobacteria	Betaproteobacteria	Burkholderiales
15475|10|3|2.4.1.182|GT19|	Bacteria	Acidobacteria							Candidatus Chloracidobacterium
173525|10|4|2.4.1.182|GT19|	Bacteria	Proteobacteria	Alphaproteobacteria
178275|1|4|2.4.1.182|GT19|	Bacteria	Acidobacteria							Candidatus Koribacter
248475|8|5|2.4.1.182|GT19|	Bacteria	Actinobacteria	Actinobacteria	Actinomycetales
92315|6|19|2.4.1.182|GT19|	Bacteria	Acidobacteria							Candidatus Chloracidobacterium
240020|5|15|2.4.1.182|GT19|	Bacteria	Proteobacteria	Betaproteobacteria
207615|4|2|2.4.1.182|GT19|	Bacteria
242320|1|3|2.4.1.182|GT19|	Bacteria									Candidatus Methylomirabilis
207815|6|10|2.4.1.182|GT19|	Bacteria	Acidobacteria							Candidatus Chloracidobacterium
215675|10|3|2.4.1.182|GT19|	Bacteria	Actinobacteria	Actinobacteria
102735|3|39|2.4.1.*|GT2|	Bacteria	Proteobacteria	Alphaproteobacteria	Rhizobiales
179385|1|86||GT2|	Bacteria									Candidatus Methylomirabilis
69060|8|86||GT2|	Bacteria	Actinobacteria	Actinobacteria	Coriobacteriales	Coriobacteriaceae	Atopobium
620|10|86||GT2|	Bacteria
110200|4|189|2.4.1.*|GT2|	Bacteria									Caldithrix
48475|2|54|2.4.1.12|GT2|	Bacteria	Proteobacteria	Alphaproteobacteria
64655|4|141|2.4.1.*|GT2|	Bacteria	Proteobacteria	Alphaproteobacteria
108910|5|86||GT2|	Bacteria	Bacteroidetes	Cytophagia	Cytophagales	Cytophagaceae	Runella
107730|8|54|2.4.1.12|GT2|	Bacteria	Proteobacteria	Betaproteobacteria
261665|7|86||GT2|	Bacteria	Proteobacteria	Alphaproteobacteria					Micavibrio
150835|4|86||GT2|	Bacteria	Proteobacteria	Alphaproteobacteria					Micavibrio
212110|7|86||GT2|	Bacteria									Candidatus Methylomirabilis
26065|7|166|2.4.1.12|GT2|	Bacteria	Proteobacteria	Deltaproteobacteria	Desulfobacterales
105795|7|54|2.4.1.12|GT2|	Bacteria	Proteobacteria	Alphaproteobacteria	Rhodobacterales	Rhodobacteraceae	Paracoccus
212400|3|112|2.4.1.*|GT2|	Bacteria	Proteobacteria	Alphaproteobacteria
162045|3|86||GT2|	Bacteria	Proteobacteria	Epsilonproteobacteria	Campylobacterales			Nitratifractor
245375|3|12||GT2|	Bacteria	Actinobacteria	Actinobacteria
23590|3|28|2.4.1.12|GT2|	Bacteria	Actinobacteria	Actinobacteria
191345|1|127||GT2|	Bacteria	Proteobacteria
36715|6|109|2.4.1.12|GT2|	Bacteria	Firmicutes	Clostridia	Clostridiales	Peptococcaceae
230405|4|113|2.4.1.*|GT2|	Bacteria
198460|6|7|2.4.1.*|GT2|	Bacteria	Bacteroidetes			Bacteroidetes Order II. Incertae sedis	Rhodothermaceae	Rhodothermus
67175|6|112|2.4.1.*|GT2|	Bacteria	Proteobacteria	Alphaproteobacteria
131100|4|7|2.4.1.*|GT2|	Bacteria	Acidobacteria							Candidatus Chloracidobacterium
108845|5|14|2.4.1.12|GT2|	Bacteria	Cyanobacteria			Chroococcales
33465|9|113|2.4.1.*|GT2|	Bacteria	Proteobacteria
214360|8|113|2.4.1.*|GT2|	Bacteria	Proteobacteria	Alphaproteobacteria
260520|8|116|2.4.1.83|GT2|	Bacteria
59100|7|4|2.4.1.83|GT2|	Bacteria
73305|10|130|2.4.1.*|GT2|	Bacteria
109770|4|30|2.4.1.83|GT2|	Bacteria	Actinobacteria	Actinobacteria
168670|4|86||GT2|	Bacteria
27500|5|146|2.4.1.*|GT2|	Bacteria									Candidatus Methylomirabilis
63070|7|4|2.4.1.83|GT2|	Bacteria	Proteobacteria	Betaproteobacteria
56315|3|7|2.4.1.*|GT2|	Bacteria	Proteobacteria	Betaproteobacteria	Burkholderiales
7495|9|30|2.4.1.83|GT2|	Bacteria	Proteobacteria	Betaproteobacteria					Candidatus Accumulibacter
110680|3|4|2.4.1.83|GT2|	Bacteria	Proteobacteria	Gammaproteobacteria
204820|6|113|2.4.1.*|GT2|	Bacteria	Cyanobacteria			Chroococcales
74575|8|95|2.4.1.*|GT2|	Bacteria	Actinobacteria	Actinobacteria	Actinomycetales
110170|9|86||GT2|	Bacteria									Candidatus Methylomirabilis
68610|10|12||GT2|	Bacteria	Actinobacteria	Actinobacteria	Actinomycetales
42750|8|113|2.4.1.*|GT2|	Bacteria
178550|5|113|2.4.1.*|GT2|	Bacteria	Firmicutes
209170|6|113|2.4.1.*|GT2|	Bacteria	Proteobacteria	Betaproteobacteria	Burkholderiales
198500|7|20|2.4.1.*|GT2|	Bacteria	Actinobacteria	Actinobacteria	Actinomycetales	Dermatophilaceae	Kineosphaera
18225|9|170|2.4.1.117|GT2|	Bacteria									Candidatus Methylomirabilis
23970|1|202||GT2|	Bacteria	Proteobacteria	Alphaproteobacteria	Rhodospirillales
132955|7|12||GT2|	Bacteria	Proteobacteria	Alphaproteobacteria	Rhodobacterales
187635|3|130|2.4.1.*|GT2|	Bacteria	Proteobacteria	Alphaproteobacteria	Rhodobacterales
73090|1|68|2.4.1.*|GT2|	Bacteria	Proteobacteria	Gammaproteobacteria
136915|10|202||GT2|	Bacteria	Proteobacteria	Alphaproteobacteria	Rhodobacterales
245050|6|14|2.4.1.12|GT2|	Bacteria
187700|6|113|2.4.1.*|GT2|	Bacteria	Proteobacteria	Betaproteobacteria					Candidatus Accumulibacter
183215|8|130|2.4.1.*|GT2|	Bacteria	Proteobacteria	Alphaproteobacteria
263010|2|113|2.4.1.*|GT2|	Bacteria	Proteobacteria	Betaproteobacteria	Burkholderiales
129085|6|113|2.4.1.*|GT2|	Bacteria
216060|1|12||GT2|	Bacteria									Candidatus Methylomirabilis
121085|8|4|2.4.1.83|GT2|	Bacteria	Acidobacteria							Candidatus Chloracidobacterium
181590|4|113|2.4.1.*|GT2|	Bacteria	Firmicutes	Negativicutes	Selenomonadales	Veillonellaceae	Mitsuokella
15670|9|53|2.4.1.*|GT2|	Bacteria	Firmicutes	Clostridia	Clostridiales			Pseudoflavonifractor
48195|6|113|2.4.1.*|GT2|	Bacteria	Proteobacteria	Betaproteobacteria					Candidatus Accumulibacter
198725|1|7|2.4.1.*|GT2|	Bacteria	Proteobacteria	Betaproteobacteria	Burkholderiales
228940|1|93|2.4.1.*|GT2|	Bacteria	Proteobacteria	Alphaproteobacteria	Rhizobiales
102770|2|54|2.4.1.12|GT2|	Bacteria	Proteobacteria	Alphaproteobacteria	Rhodobacterales
27270|6|4|2.4.1.83|GT2|	Bacteria									Candidatus Methylomirabilis
216135|10|138|2.4.1.*|GT2|	Bacteria	Actinobacteria	Actinobacteria
84710|6|157|2.4.1.83|GT2|	Bacteria
112685|4|30|2.4.1.83|GT2|	Bacteria	Proteobacteria	Alphaproteobacteria	Rhizobiales
167700|2|4|2.4.1.83|GT2|	Bacteria
17480|7|4|2.4.1.83|GT2|	Bacteria
35545|7|86||GT2|	Bacteria	Bacteroidetes	Bacteroidia	Bacteroidales	Porphyromonadaceae	Porphyromonas
19750|10|113|2.4.1.*|GT2|	Bacteria
67955|1|162|2.4.1.*|GT2|	Bacteria	Actinobacteria	Actinobacteria	Coriobacteriales	Coriobacteriaceae
93780|10|113|2.4.1.*|GT2|	Bacteria	Acidobacteria
238230|10|189|2.4.1.*|GT2|	Bacteria	Actinobacteria	Actinobacteria	Bifidobacteriales	Bifidobacteriaceae	Scardovia
233740|6|12||GT2|	Bacteria	Proteobacteria	Alphaproteobacteria
55300|8|4|2.4.1.83|GT2|	Bacteria
67380|7|106|2.4.1.*|GT2|	Bacteria	Proteobacteria	Alphaproteobacteria	Rhizobiales
145770|7|4|2.4.1.83|GT2|	Bacteria									Candidatus Methylomirabilis
183105|10|86||GT2|	Bacteria									Candidatus Methylomirabilis
141690|10|93|2.4.1.*|GT2|	Bacteria	Proteobacteria	Alphaproteobacteria					Micavibrio
214230|5|50|2.4.1.*|GT2|	Bacteria
198095|3|157|2.4.1.83|GT2|	Bacteria	Proteobacteria	Betaproteobacteria	Burkholderiales
229915|7|12||GT2|	Bacteria	Proteobacteria	Betaproteobacteria
67325|5|4|2.4.1.83|GT2|	Bacteria	Proteobacteria	Gammaproteobacteria					Congregibacter
24760|7|4|2.4.1.83|GT2|	Bacteria	Proteobacteria	Alphaproteobacteria
28530|9|4|2.4.1.83|GT2|	Bacteria									Candidatus Methylomirabilis
258600|3|133|2.4.1.*|GT2|	Bacteria	Proteobacteria
157875|8|50|2.4.1.*|GT2|	Bacteria
172800|4|7|2.4.1.*|GT2|	Bacteria	Proteobacteria	Betaproteobacteria					Candidatus Accumulibacter
32010|4|4|2.4.1.83|GT2|	Bacteria	Acidobacteria
254100|1|162|2.4.1.*|GT2|	Bacteria									Candidatus Methylomirabilis
146660|10|95|2.4.1.*|GT2|	Bacteria	Proteobacteria	Betaproteobacteria
170290|7|4|2.4.1.83|GT2|	Bacteria	Proteobacteria	Gammaproteobacteria	Chromatiales
109320|4|4|2.4.1.83|GT2|	Bacteria	Proteobacteria
61725|6|113|2.4.1.*|GT2|	Bacteria	Proteobacteria	Betaproteobacteria
170960|3|4|2.4.1.83|GT2|	Bacteria	Proteobacteria	Betaproteobacteria					Candidatus Accumulibacter
174535|2|7|2.4.1.*|GT2|	Bacteria	Acidobacteria							Candidatus Chloracidobacterium
41240|7|3|2.4.1.*|GT2|	Bacteria	Proteobacteria	Alphaproteobacteria	Rhodobacterales	Rhodobacteraceae
130425|2|4|2.4.1.83|GT2|	Bacteria
236125|7|3|2.4.1.*|GT2|	Bacteria	Proteobacteria
216755|6|43|2.4.1.12|GT2|	Bacteria	Acidobacteria							Candidatus Chloracidobacterium
137205|8|113|2.4.1.*|GT2|	Bacteria
210960|8|7|2.4.1.*|GT2|	Bacteria	Proteobacteria	Alphaproteobacteria
79395|9|12||GT2|	Bacteria	Proteobacteria	Betaproteobacteria
209660|6|19|2.4.1.12|GT2|	Bacteria	Proteobacteria
136935|3|113|2.4.1.*|GT2|	Bacteria	Proteobacteria	Betaproteobacteria
48110|1|71|2.4.1.*|GT2|	Bacteria
209215|4|116|2.4.1.83|GT2|	Bacteria	Proteobacteria
237175|9|189|2.4.1.*|GT2|	Bacteria	Actinobacteria	Actinobacteria
80825|2|1|2.4.1.*|GT2|	Bacteria	Actinobacteria	Actinobacteria	Rubrobacterales	Rubrobacteraceae	Rubrobacter
114505|8|113|2.4.1.*|GT2|	Bacteria	Actinobacteria	Actinobacteria
208290|5|4|2.4.1.83|GT2|	Bacteria	Actinobacteria	Actinobacteria	Actinomycetales	Intrasporangiaceae
125695|5|4|2.4.1.83|GT2|	Bacteria	Actinobacteria	Actinobacteria	Actinomycetales
30870|6|68|2.4.1.*|GT2|	Bacteria	Proteobacteria	Betaproteobacteria	Burkholderiales
248900|10|28|2.4.1.12|GT2|	Bacteria	Proteobacteria	Alphaproteobacteria	Rhodobacterales	Rhodobacteraceae
6315|3|43|2.4.1.12|GT2|	Bacteria	Proteobacteria	Betaproteobacteria
214155|1|1|2.4.1.*|GT2|	Bacteria									Candidatus Methylomirabilis
203975|10|30|2.4.1.83|GT2|	Bacteria	Proteobacteria	Alphaproteobacteria
61420|2|34|2.4.1.83|GT2|	Bacteria									Candidatus Methylomirabilis
216595|6|189|2.4.1.*|GT2|	Bacteria	Actinobacteria	Actinobacteria	Actinomycetales
26265|2|157|2.4.1.83|GT2|	Bacteria	Actinobacteria	Actinobacteria
267325|10|157|2.4.1.83|GT2|	Bacteria	Proteobacteria	Betaproteobacteria					Candidatus Accumulibacter
144140|4|162|2.4.1.*|GT2|	Bacteria
214125|3|162|2.4.1.*|GT2|	Bacteria
255020|5|7|2.4.1.*|GT2|	Bacteria	Proteobacteria	Betaproteobacteria	Burkholderiales
269165|1|113|2.4.1.*|GT2|	Bacteria	Proteobacteria	Betaproteobacteria
130520|2|7|2.4.1.*|GT2|	Bacteria	Proteobacteria	Betaproteobacteria					Candidatus Accumulibacter
76095|6|171|2.4.1.*|GT2|	Bacteria
207590|5|22|2.4.1.12|GT2|	Bacteria									Candidatus Methylomirabilis
151020|8|3|2.4.1.*|GT2|	Bacteria	Proteobacteria	Alphaproteobacteria
157960|2|113|2.4.1.*|GT2|	Bacteria
146240|6|170|2.4.1.117|GT2|	Bacteria									Candidatus Methylomirabilis
140045|4|113|2.4.1.*|GT2|	Bacteria	Proteobacteria	Alphaproteobacteria	Rhizobiales	Rhizobiaceae	Sinorhizobium
234790|1|4|2.4.1.83|GT2|	Bacteria
57045|8|137|2.4.1.117|GT2|	Bacteria	Proteobacteria
89990|9|4|2.4.1.83|GT2|	Bacteria	Actinobacteria	Actinobacteria	Actinomycetales
122735|3|11|2.4.1.*|GT2|	Bacteria	Proteobacteria	Epsilonproteobacteria	Campylobacterales			Nitratifractor
245525|6|153|2.4.1.*|GT2|	Bacteria	Firmicutes	Negativicutes	Selenomonadales	Veillonellaceae	Mitsuokella
188265|1|54|2.4.1.12|GT2|	Bacteria	Proteobacteria	Alphaproteobacteria
258500|2|53|2.4.1.*|GT2|	Bacteria	Proteobacteria	Alphaproteobacteria	Rhizobiales	Methylocystaceae	Methylocystis
57135|2|189|2.4.1.*|GT2|	Bacteria	Proteobacteria	Betaproteobacteria	Burkholderiales
256940|1|1|2.4.1.*|GT2|	Bacteria
256495|7|157|2.4.1.83|GT2|	Bacteria
179345|9|89|2.4.1.*|GT2|	Archaea
181360|7|12||GT2|	Bacteria	Proteobacteria	Betaproteobacteria
205075|7|1|2.4.1.*|GT2|	Bacteria	Proteobacteria	Alphaproteobacteria
37355|10|43|2.4.1.12|GT2|	Bacteria	Actinobacteria	Actinobacteria	Coriobacteriales	Coriobacteriaceae
37950|8|1|2.4.1.*|GT2|	Bacteria	Proteobacteria	Alphaproteobacteria
219535|7|112|2.4.1.*|GT2|	Bacteria	Proteobacteria	Alphaproteobacteria	Rhizobiales	Bradyrhizobiaceae
193835|4|71|2.4.1.*|GT2|	Bacteria	Proteobacteria	Epsilonproteobacteria	Campylobacterales			Nitratifractor
213950|9|1|2.4.1.*|GT2|	Bacteria
60180|8|95|2.4.1.*|GT2|	Bacteria	Proteobacteria	Alphaproteobacteria
159525|2|86||GT2|	Bacteria	Planctomycetes	Planctomycetia	Planctomycetales	Planctomycetaceae	Planctomyces
138160|6|166|2.4.1.12|GT2|	Bacteria	Chloroflexi	Dehalococcoidia
252910|2|153|2.4.1.*|GT2|	Bacteria	Proteobacteria	Alphaproteobacteria	Rhizobiales	Methylocystaceae	Methylocystis
207535|10|113|2.4.1.*|GT2|	Bacteria	Firmicutes	Bacilli	Bacillales	Thermoactinomycetaceae	Desmospora
206090|2|113|2.4.1.*|GT2|	Bacteria
18405|10|113|2.4.1.*|GT2|	Bacteria	Firmicutes	Bacilli	Bacillales	Thermoactinomycetaceae	Desmospora
55370|3|178|2.4.1.*|GT2|	Bacteria	Proteobacteria	Gammaproteobacteria					Congregibacter
22735|5|1|2.4.1.*|GT2|	Bacteria
84975|3|3|2.4.1.*|GT2|	Bacteria	Proteobacteria	Alphaproteobacteria
109755|7|189|2.4.1.*|GT2|	Bacteria
29695|8|189|2.4.1.*|GT2|	Bacteria	Firmicutes	Clostridia	Clostridiales
40990|1|39|2.4.1.*|GT2|	Bacteria	Proteobacteria	Betaproteobacteria
184595|10|30|2.4.1.83|GT2|	Bacteria									Candidatus Methylomirabilis
73855|8|7|2.4.1.*|GT2|	Bacteria	Proteobacteria	Betaproteobacteria	Burkholderiales
66705|1|7|2.4.1.*|GT2|	Bacteria	Proteobacteria	Alphaproteobacteria
4215|10|7|2.4.1.*|GT2|	Bacteria	Proteobacteria
266885|9|4|2.4.1.83|GT2|	Bacteria	Firmicutes	Bacilli	Bacillales	Paenibacillaceae	Thermobacillus
167075|6|4|2.4.1.83|GT2|	Bacteria	Acidobacteria							Candidatus Chloracidobacterium
131100|2|131|2.4.1.*|GT2|	Bacteria	Cyanobacteria			Chroococcales			Synechococcus
187315|8|160|2.4.1.*|GT2|	Bacteria	Proteobacteria	Alphaproteobacteria	Rhizobiales
41375|9|160|2.4.1.*|GT2|	Bacteria	Proteobacteria	Alphaproteobacteria
187920|6|153|2.4.1.*|GT2|	Bacteria	Acidobacteria							Candidatus Koribacter
42005|1|1|2.4.1.*|GT2|	Bacteria	Actinobacteria	Actinobacteria	Bifidobacteriales	Bifidobacteriaceae	Scardovia
2405|3|133|2.4.1.*|GT2|	Bacteria
199325|4|53|2.4.1.*|GT2|	Bacteria	Proteobacteria	Betaproteobacteria
153375|7|7|2.4.1.*|GT2|	Bacteria	Proteobacteria	Betaproteobacteria					Candidatus Accumulibacter
36165|1|157|2.4.1.83|GT2|	Bacteria	Proteobacteria	Gammaproteobacteria	Xanthomonadales	Xanthomonadaceae
155100|1|1|2.4.1.*|GT2|	Bacteria	Firmicutes	Clostridia	Clostridiales
62090|9|89|2.4.1.*|GT2|	Bacteria	Proteobacteria	Betaproteobacteria	Burkholderiales
109345|4|127||GT2|	Bacteria	Proteobacteria	Betaproteobacteria
12490|4|113|2.4.1.*|GT2|	Bacteria	Proteobacteria	Gammaproteobacteria
246355|10|13|2.4.1.289|GT2|	Bacteria	Proteobacteria	Deltaproteobacteria
46965|9|43|2.4.1.12|GT2|	Bacteria	Proteobacteria	Betaproteobacteria	Burkholderiales			Leptothrix
110725|9|164||GT2|	Bacteria	Proteobacteria	Gammaproteobacteria					Congregibacter
105230|9|166|2.4.1.12|GT2|	Bacteria	Proteobacteria
74140|1|36|2.4.1.*|GT2|	Bacteria	Chloroflexi	Chloroflexi	Chloroflexales	Chloroflexaceae
18530|2|16|2.4.1.*|GT2|	Bacteria	Actinobacteria	Actinobacteria	Actinomycetales
92910|4|157|2.4.1.83|GT2|	Bacteria	Proteobacteria	Betaproteobacteria	Burkholderiales
16475|6|157|2.4.1.83|GT2|	Bacteria									Candidatus Methylomirabilis
64655|3|1|2.4.1.*|GT2|	Bacteria	Proteobacteria	Gammaproteobacteria
158205|6|1|2.4.1.*|GT2|	Bacteria
2420|6|71|2.4.1.*|GT2|	Bacteria	Actinobacteria	Actinobacteria	Actinomycetales
179370|7|53|2.4.1.*|GT2|	Bacteria	Proteobacteria	Gammaproteobacteria
22940|9|43|2.4.1.12|GT2|	Bacteria	Actinobacteria	Actinobacteria
162885|3|135||GT2|	Bacteria
149155|2|55|2.4.1.*|GT2|	Bacteria
99115|10|160|2.4.1.*|GT2|	Bacteria	Proteobacteria	Alphaproteobacteria	Rhodobacterales	Rhodobacteraceae	Maritimibacter
255020|2|36|2.4.1.*|GT2|	Bacteria	Proteobacteria	Alphaproteobacteria
141670|5|157|2.4.1.83|GT2|	Bacteria									Candidatus Methylomirabilis
201210|9|157|2.4.1.83|GT2|	Bacteria	Proteobacteria	Betaproteobacteria
69945|1|99|2.4.1.12|GT2|	Bacteria									Candidatus Methylomirabilis
156530|10|11|2.4.1.*|GT2|	Bacteria									Candidatus Methylomirabilis
20940|6|138|2.4.1.*|GT2|	Bacteria
34410|9|123|2.4.1.12|GT2|	Bacteria	Proteobacteria	Alphaproteobacteria	Rhizobiales
66855|2|43|2.4.1.12|GT2|	Bacteria
23230|7|86||GT2|	Bacteria									Candidatus Methylomirabilis
207165|10|86||GT2|	Bacteria									Candidatus Methylomirabilis
27650|8|19|2.4.1.12|GT2|	Bacteria	Proteobacteria	Betaproteobacteria	Burkholderiales
134560|2|5|2.4.1.12|GT2|	Bacteria	Firmicutes	Clostridia	Clostridiales
228990|5|131|2.4.1.*|GT2|	Bacteria	Proteobacteria
138725|4|53|2.4.1.*|GT2|	Bacteria	Firmicutes	Bacilli	Bacillales
193860|4|71|2.4.1.*|GT2|	Bacteria	Verrucomicrobia	Spartobacteria					Chthoniobacter
63665|1|55|2.4.1.*|GT2|	Bacteria	Proteobacteria	Alphaproteobacteria
33550|6|189|2.4.1.*|GT2|	Bacteria	Actinobacteria	Actinobacteria	Bifidobacteriales
62320|1|53|2.4.1.*|GT2|	Bacteria	Proteobacteria	Deltaproteobacteria
66815|1|53|2.4.1.*|GT2|	Bacteria	Firmicutes	Clostridia	Clostridiales
110640|3|102|2.4.1.*|GT2|	Bacteria	Proteobacteria	Alphaproteobacteria
178765|8|106|2.4.1.*|GT2|	Bacteria	Actinobacteria	Actinobacteria	Actinomycetales
125375|1|147|2.4.1.12|GT2|	Bacteria	Actinobacteria	Actinobacteria
210550|1|4|2.4.1.83|GT2|	Bacteria	Proteobacteria	Gammaproteobacteria
176085|8|55|2.4.1.*|GT2|	Bacteria	Firmicutes
62250|9|74|2.4.1.*|GT2|	Bacteria									Candidatus Methylomirabilis
70200|1|74|2.4.1.*|GT2|	Bacteria	Acidobacteria							Candidatus Chloracidobacterium
122685|4|178|2.4.1.*|GT2|	Bacteria	Acidobacteria							Candidatus Chloracidobacterium
193010|5|120|2.4.1.*|GT2|	Bacteria	Actinobacteria	Actinobacteria
210860|2|74|2.4.1.*|GT2|	Bacteria	Actinobacteria	Actinobacteria
151850|4|165|2.4.1.*|GT2|	Bacteria	Proteobacteria	Alphaproteobacteria
23855|7|120|2.4.1.*|GT2|	Bacteria									Candidatus Methylomirabilis
34620|6|91|2.4.1.*|GT2|	Bacteria									Candidatus Methylomirabilis
111110|7|192|2.4.1.12|GT2|	Bacteria	Proteobacteria	Gammaproteobacteria					Congregibacter
163270|9|189|2.4.1.*|GT2|	Bacteria									Candidatus Methylomirabilis
231785|6|59|2.4.1.*|GT2|	Bacteria									Candidatus Methylomirabilis
152235|3|21|2.4.1.*|GT2|	Bacteria	Actinobacteria	Actinobacteria	Actinomycetales
3820|9|3|2.4.1.*|GT2|	Bacteria	Proteobacteria	Alphaproteobacteria	Rhizobiales	Methylocystaceae	Methylocystis
1710|8|106|2.4.1.*|GT2|	Bacteria	Proteobacteria	Alphaproteobacteria
56670|2|48|2.4.1.*|GT2|	Bacteria	Proteobacteria
20770|3|157|2.4.1.83|GT2|	Bacteria									Candidatus Methylomirabilis
156770|9|166|2.4.1.12|GT2|	Bacteria	Proteobacteria	Alphaproteobacteria
91590|4|106|2.4.1.*|GT2|	Bacteria	Actinobacteria	Actinobacteria	Actinomycetales	Corynebacteriaceae	Corynebacterium
193270|8|7|2.4.1.*|GT2|	Bacteria	Proteobacteria	Betaproteobacteria	Burkholderiales
226525|4|166|2.4.1.12|GT2|	Bacteria	Proteobacteria	Betaproteobacteria	Burkholderiales	Comamonadaceae
20085|1|93|2.4.1.*|GT2|	Bacteria	Proteobacteria	Alphaproteobacteria
207565|10|4|2.4.1.83|GT2|	Bacteria
196305|10|1|2.4.1.*|GT2|	Bacteria	Proteobacteria	Betaproteobacteria	Burkholderiales
83020|10|4|2.4.1.83|GT2|	Bacteria
207275|1|24|2.4.1.*|GT2|	Bacteria	Proteobacteria	Alphaproteobacteria
223220|1|27|2.4.1.*|GT2|	Bacteria	Chloroflexi	Ktedonobacteria	Ktedonobacterales	Ktedonobacteraceae	Ktedonobacter
70425|8|101|2.4.1.*|GT2|	Bacteria
43840|1|64|2.4.1.*|GT2|	Bacteria	Proteobacteria	Alphaproteobacteria					Micavibrio
216900|6|36|2.4.1.*|GT2|	Bacteria	Actinobacteria	Actinobacteria	Bifidobacteriales	Bifidobacteriaceae
235285|10|101|2.4.1.*|GT2|	Bacteria	Actinobacteria	Actinobacteria
20815|1|64|2.4.1.*|GT2|	Bacteria	Proteobacteria	Alphaproteobacteria
180745|9|74|2.4.1.*|GT2|	Bacteria
20635|3|74|2.4.1.*|GT2|	Bacteria	Proteobacteria	Betaproteobacteria
160650|10|36|2.4.1.*|GT2|	Bacteria									Candidatus Methylomirabilis
111380|8|196|2.4.1.*|GT2|	Bacteria	Actinobacteria	Actinobacteria
224515|5|196|2.4.1.*|GT2|	Bacteria	Actinobacteria	Actinobacteria	Actinomycetales
72575|10|178|2.4.1.*|GT2|	Bacteria	Proteobacteria
30430|8|99|2.4.1.12|GT2|	Bacteria
98860|4|166|2.4.1.12|GT2|	Bacteria	Proteobacteria	Betaproteobacteria
260280|8|58|2.4.1.*|GT2|	Bacteria	Acidobacteria							Candidatus Chloracidobacterium
177510|1|153|2.4.1.*|GT2|	Bacteria	Actinobacteria	Actinobacteria
64555|2|142|2.4.1.175|GT2|	Bacteria									Candidatus Methylomirabilis
20475|5|145||GT2|	Bacteria
247220|7|67|2.4.1.289|GT2|	Bacteria									Candidatus Methylomirabilis
31500|2|157|2.4.1.83|GT2|	Bacteria
27135|3|106|2.4.1.*|GT2|	Bacteria	Actinobacteria	Actinobacteria
100790|6|193||GT2|	Bacteria	Actinobacteria	Actinobacteria	Actinomycetales
225860|9|166|2.4.1.12|GT2|	Bacteria	Proteobacteria	Betaproteobacteria	Burkholderiales			Leptothrix
159495|5|153|2.4.1.*|GT2|	Bacteria	Cloacimonetes							Candidatus Cloacimonas
42475|2|113|2.4.1.*|GT2|	Bacteria	Acidobacteria							Candidatus Chloracidobacterium
117670|10|113|2.4.1.*|GT2|	Bacteria	Acidobacteria							Candidatus Chloracidobacterium
39005|7|1|2.4.1.*|GT2|	Bacteria									Candidatus Methylomirabilis
263425|7|1|2.4.1.*|GT2|	Bacteria									Candidatus Methylomirabilis
153620|6|58|2.4.1.*|GT2|	Bacteria
21705|6|157|2.4.1.83|GT2|	Bacteria
81135|3|89|2.4.1.*|GT2|	Bacteria
21285|4|74|2.4.1.*|GT2|	Bacteria	Actinobacteria	Actinobacteria	Coriobacteriales	Coriobacteriaceae	Atopobium
220400|6|34|2.4.1.83|GT2|	Bacteria									Candidatus Methylomirabilis
146785|9|131|2.4.1.*|GT2|	Bacteria
26245|1|43|2.4.1.12|GT2|	Bacteria	Proteobacteria	Alphaproteobacteria
136805|1|157|2.4.1.83|GT2|	Bacteria
144740|9|89|2.4.1.*|GT2|	Bacteria									Candidatus Methylomirabilis
39275|5|89|2.4.1.*|GT2|	Bacteria
229910|3|185||GT2|	Bacteria									Candidatus Methylomirabilis
232450|7|55|2.4.1.*|GT2|	Bacteria
11985|2|126|2.4.1.12|GT2|	Bacteria									Thermobaculum
52170|6|127||GT2|	Bacteria	Acidobacteria							Candidatus Chloracidobacterium
26480|5|127||GT2|	Bacteria	Acidobacteria							Candidatus Chloracidobacterium
147245|3|62|2.4.1.*|GT2|	Bacteria	Proteobacteria	Alphaproteobacteria	Rhodobacterales	Rhodobacteraceae
209990|3|110|2.4.1.*|GT2|	Bacteria	Actinobacteria	Actinobacteria	Actinomycetales	Propionibacteriaceae	Propionibacterium
27115|10|89|2.4.1.*|GT2|	Bacteria	Actinobacteria	Actinobacteria
194235|9|78|2.4.1.12|GT2|	Bacteria	Proteobacteria	Betaproteobacteria
179400|2|123|2.4.1.12|GT2|	Bacteria									Candidatus Methylomirabilis
33295|1|74|2.4.1.*|GT2|	Bacteria	Proteobacteria	Alphaproteobacteria
189765|8|191|2.4.1.12|GT2|	Bacteria	Actinobacteria	Actinobacteria	Actinomycetales
73845|7|102|2.4.1.*|GT2|	Bacteria	Proteobacteria	Alphaproteobacteria	Rhodobacterales	Rhodobacteraceae	Paracoccus
147445|1|86||GT2|	Bacteria	Proteobacteria	Betaproteobacteria
189570|5|55|2.4.1.*|GT2|	Bacteria	Proteobacteria	Alphaproteobacteria					Micavibrio
161420|4|175|2.4.1.12|GT2|	Bacteria	Proteobacteria	Alphaproteobacteria
239780|2|115|2.4.1.12|GT2|	Bacteria	Actinobacteria	Actinobacteria	Actinomycetales
165980|5|87||GT2|	Bacteria	Actinobacteria	Actinobacteria	Coriobacteriales	Coriobacteriaceae
144755|7|166|2.4.1.12|GT2|	Bacteria	Proteobacteria	Alphaproteobacteria	Rhodobacterales
87315|3|68|2.4.1.*|GT2|	Bacteria	Proteobacteria
158815|1|70||GT2|	Bacteria	Proteobacteria	Deltaproteobacteria	Desulfuromonadales
173540|10|173|2.4.1.12|GT2|	Bacteria	Actinobacteria	Actinobacteria
265455|9|87||GT2|	Bacteria	Actinobacteria	Actinobacteria
93860|7|166|2.4.1.12|GT2|	Bacteria
222125|10|166|2.4.1.12|GT2|	Bacteria
41335|8|81|2.4.1.12|GT2|	Bacteria	Actinobacteria	Actinobacteria
84240|8|81|2.4.1.12|GT2|	Bacteria	Firmicutes	Clostridia	Clostridiales	Peptococcaceae	Candidatus Desulforudis
194150|6|132|2.4.1.12|GT2|	Bacteria	Verrucomicrobia	Opitutae			Opitutaceae
132880|10|178|2.4.1.*|GT2|	Bacteria
69475|1|40|2.4.1.*|GT2|	Bacteria	Proteobacteria	Alphaproteobacteria
190590|4|151|2.4.1.*|GT2|	Bacteria	Proteobacteria
238535|4|131|2.4.1.*|GT2|	Bacteria	Proteobacteria
159545|10|55|2.4.1.*|GT2|	Bacteria	Proteobacteria	Betaproteobacteria
221510|3|55|2.4.1.*|GT2|	Bacteria	Proteobacteria	Alphaproteobacteria	Rhizobiales	Rhizobiaceae
91810|2|76|2.4.1.*|GT2|	Bacteria	Proteobacteria	Deltaproteobacteria
148045|2|202||GT2|	Bacteria	Proteobacteria	Alphaproteobacteria
242430|3|76|2.4.1.*|GT2|	Bacteria	Actinobacteria	Actinobacteria	Actinomycetales
164580|6|154|2.4.1.*|GT2|	Bacteria									Candidatus Methylomirabilis
71530|3|145||GT2|	Bacteria	Proteobacteria
31260|2|67|2.4.1.289|GT2|	Bacteria
204000|9|99|2.4.1.12|GT2|	Bacteria	Acidobacteria							Candidatus Chloracidobacterium
148090|8|19|2.4.1.12|GT2|	Bacteria
222755|6|113|2.4.1.*|GT2|	Bacteria	Actinobacteria	Actinobacteria
100215|8|113|2.4.1.*|GT2|	Bacteria	Proteobacteria	Gammaproteobacteria
104715|2|22|2.4.1.12|GT2|	Bacteria
265185|4|81|2.4.1.12|GT2|	Bacteria
189880|7|101|2.4.1.*|GT2|	Bacteria	Actinobacteria	Actinobacteria
230160|2|101|2.4.1.*|GT2|	Bacteria	Cyanobacteria			Chroococcales			Synechococcus
63215|7|101|2.4.1.*|GT2|	Bacteria	Proteobacteria	Epsilonproteobacteria	Campylobacterales			Nitratifractor
72560|9|178|2.4.1.*|GT2|	Bacteria	Firmicutes	Clostridia	Clostridiales	Ruminococcaceae
64085|1|107|2.4.1.*|GT2|	Bacteria
108755|6|107|2.4.1.*|GT2|	Bacteria	Proteobacteria
126160|1|106|2.4.1.*|GT2|	Bacteria	Proteobacteria	Betaproteobacteria	Burkholderiales
135510|4|106|2.4.1.*|GT2|	Bacteria	Acidobacteria							Candidatus Chloracidobacterium
117920|3|178|2.4.1.*|GT2|	Bacteria									Candidatus Methylomirabilis
229675|5|101|2.4.1.*|GT2|	Bacteria	Bacteroidetes	Flavobacteriia	Flavobacteriales	Flavobacteriaceae	Myroides
147740|4|106|2.4.1.*|GT2|	Bacteria	Proteobacteria	Alphaproteobacteria
132320|6|106|2.4.1.*|GT2|	Bacteria
102875|2|131|2.4.1.*|GT2|	Bacteria
136535|5|195|2.4.1.*|GT2|	Bacteria									Candidatus Methylomirabilis
229355|1|131|2.4.1.*|GT2|	Bacteria	Firmicutes
230060|3|194|2.4.1.*|GT2|	Bacteria	Proteobacteria	Betaproteobacteria
87155|6|145||GT2|	Bacteria
249655|7|145||GT2|	Bacteria
126880|10|131|2.4.1.*|GT2|	Bacteria	Cyanobacteria			Chroococcales			Synechococcus
244340|2|102|2.4.1.*|GT2|	Bacteria	Proteobacteria	Alphaproteobacteria	Rhodospirillales	Acetobacteraceae
92930|1|55|2.4.1.*|GT2|	Bacteria	Proteobacteria	Alphaproteobacteria	Rhodobacterales
168945|3|132|2.4.1.12|GT2|	Bacteria
86500|4|13|2.4.1.289|GT2|	Bacteria	Proteobacteria
33860|5|154|2.4.1.*|GT2|	Bacteria	Proteobacteria	Gammaproteobacteria
148110|6|19|2.4.1.12|GT2|	Bacteria	Proteobacteria	Alphaproteobacteria	Rhodobacterales
57205|9|53|2.4.1.*|GT2|	Bacteria	Proteobacteria	Gammaproteobacteria
159395|4|1|2.4.1.15|GT20|	Bacteria	Actinobacteria	Actinobacteria	Actinomycetales
46770|6|1|2.4.1.15|GT20|	Bacteria	Proteobacteria
108745|5|1|2.4.1.15|GT20|	Bacteria
217535|3|1|2.4.1.15|GT20|	Bacteria	Actinobacteria	Actinobacteria
128920|6|1|2.4.1.15|GT20|	Bacteria
95815|5|1|2.4.1.15|GT20|	Bacteria	Actinobacteria	Actinobacteria	Bifidobacteriales	Bifidobacteriaceae	Bifidobacterium
180575|9|9|2.4.1.15|GT20|	Bacteria	Proteobacteria	Gammaproteobacteria					Congregibacter
179890|8|12|2.4.1.15|GT20|	Bacteria
47515|1|6|2.4.1.15|GT20|	Bacteria	Bacteroidetes			Bacteroidetes Order II. Incertae sedis	Rhodothermaceae	Salinibacter
81520|4|6|2.4.1.15|GT20|	Bacteria
86775|2|1|2.4.1.15|GT20|	Bacteria									Candidatus Methylomirabilis
119140|6|6|2.4.1.15|GT20|	Bacteria	Actinobacteria	Actinobacteria	Actinomycetales
173920|3|1|2.4.1.15|GT20|	Bacteria	Actinobacteria	Actinobacteria
75815|3|6|2.4.1.15|GT20|	Bacteria	Proteobacteria	Alphaproteobacteria	Rhizobiales
156865|3|5|2.4.1.15|GT20|	Bacteria
118040|9|11|2.4.1.15|GT20|	Bacteria									Candidatus Methylomirabilis
203240|5|5|2.4.1.15|GT20|	Bacteria
47470|1|3|2.4.1.15|GT20|	Bacteria
140990|8|5|2.4.1.15|GT20|	Bacteria	Actinobacteria	Actinobacteria	Actinomycetales
236890|4|2|2.4.1.*|GT21|	Bacteria	Proteobacteria	Betaproteobacteria	Burkholderiales	Burkholderiaceae	Burkholderia
173795|7|9||GT21|	Bacteria	Proteobacteria
161250|5|9||GT21|	Bacteria	Proteobacteria	Gammaproteobacteria
261405|2|30|2.4.1.50|GT25|	Bacteria	Proteobacteria	Alphaproteobacteria	Rhodobacterales
106830|2|8|2.4.1.*|GT25|	Bacteria									Candidatus Methylomirabilis
15515|6|3|2.4.1.*|GT26|	Bacteria	Proteobacteria	Betaproteobacteria
262475|2|3|2.4.1.*|GT26|	Bacteria	Proteobacteria	Betaproteobacteria	Burkholderiales
173920|8|30||GT26|	Bacteria	Proteobacteria
99025|3|16|2.4.1.*|GT26|	Bacteria	Proteobacteria	Alphaproteobacteria
104715|3|3|2.4.1.*|GT26|	Bacteria	Proteobacteria	Alphaproteobacteria
84770|5|30||GT26|	Bacteria	Proteobacteria	Alphaproteobacteria
259865|2|30||GT26|	Bacteria	Proteobacteria	Betaproteobacteria	Burkholderiales
132965|1|16|2.4.1.*|GT26|	Bacteria	Chlorobi	Chlorobia	Chlorobiales	Chlorobiaceae
66995|1|3|2.4.1.*|GT26|	Bacteria	Actinobacteria	Actinobacteria	Actinomycetales
141520|3|44|2.4.1.*|GT26|	Bacteria	Actinobacteria	Actinobacteria	Actinomycetales
229710|9|36|2.4.1.*|GT26|	Bacteria	Proteobacteria	Alphaproteobacteria
16855|6|16|2.4.1.*|GT26|	Bacteria	Actinobacteria	Actinobacteria	Actinomycetales
140850|9|16|2.4.1.*|GT26|	Bacteria
194540|9|16|2.4.1.*|GT26|	Bacteria	Actinobacteria	Actinobacteria
71135|1|16|2.4.1.*|GT26|	Bacteria	Actinobacteria	Actinobacteria	Coriobacteriales	Coriobacteriaceae
219960|5|16|2.4.1.*|GT26|	Bacteria
268125|5|16|2.4.1.*|GT26|	Bacteria	Actinobacteria	Actinobacteria	Actinomycetales	Propionibacteriaceae	Propionibacterium
227730|3|16|2.4.1.*|GT26|	Bacteria	Proteobacteria
153580|7|16|2.4.1.*|GT26|	Bacteria	Actinobacteria	Actinobacteria
211610|8|16|2.4.1.*|GT26|	Bacteria	Actinobacteria	Actinobacteria	Actinomycetales
185610|1|16|2.4.1.*|GT26|	Bacteria	Proteobacteria	Alphaproteobacteria
90600|6|16|2.4.1.*|GT26|	Bacteria	Actinobacteria	Actinobacteria	Coriobacteriales	Coriobacteriaceae
48250|1|16|2.4.1.*|GT26|	Bacteria									Candidatus Methylomirabilis
79895|1|16|2.4.1.*|GT26|	Bacteria	Actinobacteria	Actinobacteria	Actinomycetales
71115|8|16|2.4.1.*|GT26|	Bacteria
4550|4|16|2.4.1.*|GT26|	Bacteria
39920|10|16|2.4.1.*|GT26|	Bacteria
164550|8|16|2.4.1.*|GT26|	Bacteria
11565|8|16|2.4.1.*|GT26|	Bacteria
69990|9|22||GT26|	Bacteria	Actinobacteria	Actinobacteria	Actinomycetales
159710|8|16|2.4.1.*|GT26|	Bacteria	Proteobacteria	Deltaproteobacteria
252605|2|16|2.4.1.*|GT26|	Bacteria	Proteobacteria
198680|8|18|2.4.1.*|GT26|	Bacteria	Synergistetes	Synergistia	Synergistales	Synergistaceae	Dethiosulfovibrio
213620|3|16|2.4.1.*|GT26|	Bacteria	Actinobacteria	Actinobacteria	Actinomycetales	Micrococcaceae	Micrococcus
52550|3|16|2.4.1.*|GT26|	Bacteria	Proteobacteria	Alphaproteobacteria	Sphingomonadales	Sphingomonadaceae
45925|7|16|2.4.1.*|GT26|	Bacteria	Proteobacteria	Alphaproteobacteria	Rhizobiales	Bradyrhizobiaceae	Bradyrhizobium
167900|4|16|2.4.1.*|GT26|	Bacteria	Proteobacteria	Alphaproteobacteria	Rhizobiales	Bradyrhizobiaceae	Rhodopseudomonas
158900|2|16|2.4.1.*|GT26|	Bacteria	Proteobacteria	Betaproteobacteria	Burkholderiales	Burkholderiaceae	Burkholderia
13715|2|16|2.4.1.*|GT26|	Bacteria	Proteobacteria	Alphaproteobacteria
13695|3|16|2.4.1.*|GT26|	Bacteria	Proteobacteria	Alphaproteobacteria
6995|9|16|2.4.1.*|GT26|	Bacteria	Actinobacteria	Actinobacteria	Actinomycetales
44240|3|14||GT26|	Bacteria	Actinobacteria	Actinobacteria	Actinomycetales
35825|2|16|2.4.1.*|GT26|	Bacteria	Proteobacteria
33010|4|23||GT26|	Bacteria	Actinobacteria	Actinobacteria	Actinomycetales	Mycobacteriaceae	Mycobacterium
228445|1|18|2.4.1.*|GT26|	Bacteria
151910|4|10|2.4.1.*|GT26|	Bacteria	Actinobacteria	Actinobacteria
88475|3|16|2.4.1.*|GT26|	Bacteria									Candidatus Methylomirabilis
63790|1|16|2.4.1.*|GT26|	Bacteria	Firmicutes	Clostridia	Clostridiales
49795|6|16|2.4.1.*|GT26|	Bacteria
38115|7|16|2.4.1.*|GT26|	Bacteria
31810|3|16|2.4.1.*|GT26|	Bacteria	Proteobacteria	Alphaproteobacteria
249555|8|16|2.4.1.*|GT26|	Bacteria	Proteobacteria	Alphaproteobacteria
212055|8|16|2.4.1.*|GT26|	Bacteria	Actinobacteria	Actinobacteria	Bifidobacteriales	Bifidobacteriaceae	Parascardovia
18910|5|16|2.4.1.*|GT26|	Bacteria	Actinobacteria	Actinobacteria	Coriobacteriales	Coriobacteriaceae	Atopobium
159520|8|16|2.4.1.*|GT26|	Bacteria	Proteobacteria	Alphaproteobacteria	Rhodobacterales	Rhodobacteraceae	Labrenzia
158520|1|16|2.4.1.*|GT26|	Bacteria	Acidobacteria							Candidatus Chloracidobacterium
147970|7|16|2.4.1.*|GT26|	Bacteria	Proteobacteria	Alphaproteobacteria
133160|1|16|2.4.1.*|GT26|	Bacteria	Actinobacteria	Actinobacteria	Actinomycetales
124950|7|16|2.4.1.*|GT26|	Bacteria	Proteobacteria	Alphaproteobacteria	Rhodobacterales	Rhodobacteraceae	Sulfitobacter
110925|7|16|2.4.1.*|GT26|	Bacteria
159645|9|16|2.4.1.*|GT26|	Bacteria	Proteobacteria	Betaproteobacteria
12000|2|4|2.4.1.*|GT26|	Bacteria	Actinobacteria	Actinobacteria	Actinomycetales	Actinomycetaceae	Actinomyces
40700|5|16|2.4.1.*|GT26|	Bacteria	Proteobacteria
30395|2|16|2.4.1.*|GT26|	Bacteria
261365|4|16|2.4.1.*|GT26|	Bacteria	Proteobacteria	Alphaproteobacteria
243480|8|16|2.4.1.*|GT26|	Bacteria	Actinobacteria	Actinobacteria	Actinomycetales
205610|4|16|2.4.1.*|GT26|	Bacteria	Proteobacteria	Betaproteobacteria
194155|6|16|2.4.1.*|GT26|	Bacteria	Firmicutes	Bacilli	Bacillales
180645|5|16|2.4.1.*|GT26|	Bacteria	Firmicutes	Bacilli
14055|2|16|2.4.1.*|GT26|	Bacteria	Proteobacteria	Betaproteobacteria	Burkholderiales
125305|3|16|2.4.1.*|GT26|	Bacteria	Actinobacteria	Actinobacteria	Actinomycetales
105935|8|16|2.4.1.*|GT26|	Bacteria	Actinobacteria	Actinobacteria	Actinomycetales
1005|9|16|2.4.1.*|GT26|	Bacteria	Proteobacteria	Betaproteobacteria	Burkholderiales
102945|2|21||GT26|	Bacteria									Candidatus Methylomirabilis
99355|1|16|2.4.1.*|GT26|	Bacteria	Actinobacteria	Actinobacteria	Actinomycetales
96925|3|16|2.4.1.*|GT26|	Bacteria
269920|10|16|2.4.1.*|GT26|	Bacteria	Proteobacteria	Alphaproteobacteria	Rhizobiales	Rhodobiaceae	Parvibaculum
259445|3|16|2.4.1.*|GT26|	Bacteria	Actinobacteria	Actinobacteria	Coriobacteriales	Coriobacteriaceae	Atopobium
255510|6|16|2.4.1.*|GT26|	Bacteria	Proteobacteria	Alphaproteobacteria
238610|7|16|2.4.1.*|GT26|	Bacteria	Proteobacteria	Betaproteobacteria
166855|2|16|2.4.1.*|GT26|	Bacteria	Proteobacteria	Alphaproteobacteria
159980|7|16|2.4.1.*|GT26|	Bacteria	Proteobacteria	Alphaproteobacteria
151810|4|16|2.4.1.*|GT26|	Bacteria
143525|2|16|2.4.1.*|GT26|	Bacteria									Candidatus Methylomirabilis
83860|5|16|2.4.1.*|GT26|	Bacteria	Proteobacteria	Gammaproteobacteria
207860|3|16|2.4.1.*|GT26|	Bacteria	Actinobacteria	Actinobacteria	Actinomycetales
176055|2|16|2.4.1.*|GT26|	Bacteria	Actinobacteria	Actinobacteria	Actinomycetales
26850|5|30||GT26|	Bacteria	Actinobacteria	Actinobacteria	Actinomycetales
110450|1|14||GT26|	Bacteria	Actinobacteria	Actinobacteria	Coriobacteriales	Coriobacteriaceae	Olsenella
28685|2|4|2.4.1.*|GT26|	Bacteria	Actinobacteria	Actinobacteria	Actinomycetales	Actinomycetaceae	Actinomyces
61435|10|16|2.4.1.*|GT26|	Bacteria	Actinobacteria	Actinobacteria
41905|10|16|2.4.1.*|GT26|	Bacteria
37875|6|16|2.4.1.*|GT26|	Bacteria
2865|7|16|2.4.1.*|GT26|	Bacteria	Actinobacteria	Actinobacteria	Actinomycetales	Propionibacteriaceae	Propionibacterium
264320|3|16|2.4.1.*|GT26|	Bacteria									Candidatus Methylomirabilis
255200|10|16|2.4.1.*|GT26|	Bacteria	Proteobacteria	Alphaproteobacteria
247805|8|16|2.4.1.*|GT26|	Bacteria	Proteobacteria	Deltaproteobacteria
234240|7|16|2.4.1.*|GT26|	Bacteria	Proteobacteria
230795|4|16|2.4.1.*|GT26|	Bacteria	Proteobacteria	Deltaproteobacteria
225070|3|16|2.4.1.*|GT26|	Bacteria	Actinobacteria	Actinobacteria
223280|10|16|2.4.1.*|GT26|	Bacteria	Proteobacteria	Deltaproteobacteria
204085|4|16|2.4.1.*|GT26|	Bacteria
19675|9|16|2.4.1.*|GT26|	Bacteria	Actinobacteria	Actinobacteria	Actinomycetales
193865|8|16|2.4.1.*|GT26|	Bacteria
175950|10|16|2.4.1.*|GT26|	Bacteria	Proteobacteria	Betaproteobacteria	Burkholderiales			Leptothrix
15520|6|16|2.4.1.*|GT26|	Bacteria	Proteobacteria	Betaproteobacteria
150180|7|16|2.4.1.*|GT26|	Bacteria	Actinobacteria	Actinobacteria
137745|8|16|2.4.1.*|GT26|	Bacteria	Acidobacteria							Candidatus Chloracidobacterium
129180|10|16|2.4.1.*|GT26|	Bacteria	Proteobacteria	Alphaproteobacteria
50835|2|16|2.4.1.*|GT26|	Bacteria	Actinobacteria	Actinobacteria	Actinomycetales
229080|5|16|2.4.1.*|GT26|	Bacteria	Proteobacteria	Alphaproteobacteria	Rhodobacterales
202265|4|16|2.4.1.*|GT26|	Bacteria
146595|6|16|2.4.1.*|GT26|	Bacteria
248865|6|36|2.4.1.*|GT26|	Bacteria	Actinobacteria	Actinobacteria	Actinomycetales
249175|6|16|2.4.1.*|GT26|	Bacteria
258060|7|16|2.4.1.*|GT26|	Bacteria	Actinobacteria	Actinobacteria	Actinomycetales	Propionibacteriaceae
111715|3|39||GT26|	Bacteria	Acidobacteria							Candidatus Koribacter
242095|8|21||GT26|	Bacteria
252490|10|16|2.4.1.*|GT26|	Bacteria	Proteobacteria
190340|10|16|2.4.1.*|GT26|	Bacteria	Proteobacteria	Betaproteobacteria
117490|9|16|2.4.1.*|GT26|	Bacteria	Proteobacteria	Betaproteobacteria	Burkholderiales			Leptothrix
264195|7|16|2.4.1.*|GT26|	Bacteria									Candidatus Methylomirabilis
48055|8|30||GT26|	Bacteria	Actinobacteria	Actinobacteria	Actinomycetales
233540|3|16|2.4.1.*|GT26|	Bacteria	Actinobacteria	Actinobacteria
209455|4|16|2.4.1.*|GT26|	Bacteria	Chloroflexi	Caldilineae	Caldilineales	Caldilineaceae	Caldilinea
251120|10|7|2.4.1.*|GT26|	Bacteria	Proteobacteria	Deltaproteobacteria	Desulfovibrionales	Desulfovibrionaceae
192290|6|30||GT26|	Bacteria	Actinobacteria	Actinobacteria
263730|6|33|2.4.1.*|GT26|	Bacteria	Proteobacteria	Betaproteobacteria	Burkholderiales
86485|9|30||GT26|	Bacteria	Actinobacteria	Actinobacteria
168460|3|16|2.4.1.*|GT26|	Bacteria	Acidobacteria							Candidatus Chloracidobacterium
149355|1|4|2.4.1.46|GT28|	Bacteria	Actinobacteria	Actinobacteria	Actinomycetales
246400|7|5|2.4.1.46|GT28|	Bacteria	Proteobacteria	Alphaproteobacteria
78905|5|2|2.4.1.46|GT28|	Bacteria
234345|3|5|2.4.1.46|GT28|	Bacteria	Proteobacteria	Alphaproteobacteria
148970|5|13|2.4.1.46|GT28|	Bacteria	Proteobacteria	Alphaproteobacteria
225985|7|5|2.4.1.46|GT28|	Bacteria	Proteobacteria	Alphaproteobacteria	Rhodobacterales
152385|9|5|2.4.1.46|GT28|	Bacteria	Proteobacteria	Alphaproteobacteria	Rhizobiales	Bradyrhizobiaceae
125115|6|2|2.4.1.46|GT28|	Bacteria	Firmicutes	Clostridia	Clostridiales
83125|7|5|2.4.1.46|GT28|	Bacteria	Proteobacteria	Alphaproteobacteria	Sphingomonadales	Sphingomonadaceae	Sphingomonas
79845|2|5|2.4.1.46|GT28|	Bacteria	Proteobacteria	Betaproteobacteria	Burkholderiales
260835|7|8|2.4.1.46|GT28|	Bacteria
215250|4|28|2.4.1.46|GT28|	Bacteria	Bacteroidetes	Bacteroidia	Bacteroidales
40635|6|1|2.4.1.46|GT28|	Bacteria	Proteobacteria	Gammaproteobacteria
260600|7|5|2.4.1.46|GT28|	Bacteria	Proteobacteria	Alphaproteobacteria	Rhizobiales
238610|3|13|2.4.1.46|GT28|	Bacteria									Candidatus Methylomirabilis
245805|2|19|2.4.1.241|GT28|	Bacteria	Acidobacteria
240395|8|24|2.4.1.46|GT28|	Bacteria	Proteobacteria	Gammaproteobacteria
215960|1|13|2.4.1.46|GT28|	Bacteria									Candidatus Methylomirabilis
239335|2|13|2.4.1.46|GT28|	Bacteria	Chloroflexi
31645|1|13|2.4.1.46|GT28|	Bacteria	Proteobacteria	Betaproteobacteria	Burkholderiales			Methylibium
154935|5|8|2.4.1.46|GT28|	Bacteria	Firmicutes	Clostridia
43625|7|13|2.4.1.46|GT28|	Bacteria	Proteobacteria	Alphaproteobacteria
227530|7|5|2.4.1.46|GT28|	Bacteria	Proteobacteria	Alphaproteobacteria	Rhodobacterales	Rhodobacteraceae	Rhodobacter
91050|5|39|2.4.1.46|GT28|	Bacteria	Proteobacteria	Alphaproteobacteria	Rhizobiales
125345|4|13|2.4.1.46|GT28|	Bacteria	Proteobacteria	Betaproteobacteria
194495|4|4|2.4.1.46|GT28|	Bacteria	Actinobacteria	Actinobacteria
168510|6|8|2.4.1.46|GT28|	Bacteria
211255|10|1|2.4.1.46|GT28|	Bacteria	Proteobacteria	Betaproteobacteria	Burkholderiales			Thiomonas
205835|1|21|2.4.1.46|GT28|	Bacteria	Actinobacteria	Actinobacteria	Actinomycetales
74695|6|17|2.4.1.46|GT28|	Bacteria									Candidatus Methylomirabilis
51135|5|24|2.4.1.46|GT28|	Bacteria	Proteobacteria	Alphaproteobacteria					Micavibrio
265530|9|5|2.4.1.46|GT28|	Bacteria	Acidobacteria							Candidatus Chloracidobacterium
236375|9|5|2.4.1.46|GT28|	Bacteria	Proteobacteria	Alphaproteobacteria
161735|10|13|2.4.1.46|GT28|	Bacteria	Proteobacteria	Alphaproteobacteria
123455|6|13|2.4.1.46|GT28|	Bacteria	Proteobacteria
69850|2|13|2.4.1.46|GT28|	Bacteria	Actinobacteria	Actinobacteria	Bifidobacteriales	Bifidobacteriaceae	Scardovia
37915|3|1|2.4.1.46|GT28|	Bacteria	Proteobacteria	Betaproteobacteria
13730|3|43|2.4.1.46|GT28|	Bacteria	Proteobacteria	Betaproteobacteria	Burkholderiales	Comamonadaceae
170530|10|27|2.4.1.46|GT28|	Bacteria
133600|8|13|2.4.1.46|GT28|	Bacteria	Proteobacteria	Alphaproteobacteria	Rhizobiales
265515|2|5|2.4.1.46|GT28|	Bacteria
159315|8|29|2.4.1.46|GT28|	Bacteria	Proteobacteria	Alphaproteobacteria	Rhodobacterales	Rhodobacteraceae
176375|5|6|2.4.1.46|GT28|	Bacteria
42580|5|6|2.4.1.46|GT28|	Bacteria	Proteobacteria	Alphaproteobacteria
186875|10|4|2.4.1.46|GT28|	Bacteria	Acidobacteria							Candidatus Chloracidobacterium
243035|6|21|2.4.1.46|GT28|	Bacteria	Proteobacteria	Alphaproteobacteria
10855|4|39|2.4.1.46|GT28|	Bacteria	Actinobacteria	Actinobacteria	Actinomycetales	Acidothermaceae	Acidothermus
20140|1|13|2.4.1.46|GT28|	Bacteria	Actinobacteria	Actinobacteria
190030|5|17|2.4.1.46|GT28|	Bacteria	Proteobacteria	Alphaproteobacteria	Rhodobacterales
133860|10|13|2.4.1.46|GT28|	Bacteria	Actinobacteria	Actinobacteria	Actinomycetales	Corynebacteriaceae	Corynebacterium
190865|2|26|2.4.1.46|GT28|	Bacteria									Candidatus Methylomirabilis
25775|9|27|2.4.1.46|GT28|	Bacteria
218075|7|24|2.4.1.46|GT28|	Bacteria	Proteobacteria	Alphaproteobacteria
29005|10|31|2.4.1.*|GT28|	Bacteria	Proteobacteria	Betaproteobacteria	Burkholderiales			Methylibium
158740|1|2|2.4.1.46|GT28|	Bacteria	Firmicutes	Clostridia
92120|5|13|2.4.99.*|GT29|	Bacteria
258380|3|3|2.4.1.11|GT3|	Bacteria									Thermobaculum
267250|9|2|2.4.1.11|GT3|	Bacteria
256445|5|4|2.4.1.11|GT3|	Bacteria	Bacteroidetes			Bacteroidetes Order II. Incertae sedis	Rhodothermaceae	Salinibacter
174500|4|4|2.4.99.*|GT30|	Bacteria	Proteobacteria	Epsilonproteobacteria
110085|2|3|2.4.99.*|GT30|	Bacteria	Proteobacteria	Alphaproteobacteria
269065|2|4|2.4.99.*|GT30|	Bacteria
217460|3|2|2.4.99.*|GT30|	Bacteria	Proteobacteria	Alphaproteobacteria
247750|4|2|2.4.99.*|GT30|	Bacteria	Proteobacteria	Alphaproteobacteria
203390|3|13|2.4.99.*|GT30|	Bacteria
210190|4|10|2.4.99.*|GT30|	Bacteria	Synergistetes	Synergistia	Synergistales	Synergistaceae	Aminomonas
61615|7|1|2.4.99.*|GT30|	Bacteria	Actinobacteria	Actinobacteria	Actinomycetales	Microbacteriaceae
247380|5|13|2.4.99.*|GT30|	Bacteria
88480|1|10|2.4.99.*|GT30|	Bacteria	Synergistetes	Synergistia	Synergistales	Synergistaceae	Dethiosulfovibrio
208670|1|18|2.4.99.*|GT30|	Bacteria	Proteobacteria	Alphaproteobacteria
101590|2|10|2.4.99.*|GT30|	Bacteria									Candidatus Methylomirabilis
224585|2|13|2.4.99.*|GT30|	Bacteria									Candidatus Methylomirabilis
248460|8|3|2.4.99.*|GT30|	Bacteria	Proteobacteria	Alphaproteobacteria
42000|1|13|2.4.99.*|GT30|	Bacteria	Actinobacteria	Actinobacteria
207585|4|12|2.4.99.*|GT30|	Bacteria									Candidatus Methylomirabilis
76655|5|7|2.4.99.*|GT30|	Bacteria									Candidatus Methylomirabilis
146325|1|15|2.4.99.*|GT30|	Bacteria	Acidobacteria							Candidatus Chloracidobacterium
261145|7|10|2.4.99.*|GT30|	Bacteria	Proteobacteria	Deltaproteobacteria	Syntrophobacterales	Syntrophobacteraceae	Syntrophobacter
254985|9|3|2.4.99.*|GT30|	Bacteria	Proteobacteria	Alphaproteobacteria	Rhodobacterales	Rhodobacteraceae	Rhodobacter
212010|7|25||GT32|	Bacteria									Candidatus Methylomirabilis
1300|5|1|2.4.1.1|GT35|	Bacteria	Actinobacteria	Actinobacteria
219885|9|1|2.4.1.1|GT35|	Bacteria	Proteobacteria	Alphaproteobacteria	Rhodobacterales	Rhodobacteraceae
114560|3|1|2.4.1.1|GT35|	Bacteria	Proteobacteria	Alphaproteobacteria	Rhizobiales
78710|6|2|2.4.1.1|GT35|	Bacteria									Candidatus Methylomirabilis
125535|9|2|2.4.1.1|GT35|	Bacteria									Candidatus Methylomirabilis
268490|1|2|2.4.1.1|GT35|	Bacteria	Proteobacteria	Betaproteobacteria	Burkholderiales	Comamonadaceae
241895|8|2|2.4.1.1|GT35|	Bacteria	Proteobacteria	Betaproteobacteria	Burkholderiales
211990|5|2|2.4.1.1|GT35|	Archaea
129985|9|1|2.4.1.1|GT35|	Bacteria	Actinobacteria	Actinobacteria
33980|8|2|2.4.1.1|GT35|	Bacteria	Actinobacteria	Actinobacteria	Actinomycetales
228200|1|1|2.4.1.1|GT35|	Bacteria	Proteobacteria	Alphaproteobacteria	Rhodobacterales
174655|9|2|2.4.1.1|GT35|	Bacteria	Proteobacteria	Gammaproteobacteria
161620|1|2|2.4.1.1|GT35|	Archaea	Euryarchaeota
104750|9|2|2.4.1.1|GT35|	Bacteria	Proteobacteria	Alphaproteobacteria
46950|9|2|2.4.1.1|GT35|	Bacteria	Acidobacteria							Candidatus Chloracidobacterium
3955|10|1|2.4.1.1|GT35|	Bacteria	Actinobacteria	Actinobacteria	Coriobacteriales	Coriobacteriaceae	Eggerthella
140360|2|2|2.4.1.1|GT35|	Bacteria									Thermobaculum
67495|4|2|2.4.1.1|GT35|	Bacteria
88915|8|1|2.4.1.1|GT35|	Bacteria	Proteobacteria	Alphaproteobacteria
65595|9|1|2.4.1.1|GT35|	Bacteria	Proteobacteria	Alphaproteobacteria
137500|2|1|2.4.1.1|GT35|	Bacteria
108105|9|2|2.4.1.1|GT35|	Bacteria	Actinobacteria	Actinobacteria	Actinomycetales	Mycobacteriaceae	Mycobacterium
34510|3|2|2.4.1.1|GT35|	Bacteria	Proteobacteria	Betaproteobacteria	Burkholderiales
239535|8|2|2.4.1.1|GT35|	Bacteria	Firmicutes	Clostridia	Clostridiales			Pseudoflavonifractor
249785|9|2|2.4.1.1|GT35|	Bacteria	Actinobacteria	Actinobacteria
214655|4|2|2.4.1.1|GT35|	Bacteria	Proteobacteria
134970|9|1|2.4.1.1|GT35|	Bacteria									Candidatus Methylomirabilis
110060|2|2|2.4.1.1|GT35|	Bacteria	Proteobacteria	Betaproteobacteria					Candidatus Accumulibacter
90105|3|2|2.4.1.1|GT35|	Bacteria
2175|5|1|2.4.1.1|GT35|	Bacteria	Proteobacteria	Gammaproteobacteria
34925|2|2|2.4.1.1|GT35|	Bacteria									Candidatus Methylomirabilis
177900|3|1|2.4.1.1|GT35|	Bacteria	Firmicutes	Clostridia	Clostridiales
31020|3|2|2.4.1.1|GT35|	Bacteria
51920|10|2|2.4.1.1|GT35|	Bacteria
230850|10|2|2.4.1.1|GT35|	Bacteria	Acidobacteria							Candidatus Chloracidobacterium
66105|8|1|2.4.1.1|GT35|	Bacteria	Proteobacteria	Alphaproteobacteria
225500|10|2|2.4.1.1|GT35|	Bacteria	Proteobacteria	Deltaproteobacteria	Myxococcales
171785|3|2|2.4.1.1|GT35|	Bacteria
152265|7|1|2.4.1.1|GT35|	Bacteria	Actinobacteria	Actinobacteria	Actinomycetales	Brevibacteriaceae	Brevibacterium
262010|2|2|2.4.1.1|GT35|	Bacteria									Candidatus Methylomirabilis
85245|3|2|2.4.1.1|GT35|	Bacteria
90440|9|1|2.4.1.1|GT35|	Bacteria	Proteobacteria
25750|1|2|2.4.1.1|GT35|	Bacteria	Proteobacteria	Betaproteobacteria	Burkholderiales	Comamonadaceae	Hydrogenophaga
201165|4|1|2.4.1.1|GT35|	Bacteria	Proteobacteria	Alphaproteobacteria	Rhodobacterales	Rhodobacteraceae
71010|4|2|2.4.1.1|GT35|	Bacteria
32255|2|2|2.4.1.1|GT35|	Bacteria	Acidobacteria							Candidatus Chloracidobacterium
182820|10|2|2.4.1.1|GT35|	Bacteria	Actinobacteria	Actinobacteria	Actinomycetales	Actinomycetaceae	Actinomyces
144825|3|1|2.4.1.1|GT35|	Bacteria	Actinobacteria	Actinobacteria	Actinomycetales
65415|9|1|2.4.1.1|GT35|	Bacteria	Proteobacteria	Alphaproteobacteria	Rhizobiales	Aurantimonadaceae	Aurantimonas
240005|2|1|2.4.1.1|GT35|	Bacteria	Proteobacteria	Alphaproteobacteria	Rhodobacterales	Rhodobacteraceae	Rhodobacter
220280|10|1|2.4.1.1|GT35|	Bacteria	Actinobacteria	Actinobacteria	Coriobacteriales	Coriobacteriaceae	Eggerthella
159310|10|1|2.4.1.1|GT35|	Bacteria	Actinobacteria	Actinobacteria
217190|1|1|2.4.1.1|GT35|	Bacteria	Proteobacteria	Alphaproteobacteria
72945|8|2|2.4.1.1|GT35|	Bacteria									Candidatus Methylomirabilis
168095|3|2|2.4.1.1|GT35|	Bacteria	Actinobacteria	Actinobacteria	Actinomycetales
125275|4|2|2.4.1.1|GT35|	Bacteria
41905|4|2|2.4.1.1|GT35|	Bacteria	Firmicutes	Clostridia	Clostridiales
204515|1|2|2.4.1.1|GT35|	Bacteria									Candidatus Methylomirabilis
139950|3|2|2.4.1.1|GT35|	Bacteria
265215|2|1|2.4.1.1|GT35|	Bacteria
201545|10|1|2.4.1.1|GT35|	Bacteria	Bacteroidetes
218650|5|1|2.4.1.1|GT35|	Bacteria	Proteobacteria
263615|10|2|2.4.1.1|GT35|	Bacteria									Candidatus Methylomirabilis
170890|1|1|2.4.1.1|GT35|	Bacteria
200505|9|1|2.4.1.1|GT35|	Bacteria	Proteobacteria	Betaproteobacteria	Burkholderiales
33100|4|2|2.4.1.1|GT35|	Bacteria
215170|7|2|2.4.1.1|GT35|	Bacteria	Proteobacteria	Alphaproteobacteria					Micavibrio
109970|3|2|2.4.1.1|GT35|	Bacteria									Candidatus Methylomirabilis
215995|4|2|2.4.1.1|GT35|	Bacteria	Actinobacteria	Actinobacteria
37215|10|1|2.4.1.1|GT35|	Bacteria	Proteobacteria	Betaproteobacteria
96905|4|2|2.4.1.1|GT35|	Bacteria	Actinobacteria	Actinobacteria	Actinomycetales
84005|4|2|2.4.1.1|GT35|	Bacteria	Proteobacteria
199710|1|2|2.4.1.1|GT35|	Bacteria	Actinobacteria	Actinobacteria
229740|2|2|2.4.1.1|GT35|	Bacteria	Actinobacteria	Actinobacteria
228575|3|2|2.4.1.1|GT35|	Bacteria
158110|3|2|2.4.1.1|GT35|	Bacteria									Thermobaculum
150385|2|1||GT39|	Bacteria	Actinobacteria	Actinobacteria	Actinomycetales
78425|4|1||GT39|	Bacteria	Actinobacteria	Actinobacteria	Actinomycetales
173265|2|4||GT39|	Bacteria	Actinobacteria	Actinobacteria	Actinomycetales
96155|5|4||GT39|	Bacteria	Actinobacteria	Actinobacteria	Actinomycetales	Propionibacteriaceae	Propionibacterium
132030|6|107|2.4.1.*|GT4|	Bacteria									Candidatus Methylomirabilis
236605|1|38|2.4.1.245|GT4|	Bacteria									Candidatus Methylomirabilis
163600|6|20|2.4.1.198|GT4|	Bacteria	Actinobacteria	Actinobacteria	Actinomycetales
247170|7|6|2.4.1.*|GT4|	Bacteria	Actinobacteria	Actinobacteria	Actinomycetales	Streptomycetaceae	Streptomyces
36645|6|147|2.4.1.13|GT4|	Bacteria
34550|2|38|2.4.1.245|GT4|	Bacteria	Actinobacteria	Actinobacteria
198840|2|35|2.4.1.13|GT4|	Bacteria	Actinobacteria	Actinobacteria
131900|10|9|2.4.1.*|GT4|	Bacteria	Proteobacteria	Gammaproteobacteria					Congregibacter
127795|6|4|2.4.1.*|GT4|	Bacteria	Actinobacteria	Actinobacteria	Actinomycetales
191885|4|171|2.4.1.13|GT4|	Bacteria	Actinobacteria	Actinobacteria	Actinomycetales
112160|5|4|2.4.1.*|GT4|	Bacteria	Actinobacteria	Actinobacteria	Actinomycetales
194370|9|3|2.4.1.13|GT4|	Bacteria	Proteobacteria	Betaproteobacteria	Burkholderiales
194675|10|11|2.4.1.13|GT4|	Bacteria
179915|8|38|2.4.1.245|GT4|	Bacteria									Candidatus Methylomirabilis
27960|3|11|2.4.1.13|GT4|	Bacteria
203225|5|38|2.4.1.245|GT4|	Bacteria
236645|6|112|2.4.1.14|GT4|	Bacteria
101770|4|38|2.4.1.245|GT4|	Bacteria									Candidatus Methylomirabilis
7335|7|147|2.4.1.13|GT4|	Bacteria	Proteobacteria	Alphaproteobacteria					Candidatus Puniceispirillum
47525|1|38|2.4.1.245|GT4|	Bacteria
94335|9|38|2.4.1.245|GT4|	Bacteria	Cyanobacteria			Chroococcales			Synechococcus
169565|5|1|2.4.1.*|GT4|	Bacteria									Candidatus Methylomirabilis
95810|5|38|2.4.1.245|GT4|	Bacteria	Acidobacteria							Candidatus Chloracidobacterium
235890|3|3|2.4.1.13|GT4|	Bacteria	Proteobacteria	Betaproteobacteria	Burkholderiales
212370|4|1|2.4.1.*|GT4|	Bacteria	Proteobacteria	Alphaproteobacteria	Rhizobiales	Aurantimonadaceae	Fulvimarina
202045|7|29|2.4.1.13|GT4|	Bacteria	Actinobacteria	Actinobacteria
144805|8|11|2.4.1.13|GT4|	Bacteria
160570|1|147|2.4.1.13|GT4|	Bacteria	Actinobacteria	Actinobacteria	Actinomycetales
62205|10|103||GT4|	Bacteria	Actinobacteria	Actinobacteria	Coriobacteriales	Coriobacteriaceae
163665|9|147|2.4.1.13|GT4|	Bacteria	Actinobacteria	Actinobacteria
59180|5|35|2.4.1.13|GT4|	Bacteria	Actinobacteria	Actinobacteria	Actinomycetales	Dermatophilaceae
8010|2|55|2.4.1.*|GT4|	Bacteria	Proteobacteria	Alphaproteobacteria	Sphingomonadales	Sphingomonadaceae	Sphingopyxis
195875|6|8|2.4.1.14|GT4|	Bacteria	Proteobacteria	Betaproteobacteria					Candidatus Accumulibacter
162415|9|6|2.4.1.*|GT4|	Bacteria	Actinobacteria	Actinobacteria	Actinomycetales
40010|3|83|2.4.1.*|GT4|	Bacteria
128915|6|38|2.4.1.245|GT4|	Bacteria									Candidatus Methylomirabilis
108775|5|38|2.4.1.245|GT4|	Archaea	Euryarchaeota
188570|8|16|2.4.1.14|GT4|	Bacteria	Proteobacteria	Alphaproteobacteria
22220|8|54||GT4|	Bacteria	Actinobacteria	Actinobacteria	Actinomycetales	Mycobacteriaceae	Mycobacterium
161205|8|20|2.4.1.198|GT4|	Bacteria									Candidatus Methylomirabilis
65190|7|16|2.4.1.14|GT4|	Bacteria
144860|3|15|2.4.1.13|GT4|	Bacteria	Proteobacteria	Alphaproteobacteria
26045|7|29|2.4.1.13|GT4|	Bacteria									Caldithrix
77075|9|9|2.4.1.*|GT4|	Bacteria	Proteobacteria	Alphaproteobacteria	Rhizobiales
190870|10|20|2.4.1.198|GT4|	Bacteria	Actinobacteria	Actinobacteria	Actinomycetales	Mycobacteriaceae	Mycobacterium
126350|7|3|2.4.1.13|GT4|	Bacteria	Proteobacteria	Alphaproteobacteria	Rhizobiales	Bradyrhizobiaceae
24850|10|20|2.4.1.198|GT4|	Bacteria	Actinobacteria	Actinobacteria	Actinomycetales
15335|2|171|2.4.1.13|GT4|	Bacteria
228340|9|3|2.4.1.13|GT4|	Bacteria	Proteobacteria	Alphaproteobacteria
149000|8|32||GT4|	Bacteria									Candidatus Methylomirabilis
21295|4|166|2.4.1.13|GT4|	Bacteria	Proteobacteria	Gammaproteobacteria	Pseudomonadales	Pseudomonadaceae	Pseudomonas
82720|2|87|2.4.1.*|GT4|	Bacteria									Candidatus Methylomirabilis
70690|1|87|2.4.1.*|GT4|	Bacteria
22485|9|15|2.4.1.13|GT4|	Bacteria	Proteobacteria	Alphaproteobacteria	Caulobacterales	Caulobacteraceae	Asticcacaulis
84755|1|121|2.4.1.13|GT4|	Bacteria	Acidobacteria							Candidatus Koribacter
198350|3|4|2.4.1.*|GT4|	Bacteria
270125|9|89|2.4.1.*|GT4|	Bacteria	Proteobacteria	Betaproteobacteria	Rhodocyclales	Rhodocyclaceae	Methyloversatilis
29940|4|1|2.4.1.*|GT4|	Bacteria
225645|7|8|2.4.1.14|GT4|	Bacteria	Proteobacteria	Alphaproteobacteria	Rhodobacterales	Rhodobacteraceae
126700|9|8|2.4.1.14|GT4|	Bacteria	Proteobacteria	Alphaproteobacteria
78715|6|38|2.4.1.245|GT4|	Bacteria	Actinobacteria	Actinobacteria	Bifidobacteriales	Bifidobacteriaceae	Parascardovia
153320|2|68|2.4.1.*|GT4|	Bacteria									Candidatus Methylomirabilis
42985|10|47|2.4.1.*|GT4|	Bacteria	Acidobacteria							Candidatus Koribacter
114095|9|38|2.4.1.245|GT4|	Bacteria
184445|8|2|2.4.1.*|GT4|	Bacteria	Proteobacteria	Alphaproteobacteria	Rhodobacterales
104710|3|176||GT4|	Bacteria	Proteobacteria	Betaproteobacteria
13810|6|147|2.4.1.13|GT4|	Bacteria	Proteobacteria	Deltaproteobacteria
16285|2|59|2.4.1.*|GT4|	Bacteria	Actinobacteria	Actinobacteria	Coriobacteriales	Coriobacteriaceae	Eggerthella
252200|8|179||GT4|	Bacteria									Candidatus Methylomirabilis
194175|6|2|2.4.1.*|GT4|	Bacteria
125305|7|121|2.4.1.13|GT4|	Bacteria
30410|8|6|2.4.1.*|GT4|	Bacteria	Actinobacteria	Actinobacteria	Actinomycetales	Mycobacteriaceae	Mycobacterium
167940|4|15|2.4.1.13|GT4|	Bacteria	Proteobacteria	Alphaproteobacteria
6560|6|158||GT4|	Bacteria									Candidatus Methylomirabilis
3370|5|68|2.4.1.*|GT4|	Bacteria	Proteobacteria	Betaproteobacteria	Burkholderiales
262600|8|183|2.4.1.*|GT4|	Bacteria	Actinobacteria	Actinobacteria	Coriobacteriales	Coriobacteriaceae	Olsenella
56570|3|64|2.4.1.*|GT4|	Bacteria	Actinobacteria	Actinobacteria	Actinomycetales	Propionibacteriaceae	Propionibacterium
258920|8|148|2.4.1.14|GT4|	Bacteria	Proteobacteria	Gammaproteobacteria
138985|2|15|2.4.1.13|GT4|	Bacteria	Proteobacteria	Alphaproteobacteria
269395|1|38|2.4.1.245|GT4|	Bacteria
220525|5|179||GT4|	Bacteria									Candidatus Methylomirabilis
49075|3|68|2.4.1.*|GT4|	Bacteria									Candidatus Methylomirabilis
228805|7|15|2.4.1.13|GT4|	Bacteria	Proteobacteria	Betaproteobacteria	Burkholderiales
27105|7|11|2.4.1.13|GT4|	Bacteria	Actinobacteria	Actinobacteria
25080|3|172|2.4.1.*|GT4|	Bacteria	Proteobacteria	Alphaproteobacteria	Rhodobacterales	Rhodobacteraceae
182210|2|43|2.4.1.157|GT4|	Bacteria	Proteobacteria	Alphaproteobacteria
88435|5|68|2.4.1.*|GT4|	Bacteria	Verrucomicrobia	Opitutae			Opitutaceae	Diplosphaera
222365|10|68|2.4.1.*|GT4|	Bacteria	Proteobacteria	Betaproteobacteria	Burkholderiales			Rubrivivax
206425|9|9|2.4.1.*|GT4|	Bacteria
46285|7|68|2.4.1.*|GT4|	Bacteria	Proteobacteria	Deltaproteobacteria
228605|4|171|2.4.1.13|GT4|	Bacteria	Proteobacteria	Betaproteobacteria	Burkholderiales			Thiomonas
35010|8|68|2.4.1.*|GT4|	Bacteria
25340|8|4|2.4.1.*|GT4|	Bacteria	Actinobacteria	Actinobacteria	Actinomycetales
230610|1|19|2.4.1.13|GT4|	Bacteria
69425|4|3|2.4.1.13|GT4|	Bacteria	Actinobacteria	Actinobacteria
266510|9|17|2.4.1.13|GT4|	Bacteria	Proteobacteria	Alphaproteobacteria
133300|4|121|2.4.1.13|GT4|	Bacteria
16655|8|1|2.4.1.*|GT4|	Bacteria	Actinobacteria	Actinobacteria	Coriobacteriales	Coriobacteriaceae	Eggerthella
241260|6|68|2.4.1.*|GT4|	Bacteria
75150|3|39|2.4.1.13|GT4|	Bacteria	Bacteroidetes			Bacteroidetes Order II. Incertae sedis	Rhodothermaceae	Rhodothermus
6675|6|68|2.4.1.*|GT4|	Bacteria	Acidobacteria							Candidatus Chloracidobacterium
153835|4|68|2.4.1.*|GT4|	Bacteria	Proteobacteria	Gammaproteobacteria					Congregibacter
49600|5|1|2.4.1.*|GT4|	Bacteria
191365|1|9|2.4.1.*|GT4|	Bacteria	Proteobacteria	Betaproteobacteria					Candidatus Accumulibacter
71160|1|43|2.4.1.157|GT4|	Bacteria	Actinobacteria	Actinobacteria	Coriobacteriales	Coriobacteriaceae	Eggerthella
127155|1|8|2.4.1.14|GT4|	Bacteria	Proteobacteria	Alphaproteobacteria
129705|10|11|2.4.1.13|GT4|	Bacteria	Actinobacteria	Actinobacteria
180695|5|2|2.4.1.*|GT4|	Bacteria
166320|1|68|2.4.1.*|GT4|	Bacteria	Deinococcus-Thermus	Deinococci	Thermales	Thermaceae
204130|7|167|2.4.1.13|GT4|	Bacteria	Acidobacteria							Candidatus Chloracidobacterium
51750|8|68|2.4.1.*|GT4|	Bacteria	Proteobacteria
164425|10|82|2.4.1.13|GT4|	Bacteria	Proteobacteria	Deltaproteobacteria
43890|1|89|2.4.1.*|GT4|	Bacteria	Proteobacteria	Betaproteobacteria
184870|6|16|2.4.1.14|GT4|	Bacteria
218175|3|89|2.4.1.*|GT4|	Bacteria	Proteobacteria	Deltaproteobacteria
82180|9|87|2.4.1.*|GT4|	Bacteria	Actinobacteria	Actinobacteria	Rubrobacterales	Rubrobacteraceae	Rubrobacter
31350|2|4|2.4.1.*|GT4|	Bacteria	Proteobacteria	Gammaproteobacteria
233985|2|37|2.4.1.*|GT4|	Bacteria
238040|3|68|2.4.1.*|GT4|	Bacteria	Proteobacteria	Betaproteobacteria	Burkholderiales
30410|4|68|2.4.1.*|GT4|	Bacteria	Actinobacteria	Actinobacteria	Actinomycetales
16755|4|154|2.4.1.*|GT4|	Bacteria	Proteobacteria
1660|8|154|2.4.1.*|GT4|	Bacteria
174640|2|4|2.4.1.*|GT4|	Bacteria	Proteobacteria	Gammaproteobacteria
173915|8|68|2.4.1.*|GT4|	Bacteria
219970|5|179||GT4|	Bacteria									Candidatus Methylomirabilis
246575|1|155|2.4.1.*|GT4|	Bacteria	Proteobacteria	Alphaproteobacteria	Rhizobiales	Methylocystaceae
100730|3|158||GT4|	Bacteria	Proteobacteria	Gammaproteobacteria					Congregibacter
183270|8|52|2.4.1.13|GT4|	Bacteria	Proteobacteria	Betaproteobacteria
159045|6|71|2.4.1.231|GT4|	Bacteria	Actinobacteria	Actinobacteria	Actinomycetales	Mycobacteriaceae	Mycobacterium
52535|3|15|2.4.1.13|GT4|	Bacteria	Proteobacteria	Alphaproteobacteria	Rhizobiales
233375|7|68|2.4.1.*|GT4|	Bacteria	Proteobacteria	Betaproteobacteria	Neisseriales	Neisseriaceae
29960|1|68|2.4.1.*|GT4|	Bacteria	Actinobacteria	Actinobacteria
83970|1|39|2.4.1.13|GT4|	Bacteria
151220|4|35|2.4.1.13|GT4|	Bacteria	Proteobacteria	Gammaproteobacteria
165555|10|121|2.4.1.13|GT4|	Bacteria									Candidatus Methylomirabilis
24920|1|63||GT4|	Bacteria	Bacteroidetes			Bacteroidetes Order II. Incertae sedis	Rhodothermaceae	Salinibacter
110480|2|38|2.4.1.245|GT4|	Bacteria	Firmicutes	Negativicutes	Selenomonadales	Veillonellaceae	Selenomonas
4120|1|165|2.4.1.13|GT4|	Bacteria	Proteobacteria	Alphaproteobacteria	Rhodobacterales	Rhodobacteraceae	Rhodobacter
260795|9|11|2.4.1.13|GT4|	Bacteria	Proteobacteria	Gammaproteobacteria
105555|1|68|2.4.1.*|GT4|	Bacteria	Proteobacteria	Betaproteobacteria	Burkholderiales
54390|5|68|2.4.1.*|GT4|	Bacteria	Actinobacteria	Actinobacteria
108220|10|68|2.4.1.*|GT4|	Bacteria	Acidobacteria							Candidatus Chloracidobacterium
243565|10|167|2.4.1.13|GT4|	Bacteria	Proteobacteria	Alphaproteobacteria					Micavibrio
209470|4|68|2.4.1.*|GT4|	Bacteria	Proteobacteria	Betaproteobacteria	Burkholderiales			Thiomonas
37470|4|27|2.4.1.*|GT4|	Bacteria	Proteobacteria	Alphaproteobacteria
253605|5|89|2.4.1.*|GT4|	Bacteria	Proteobacteria	Alphaproteobacteria
164045|8|103||GT4|	Bacteria	Actinobacteria	Actinobacteria	Actinomycetales
115930|10|171|2.4.1.13|GT4|	Bacteria
191670|1|144|2.4.1.*|GT4|	Bacteria									Candidatus Methylomirabilis
52320|4|144|2.4.1.*|GT4|	Bacteria	Cyanobacteria			Chroococcales
146850|2|144|2.4.1.*|GT4|	Bacteria
65175|7|144|2.4.1.*|GT4|	Bacteria	Bacteroidetes			Bacteroidetes Order II. Incertae sedis	Rhodothermaceae
13065|10|167|2.4.1.13|GT4|	Bacteria	Actinobacteria	Actinobacteria
14225|8|167|2.4.1.13|GT4|	Bacteria									Candidatus Methylomirabilis
79425|2|68|2.4.1.*|GT4|	Bacteria	Proteobacteria	Betaproteobacteria	Burkholderiales
211010|1|165|2.4.1.13|GT4|	Bacteria	Proteobacteria	Alphaproteobacteria
173500|8|165|2.4.1.13|GT4|	Bacteria	Proteobacteria	Betaproteobacteria	Burkholderiales			Thiomonas
98030|10|171|2.4.1.13|GT4|	Bacteria
173110|4|139|2.4.1.13|GT4|	Bacteria	Bacteroidetes			Bacteroidetes Order II. Incertae sedis	Rhodothermaceae	Rhodothermus
152450|7|147|2.4.1.13|GT4|	Bacteria
89015|1|165|2.4.1.13|GT4|	Bacteria	Chloroflexi	Chloroflexi	Chloroflexales	Chloroflexaceae	Roseiflexus
184905|1|165|2.4.1.13|GT4|	Bacteria
64445|9|35|2.4.1.13|GT4|	Bacteria	Actinobacteria	Actinobacteria	Actinomycetales
254050|6|169||GT4|	Bacteria									Candidatus Methylomirabilis
14050|3|144|2.4.1.*|GT4|	Bacteria	Proteobacteria	Betaproteobacteria	Burkholderiales
73340|9|23|2.4.1.13|GT4|	Bacteria
88400|5|16|2.4.1.14|GT4|	Bacteria	Verrucomicrobia	Opitutae			Opitutaceae
186630|3|148|2.4.1.14|GT4|	Bacteria	Proteobacteria	Gammaproteobacteria
160765|8|2|2.4.1.*|GT4|	Bacteria	Actinobacteria	Actinobacteria	Actinomycetales
37355|7|4|2.4.1.*|GT4|	Bacteria
269340|3|176||GT4|	Bacteria	Proteobacteria	Betaproteobacteria	Burkholderiales	Burkholderiaceae	Burkholderia
24295|5|144|2.4.1.*|GT4|	Bacteria	Proteobacteria
126155|1|68|2.4.1.*|GT4|	Bacteria	Actinobacteria	Actinobacteria	Bifidobacteriales	Bifidobacteriaceae	Bifidobacterium
236185|8|68|2.4.1.*|GT4|	Bacteria	Acidobacteria							Candidatus Chloracidobacterium
234065|2|59|2.4.1.*|GT4|	Bacteria	Actinobacteria	Actinobacteria
163290|5|109|2.4.1.*|GT4|	Bacteria
205960|3|191|2.4.1.*|GT4|	Bacteria
123105|2|191|2.4.1.*|GT4|	Bacteria
92950|4|150|2.4.1.*|GT4|	Bacteria	Aquificae	Aquificae	Aquificales	Hydrogenothermaceae	Persephonella
22635|6|6|2.4.1.*|GT4|	Bacteria	Actinobacteria	Actinobacteria
14795|8|4|2.4.1.*|GT4|	Bacteria	Cyanobacteria			Chroococcales			Cyanobium
68665|4|20|2.4.1.198|GT4|	Bacteria
130335|5|153||GT4|	Bacteria	Actinobacteria	Actinobacteria
124950|4|19|2.4.1.13|GT4|	Bacteria	Cyanobacteria
175135|7|144|2.4.1.*|GT4|	Bacteria	Proteobacteria	Betaproteobacteria
17460|4|68|2.4.1.*|GT4|	Bacteria	Proteobacteria	Betaproteobacteria	Burkholderiales
224035|1|23|2.4.1.13|GT4|	Bacteria	Actinobacteria	Actinobacteria	Actinomycetales
173870|4|96|2.4.1.14|GT4|	Bacteria	Proteobacteria	Betaproteobacteria	Burkholderiales
265775|7|92|2.4.1.13|GT4|	Bacteria
52635|5|56|2.4.1.*|GT4|	Bacteria
40680|5|93|2.4.1.*|GT4|	Bacteria	Proteobacteria	Deltaproteobacteria
231470|10|31|2.4.1.*|GT4|	Bacteria	Proteobacteria	Betaproteobacteria
144575|1|6|2.4.1.*|GT4|	Bacteria	Actinobacteria	Actinobacteria	Actinomycetales
249275|5|68|2.4.1.*|GT4|	Bacteria	Actinobacteria	Actinobacteria	Actinomycetales
141600|7|153||GT4|	Bacteria	Proteobacteria	Alphaproteobacteria
13910|3|154|2.4.1.*|GT4|	Bacteria	Proteobacteria	Gammaproteobacteria
77725|6|4|2.4.1.*|GT4|	Bacteria	Proteobacteria	Deltaproteobacteria	Desulfarculales	Desulfarculaceae	Desulfarculus
259200|7|4|2.4.1.*|GT4|	Bacteria	Proteobacteria
130755|8|4|2.4.1.*|GT4|	Bacteria	Proteobacteria	Alphaproteobacteria
250195|4|16|2.4.1.14|GT4|	Bacteria	Acidobacteria
122465|3|144|2.4.1.*|GT4|	Bacteria	Proteobacteria
208935|2|167|2.4.1.13|GT4|	Bacteria	Bacteroidetes
32195|9|150|2.4.1.*|GT4|	Bacteria	Proteobacteria	Betaproteobacteria	Burkholderiales
151200|5|20|2.4.1.198|GT4|	Bacteria	Actinobacteria	Actinobacteria	Bifidobacteriales	Bifidobacteriaceae	Parascardovia
131385|2|50||GT4|	Bacteria	Proteobacteria	Alphaproteobacteria
202355|10|16|2.4.1.14|GT4|	Bacteria	Bacteroidetes
109125|4|16|2.4.1.14|GT4|	Bacteria									Candidatus Methylomirabilis
253055|9|68|2.4.1.*|GT4|	Bacteria	Proteobacteria
82845|10|134||GT4|	Bacteria	Proteobacteria	Betaproteobacteria	Burkholderiales
188470|2|134||GT4|	Bacteria
228880|4|19|2.4.1.13|GT4|	Bacteria	Proteobacteria	Deltaproteobacteria
223645|5|19|2.4.1.13|GT4|	Bacteria	Proteobacteria	Deltaproteobacteria
61385|3|32||GT4|	Bacteria	Proteobacteria	Alphaproteobacteria	Rhodobacterales	Rhodobacteraceae	Citreicella
66990|1|45|2.4.1.257|GT4|	Bacteria									Candidatus Methylomirabilis
105350|8|31|2.4.1.*|GT4|	Bacteria	Proteobacteria	Betaproteobacteria	Rhodocyclales	Rhodocyclaceae
74330|8|121|2.4.1.13|GT4|	Bacteria
21100|1|68|2.4.1.*|GT4|	Bacteria	Proteobacteria
209240|6|59|2.4.1.*|GT4|	Bacteria	Proteobacteria	Alphaproteobacteria
24235|5|144|2.4.1.*|GT4|	Bacteria	Acidobacteria							Candidatus Chloracidobacterium
252025|10|144|2.4.1.*|GT4|	Bacteria	Proteobacteria	Betaproteobacteria					Candidatus Accumulibacter
109215|8|144|2.4.1.*|GT4|	Bacteria	Proteobacteria	Betaproteobacteria
214260|1|144|2.4.1.*|GT4|	Bacteria	Actinobacteria	Actinobacteria
222140|6|144|2.4.1.*|GT4|	Bacteria	Proteobacteria	Alphaproteobacteria
90420|6|144|2.4.1.*|GT4|	Bacteria
42270|2|51|2.4.1.157|GT4|	Bacteria
219770|7|187|2.4.1.13|GT4|	Bacteria	Proteobacteria	Betaproteobacteria
249780|9|121|2.4.1.13|GT4|	Bacteria	Actinobacteria	Actinobacteria	Coriobacteriales	Coriobacteriaceae	Eggerthella
50050|5|150|2.4.1.*|GT4|	Bacteria
174980|8|167|2.4.1.13|GT4|	Bacteria									Candidatus Methylomirabilis
5030|9|158||GT4|	Bacteria	Actinobacteria	Actinobacteria
37330|10|62|2.4.1.*|GT4|	Bacteria
235275|2|176||GT4|	Bacteria	Proteobacteria	Gammaproteobacteria
11345|2|119|2.4.1.*|GT4|	Bacteria
82170|1|120|2.4.1.*|GT4|	Bacteria	Bacteroidetes
47385|1|5|2.4.1.*|GT4|	Bacteria
54510|5|9|2.4.1.*|GT4|	Bacteria
199225|10|4|2.4.1.*|GT4|	Bacteria	Actinobacteria	Actinobacteria
97525|8|171|2.4.1.13|GT4|	Bacteria	Proteobacteria	Betaproteobacteria	Burkholderiales
250855|3|167|2.4.1.13|GT4|	Bacteria									Candidatus Methylomirabilis
176955|2|45|2.4.1.257|GT4|	Bacteria
31380|3|167|2.4.1.13|GT4|	Bacteria	Actinobacteria	Actinobacteria	Actinomycetales	Actinomycetaceae	Actinomyces
164040|8|83|2.4.1.*|GT4|	Bacteria
208535|1|4|2.4.1.*|GT4|	Bacteria	Proteobacteria	Betaproteobacteria
76800|5|64|2.4.1.*|GT4|	Bacteria	Chlorobi	Chlorobia	Chlorobiales	Chlorobiaceae
176240|1|121|2.4.1.13|GT4|	Bacteria	Proteobacteria	Gammaproteobacteria
92105|3|34|2.4.1.13|GT4|	Bacteria	Proteobacteria	Betaproteobacteria	Burkholderiales
103115|8|144|2.4.1.*|GT4|	Bacteria
111080|7|172|2.4.1.*|GT4|	Bacteria	Proteobacteria
34960|3|144|2.4.1.*|GT4|	Bacteria
219750|7|172|2.4.1.*|GT4|	Bacteria	Proteobacteria	Alphaproteobacteria	Rhodobacterales	Rhodobacteraceae
185200|7|56|2.4.1.*|GT4|	Bacteria
166330|1|144|2.4.1.*|GT4|	Bacteria	Deinococcus-Thermus	Deinococci	Thermales	Thermaceae	Marinithermus
239410|3|144|2.4.1.*|GT4|	Bacteria									Candidatus Methylomirabilis
210015|6|89|2.4.1.*|GT4|	Bacteria	Actinobacteria	Actinobacteria	Bifidobacteriales	Bifidobacteriaceae	Bifidobacterium
128260|8|144|2.4.1.*|GT4|	Bacteria
90|9|144|2.4.1.*|GT4|	Bacteria	Proteobacteria	Gammaproteobacteria
54300|5|144|2.4.1.*|GT4|	Bacteria	Acidobacteria							Candidatus Chloracidobacterium
40010|2|144|2.4.1.*|GT4|	Bacteria	Proteobacteria	Betaproteobacteria	Burkholderiales
47430|8|144|2.4.1.*|GT4|	Bacteria	Bacteroidetes			Bacteroidetes Order II. Incertae sedis	Rhodothermaceae	Rhodothermus
65620|7|56|2.4.1.*|GT4|	Bacteria	Proteobacteria	Deltaproteobacteria
195020|1|191|2.4.1.*|GT4|	Bacteria	Proteobacteria
59965|9|56|2.4.1.*|GT4|	Bacteria	Proteobacteria	Alphaproteobacteria
110695|3|56|2.4.1.*|GT4|	Bacteria	Proteobacteria	Gammaproteobacteria					Congregibacter
50095|10|191|2.4.1.*|GT4|	Bacteria
213350|3|144|2.4.1.*|GT4|	Bacteria	Actinobacteria	Actinobacteria
176930|8|144|2.4.1.*|GT4|	Bacteria	Proteobacteria	Alphaproteobacteria
249170|6|144|2.4.1.*|GT4|	Bacteria
92935|1|144|2.4.1.*|GT4|	Bacteria	Acidobacteria							Candidatus Chloracidobacterium
223420|9|144|2.4.1.*|GT4|	Bacteria
223135|10|144|2.4.1.*|GT4|	Bacteria	Proteobacteria	Betaproteobacteria
83275|5|144|2.4.1.*|GT4|	Bacteria	Acidobacteria							Candidatus Koribacter
166705|6|23|2.4.1.13|GT4|	Bacteria	Proteobacteria	Betaproteobacteria					Candidatus Accumulibacter
178715|5|84|2.4.1.*|GT4|	Bacteria	Proteobacteria	Alphaproteobacteria	Rhizobiales	Methylobacteriaceae	Methylobacterium
29080|1|96|2.4.1.14|GT4|	Bacteria	Proteobacteria	Alphaproteobacteria
69180|9|83|2.4.1.*|GT4|	Bacteria	Verrucomicrobia	Spartobacteria					Chthoniobacter
252385|8|46|2.4.1.13|GT4|	Bacteria									Candidatus Methylomirabilis
142170|1|83|2.4.1.*|GT4|	Archaea	Euryarchaeota	Methanomicrobia	Methanosarcinales	Methanosaetaceae	Methanosaeta
76405|2|139|2.4.1.13|GT4|	Bacteria	Acidobacteria							Candidatus Chloracidobacterium
105500|6|12|2.4.1.*|GT4|	Bacteria	Actinobacteria	Actinobacteria	Coriobacteriales	Coriobacteriaceae
177860|3|56|2.4.1.*|GT4|	Bacteria									Candidatus Methylomirabilis
101480|1|56|2.4.1.*|GT4|	Bacteria	Acidobacteria							Candidatus Chloracidobacterium
10970|9|56|2.4.1.*|GT4|	Bacteria	Proteobacteria	Betaproteobacteria					Candidatus Accumulibacter
231670|5|56|2.4.1.*|GT4|	Bacteria	Proteobacteria	Alphaproteobacteria
10365|1|136|2.4.1.*|GT4|	Bacteria	Acidobacteria							Candidatus Chloracidobacterium
8100|8|144|2.4.1.*|GT4|	Bacteria
119155|6|150|2.4.1.*|GT4|	Bacteria	Actinobacteria	Actinobacteria	Actinomycetales
23880|7|96|2.4.1.14|GT4|	Bacteria	Acidobacteria
204250|7|92|2.4.1.13|GT4|	Bacteria	Proteobacteria	Alphaproteobacteria	Sphingomonadales	Sphingomonadaceae	Sphingomonas
160820|6|144|2.4.1.*|GT4|	Bacteria
207280|1|144|2.4.1.*|GT4|	Bacteria	Proteobacteria
43835|1|84|2.4.1.*|GT4|	Bacteria	Proteobacteria	Alphaproteobacteria					Micavibrio
183630|1|2|2.4.1.*|GT4|	Bacteria	Proteobacteria	Betaproteobacteria	Burkholderiales	Comamonadaceae
182585|4|153||GT4|	Bacteria
262845|4|92|2.4.1.13|GT4|	Bacteria	Actinobacteria	Actinobacteria	Actinomycetales	Micrococcaceae
168250|3|92|2.4.1.13|GT4|	Bacteria	Proteobacteria
110955|7|123|2.4.1.13|GT4|	Bacteria	Proteobacteria	Betaproteobacteria
266890|6|144|2.4.1.*|GT4|	Bacteria	Actinobacteria	Actinobacteria
144495|5|84|2.4.1.*|GT4|	Bacteria	Chloroflexi
101975|5|83|2.4.1.*|GT4|	Bacteria									Candidatus Methylomirabilis
32175|9|179||GT4|	Bacteria									Candidatus Methylomirabilis
202680|3|160|2.4.1.*|GT4|	Bacteria
109960|4|19|2.4.1.13|GT4|	Bacteria	Acidobacteria
128620|10|84|2.4.1.*|GT4|	Bacteria
89470|1|83|2.4.1.*|GT4|	Bacteria	Acidobacteria							Candidatus Chloracidobacterium
44710|9|83|2.4.1.*|GT4|	Bacteria	Acidobacteria							Candidatus Chloracidobacterium
33715|7|83|2.4.1.*|GT4|	Bacteria	Proteobacteria	Betaproteobacteria
226550|10|83|2.4.1.*|GT4|	Bacteria	Acidobacteria							Candidatus Chloracidobacterium
159810|9|83|2.4.1.*|GT4|	Bacteria
44430|5|65|2.4.1.245|GT4|	Bacteria	Proteobacteria	Deltaproteobacteria	Desulfovibrionales	Desulfovibrionaceae	Desulfovibrio
214370|1|140|2.4.1.*|GT4|	Bacteria	Proteobacteria	Gammaproteobacteria
58510|10|89|2.4.1.*|GT4|	Bacteria	Proteobacteria
16355|5|14|2.4.1.14|GT4|	Bacteria	Proteobacteria	Betaproteobacteria	Burkholderiales	Comamonadaceae
8765|2|128|2.4.1.131|GT4|	Bacteria	Actinobacteria	Actinobacteria
1650|10|151|2.4.1.*|GT4|	Bacteria	Actinobacteria	Actinobacteria	Actinomycetales	Micrococcaceae	Nesterenkonia
145455|3|49|2.4.1.14|GT4|	Bacteria	Proteobacteria	Alphaproteobacteria	Rhizobiales
87790|2|18||GT41|	Bacteria	Proteobacteria	Alphaproteobacteria	Rhodobacterales	Rhodobacteraceae	Rhodobacter
212470|8|1|2.4.1.255|GT41|	Bacteria	Proteobacteria	Betaproteobacteria
258420|1|6|2.4.1.255|GT41|	Bacteria	Actinobacteria	Actinobacteria	Coriobacteriales	Coriobacteriaceae
66405|8|18||GT41|	Bacteria	Proteobacteria	Alphaproteobacteria	Sphingomonadales	Sphingomonadaceae
44670|3|15|2.4.1.255|GT41|	Bacteria									Candidatus Methylomirabilis
133755|3|8|2.4.1.21|GT5|	Bacteria	Acidobacteria							Candidatus Chloracidobacterium
135260|7|8|2.4.1.21|GT5|	Bacteria	Proteobacteria	Gammaproteobacteria
84830|6|6|2.4.1.21|GT5|	Bacteria
232940|8|2|2.4.1.21|GT5|	Bacteria	Proteobacteria	Betaproteobacteria
117995|8|2|2.4.1.21|GT5|	Bacteria	Proteobacteria	Betaproteobacteria	Burkholderiales			Methylibium
236235|5|6|2.4.1.21|GT5|	Bacteria	Bacteroidetes
28585|9|2|2.4.1.21|GT5|	Bacteria	Proteobacteria	Alphaproteobacteria	Rhizobiales
129970|8|2|2.4.1.21|GT5|	Bacteria	Acidobacteria							Candidatus Chloracidobacterium
49110|1|2|2.4.1.21|GT5|	Bacteria	Proteobacteria	Deltaproteobacteria
108825|2|2|2.4.1.21|GT5|	Bacteria	Proteobacteria	Betaproteobacteria	Burkholderiales	Comamonadaceae
251420|7|2|2.4.1.21|GT5|	Bacteria	Proteobacteria	Betaproteobacteria	Burkholderiales	Comamonadaceae
249335|8|2|2.4.1.21|GT5|	Bacteria									Candidatus Methylomirabilis
85065|6|2|2.4.1.21|GT5|	Bacteria	Proteobacteria	Betaproteobacteria	Burkholderiales
119760|2|2|2.4.1.21|GT5|	Bacteria	Acidobacteria
124650|3|7|2.4.1.21|GT5|	Bacteria									Candidatus Methylomirabilis
132145|7|3|2.4.1.21|GT5|	Bacteria	Proteobacteria	Gammaproteobacteria
132225|8|2|2.4.1.21|GT5|	Bacteria	Proteobacteria	Gammaproteobacteria
166320|5|7|2.4.1.21|GT5|	Bacteria
153575|10|2|2.4.1.21|GT5|	Bacteria
187615|1|2|2.4.1.21|GT5|	Bacteria	Proteobacteria	Alphaproteobacteria	Rhodobacterales	Rhodobacteraceae	Rhodobacter
25785|5|7|2.4.1.21|GT5|	Bacteria	Proteobacteria	Epsilonproteobacteria	Campylobacterales			Nitratifractor
247505|2|7|2.4.1.21|GT5|	Bacteria
188505|5|3|2.4.1.21|GT5|	Bacteria	Proteobacteria	Deltaproteobacteria	Syntrophobacterales	Syntrophobacteraceae	Syntrophobacter
225175|2|2|2.4.1.21|GT5|	Bacteria	Proteobacteria	Alphaproteobacteria	Caulobacterales	Caulobacteraceae	Caulobacter
19900|5|7|2.4.1.21|GT5|	Bacteria	Proteobacteria	Gammaproteobacteria
190460|10|7|2.4.1.21|GT5|	Bacteria	Actinobacteria	Actinobacteria	Bifidobacteriales	Bifidobacteriaceae	Bifidobacterium
176225|6|2|2.4.1.21|GT5|	Bacteria									Candidatus Methylomirabilis
62550|4|10|2.4.1.21|GT5|	Bacteria
91965|4|2|2.4.1.21|GT5|	Bacteria									Candidatus Methylomirabilis
80100|8|2|2.4.1.21|GT5|	Bacteria	Proteobacteria	Alphaproteobacteria	Rhodobacterales	Rhodobacteraceae	Rhodobacter
37930|4|2|2.4.1.21|GT5|	Bacteria	Actinobacteria	Actinobacteria	Actinomycetales
132610|8|2|2.4.1.21|GT5|	Bacteria	Proteobacteria
37220|10|2|2.4.1.21|GT5|	Bacteria	Proteobacteria	Betaproteobacteria	Rhodocyclales	Rhodocyclaceae	Methyloversatilis
47550|1|2|2.4.1.21|GT5|	Bacteria									Candidatus Methylomirabilis
183020|9|12|2.4.1.21|GT5|	Bacteria
188530|10|2|2.4.1.21|GT5|	Bacteria
119715|2|2|2.4.1.21|GT5|	Bacteria	Proteobacteria	Alphaproteobacteria	Rhodobacterales	Rhodobacteraceae
166095|9|17|2.4.1.21|GT5|	Bacteria	Proteobacteria
269310|6|3|2.4.1.21|GT5|	Bacteria	Proteobacteria
48510|2|3|2.4.1.21|GT5|	Bacteria	Proteobacteria
228395|9|3|2.4.1.21|GT5|	Bacteria	Proteobacteria
3935|1|7|2.4.1.21|GT5|	Bacteria									Candidatus Methylomirabilis
146010|3|2|2.4.1.21|GT5|	Bacteria	Actinobacteria	Actinobacteria
103210|10|10|2.4.1.21|GT5|	Bacteria	Actinobacteria	Actinobacteria	Coriobacteriales	Coriobacteriaceae
59205|6|3|2.4.1.21|GT5|	Bacteria	Firmicutes	Clostridia
200370|9|8|2.4.1.21|GT5|	Bacteria	Proteobacteria	Betaproteobacteria
158955|6|2|2.4.1.21|GT5|	Bacteria
217415|1|10|2.4.1.21|GT5|	Bacteria	Proteobacteria	Alphaproteobacteria					Micavibrio
32305|8|10|2.4.1.21|GT5|	Bacteria									Caldithrix
38740|9|17|2.4.1.21|GT5|	Bacteria	Actinobacteria	Actinobacteria	Bifidobacteriales	Bifidobacteriaceae	Bifidobacterium
263900|1|3|2.4.1.21|GT5|	Bacteria	Proteobacteria	Alphaproteobacteria	Rhodobacterales	Rhodobacteraceae
31840|10|7|2.4.1.21|GT5|	Bacteria									Candidatus Methylomirabilis
90960|2|3|2.4.1.21|GT5|	Bacteria	Proteobacteria	Betaproteobacteria	Burkholderiales
241055|9|3|2.4.1.21|GT5|	Bacteria	Actinobacteria	Actinobacteria	Actinomycetales	Actinomycetaceae	Actinomyces
152335|7|2|2.4.1.21|GT5|	Bacteria	Proteobacteria
52065|9|7|2.4.1.21|GT5|	Bacteria	Actinobacteria	Actinobacteria	Actinomycetales
119330|7|21|2.4.1.129|GT51|	Bacteria
162465|3|35|2.4.1.129|GT51|	Bacteria									Candidatus Methylomirabilis
55770|1|12|2.4.1.129|GT51|	Bacteria	Proteobacteria
207800|4|2|2.4.1.129|GT51|	Bacteria	Proteobacteria	Alphaproteobacteria	Rhizobiales
19960|10|1|2.4.1.129|GT51|	Bacteria	Actinobacteria	Actinobacteria	Actinomycetales
62835|9|7|2.4.1.129|GT51|	Bacteria	Actinobacteria	Actinobacteria	Actinomycetales	Micrococcaceae	Citricoccus
140175|9|2|2.4.1.129|GT51|	Bacteria	Proteobacteria	Alphaproteobacteria
236440|3|21|2.4.1.129|GT51|	Bacteria	Chlorobi	Chlorobia	Chlorobiales	Chlorobiaceae	Pelodictyon
249310|3|13|2.4.1.129|GT51|	Bacteria	Actinobacteria	Actinobacteria	Actinomycetales
40735|7|4|2.4.1.129|GT51|	Bacteria	Proteobacteria	Alphaproteobacteria	Rhizobiales	Hyphomicrobiaceae	Rhodomicrobium
76060|7|1|2.4.1.129|GT51|	Bacteria	Proteobacteria	Alphaproteobacteria	Sphingomonadales	Sphingomonadaceae	Sphingopyxis
104520|7|1|2.4.1.129|GT51|	Bacteria	Proteobacteria	Betaproteobacteria					Candidatus Accumulibacter
92350|8|14|2.4.1.129|GT51|	Bacteria	Proteobacteria	Alphaproteobacteria
156950|1|14|2.4.1.129|GT51|	Bacteria	Proteobacteria	Alphaproteobacteria
180|7|35|2.4.1.129|GT51|	Bacteria									Candidatus Methylomirabilis
219980|8|25|2.4.1.129|GT51|	Bacteria	Bacteroidetes
161315|6|17|2.4.1.129|GT51|	Bacteria	Proteobacteria	Alphaproteobacteria	Rhodobacterales
220865|3|51|2.4.1.129|GT51|	Bacteria	Proteobacteria	Gammaproteobacteria
134055|7|5|2.4.1.129|GT51|	Bacteria	Proteobacteria	Alphaproteobacteria
200650|8|14|2.4.1.129|GT51|	Bacteria									Candidatus Methylomirabilis
251895|7|23|2.4.1.129|GT51|	Bacteria	Proteobacteria
41280|10|35|2.4.1.129|GT51|	Bacteria	Proteobacteria	Betaproteobacteria	Burkholderiales	Comamonadaceae
153025|7|45|2.4.1.129|GT51|	Bacteria	Proteobacteria	Alphaproteobacteria	Rhizobiales
190635|7|27|2.4.1.129|GT51|	Bacteria	Proteobacteria	Alphaproteobacteria
269610|4|17|2.4.1.129|GT51|	Bacteria	Proteobacteria	Alphaproteobacteria	Rhodobacterales
124800|1|28|2.4.1.129|GT51|	Bacteria									Candidatus Methylomirabilis
171345|3|23|2.4.1.129|GT51|	Bacteria	Proteobacteria	Gammaproteobacteria
251005|4|45|2.4.1.129|GT51|	Bacteria	Proteobacteria	Alphaproteobacteria	Rhodobacterales	Rhodobacteraceae	Rhodobacter
261750|1|55|2.4.1.129|GT51|	Bacteria	Actinobacteria	Actinobacteria	Actinomycetales
91260|7|27|2.4.1.129|GT51|	Bacteria	Proteobacteria	Betaproteobacteria	Burkholderiales
34715|10|55|2.4.1.129|GT51|	Bacteria
247695|7|2|2.4.1.129|GT51|	Bacteria	Proteobacteria	Alphaproteobacteria	Rhizobiales
213650|6|50|2.4.1.129|GT51|	Bacteria	Proteobacteria	Betaproteobacteria	Burkholderiales	Burkholderiaceae	Burkholderia
239485|10|51|2.4.1.129|GT51|	Bacteria	Proteobacteria	Alphaproteobacteria
250205|2|5|2.4.1.129|GT51|	Bacteria	Proteobacteria	Alphaproteobacteria
30250|2|17|2.4.1.129|GT51|	Bacteria	Proteobacteria	Alphaproteobacteria
225345|2|4|2.4.1.129|GT51|	Bacteria	Proteobacteria	Alphaproteobacteria	Rhodobacterales
151760|3|50|2.4.1.129|GT51|	Bacteria	Proteobacteria	Alphaproteobacteria	Rhodobacterales	Rhodobacteraceae
91585|6|65|2.4.1.129|GT51|	Bacteria	Proteobacteria	Deltaproteobacteria	Syntrophobacterales	Syntrophobacteraceae	Syntrophobacter
5495|5|45|2.4.1.129|GT51|	Bacteria	Proteobacteria	Alphaproteobacteria
14255|8|20|2.4.1.129|GT51|	Bacteria	Proteobacteria	Alphaproteobacteria
84245|4|35|2.4.1.129|GT51|	Bacteria
191495|3|50|2.4.1.129|GT51|	Bacteria	Proteobacteria	Deltaproteobacteria
82660|2|50|2.4.1.129|GT51|	Bacteria	Proteobacteria	Gammaproteobacteria
41135|3|21|2.4.1.129|GT51|	Bacteria	Proteobacteria	Epsilonproteobacteria
122790|10|10|2.4.1.129|GT51|	Bacteria
182435|7|55|2.4.1.129|GT51|	Bacteria	Proteobacteria	Betaproteobacteria					Candidatus Accumulibacter
152475|3|26|2.4.1.129|GT51|	Bacteria	Proteobacteria	Alphaproteobacteria
88325|9|50|2.4.1.129|GT51|	Bacteria	Proteobacteria	Alphaproteobacteria					Micavibrio
146460|3|26|2.4.1.129|GT51|	Bacteria	Proteobacteria	Alphaproteobacteria	Rhodobacterales	Rhodobacteraceae
190685|3|18|2.4.1.129|GT51|	Bacteria	Actinobacteria	Actinobacteria
48390|10|4|2.4.1.129|GT51|	Bacteria	Verrucomicrobia	Opitutae			Opitutaceae
222700|9|7|2.4.1.129|GT51|	Bacteria	Actinobacteria	Actinobacteria
67770|4|32|2.4.1.129|GT51|	Bacteria	Proteobacteria	Alphaproteobacteria
207285|2|40|2.4.1.129|GT51|	Bacteria
58390|10|35|2.4.1.129|GT51|	Bacteria
20475|8|51|2.4.1.129|GT51|	Bacteria	Firmicutes
264660|1|26|2.4.1.129|GT51|	Bacteria									Candidatus Methylomirabilis
105350|10|55|2.4.1.129|GT51|	Bacteria
42695|10|55|2.4.1.129|GT51|	Bacteria	Acidobacteria							Candidatus Chloracidobacterium
79960|7|26|2.4.1.129|GT51|	Bacteria
245915|7|33|2.4.1.129|GT51|	Bacteria	Proteobacteria	Alphaproteobacteria	Rhodobacterales	Rhodobacteraceae	Rhodobacter
61535|4|4|2.4.1.129|GT51|	Bacteria	Proteobacteria	Alphaproteobacteria	Rhodobacterales
248120|1|6|2.4.1.129|GT51|	Bacteria
254805|1|41|2.4.1.129|GT51|	Bacteria									Thermobaculum
173075|3|46|2.4.1.129|GT51|	Bacteria
40170|3|28|2.4.1.129|GT51|	Bacteria	Synergistetes	Synergistia	Synergistales	Synergistaceae	Aminomonas
91375|3|26|2.4.1.129|GT51|	Bacteria	Proteobacteria
155140|3|55|2.4.1.129|GT51|	Bacteria									Candidatus Methylomirabilis
221625|1|35|2.4.1.129|GT51|	Bacteria
5920|3|48|2.4.1.129|GT51|	Bacteria	Actinobacteria	Actinobacteria	Actinomycetales
245490|8|22|2.4.1.129|GT51|	Bacteria									Candidatus Methylomirabilis
50670|2|19|2.4.1.129|GT51|	Bacteria	Proteobacteria	Alphaproteobacteria	Rhizobiales
224925|3|12|2.4.1.129|GT51|	Bacteria	Actinobacteria	Actinobacteria	Actinomycetales
32750|6|22|2.4.1.129|GT51|	Bacteria	Firmicutes	Clostridia	Clostridiales
108915|7|22|2.4.1.129|GT51|	Bacteria
74275|2|6|2.4.1.129|GT51|	Bacteria									Candidatus Methylomirabilis
54610|3|33|2.4.1.129|GT51|	Bacteria	Proteobacteria	Alphaproteobacteria
226000|1|20|2.4.1.129|GT51|	Bacteria	Actinobacteria	Actinobacteria	Actinomycetales
43630|2|3|2.4.1.129|GT51|	Bacteria
215930|1|33|2.4.1.129|GT51|	Bacteria	Acidobacteria							Candidatus Chloracidobacterium
188310|3|51|2.4.1.129|GT51|	Bacteria	Proteobacteria	Alphaproteobacteria
206715|8|65|2.4.1.129|GT51|	Bacteria	Proteobacteria	Alphaproteobacteria	Rhodobacterales
69940|8|30|2.4.1.129|GT51|	Bacteria	Proteobacteria	Alphaproteobacteria
179395|9|41|2.4.1.129|GT51|	Bacteria	Actinobacteria	Actinobacteria	Actinomycetales
147890|9|8|2.4.1.129|GT51|	Bacteria									Thermobaculum
28085|4|8|2.4.1.129|GT51|	Bacteria	Proteobacteria	Deltaproteobacteria
117055|3|33|2.4.1.129|GT51|	Bacteria	Verrucomicrobia	Opitutae			Opitutaceae
100680|5|33|2.4.1.129|GT51|	Bacteria	Proteobacteria	Deltaproteobacteria	Desulfovibrionales	Desulfovibrionaceae	Bilophila
12835|9|50|2.4.1.129|GT51|	Bacteria	Proteobacteria	Alphaproteobacteria
204095|1|22|2.4.1.129|GT51|	Bacteria	Proteobacteria	Alphaproteobacteria	Rhodobacterales	Rhodobacteraceae
239910|3|34|2.4.1.129|GT51|	Bacteria	Proteobacteria	Alphaproteobacteria	Rhodobacterales	Rhodobacteraceae	Maritimibacter
50295|4|22|2.4.1.129|GT51|	Bacteria	Actinobacteria	Actinobacteria
253045|4|22|2.4.1.129|GT51|	Bacteria	Actinobacteria	Actinobacteria	Actinomycetales	Cellulomonadaceae	Cellulomonas
179245|3|22|2.4.1.129|GT51|	Bacteria	Acidobacteria							Candidatus Koribacter
10710|10|22|2.4.1.129|GT51|	Bacteria	Proteobacteria	Deltaproteobacteria
232675|10|3|2.4.1.129|GT51|	Bacteria	Proteobacteria	Betaproteobacteria	Burkholderiales
73430|2|41|2.4.1.129|GT51|	Bacteria	Actinobacteria	Actinobacteria	Actinomycetales	Mycobacteriaceae	Mycobacterium
240985|3|58|2.4.1.129|GT51|	Bacteria	Proteobacteria	Gammaproteobacteria
265775|2|32|2.4.1.129|GT51|	Bacteria	Proteobacteria
164955|10|32|2.4.1.129|GT51|	Bacteria	Proteobacteria	Alphaproteobacteria
159240|3|32|2.4.1.129|GT51|	Bacteria	Proteobacteria	Alphaproteobacteria	Rhizobiales	Bradyrhizobiaceae
269645|10|28|2.4.1.129|GT51|	Bacteria	Actinobacteria	Actinobacteria
244780|1|44|2.4.1.129|GT51|	Bacteria	Proteobacteria	Deltaproteobacteria
70720|3|14|2.4.1.129|GT51|	Bacteria	Proteobacteria	Alphaproteobacteria
257515|2|14|2.4.1.129|GT51|	Bacteria	Proteobacteria	Alphaproteobacteria	Rhizobiales	Phyllobacteriaceae
246270|10|38|2.4.1.129|GT51|	Bacteria	Actinobacteria	Actinobacteria
44920|8|32|2.4.1.129|GT51|	Bacteria	Proteobacteria	Alphaproteobacteria
186375|10|28|2.4.1.129|GT51|	Bacteria	Proteobacteria	Alphaproteobacteria	Rhizobiales	Xanthobacteraceae
213245|9|32|2.4.1.129|GT51|	Bacteria	Proteobacteria	Betaproteobacteria
242355|2|44|2.4.1.129|GT51|	Bacteria	Proteobacteria	Alphaproteobacteria	Rhizobiales
177590|9|38|2.4.1.129|GT51|	Bacteria	Actinobacteria	Actinobacteria	Actinomycetales	Nocardiopsaceae	Nocardiopsis
242745|3|59|2.4.1.129|GT51|	Bacteria	Proteobacteria	Betaproteobacteria	Burkholderiales
83390|1|59|2.4.1.129|GT51|	Bacteria									Candidatus Methylomirabilis
253785|4|32|2.4.1.129|GT51|	Bacteria	Proteobacteria	Alphaproteobacteria	Rhodobacterales	Rhodobacteraceae	Rhodobacter
108540|10|32|2.4.1.129|GT51|	Bacteria	Proteobacteria	Alphaproteobacteria	Rhodobacterales
132805|3|32|2.4.1.129|GT51|	Bacteria	Proteobacteria	Alphaproteobacteria	Rhodobacterales
109055|3|32|2.4.1.129|GT51|	Bacteria	Proteobacteria	Alphaproteobacteria	Rhodobacterales	Rhodobacteraceae	Rhodobacter
715|9|44|2.4.1.129|GT51|	Bacteria	Proteobacteria	Alphaproteobacteria	Rhodobacterales
166085|10|47|2.4.1.129|GT51|	Bacteria	Proteobacteria	Betaproteobacteria	Rhodocyclales	Rhodocyclaceae
187610|10|26|2.4.1.129|GT51|	Bacteria	Proteobacteria	Betaproteobacteria
26660|4|28|2.4.1.129|GT51|	Bacteria	Actinobacteria	Actinobacteria	Actinomycetales
72785|9|1|2.4.2.*|GT53|	Bacteria	Actinobacteria	Actinobacteria	Actinomycetales
238460|9|2|2.4.2.*|GT53|	Bacteria	Actinobacteria	Actinobacteria	Actinomycetales	Intrasporangiaceae	Serinicoccus
230385|3|1|2.4.2.*|GT53|	Bacteria	Proteobacteria	Betaproteobacteria
59580|9|6|2.4.1.87|GT6|	Bacteria	Proteobacteria
134935|7|5|2.4.1.*|GT60|	Bacteria	Actinobacteria	Actinobacteria	Actinomycetales	Actinomycetaceae	Actinomyces
117155|9|2|2.4.99.18|GT66|	Bacteria
141770|5|5|2.4.1.*|GT76|	Bacteria
114710|9|8|2.4.1.*|GT81|	Archaea
47530|1|10|2.4.1.*|GT81|	Bacteria									Candidatus Methylomirabilis
118105|5|3|3.2.1.*|GT81|	Bacteria	Actinobacteria	Actinobacteria	Actinomycetales
159520|6|3|3.2.1.*|GT81|	Bacteria									Candidatus Methylomirabilis
84245|9|3|3.2.1.*|GT81|	Bacteria
236230|2|3|3.2.1.*|GT81|	Bacteria
266460|10|1|2.4.1.*|GT81|	Bacteria	Proteobacteria	Alphaproteobacteria	Rhizobiales	Bradyrhizobiaceae
47465|1|3|3.2.1.*|GT81|	Bacteria									Candidatus Methylomirabilis
2100|4|8|2.4.1.*|GT81|	Bacteria	Synergistetes	Synergistia	Synergistales	Synergistaceae	Aminomonas
109090|7|2|2.4.1.*|GT81|	Bacteria	Proteobacteria	Gammaproteobacteria
157525|2|1|2.4.1.*|GT81|	Bacteria	Firmicutes	Clostridia	Clostridiales			Pseudoflavonifractor
202665|8|1|2.4.1.*|GT81|	Bacteria
189250|10|8|2.4.1.*|GT81|	Bacteria	Actinobacteria	Actinobacteria	Actinomycetales
227555|10|10|2.4.1.*|GT81|	Bacteria									Candidatus Methylomirabilis
64140|4|5|2.4.1.*|GT81|	Bacteria									Candidatus Methylomirabilis
104715|2|6|2.4.1.*|GT81|	Bacteria
85445|9|6|2.4.1.*|GT81|	Bacteria	Actinobacteria	Actinobacteria	Actinomycetales
203970|10|12||GT83|	Bacteria	Proteobacteria	Alphaproteobacteria
108865|5|22||GT83|	Bacteria	Bacteroidetes
164205|7|20|2.4.2.43|GT83|	Bacteria
34750|7|20|2.4.2.43|GT83|	Bacteria	Proteobacteria
127230|3|29|2.4.2.43|GT83|	Bacteria	Proteobacteria	Gammaproteobacteria
99125|10|10||GT83|	Bacteria	Proteobacteria	Alphaproteobacteria
41505|8|21||GT83|	Bacteria	Cyanobacteria			Chroococcales			Synechococcus
200205|7|4||GT83|	Bacteria	Proteobacteria	Alphaproteobacteria
126850|5|27||GT83|	Bacteria
61420|2|27||GT83|	Bacteria									Candidatus Methylomirabilis
229575|9|13||GT83|	Bacteria	Proteobacteria	Alphaproteobacteria	Rhodobacterales	Rhodobacteraceae
192770|10|30||GT83|	Bacteria	Actinobacteria	Actinobacteria	Actinomycetales
220400|6|27||GT83|	Bacteria									Candidatus Methylomirabilis
237825|9|1|2.4.1.*|GT84|	Bacteria									Candidatus Methylomirabilis
53285|9|1|2.4.1.*|GT84|	Bacteria	Proteobacteria
141610|10|1|2.4.1.*|GT84|	Bacteria	Firmicutes	Clostridia	Clostridiales
204200|9|1|2.4.1.*|GT84|	Bacteria	Actinobacteria	Actinobacteria	Coriobacteriales	Coriobacteriaceae
70225|3|1|2.4.1.*|GT84|	Bacteria
57655|7|1|2.4.1.*|GT84|	Bacteria	Proteobacteria	Betaproteobacteria	Burkholderiales
203415|3|1|2.4.1.*|GT84|	Bacteria									Candidatus Methylomirabilis
194975|9|1|2.4.1.*|GT84|	Bacteria	Proteobacteria	Alphaproteobacteria
74950|9|1|2.4.1.*|GT84|	Bacteria	Actinobacteria	Actinobacteria
95800|6|1|2.4.1.*|GT84|	Bacteria	Actinobacteria	Actinobacteria	Coriobacteriales	Coriobacteriaceae	Eggerthella
14025|3|1|2.4.1.*|GT84|	Bacteria	Proteobacteria	Betaproteobacteria					Candidatus Accumulibacter
174580|7|1|2.4.1.*|GT84|	Bacteria	Proteobacteria	Alphaproteobacteria
89035|10|1|2.4.1.*|GT84|	Bacteria	Proteobacteria	Gammaproteobacteria
99925|9|1|2.4.1.*|GT84|	Bacteria
88090|7|1|2.4.1.*|GT84|	Bacteria	Proteobacteria	Gammaproteobacteria
5230|4|1|2.4.1.*|GT84|	Bacteria	Proteobacteria	Deltaproteobacteria	Myxococcales	Myxococcaceae	Anaeromyxobacter
196550|10|5||GT87|	Bacteria	Actinobacteria	Actinobacteria
219065|8|1|2.4.1.*|GT87|	Bacteria	Actinobacteria	Actinobacteria	Actinomycetales
35355|9|12|2.4.1.*|GT87|	Bacteria	Actinobacteria	Actinobacteria	Actinomycetales
229010|5|11|2.4.1.*|GT87|	Bacteria	Proteobacteria	Deltaproteobacteria
9570|3|11|2.4.1.*|GT87|	Bacteria	Proteobacteria	Alphaproteobacteria
34650|8|5||GT87|	Bacteria	Proteobacteria	Betaproteobacteria	Burkholderiales
51015|3|5||GT87|	Bacteria	Actinobacteria	Actinobacteria	Coriobacteriales	Coriobacteriaceae
172030|4|1|2.4.2.*|GT89|	Bacteria	Actinobacteria	Actinobacteria	Actinomycetales
250270|1|2||GT89|	Bacteria	Actinobacteria	Actinobacteria	Actinomycetales	Actinomycetaceae	Actinomyces
22600|2|75||GT9|	Bacteria	Proteobacteria	Betaproteobacteria
126745|5|75||GT9|	Bacteria									Candidatus Methylomirabilis
74320|5|6||GT9|	Bacteria
260435|3|70||GT9|	Bacteria
176545|3|11|2.4.1.56|GT9|	Bacteria	Proteobacteria	Gammaproteobacteria	Chromatiales	Ectothiorhodospiraceae
157690|10|5|2.4.1.56|GT9|	Bacteria
36820|8|17|2.4.99.*|GT9|	Bacteria	Actinobacteria	Actinobacteria	Actinomycetales	Micrococcaceae	Citricoccus
161515|5|17|2.4.99.*|GT9|	Bacteria	Actinobacteria	Actinobacteria
55665|9|24|2.4.1.56|GT9|	Bacteria	Proteobacteria
49410|9|49||GT9|	Bacteria	Actinobacteria	Actinobacteria
174160|10|49||GT9|	Bacteria
107715|5|31|2.4.99.*|GT9|	Bacteria	Proteobacteria
195010|1|31|2.4.99.*|GT9|	Bacteria									Candidatus Methylomirabilis
49420|9|1|2.4.1.56|GT9|	Bacteria	Actinobacteria	Actinobacteria	Actinomycetales
141480|4|49||GT9|	Bacteria
253730|9|25|2.4.1.56|GT9|	Bacteria	Proteobacteria	Alphaproteobacteria
44435|8|66|2.4.99.*|GT9|	Bacteria	Actinobacteria	Actinobacteria	Actinomycetales	Actinomycetaceae	Mobiluncus
134735|2|66|2.4.99.*|GT9|	Bacteria									Candidatus Methylomirabilis
15390|3|77||GT9|	Bacteria
225200|7|8||GT9|	Bacteria	Proteobacteria	Alphaproteobacteria	Rhodobacterales
101575|2|49||GT9|	Bacteria	Proteobacteria	Betaproteobacteria
196775|5|32||GT9|	Bacteria	Acidobacteria							Candidatus Chloracidobacterium
194465|5|32||GT9|	Bacteria	Acidobacteria							Candidatus Koribacter
269170|4|59|2.4.99.*|GT9|	Bacteria	Proteobacteria	Alphaproteobacteria	Sphingomonadales	Sphingomonadaceae	Sphingopyxis
266340|8|1|2.4.1.251|GT94|	Bacteria	Actinobacteria	Actinobacteria	Actinomycetales
73060|8|2||GH0|	Bacteria
84235|1|3||GH0|	Bacteria
211715|7|2||GH0|	Bacteria	Proteobacteria	Betaproteobacteria
73095|9|2||GH0|	Bacteria	Acidobacteria							Candidatus Chloracidobacterium
260070|3|2||GH0|	Bacteria	Proteobacteria	Betaproteobacteria					Candidatus Accumulibacter
87055|7|3||GH0|	Bacteria	Proteobacteria
169580|5|1||GH0|	Bacteria									Candidatus Methylomirabilis
234870|9|2||GH0|	Bacteria	Proteobacteria
88745|8|2||GH0|	Bacteria
125300|8|2||GH0|	Bacteria	Bacteroidetes			Bacteroidetes Order II. Incertae sedis	Rhodothermaceae	Salinibacter
176905|8|44||GH0|	Bacteria	Proteobacteria	Betaproteobacteria
16255|4|2||GH0|	Bacteria	Acidobacteria							Candidatus Chloracidobacterium
35050|7|2||GH0|	Bacteria
136605|5|41||GH0|	Bacteria									Candidatus Methylomirabilis
220215|4|28||GH0|	Bacteria	Actinobacteria	Actinobacteria	Actinomycetales
105615|3|2||GH0|	Bacteria
133810|4|36||GH0|	Bacteria	Actinobacteria	Actinobacteria	Actinomycetales
178620|2|5|3.2.1.18|GH0|	Bacteria	Actinobacteria	Actinobacteria
28680|7|14|3.2.1.18|GH0|	Bacteria
155585|7|14|3.2.1.18|GH0|	Bacteria
207255|10|40||GH0|	Bacteria	Acidobacteria							Candidatus Koribacter
138995|2|1||GH0|	Bacteria
170260|6|5|3.2.1.18|GH0|	Bacteria	Firmicutes	Clostridia	Clostridiales			Pseudoflavonifractor
53180|4|2||GH0|	Bacteria
81390|1|5|3.2.1.18|GH0|	Bacteria									Candidatus Methylomirabilis
90180|3|2||GH0|	Bacteria
64905|8|2||GH0|	Bacteria	Proteobacteria	Deltaproteobacteria	Myxococcales
65905|1|23||GH0|	Bacteria									Candidatus Methylomirabilis
216975|1|5|3.2.1.18|GH0|	Bacteria									Candidatus Methylomirabilis
225385|2|5|3.2.1.18|GH0|	Bacteria									Candidatus Methylomirabilis
24075|8|5|3.2.1.18|GH0|	Bacteria	Proteobacteria	Alphaproteobacteria
195730|5|17||GH0|	Bacteria	Acidobacteria
155760|10|17||GH0|	Bacteria	Acidobacteria							Candidatus Chloracidobacterium
80775|3|23||GH0|	Bacteria
244560|2|17||GH0|	Bacteria	Bacteroidetes			Bacteroidetes Order II. Incertae sedis	Rhodothermaceae	Rhodothermus
262785|9|53||GH0|	Archaea
173285|9|41||GH0|	Bacteria
190220|6|5|3.2.1.18|GH0|	Bacteria	Actinobacteria	Actinobacteria	Actinomycetales
154560|7|5|3.2.1.18|GH0|	Bacteria	Actinobacteria	Actinobacteria	Actinomycetales	Micrococcaceae	Nesterenkonia
228975|3|1||GH0|	Bacteria									Candidatus Methylomirabilis
149000|8|32||GH0|	Bacteria									Candidatus Methylomirabilis
14840|4|5|3.2.1.18|GH0|	Bacteria	Proteobacteria	Alphaproteobacteria
157480|1|5|3.2.1.18|GH0|	Bacteria	Actinobacteria	Actinobacteria
133190|9|2||GH0|	Bacteria	Acidobacteria							Candidatus Chloracidobacterium
124370|6|2||GH0|	Bacteria	Planctomycetes	Planctomycetia	Planctomycetales	Planctomycetaceae	Gemmata
120730|10|14|3.2.1.18|GH0|	Bacteria
190240|6|5|3.2.1.18|GH0|	Bacteria	Actinobacteria	Actinobacteria	Actinomycetales
178495|6|5|3.2.1.18|GH0|	Bacteria	Proteobacteria
150770|8|5|3.2.1.18|GH0|	Bacteria	Proteobacteria
87410|6|28||GH0|	Bacteria	Actinobacteria	Actinobacteria
153305|7|17||GH0|	Bacteria	Proteobacteria	Betaproteobacteria
243060|2|41||GH0|	Bacteria
67840|10|2||GH0|	Bacteria	Actinobacteria	Actinobacteria
191990|4|36||GH0|	Bacteria	Actinobacteria	Actinobacteria
237335|10|5|3.2.1.18|GH0|	Bacteria	Actinobacteria	Actinobacteria
85045|7|14|3.2.1.18|GH0|	Bacteria	Proteobacteria	Betaproteobacteria	Burkholderiales
248775|6|41||GH0|	Bacteria	Proteobacteria
149015|8|32||GH0|	Bacteria									Candidatus Methylomirabilis
240495|1|17||GH0|	Bacteria
15340|2|36||GH0|	Bacteria	Actinobacteria	Actinobacteria
79425|6|4|3.2.1.23|GH0|	Bacteria	Proteobacteria	Betaproteobacteria	Burkholderiales
230880|1|25||GH0|	Bacteria	Proteobacteria	Betaproteobacteria	Burkholderiales
175395|3|14|3.2.1.18|GH0|	Bacteria	Actinobacteria	Actinobacteria
178510|3|29||GH0|	Bacteria	Actinobacteria	Actinobacteria	Actinomycetales
233865|8|14|3.2.1.18|GH0|	Bacteria	Actinobacteria	Actinobacteria
228610|4|36||GH0|	Bacteria	Proteobacteria	Gammaproteobacteria					Congregibacter
169620|3|44||GH0|	Bacteria	Proteobacteria	Alphaproteobacteria
95230|6|44||GH0|	Bacteria	Actinobacteria	Actinobacteria	Actinomycetales	Micrococcaceae
136145|6|29|3.2.1.21|GH1|	Bacteria	Proteobacteria	Alphaproteobacteria	Sphingomonadales	Sphingomonadaceae	Sphingomonas
87750|7|13|3.2.1.21|GH1|	Bacteria	Proteobacteria	Alphaproteobacteria	Rhodobacterales
180280|4|2|3.2.1.21|GH1|	Bacteria									Candidatus Methylomirabilis
227850|10|2|3.2.1.21|GH1|	Bacteria	Proteobacteria	Deltaproteobacteria	Desulfovibrionales	Desulfovibrionaceae	Desulfovibrio
143465|9|2|3.2.1.21|GH1|	Bacteria	Proteobacteria	Alphaproteobacteria	Caulobacterales	Caulobacteraceae	Brevundimonas
174875|9|4|3.2.1.21|GH1|	Bacteria									Candidatus Methylomirabilis
114055|3|2|3.2.1.21|GH1|	Bacteria	Proteobacteria	Betaproteobacteria	Burkholderiales
10215|8|2|3.2.1.21|GH1|	Bacteria	Proteobacteria	Alphaproteobacteria
192250|10|2|3.2.1.21|GH1|	Bacteria	Proteobacteria	Betaproteobacteria	Burkholderiales			Thiomonas
117800|7|2|3.2.1.21|GH1|	Bacteria	Actinobacteria	Actinobacteria
151545|5|2|3.2.1.21|GH1|	Bacteria
133410|2|4|3.2.1.21|GH1|	Bacteria
92750|8|2|3.2.1.21|GH1|	Bacteria
35795|7|23|3.2.1.21|GH1|	Bacteria	Proteobacteria
147935|10|23|3.2.1.21|GH1|	Bacteria	Proteobacteria	Alphaproteobacteria
128855|3|2|3.2.1.21|GH1|	Bacteria	Proteobacteria	Gammaproteobacteria
43650|3|17|3.2.1.21|GH1|	Bacteria	Bacteroidetes
1195|6|8|3.2.1.21|GH1|	Bacteria	Acidobacteria
47125|2|23|3.2.1.21|GH1|	Bacteria	Acidobacteria							Candidatus Chloracidobacterium
150135|6|8|3.2.1.21|GH1|	Bacteria	Proteobacteria
188395|3|2|3.2.1.21|GH1|	Bacteria	Proteobacteria	Alphaproteobacteria	Rhodobacterales
204755|10|16|3.2.1.21|GH1|	Bacteria	Actinobacteria	Actinobacteria	Actinomycetales	Mycobacteriaceae	Mycobacterium
84730|4|2|3.2.1.21|GH1|	Bacteria	Acidobacteria							Candidatus Chloracidobacterium
114560|2|2|3.2.1.21|GH1|	Bacteria	Proteobacteria
244095|7|17|3.2.1.21|GH1|	Bacteria	Actinobacteria	Actinobacteria	Actinomycetales	Mycobacteriaceae	Mycobacterium
70465|6|23|3.2.1.21|GH1|	Bacteria	Actinobacteria	Actinobacteria	Actinomycetales
6575|10|2|3.2.1.21|GH1|	Bacteria									Candidatus Methylomirabilis
226690|2|4|3.2.1.21|GH1|	Bacteria	Actinobacteria	Actinobacteria
27855|6|23|3.2.1.21|GH1|	Bacteria									Candidatus Methylomirabilis
73815|3|9|3.2.1.21|GH1|	Bacteria
201525|3|13|3.2.1.21|GH1|	Bacteria	Proteobacteria
240085|2|23|3.2.1.21|GH1|	Bacteria									Candidatus Methylomirabilis
247185|1|23|3.2.1.21|GH1|	Bacteria	Acidobacteria							Candidatus Chloracidobacterium
38160|2|2|3.2.1.21|GH1|	Bacteria	Proteobacteria
234375|10|23|3.2.1.21|GH1|	Bacteria
152280|8|23|3.2.1.21|GH1|	Bacteria
164185|1|18|3.2.1.108|GH1|	Bacteria	Acidobacteria							Candidatus Koribacter
220170|5|29|3.2.1.21|GH1|	Bacteria	Acidobacteria							Candidatus Chloracidobacterium
74005|7|13|3.2.1.21|GH1|	Bacteria
30615|3|2|3.2.1.21|GH1|	Bacteria
162675|3|2|3.2.1.21|GH1|	Bacteria
85750|7|23|3.2.1.21|GH1|	Bacteria	Proteobacteria
25360|10|32|3.2.1.21|GH1|	Bacteria	Actinobacteria	Actinobacteria
82100|3|2|3.2.1.21|GH1|	Bacteria	Actinobacteria	Actinobacteria	Actinomycetales
97255|6|8|3.2.1.21|GH1|	Bacteria	Acidobacteria							Candidatus Chloracidobacterium
199030|10|29|3.2.1.21|GH1|	Bacteria	Proteobacteria	Alphaproteobacteria
192095|10|29|3.2.1.21|GH1|	Bacteria
234645|9|27|3.2.1.21|GH1|	Bacteria	Proteobacteria	Betaproteobacteria	Burkholderiales	Comamonadaceae
123870|5|32|3.2.1.21|GH1|	Bacteria									Candidatus Methylomirabilis
192130|8|12|3.2.1.21|GH1|	Bacteria	Proteobacteria	Betaproteobacteria	Burkholderiales
116190|3|23|3.2.1.21|GH1|	Bacteria	Proteobacteria	Gammaproteobacteria
262255|2|2|3.2.1.21|GH1|	Bacteria									Candidatus Methylomirabilis
177460|4|8|3.2.1.8|GH10|	Bacteria	Proteobacteria	Betaproteobacteria					Candidatus Accumulibacter
8805|9|4|3.2.1.8|GH10|	Bacteria
216030|5|7|3.2.1.8|GH10|	Bacteria	Proteobacteria	Gammaproteobacteria					Endoriftia
112805|3|20|3.2.1.8|GH10|	Bacteria
188030|8|35|3.2.1.8|GH10|	Bacteria	Proteobacteria	Betaproteobacteria	Burkholderiales
268825|7|39|3.2.1.8|GH10|	Bacteria	Proteobacteria
204575|7|1|4.2.2.n1|GH102|	Bacteria	Proteobacteria	Betaproteobacteria
256495|9|1|4.2.2.n1|GH102|	Bacteria	Proteobacteria	Betaproteobacteria
58185|5|12|3.2.1.*|GH102|	Bacteria									Candidatus Methylomirabilis
109680|9|8|4.2.2.n1|GH102|	Bacteria	Proteobacteria	Betaproteobacteria	Burkholderiales
29330|10|1|4.2.2.n1|GH102|	Bacteria	Proteobacteria	Alphaproteobacteria	Rhodobacterales	Rhodobacteraceae	Rhodobacter
75595|10|1|4.2.2.n1|GH102|	Bacteria
175935|2|1|4.2.2.n1|GH102|	Bacteria
155965|7|8|4.2.2.n1|GH102|	Bacteria	Proteobacteria	Alphaproteobacteria	Rhizobiales	Bradyrhizobiaceae
158395|2|8|4.2.2.n1|GH102|	Bacteria	Proteobacteria	Alphaproteobacteria					Micavibrio
49395|3|3|4.2.2.n1|GH102|	Bacteria	Proteobacteria	Alphaproteobacteria	Sphingomonadales	Sphingomonadaceae
186585|3|13|4.2.2.n1|GH102|	Archaea	Euryarchaeota	Methanomicrobia	Methanomicrobiales	Methanomicrobiaceae
262435|5|5|4.2.2.n1|GH102|	Bacteria	Proteobacteria	Alphaproteobacteria	Rhizobiales
145815|7|12|3.2.1.*|GH102|	Bacteria	Proteobacteria
154730|5|12|3.2.1.*|GH102|	Bacteria	Proteobacteria	Betaproteobacteria	Burkholderiales
145230|7|8||GH103|	Bacteria	Proteobacteria	Alphaproteobacteria	Rhizobiales
113515|2|12||GH103|	Bacteria	Proteobacteria	Alphaproteobacteria	Sphingomonadales	Sphingomonadaceae	Sphingomonas
108025|5|5||GH103|	Bacteria	Proteobacteria	Alphaproteobacteria
13525|7|3||GH103|	Bacteria
269980|8|6||GH103|	Bacteria	Proteobacteria	Alphaproteobacteria
113195|9|3||GH103|	Bacteria	Proteobacteria	Betaproteobacteria					Candidatus Accumulibacter
112375|1|3||GH103|	Bacteria	Proteobacteria	Betaproteobacteria
19005|4|5||GH103|	Bacteria	Proteobacteria	Alphaproteobacteria
156690|3|5||GH103|	Bacteria	Proteobacteria	Betaproteobacteria	Burkholderiales
116655|2|6||GH103|	Bacteria	Proteobacteria	Alphaproteobacteria
210125|9|5||GH103|	Bacteria	Proteobacteria	Alphaproteobacteria					Micavibrio
9810|7|1||GH103|	Bacteria	Proteobacteria	Alphaproteobacteria	Rhodobacterales	Rhodobacteraceae
11620|5|26||GH103|	Bacteria	Proteobacteria	Alphaproteobacteria
129355|2|8||GH103|	Bacteria	Proteobacteria	Alphaproteobacteria
252030|10|2||GH103|	Bacteria	Proteobacteria	Gammaproteobacteria
45070|8|5||GH103|	Bacteria	Proteobacteria	Alphaproteobacteria	Rhizobiales
197090|9|1||GH103|	Bacteria	Proteobacteria	Alphaproteobacteria	Rhodobacterales	Rhodobacteraceae
266245|3|8||GH103|	Bacteria	Proteobacteria
7310|7|10||GH103|	Bacteria	Proteobacteria	Alphaproteobacteria
66685|9|9||GH103|	Bacteria	Proteobacteria	Alphaproteobacteria
41155|10|17||GH103|	Bacteria	Proteobacteria	Alphaproteobacteria	Rhodobacterales	Rhodobacteraceae
229740|6|8||GH103|	Bacteria
73125|2|17||GH103|	Bacteria	Proteobacteria	Alphaproteobacteria
55725|6|9||GH103|	Bacteria	Proteobacteria	Alphaproteobacteria
215055|3|7||GH103|	Bacteria	Proteobacteria	Alphaproteobacteria	Rhodobacterales
236495|10|9||GH103|	Bacteria	Acidobacteria							Candidatus Chloracidobacterium
86660|10|23||GH103|	Bacteria	Proteobacteria	Alphaproteobacteria	Rhizobiales	Methylocystaceae
215490|9|10||GH103|	Bacteria	Proteobacteria	Betaproteobacteria					Candidatus Accumulibacter
62135|7|6||GH103|	Bacteria	Proteobacteria	Betaproteobacteria	Burkholderiales
2785|6|9||GH103|	Bacteria	Actinobacteria	Actinobacteria	Actinomycetales
219055|7|10||GH103|	Bacteria	Proteobacteria	Alphaproteobacteria
223680|2|5|3.2.1.*|GH105|	Bacteria	Firmicutes
131915|10|9|3.2.1.*|GH105|	Bacteria	Acidobacteria							Candidatus Chloracidobacterium
33055|7|3||GH106|	Bacteria									Candidatus Methylomirabilis
193055|7|3||GH106|	Bacteria	Actinobacteria	Actinobacteria	Actinomycetales	Actinomycetaceae	Actinomyces
4445|7|9|3.2.1.40|GH106|	Bacteria									Candidatus Methylomirabilis
25195|9|2|3.2.1.17|GH108|	Bacteria	Proteobacteria	Alphaproteobacteria	Rhodobacterales	Rhodobacteraceae	Rhodobacter
163570|7|2|3.2.1.17|GH108|	Bacteria	Proteobacteria	Alphaproteobacteria	Rhodobacterales	Rhodobacteraceae	Oceaniovalibus
243865|7|17||GH108|	Bacteria	Proteobacteria	Alphaproteobacteria	Sphingomonadales	Sphingomonadaceae
98375|2|2|3.2.1.17|GH108|	Bacteria	Proteobacteria	Alphaproteobacteria
158130|10|2|3.2.1.17|GH108|	Bacteria
129645|6|6||GH108|	Bacteria	Actinobacteria	Actinobacteria	Actinomycetales	Jonesiaceae	Jonesia
236085|2|18||GH108|	Bacteria	Proteobacteria	Alphaproteobacteria
137260|1|1|3.2.1.49|GH109|	Bacteria	Proteobacteria	Deltaproteobacteria
243560|1|1|3.2.1.49|GH109|	Bacteria									Candidatus Methylomirabilis
264180|10|1|3.2.1.49|GH109|	Bacteria
128095|4|1|3.2.1.49|GH109|	Bacteria	Bacteroidetes	Bacteroidia	Bacteroidales	Prevotellaceae	Prevotella
196725|1|1|3.2.1.49|GH109|	Bacteria
208675|10|1|3.2.1.49|GH109|	Bacteria
245135|1|1|3.2.1.49|GH109|	Bacteria									Candidatus Methylomirabilis
244620|10|1|3.2.1.49|GH109|	Archaea
123425|3|1|3.2.1.49|GH109|	Bacteria	Proteobacteria
78925|3|1|3.2.1.49|GH109|	Bacteria									Caldithrix
176080|10|1|3.2.1.49|GH109|	Bacteria
34395|3|3|3.2.1.49|GH109|	Bacteria	Actinobacteria	Actinobacteria	Coriobacteriales	Coriobacteriaceae
135930|5|1|3.2.1.49|GH109|	Bacteria	Proteobacteria	Gammaproteobacteria					Congregibacter
25010|1|1|3.2.1.*|GH110|	Bacteria	Acidobacteria							Candidatus Chloracidobacterium
124710|1|2|3.2.1.78|GH113|	Bacteria
215995|3|2|3.2.1.78|GH113|	Bacteria									Candidatus Methylomirabilis
18690|6|2|3.2.1.109|GH114|	Bacteria	Actinobacteria	Actinobacteria
183545|8|4|3.2.1.21|GH116|	Bacteria
177880|8|4|3.2.1.21|GH116|	Bacteria	Chloroflexi	Chloroflexi	Chloroflexales	Oscillochloridaceae	Oscillochloris
135535|2|4|3.2.1.21|GH116|	Bacteria	Proteobacteria	Gammaproteobacteria
176790|1|4|3.2.1.21|GH116|	Bacteria	Acidobacteria							Candidatus Koribacter
51725|9|4|3.2.1.21|GH116|	Bacteria	Acidobacteria							Candidatus Chloracidobacterium
15620|3|2|3.2.1.45|GH116|	Bacteria									Candidatus Methylomirabilis
159095|5|4|3.2.1.21|GH116|	Bacteria
201980|2|4|3.2.1.21|GH116|	Bacteria	Acidobacteria							Candidatus Chloracidobacterium
35075|7|4|3.2.1.21|GH116|	Bacteria
176390|4|4|3.2.1.21|GH116|	Bacteria	Acidobacteria							Candidatus Chloracidobacterium
143105|2|4|3.2.1.21|GH116|	Bacteria									Candidatus Methylomirabilis
11290|4|4|3.2.1.21|GH116|	Bacteria	Actinobacteria	Actinobacteria
169450|3|4|3.2.1.21|GH116|	Bacteria
263710|1|5||GH117|	Bacteria
206255|9|1|3.2.1.37|GH120|	Bacteria	Acidobacteria							Candidatus Chloracidobacterium
30800|3|1|3.2.1.*|GH123|	Bacteria									Candidatus Methylomirabilis
129885|10|1|3.2.1.*|GH123|	Bacteria	Firmicutes	Clostridia	Clostridiales	Clostridiales Family XVII. Incertae Sedis	Thermaerobacter
120835|7|1|3.2.1.*|GH125|	Bacteria	Proteobacteria
160980|2|2|3.2.1.185|GH127|	Bacteria	Proteobacteria	Deltaproteobacteria	Syntrophobacterales	Syntrophobacteraceae	Syntrophobacter
227395|9|1|3.2.1.185|GH127|	Bacteria	Proteobacteria	Gammaproteobacteria
75065|10|1|3.2.1.185|GH127|	Bacteria
182110|5|2|3.2.1.185|GH127|	Bacteria	Firmicutes	Bacilli	Bacillales	Alicyclobacillaceae	Kyrpidia
93560|4|1|3.2.1.185|GH127|	Bacteria	Actinobacteria	Actinobacteria	Coriobacteriales	Coriobacteriaceae
143480|8|1|3.2.1.185|GH127|	Bacteria	Proteobacteria	Gammaproteobacteria	Cardiobacteriales	Cardiobacteriaceae	Cardiobacterium
182080|5|2|3.2.1.185|GH127|	Bacteria
17195|6|2|3.2.1.185|GH127|	Bacteria
148765|1|3|3.2.1.185|GH127|	Bacteria	Proteobacteria	Betaproteobacteria	Burkholderiales
76420|5|1|3.2.1.185|GH127|	Bacteria	Chloroflexi	Chloroflexi	Chloroflexales	Chloroflexaceae	Chloroflexus
28760|3|1|3.2.1.185|GH127|	Bacteria
43740|3|1|3.2.1.185|GH127|	Bacteria
238065|10|1|3.2.1.185|GH127|	Bacteria	Proteobacteria
30665|2|1|3.2.1.185|GH127|	Bacteria	Acidobacteria							Candidatus Chloracidobacterium
79885|9|1|3.2.1.185|GH127|	Bacteria	Proteobacteria
226305|4|1|3.2.1.185|GH127|	Bacteria	Proteobacteria	Gammaproteobacteria					Congregibacter
238705|8|7||GH127|	Bacteria									Candidatus Methylomirabilis
98830|1|1|3.2.1.185|GH127|	Bacteria
122590|3|1|3.2.1.185|GH127|	Bacteria									Candidatus Methylomirabilis
124320|9|9||GH127|	Bacteria
198920|2|2|3.2.1.185|GH127|	Bacteria	Chloroflexi	Dehalococcoidia
198915|2|2|3.2.1.185|GH127|	Bacteria									Thermobaculum
150060|10|3|3.2.1.185|GH127|	Bacteria	Proteobacteria	Betaproteobacteria	Burkholderiales	Comamonadaceae	Alicycliphilus
6785|2|1|3.2.1.185|GH127|	Bacteria	Acidobacteria							Candidatus Chloracidobacterium
161445|3|2|3.2.1.185|GH127|	Bacteria	Proteobacteria
154140|7|1|3.2.1.185|GH127|	Bacteria	Proteobacteria	Gammaproteobacteria	Chromatiales	Ectothiorhodospiraceae
192020|1|8|3.2.1.185|GH127|	Bacteria									Candidatus Methylomirabilis
217435|8|1|3.2.1.49|GH129|	Bacteria	Bacteroidetes			Bacteroidetes Order II. Incertae sedis	Rhodothermaceae	Rhodothermus
175025|4|3|2.4.1.18|GH13|	Bacteria	Actinobacteria	Actinobacteria	Actinomycetales	Pseudonocardiaceae
266455|9|3|2.4.1.18|GH13|	Bacteria	Proteobacteria	Alphaproteobacteria	Rhizobiales	Rhodobiaceae	Parvibaculum
29800|9|8|5.4.99.16|GH13|	Bacteria	Actinobacteria	Actinobacteria	Actinomycetales
147895|10|3|2.4.1.18|GH13|	Bacteria	Proteobacteria	Betaproteobacteria	Burkholderiales
84120|6|17|2.4.1.4|GH13|	Bacteria
101645|8|3|2.4.1.18|GH13|	Bacteria	Actinobacteria	Actinobacteria	Actinomycetales	Mycobacteriaceae	Mycobacterium
192620|2|48|5.4.99.16|GH13|	Bacteria
72385|5|3|2.4.1.18|GH13|	Bacteria	Synergistetes	Synergistia	Synergistales	Synergistaceae	Aminomonas
242050|9|3|2.4.1.18|GH13|	Bacteria	Proteobacteria
225105|5|3|2.4.1.18|GH13|	Bacteria	Synergistetes	Synergistia	Synergistales	Synergistaceae	Aminomonas
91335|8|48|5.4.99.16|GH13|	Bacteria	Actinobacteria	Actinobacteria
119710|2|2|3.2.1.68|GH13|	Bacteria	Proteobacteria	Alphaproteobacteria	Rhodobacterales	Rhodobacteraceae
65010|10|2|3.2.1.68|GH13|	Bacteria	Actinobacteria	Actinobacteria	Actinomycetales
220215|4|10|2.4.99.16|GH13|	Bacteria	Actinobacteria	Actinobacteria	Actinomycetales
158995|3|2|3.2.1.68|GH13|	Bacteria	Proteobacteria	Alphaproteobacteria	Rhodobacterales	Rhodobacteraceae	Sulfitobacter
18270|3|3|2.4.1.18|GH13|	Bacteria	Proteobacteria	Alphaproteobacteria	Rhodobacterales	Rhodobacteraceae
230515|1|8|5.4.99.16|GH13|	Bacteria	Acidobacteria							Candidatus Koribacter
94310|8|34|3.2.1.1|GH13|	Bacteria	Proteobacteria	Gammaproteobacteria	Pseudomonadales	Pseudomonadaceae	Azotobacter
162950|6|34|3.2.1.1|GH13|	Bacteria	Proteobacteria	Betaproteobacteria	Burkholderiales
145590|10|3|2.4.1.18|GH13|	Bacteria	Actinobacteria	Actinobacteria	Actinomycetales
130645|1|8|5.4.99.16|GH13|	Bacteria	Proteobacteria	Betaproteobacteria	Burkholderiales
14195|4|2|3.2.1.68|GH13|	Bacteria	Actinobacteria	Actinobacteria	Actinomycetales
54940|6|22|3.2.1.54|GH13|	Bacteria	Bacteroidetes	Bacteroidia	Bacteroidales	Marinilabiliaceae
167755|7|48|5.4.99.16|GH13|	Bacteria									Candidatus Methylomirabilis
120260|8|2|3.2.1.68|GH13|	Bacteria	Proteobacteria	Alphaproteobacteria	Rhodobacterales	Rhodobacteraceae	Maritimibacter
86145|5|5|3.2.1.20|GH13|	Bacteria	Actinobacteria	Actinobacteria	Actinomycetales	Mycobacteriaceae	Mycobacterium
40095|9|3|2.4.1.18|GH13|	Bacteria	Proteobacteria	Alphaproteobacteria	Rhodobacterales	Rhodobacteraceae
89450|8|34|3.2.1.1|GH13|	Bacteria									Candidatus Methylomirabilis
80105|8|2|3.2.1.68|GH13|	Bacteria	Proteobacteria	Alphaproteobacteria	Rhodobacterales	Rhodobacteraceae	Maritimibacter
241305|7|39|3.2.1.41|GH13|	Bacteria	Acidobacteria							Candidatus Chloracidobacterium
165190|7|5|3.2.1.20|GH13|	Bacteria	Proteobacteria	Alphaproteobacteria	Rhizobiales	Phyllobacteriaceae
68310|5|17|2.4.1.4|GH13|	Bacteria	Proteobacteria	Gammaproteobacteria
12705|8|2|3.2.1.68|GH13|	Bacteria	Proteobacteria	Betaproteobacteria	Burkholderiales	Comamonadaceae	Hydrogenophaga
14935|3|3|2.4.1.18|GH13|	Bacteria	Actinobacteria	Actinobacteria	Actinomycetales
229135|7|39|3.2.1.41|GH13|	Bacteria	Actinobacteria	Actinobacteria
46465|3|5|3.2.1.20|GH13|	Bacteria	Actinobacteria	Actinobacteria	Actinomycetales
66280|9|8|5.4.99.16|GH13|	Bacteria	Acidobacteria							Candidatus Chloracidobacterium
68355|5|8|5.4.99.16|GH13|	Bacteria	Proteobacteria	Alphaproteobacteria
117990|8|3|2.4.1.18|GH13|	Bacteria	Proteobacteria	Betaproteobacteria	Burkholderiales			Methylibium
144580|4|48|5.4.99.16|GH13|	Bacteria
20655|1|2|3.2.1.68|GH13|	Bacteria	Proteobacteria	Alphaproteobacteria
204890|8|34|3.2.1.1|GH13|	Bacteria	Proteobacteria
81985|5|19|3.2.1.1|GH13|	Bacteria	Proteobacteria	Gammaproteobacteria					Gallaecimonas
57125|10|3|2.4.1.18|GH13|	Bacteria	Actinobacteria	Actinobacteria	Actinomycetales	Micromonosporaceae
58870|5|37|3.2.1.20|GH13|	Bacteria									Candidatus Methylomirabilis
158530|1|3|2.4.1.18|GH13|	Bacteria
223300|4|2|3.2.1.68|GH13|	Bacteria	Actinobacteria	Actinobacteria	Actinomycetales	Micrococcaceae
15200|9|8|5.4.99.16|GH13|	Bacteria
192290|3|5|3.2.1.20|GH13|	Bacteria	Actinobacteria	Actinobacteria
113880|8|8|5.4.99.16|GH13|	Bacteria	Actinobacteria	Actinobacteria	Actinomycetales	Mycobacteriaceae	Mycobacterium
64260|7|8|5.4.99.16|GH13|	Bacteria	Actinobacteria	Actinobacteria	Actinomycetales
34955|4|23|2.4.1.18|GH13|	Bacteria	Firmicutes
78440|1|5|3.2.1.20|GH13|	Bacteria	Actinobacteria	Actinobacteria	Actinomycetales
105310|10|50|2.4.1.7|GH13|	Bacteria	Actinobacteria	Actinobacteria	Actinomycetales
94160|4|39|3.2.1.41|GH13|	Bacteria
95525|5|8|5.4.99.16|GH13|	Bacteria	Actinobacteria	Actinobacteria	Actinomycetales
91295|3|2|3.2.1.68|GH13|	Bacteria	Actinobacteria	Actinobacteria	Actinomycetales
11185|3|3|2.4.1.18|GH13|	Bacteria	Actinobacteria	Actinobacteria	Actinomycetales
86375|10|8|5.4.99.16|GH13|	Bacteria
212530|7|3|2.4.1.18|GH13|	Bacteria	Proteobacteria	Betaproteobacteria					Candidatus Accumulibacter
172060|3|3|2.4.1.18|GH13|	Bacteria
235000|4|17|2.4.1.4|GH13|	Bacteria	Proteobacteria	Gammaproteobacteria
79295|8|17|2.4.1.4|GH13|	Bacteria
164890|2|32|3.2.1.20|GH13|	Bacteria
137230|2|39|3.2.1.41|GH13|	Bacteria	Acidobacteria							Candidatus Chloracidobacterium
115800|2|6|3.2.1.141|GH13|	Bacteria									Candidatus Methylomirabilis
131925|9|17|2.4.1.4|GH13|	Bacteria	Proteobacteria	Alphaproteobacteria	Rhodobacterales
193300|6|3|2.4.1.18|GH13|	Bacteria									Candidatus Methylomirabilis
65740|7|22|3.2.1.54|GH13|	Archaea	Euryarchaeota	Methanomicrobia
45920|10|5|3.2.1.20|GH13|	Bacteria	Chloroflexi	Anaerolineae	Anaerolineales	Anaerolineaceae	Anaerolinea
160245|9|13|3.2.1.1|GH13|	Bacteria	Proteobacteria
60980|6|2|3.2.1.68|GH13|	Bacteria	Acidobacteria							Candidatus Chloracidobacterium
94335|8|3|2.4.1.18|GH13|	Bacteria
265085|4|2|3.2.1.68|GH13|	Bacteria	Proteobacteria	Betaproteobacteria	Burkholderiales	Burkholderiaceae	Burkholderia
170120|7|37|3.2.1.20|GH13|	Bacteria
152680|3|17|2.4.1.4|GH13|	Bacteria	Proteobacteria	Betaproteobacteria	Burkholderiales
208025|5|17|2.4.1.4|GH13|	Bacteria	Actinobacteria	Actinobacteria	Actinomycetales
228560|3|3|2.4.1.18|GH13|	Bacteria	Actinobacteria	Actinobacteria
183750|7|40|2.4.1.25|GH13|	Bacteria
42080|8|34|3.2.1.1|GH13|	Bacteria
143890|7|34|3.2.1.1|GH13|	Bacteria	Proteobacteria	Alphaproteobacteria	Caulobacterales	Caulobacteraceae
4860|1|3|2.4.1.18|GH13|	Bacteria	Acidobacteria							Candidatus Chloracidobacterium
94925|8|41|2.4.1.19|GH13|	Bacteria	Firmicutes	Clostridia	Clostridiales	Clostridiales Family XVIII. Incertae Sedis	Symbiobacterium
19980|2|17|2.4.1.4|GH13|	Bacteria	Actinobacteria	Actinobacteria	Actinomycetales
109400|4|37|3.2.1.20|GH13|	Bacteria									Candidatus Methylomirabilis
266770|10|67|3.2.1.68|GH13|	Bacteria
264165|8|3|2.4.1.18|GH13|	Bacteria	Actinobacteria	Actinobacteria	Actinomycetales
49715|10|6|3.2.1.141|GH13|	Bacteria	Firmicutes	Clostridia	Clostridiales
220360|9|17|2.4.1.4|GH13|	Bacteria	Actinobacteria	Actinobacteria	Actinomycetales	Intrasporangiaceae
125425|8|8|5.4.99.16|GH13|	Bacteria	Actinobacteria	Actinobacteria
241870|7|5|3.2.1.20|GH13|	Bacteria	Bacteroidetes			Bacteroidetes Order II. Incertae sedis	Rhodothermaceae	Rhodothermus
17955|9|19|3.2.1.1|GH13|	Bacteria
251015|10|17|2.4.1.4|GH13|	Bacteria	Bacteroidetes			Bacteroidetes Order II. Incertae sedis	Rhodothermaceae	Rhodothermus
254975|1|17|2.4.1.4|GH13|	Bacteria	Proteobacteria	Alphaproteobacteria	Rhodobacterales
55625|4|15|2.4.1.7|GH13|	Bacteria	Acidobacteria							Candidatus Chloracidobacterium
109095|7|15|2.4.1.7|GH13|	Bacteria	Acidobacteria							Candidatus Chloracidobacterium
178475|10|37|3.2.1.20|GH13|	Bacteria	Proteobacteria	Betaproteobacteria
3555|3|37|3.2.1.20|GH13|	Bacteria	Proteobacteria	Alphaproteobacteria
233310|10|37|3.2.1.20|GH13|	Bacteria	Acidobacteria							Candidatus Chloracidobacterium
9245|3|34|3.2.1.1|GH13|	Bacteria
149370|8|37|3.2.1.20|GH13|	Bacteria	Acidobacteria							Candidatus Chloracidobacterium
269320|1|17|2.4.1.4|GH13|	Bacteria	Proteobacteria	Alphaproteobacteria	Rhodobacterales
151330|9|3|2.4.1.18|GH13|	Bacteria	Proteobacteria	Deltaproteobacteria
132165|9|17|2.4.1.4|GH13|	Bacteria
66590|1|5|3.2.1.20|GH13|	Bacteria	Acidobacteria							Candidatus Chloracidobacterium
106295|9|15|2.4.1.7|GH13|	Bacteria
176725|5|33|3.2.1.1|GH13|	Bacteria	Proteobacteria	Alphaproteobacteria
8640|10|3|2.4.1.18|GH13|	Bacteria	Proteobacteria	Alphaproteobacteria
262740|6|15|2.4.1.7|GH13|	Bacteria	Proteobacteria	Gammaproteobacteria
182040|8|34|3.2.1.1|GH13|	Bacteria	Actinobacteria	Actinobacteria	Actinomycetales
55235|2|2|3.2.1.68|GH13|	Bacteria	Actinobacteria	Actinobacteria	Actinomycetales
79300|8|8|5.4.99.16|GH13|	Bacteria	Proteobacteria	Alphaproteobacteria
146495|10|8|5.4.99.16|GH13|	Bacteria	Proteobacteria	Betaproteobacteria					Candidatus Accumulibacter
266540|4|34|3.2.1.1|GH13|	Bacteria									Caldithrix
259050|5|48|5.4.99.16|GH13|	Bacteria	Firmicutes	Bacilli	Bacillales	Alicyclobacillaceae	Kyrpidia
243050|5|13|3.2.1.1|GH13|	Bacteria	Chloroflexi	Anaerolineae	Anaerolineales	Anaerolineaceae	Anaerolinea
88015|8|15|2.4.1.7|GH13|	Bacteria
93845|2|6|3.2.1.141|GH13|	Bacteria	Proteobacteria	Alphaproteobacteria
249495|3|34|3.2.1.1|GH13|	Bacteria	Bacteroidetes
152500|10|13|3.2.1.1|GH13|	Bacteria	Proteobacteria
77715|6|13|3.2.1.1|GH13|	Bacteria	Acidobacteria							Candidatus Chloracidobacterium
169615|8|49|3.2.1.20|GH13|	Bacteria	Proteobacteria	Alphaproteobacteria
26110|4|25|3.2.1.1|GH13|	Bacteria	Actinobacteria	Actinobacteria	Actinomycetales
184945|8|15|2.4.1.7|GH13|	Bacteria	Proteobacteria	Betaproteobacteria
258210|9|12|3.2.1.133|GH13|	Bacteria
246550|2|48|5.4.99.16|GH13|	Bacteria	Proteobacteria
215770|5|37|3.2.1.20|GH13|	Bacteria	Proteobacteria
52305|4|17|2.4.1.4|GH13|	Bacteria	Proteobacteria	Gammaproteobacteria
115845|1|19|3.2.1.1|GH13|	Bacteria
38310|4|1|3.2.1.20|GH13|	Bacteria	Actinobacteria	Actinobacteria	Actinomycetales	Mycobacteriaceae	Mycobacterium
187150|2|2|3.2.1.68|GH13|	Bacteria
49115|1|20|3.2.1.1|GH13|	Bacteria	Firmicutes	Clostridia	Clostridiales
57635|2|9|3.2.1.41|GH13|	Bacteria	Proteobacteria	Betaproteobacteria
172470|2|2|3.2.1.68|GH13|	Bacteria	Proteobacteria	Gammaproteobacteria
112495|7|12|3.2.1.133|GH13|	Bacteria	Proteobacteria	Gammaproteobacteria					Congregibacter
245850|2|15|2.4.1.7|GH13|	Bacteria	Firmicutes	Clostridia	Clostridiales
60675|1|33|3.2.1.1|GH13|	Bacteria	Proteobacteria	Gammaproteobacteria
46670|8|13|3.2.1.1|GH13|	Bacteria	Proteobacteria	Gammaproteobacteria
74590|4|3|2.4.1.18|GH13|	Bacteria	Acidobacteria							Candidatus Chloracidobacterium
66420|10|13|3.2.1.1|GH13|	Bacteria	Acidobacteria							Candidatus Chloracidobacterium
149380|9|3|2.4.1.18|GH13|	Bacteria	Proteobacteria	Betaproteobacteria	Burkholderiales
250600|2|21|3.2.1.1|GH13|	Bacteria									Caldithrix
204330|8|5|3.2.1.20|GH13|	Archaea
68270|9|39|3.2.1.41|GH13|	Bacteria	Acidobacteria							Candidatus Chloracidobacterium
225210|3|5|3.2.1.20|GH13|	Bacteria	Bacteroidetes	Bacteroidia	Bacteroidales
15055|9|2|3.2.1.68|GH13|	Bacteria
87410|6|10|2.4.99.16|GH13|	Bacteria	Actinobacteria	Actinobacteria
162465|8|2|3.2.1.68|GH13|	Bacteria									Candidatus Methylomirabilis
65735|7|34|3.2.1.1|GH13|	Bacteria
90090|4|7|5.4.99.15|GH13|	Bacteria	Actinobacteria	Actinobacteria	Actinomycetales
112825|3|13|3.2.1.1|GH13|	Bacteria
204155|2|13|3.2.1.1|GH13|	Bacteria	Proteobacteria	Gammaproteobacteria
192680|8|5|3.2.1.20|GH13|	Bacteria	Actinobacteria	Actinobacteria
183795|10|20|3.2.1.1|GH13|	Bacteria
138830|6|2|3.2.1.68|GH13|	Bacteria	Actinobacteria	Actinobacteria	Actinomycetales	Corynebacteriaceae	Corynebacterium
259125|9|8|5.4.99.16|GH13|	Bacteria	Proteobacteria
208405|4|33|3.2.1.1|GH13|	Bacteria	Acidobacteria							Candidatus Chloracidobacterium
42085|8|34|3.2.1.1|GH13|	Bacteria	Acidobacteria							Candidatus Chloracidobacterium
102230|6|34|3.2.1.1|GH13|	Bacteria	Proteobacteria	Alphaproteobacteria
250885|10|2|3.2.1.68|GH13|	Bacteria	Actinobacteria	Actinobacteria
159700|8|71|3.2.1.1|GH13|	Bacteria	Verrucomicrobia	Opitutae			Opitutaceae
264160|8|10|2.4.99.16|GH13|	Bacteria	Actinobacteria	Actinobacteria	Actinomycetales	Micrococcaceae	Kocuria
232370|10|49|3.2.1.20|GH13|	Bacteria	Proteobacteria
27820|7|47|3.2.1.20|GH13|	Bacteria	Proteobacteria
133200|9|37|3.2.1.20|GH13|	Bacteria	Actinobacteria	Actinobacteria	Actinomycetales
167115|9|15|2.4.1.7|GH13|	Bacteria	Bacteroidetes			Bacteroidetes Order II. Incertae sedis	Rhodothermaceae	Salinibacter
160610|8|5|3.2.1.20|GH13|	Bacteria	Proteobacteria	Alphaproteobacteria
202985|10|3|2.4.1.18|GH13|	Bacteria	Proteobacteria	Alphaproteobacteria
87080|1|37|3.2.1.20|GH13|	Bacteria	Proteobacteria	Betaproteobacteria					Candidatus Accumulibacter
42425|8|9|3.2.1.41|GH13|	Bacteria	Proteobacteria	Betaproteobacteria	Burkholderiales
3955|6|60|3.2.1.1|GH13|	Bacteria	Acidobacteria							Candidatus Chloracidobacterium
48075|1|19|3.2.1.1|GH13|	Bacteria	Proteobacteria	Gammaproteobacteria
36720|9|39|3.2.1.41|GH13|	Bacteria	Acidobacteria							Candidatus Chloracidobacterium
48465|3|2|3.2.1.68|GH13|	Bacteria
14620|10|25|3.2.1.1|GH13|	Bacteria
219890|9|3|2.4.1.18|GH13|	Bacteria	Proteobacteria	Alphaproteobacteria	Rhodobacterales
218865|9|34|3.2.1.1|GH13|	Bacteria									Candidatus Methylomirabilis
78345|5|12|3.2.1.133|GH13|	Bacteria	Acidobacteria							Candidatus Chloracidobacterium
38570|5|13|3.2.1.1|GH13|	Bacteria	Proteobacteria
45985|2|71|3.2.1.1|GH13|	Bacteria									Candidatus Methylomirabilis
68405|10|35|3.2.1.1|GH13|	Bacteria	Actinobacteria	Actinobacteria	Actinomycetales	Mycobacteriaceae	Mycobacterium
39785|10|37|3.2.1.20|GH13|	Bacteria	Proteobacteria	Betaproteobacteria					Candidatus Accumulibacter
9040|7|25|3.2.1.1|GH13|	Bacteria
52180|6|13|3.2.1.1|GH13|	Bacteria	Proteobacteria	Gammaproteobacteria
237755|4|24|2.4.1.7|GH13|	Bacteria	Proteobacteria
263965|9|12|3.2.1.133|GH13|	Bacteria	Proteobacteria
25485|8|2|3.2.1.68|GH13|	Bacteria	Actinobacteria	Actinobacteria	Actinomycetales	Mycobacteriaceae	Mycobacterium
172220|10|32|3.2.1.20|GH13|	Bacteria	Acidobacteria							Candidatus Chloracidobacterium
250565|1|2|3.2.1.68|GH13|	Bacteria	Acidobacteria							Candidatus Chloracidobacterium
184600|3|13|3.2.1.1|GH13|	Bacteria	Bacteroidetes			Bacteroidetes Order II. Incertae sedis	Rhodothermaceae	Rhodothermus
182650|10|47|3.2.1.20|GH13|	Bacteria
185880|7|9|3.2.1.41|GH13|	Bacteria	Actinobacteria	Actinobacteria	Coriobacteriales	Coriobacteriaceae
132035|2|2|3.2.1.68|GH13|	Bacteria
12315|3|73|3.2.1.1|GH13|	Bacteria	Acidobacteria							Candidatus Chloracidobacterium
38405|6|39|3.2.1.41|GH13|	Bacteria
53015|4|13|3.2.1.1|GH13|	Bacteria	Acidobacteria							Candidatus Chloracidobacterium
5360|8|2|3.2.1.68|GH13|	Bacteria	Proteobacteria
261585|9|20|3.2.1.1|GH13|	Bacteria	Bacteroidetes			Bacteroidetes Order II. Incertae sedis	Rhodothermaceae
48735|8|12|3.2.1.133|GH13|	Bacteria	Verrucomicrobia	Opitutae			Opitutaceae	Diplosphaera
97015|1|13|3.2.1.1|GH13|	Bacteria
246065|2|2|3.2.1.68|GH13|	Bacteria	Proteobacteria	Betaproteobacteria	Burkholderiales	Burkholderiaceae	Burkholderia
254185|3|2|3.2.1.68|GH13|	Bacteria	Actinobacteria	Actinobacteria
242660|2|3|2.4.1.18|GH13|	Bacteria	Proteobacteria	Alphaproteobacteria
201160|4|3|2.4.1.18|GH13|	Bacteria	Proteobacteria	Alphaproteobacteria	Rhodobacterales	Rhodobacteraceae
75815|9|9|3.2.1.41|GH13|	Bacteria	Proteobacteria
187570|10|2|3.2.1.68|GH13|	Bacteria	Actinobacteria	Actinobacteria	Actinomycetales
269960|10|13|3.2.1.1|GH13|	Bacteria	Proteobacteria	Gammaproteobacteria
41590|4|12|3.2.1.133|GH13|	Bacteria
118395|10|9|3.2.1.41|GH13|	Bacteria	Proteobacteria	Betaproteobacteria
259965|5|40|2.4.1.25|GH13|	Bacteria	Acidobacteria							Candidatus Chloracidobacterium
242015|4|40|2.4.1.25|GH13|	Bacteria	Proteobacteria	Betaproteobacteria	Neisseriales	Neisseriaceae	Eikenella
12780|6|40|2.4.1.25|GH13|	Bacteria	Proteobacteria
198030|2|12|3.2.1.133|GH13|	Bacteria
269850|5|13|3.2.1.1|GH13|	Bacteria	Proteobacteria
109970|4|13|3.2.1.1|GH13|	Bacteria
191535|7|8|5.4.99.16|GH13|	Bacteria	Proteobacteria	Betaproteobacteria					Candidatus Accumulibacter
61700|4|32|3.2.1.20|GH13|	Bacteria	Proteobacteria
110310|8|2|3.2.1.68|GH13|	Bacteria
142625|4|2|3.2.1.68|GH13|	Bacteria
29080|5|73|3.2.1.1|GH13|	Bacteria	Actinobacteria	Actinobacteria	Actinomycetales	Intrasporangiaceae	Serinicoccus
14025|10|13|3.2.1.1|GH13|	Bacteria	Acidobacteria							Candidatus Chloracidobacterium
38600|6|28|2.4.1.19|GH13|	Bacteria	Proteobacteria	Betaproteobacteria					Candidatus Accumulibacter
3765|10|13|3.2.1.1|GH13|	Bacteria
174675|2|13|3.2.1.1|GH13|	Bacteria	Bacteroidetes			Bacteroidetes Order II. Incertae sedis	Rhodothermaceae	Rhodothermus
127395|4|9|3.2.1.41|GH13|	Bacteria	Actinobacteria	Actinobacteria	Actinomycetales	Micrococcaceae	Arthrobacter
199250|8|72|3.2.1.1|GH13|	Bacteria	Proteobacteria	Betaproteobacteria
220135|9|63|3.2.1.20|GH13|	Bacteria	Firmicutes
128275|6|44|2.4.1.7|GH13|	Bacteria
14220|8|57|3.2.1.1|GH13|	Bacteria
157145|9|50|2.4.1.7|GH13|	Bacteria	Actinobacteria	Actinobacteria	Actinomycetales
118125|8|37|3.2.1.20|GH13|	Bacteria	Proteobacteria	Betaproteobacteria
35930|10|19|3.2.1.1|GH13|	Bacteria
226780|9|19|3.2.1.1|GH13|	Bacteria	Firmicutes	Clostridia	Clostridiales
33975|4|15|2.4.1.7|GH13|	Bacteria	Proteobacteria	Alphaproteobacteria
210775|3|2|3.2.1.68|GH13|	Bacteria	Actinobacteria	Actinobacteria	Actinomycetales	Mycobacteriaceae	Mycobacterium
77785|7|11|3.2.1.1|GH13|	Bacteria									Candidatus Methylomirabilis
52835|9|7|5.4.99.15|GH13|	Bacteria									Candidatus Methylomirabilis
163060|6|39|3.2.1.41|GH13|	Bacteria	Proteobacteria	Alphaproteobacteria
263770|2|2|2.4.1.281|GH130|	Archaea	Euryarchaeota	Methanomicrobia
8680|3|2|2.4.1.281|GH130|	Bacteria	Acidobacteria							Candidatus Chloracidobacterium
224545|3|4|2.4.1.319|GH130|	Bacteria	Proteobacteria
145925|6|1|2.4.1.*|GH130|	Bacteria	Proteobacteria
160395|9|2|2.4.1.281|GH130|	Bacteria	Actinobacteria	Actinobacteria	Coriobacteriales	Coriobacteriaceae	Atopobium
168550|2|1|2.4.1.*|GH130|	Bacteria	Proteobacteria	Alphaproteobacteria					Micavibrio
1525|4|1|2.4.1.*|GH130|	Bacteria	Acidobacteria							Candidatus Chloracidobacterium
227595|3|1|2.4.1.*|GH130|	Bacteria
203470|6|2|2.4.1.281|GH130|	Bacteria
245395|5|1|2.4.1.*|GH130|	Bacteria									Candidatus Methylomirabilis
17725|2|11||GH130|	Bacteria
248935|2|1|2.4.1.*|GH130|	Bacteria	Proteobacteria	Alphaproteobacteria
69380|10|1|2.4.1.*|GH130|	Bacteria	Acidobacteria							Candidatus Chloracidobacterium
213430|10|3|2.4.1.*|GH130|	Bacteria									Candidatus Methylomirabilis
267620|10|1|2.4.1.*|GH130|	Bacteria
111295|7|2|2.4.1.281|GH130|	Bacteria	Proteobacteria	Epsilonproteobacteria					Sulfurovum
214945|8|4|2.4.1.319|GH130|	Bacteria	Proteobacteria	Alphaproteobacteria
215310|3|11||GH130|	Bacteria
135275|6|1|2.4.1.*|GH130|	Bacteria
253550|10|4|2.4.1.319|GH130|	Bacteria	Actinobacteria	Actinobacteria	Actinomycetales	Nocardiaceae	Rhodococcus
206190|3|7|2.4.1.281|GH130|	Bacteria	Proteobacteria	Alphaproteobacteria
140120|2|7|2.4.1.281|GH130|	Bacteria
6795|10|1|2.4.1.*|GH130|	Bacteria	Proteobacteria	Alphaproteobacteria	Caulobacterales	Caulobacteraceae
110550|8|1|2.4.1.*|GH130|	Bacteria	Proteobacteria	Betaproteobacteria
132040|6|7|2.4.1.281|GH130|	Bacteria	Firmicutes	Clostridia	Clostridiales
48910|2|1|2.4.1.*|GH130|	Bacteria	Acidobacteria							Candidatus Chloracidobacterium
45305|2|4|2.4.1.319|GH130|	Bacteria									Candidatus Methylomirabilis
148930|10|16|2.4.1.*|GH130|	Bacteria									Candidatus Methylomirabilis
119155|4|3|2.4.1.*|GH130|	Bacteria	Proteobacteria	Gammaproteobacteria					Congregibacter
88195|5|1|2.4.1.*|GH130|	Bacteria	Acidobacteria							Candidatus Chloracidobacterium
16480|8|1|2.4.1.*|GH130|	Bacteria	Acidobacteria							Candidatus Chloracidobacterium
57000|4|5|2.4.1.319|GH130|	Bacteria									Candidatus Methylomirabilis
236555|8|1|2.4.1.*|GH130|	Bacteria									Candidatus Methylomirabilis
227170|3|5|2.4.1.319|GH130|	Bacteria									Candidatus Methylomirabilis
108105|7|13|2.4.1.*|GH130|	Bacteria									Candidatus Methylomirabilis
110230|2|9|2.4.1.*|GH130|	Bacteria	Actinobacteria	Actinobacteria	Actinomycetales
18400|6|3|2.4.1.*|GH130|	Bacteria
199115|2|2|2.4.1.281|GH130|	Bacteria	Acidobacteria							Candidatus Koribacter
53575|9|2|3.2.1.33|GH133|	Bacteria	Proteobacteria	Betaproteobacteria					Candidatus Accumulibacter
226510|1|2|3.2.1.33|GH133|	Bacteria	Actinobacteria	Actinobacteria	Actinomycetales
180765|2|2|3.2.1.33|GH133|	Bacteria	Actinobacteria	Actinobacteria	Actinomycetales
53550|10|2|3.2.1.33|GH133|	Bacteria	Acidobacteria							Candidatus Koribacter
50790|6|2|3.2.1.33|GH133|	Bacteria									Candidatus Methylomirabilis
188825|9|2|3.2.1.33|GH133|	Bacteria
252750|9|2|3.2.1.33|GH133|	Bacteria	Proteobacteria	Betaproteobacteria					Candidatus Accumulibacter
36480|6|3|3.2.1.33|GH133|	Bacteria
152445|7|2|3.2.1.33|GH133|	Bacteria	Proteobacteria	Deltaproteobacteria
47525|4|2|3.2.1.33|GH133|	Bacteria
54750|9|2|3.2.1.33|GH133|	Bacteria	Acidobacteria							Candidatus Chloracidobacterium
84420|3|3|3.2.1.33|GH133|	Bacteria	Bacteroidetes
35925|7|5|3.2.1.3|GH15|	Bacteria	Proteobacteria	Betaproteobacteria	Burkholderiales	Comamonadaceae	Hydrogenophaga
224705|2|5|3.2.1.3|GH15|	Bacteria	Proteobacteria	Alphaproteobacteria	Rhizobiales	Bradyrhizobiaceae	Rhodopseudomonas
121145|3|19|3.2.1.3|GH15|	Bacteria									Thermobaculum
216900|7|5|3.2.1.3|GH15|	Bacteria	Proteobacteria	Gammaproteobacteria
53580|2|1|3.2.1.3|GH15|	Bacteria
226230|7|3|3.2.1.3|GH15|	Bacteria									Candidatus Methylomirabilis
259320|5|9|3.2.1.3|GH15|	Bacteria									Candidatus Methylomirabilis
197445|9|6|3.2.1.28|GH15|	Bacteria	Actinobacteria	Actinobacteria
177475|3|13|3.2.1.3|GH15|	Bacteria									Candidatus Methylomirabilis
60725|4|24|3.2.1.3|GH15|	Bacteria	Actinobacteria	Actinobacteria	Actinomycetales
243090|2|1|3.2.1.3|GH15|	Bacteria	Proteobacteria	Alphaproteobacteria
111025|2|5|3.2.1.3|GH15|	Bacteria	Actinobacteria	Actinobacteria
156610|9|9|3.2.1.3|GH15|	Bacteria	Actinobacteria	Actinobacteria	Actinomycetales
236110|6|9|3.2.1.3|GH15|	Bacteria	Actinobacteria	Actinobacteria	Actinomycetales	Intrasporangiaceae
23600|1|4|3.2.1.3|GH15|	Bacteria
30060|6|23||GH15|	Bacteria	Proteobacteria	Gammaproteobacteria
158645|8|9|3.2.1.3|GH15|	Bacteria	Proteobacteria	Alphaproteobacteria
106260|9|11|3.2.1.3|GH15|	Bacteria	Planctomycetes	Planctomycetia	Planctomycetales	Planctomycetaceae
80070|4|18|3.2.1.3|GH15|	Bacteria									Candidatus Methylomirabilis
83970|5|9|3.2.1.3|GH15|	Bacteria	Proteobacteria
92445|4|1|3.2.1.3|GH15|	Bacteria	Proteobacteria	Alphaproteobacteria	Rhodobacterales
224280|4|8|3.2.1.39|GH16|	Bacteria
218790|3|8|3.2.1.39|GH16|	Bacteria	Proteobacteria	Alphaproteobacteria	Rhodobacterales
57775|9|2|3.2.1.39|GH16|	Bacteria	Acidobacteria							Candidatus Chloracidobacterium
171960|1|55|3.2.1.39|GH16|	Bacteria	Planctomycetes	Planctomycetia	Planctomycetales	Planctomycetaceae	Gemmata
30640|7|21|3.2.1.39|GH16|	Bacteria
16455|10|2|3.2.1.39|GH16|	Bacteria	Proteobacteria	Deltaproteobacteria
170605|6|3|3.2.1.39|GH17|	Bacteria	Proteobacteria	Betaproteobacteria	Burkholderiales
73615|9|3|3.2.1.39|GH17|	Bacteria	Proteobacteria	Gammaproteobacteria	Pseudomonadales	Pseudomonadaceae	Pseudomonas
190355|7|23|2.4.1.*|GH17|	Bacteria	Proteobacteria	Gammaproteobacteria
4965|4|4|2.4.1.*|GH17|	Bacteria	Proteobacteria
221830|1|3|3.2.1.39|GH17|	Bacteria	Proteobacteria	Alphaproteobacteria
40990|1|4|2.4.1.*|GH17|	Bacteria	Proteobacteria	Betaproteobacteria
111250|7|28|3.2.1.14|GH18|	Archaea	Euryarchaeota	Methanomicrobia	Methanosarcinales	Methanosarcinaceae
67380|7|39||GH18|	Bacteria	Proteobacteria	Alphaproteobacteria	Rhizobiales
101750|9|78|3.2.1.14|GH18|	Bacteria									Candidatus Methylomirabilis
202785|6|88|3.2.1.14|GH18|	Bacteria	Actinobacteria	Actinobacteria	Actinomycetales	Mycobacteriaceae	Mycobacterium
1710|8|39||GH18|	Bacteria	Proteobacteria	Alphaproteobacteria
178765|8|39||GH18|	Bacteria	Actinobacteria	Actinobacteria	Actinomycetales
91590|4|39||GH18|	Bacteria	Actinobacteria	Actinobacteria	Actinomycetales	Corynebacteriaceae	Corynebacterium
146215|5|89|3.2.1.14|GH18|	Bacteria	Actinobacteria	Actinobacteria
73830|8|56|3.2.1.14|GH18|	Bacteria
27135|3|39||GH18|	Bacteria	Actinobacteria	Actinobacteria
253200|6|64|3.2.1.14|GH18|	Bacteria	Actinobacteria	Actinobacteria	Actinomycetales	Mycobacteriaceae	Mycobacterium
178965|8|83|3.2.1.14|GH18|	Bacteria	Actinobacteria	Actinobacteria	Actinomycetales
74040|7|39||GH18|	Bacteria
1565|5|39||GH18|	Bacteria	Proteobacteria	Deltaproteobacteria	Desulfovibrionales	Desulfovibrionaceae	Desulfovibrio
3625|8|64|3.2.1.14|GH18|	Bacteria	Actinobacteria	Actinobacteria	Actinomycetales
243565|3|64|3.2.1.14|GH18|	Bacteria	Actinobacteria	Actinobacteria	Actinomycetales
209845|3|27||GH19|	Bacteria	Proteobacteria	Gammaproteobacteria
258780|6|27||GH19|	Bacteria	Proteobacteria	Alphaproteobacteria
236200|7|4|3.2.1.23|GH2|	Bacteria
110580|7|5|3.2.1.23|GH2|	Bacteria
259525|4|3|3.2.1.25|GH2|	Bacteria
88020|9|7|3.2.1.23|GH2|	Bacteria	Chloroflexi
61845|7|3|3.2.1.25|GH2|	Bacteria	Proteobacteria	Betaproteobacteria					Candidatus Accumulibacter
82115|1|16|3.2.1.23|GH2|	Bacteria	Chloroflexi	Dehalococcoidia
19955|7|4|3.2.1.23|GH2|	Bacteria	Chloroflexi	Dehalococcoidia
79930|9|4|3.2.1.23|GH2|	Bacteria
217165|8|2|3.2.1.31|GH2|	Bacteria	Actinobacteria	Actinobacteria	Actinomycetales	Propionibacteriaceae	Propionibacterium
135360|1|4|3.2.1.23|GH2|	Bacteria	Actinobacteria	Actinobacteria	Bifidobacteriales	Bifidobacteriaceae	Parascardovia
176340|1|11|3.2.1.23|GH2|	Bacteria	Proteobacteria	Deltaproteobacteria
127570|4|16|3.2.1.23|GH2|	Bacteria	Actinobacteria	Actinobacteria	Coriobacteriales	Coriobacteriaceae	Olsenella
126525|10|3|3.2.1.25|GH2|	Bacteria	Proteobacteria	Alphaproteobacteria	Rhodobacterales
220425|3|3|3.2.1.25|GH2|	Bacteria	Acidobacteria
215910|2|4|3.2.1.23|GH2|	Bacteria
259185|4|1|3.2.1.23|GH2|	Bacteria									Candidatus Methylomirabilis
216995|4|4|3.2.1.23|GH2|	Bacteria
215225|9|4|3.2.1.23|GH2|	Bacteria	Acidobacteria							Candidatus Chloracidobacterium
166570|1|5|3.2.1.23|GH2|	Bacteria
69870|9|6|3.2.1.25|GH2|	Bacteria	Proteobacteria	Alphaproteobacteria	Rhizobiales	Methylocystaceae	Methylocystis
6930|9|9|3.2.1.*|GH2|	Bacteria	Chloroflexi	Anaerolineae	Anaerolineales	Anaerolineaceae	Anaerolinea
262590|8|14|3.2.1.23|GH2|	Bacteria	Actinobacteria	Actinobacteria	Actinomycetales
28340|10|4|3.2.1.23|GH2|	Bacteria	Acidobacteria							Candidatus Chloracidobacterium
88955|8|4|3.2.1.23|GH2|	Bacteria	Acidobacteria							Candidatus Chloracidobacterium
265520|10|13|3.2.1.23|GH2|	Bacteria
266375|7|42||GH2|	Bacteria	Verrucomicrobia	Spartobacteria					Chthoniobacter
154510|2|1|3.2.1.23|GH2|	Bacteria
7875|10|9|3.2.1.*|GH2|	Bacteria									Candidatus Methylomirabilis
196200|4|4|3.2.1.23|GH2|	Bacteria
45675|4|30|3.2.1.23|GH2|	Bacteria
233270|3|14|3.2.1.23|GH2|	Bacteria	Actinobacteria	Actinobacteria	Actinomycetales
212060|1|1|3.2.1.23|GH2|	Bacteria	Proteobacteria	Betaproteobacteria	Burkholderiales
135405|1|19|3.2.1.152|GH2|	Bacteria
17780|9|3|3.2.1.25|GH2|	Bacteria	Proteobacteria	Gammaproteobacteria
39755|9|52|3.2.1.23|GH2|	Bacteria	Proteobacteria	Betaproteobacteria	Burkholderiales
164485|8|22|3.2.1.23|GH2|	Bacteria
15705|1|4|3.2.1.23|GH2|	Bacteria									Candidatus Methylomirabilis
191895|3|10|3.2.1.23|GH2|	Bacteria	Proteobacteria	Betaproteobacteria	Burkholderiales	Comamonadaceae	Hydrogenophaga
160070|4|47|3.2.1.23|GH2|	Bacteria	Proteobacteria	Gammaproteobacteria
196500|9|25|3.2.1.23|GH2|	Bacteria
[truncated: 2,076 more rows]

## Sheet: Viborg
DATASET S2 Phylopythia output
#Output in PhyloPythia format (Wed Oct 21 12:21:22 +0200 2015)
#Taxonomic Hierarchy: NCBI Taxonomy
#Prediction method: PhyloPythiaS
#Model used: Generic 2013 - 800 Genera (*)
#Contact: PhyloPythiaS WebServer mailing list (phylopythias_web@uni-duesseldorf.de)
#ID	superkingdom	phylum	class	order	family	genus	species
77085|7|11||CE0|	Bacteria	Planctomycetes	Planctomycetia	Planctomycetales	Planctomycetaceae	Pirellula
84345|3|1|3.1.1.1|CE0|	Bacteria	Proteobacteria	Alphaproteobacteria	Rhodobacterales
77090|7|11||CE0|	Bacteria	Proteobacteria	Betaproteobacteria	Neisseriales	Neisseriaceae	Neisseria
24505|8|16||CE0|	Bacteria
175245|8|18|3.1.1.73|CE0|	Bacteria									Candidatus Methylomirabilis
141455|5|5||CE0|	Bacteria	Proteobacteria	Gammaproteobacteria
152720|6|1|3.1.1.1|CE0|	Bacteria	Proteobacteria	Betaproteobacteria	Burkholderiales
38920|8|6|3.1.1.73|CE0|	Bacteria	Actinobacteria	Actinobacteria
152690|3|5||CE0|	Bacteria
43685|8|6|3.1.1.73|CE0|	Bacteria	Actinobacteria	Actinobacteria	Actinomycetales
128735|5|6|3.1.1.73|CE0|	Bacteria									Candidatus Methylomirabilis
115995|3|16||CE0|	Bacteria	Firmicutes	Clostridia	Clostridiales
17500|2|3|3.5.1.41|CE0|	Bacteria									Candidatus Methylomirabilis
64965|2|18|3.1.1.73|CE0|	Bacteria	Bacteroidetes
66435|3|18|3.1.1.73|CE0|	Bacteria	Actinobacteria	Actinobacteria
59450|10|3|3.5.1.41|CE0|	Bacteria
97240|2|3|3.5.1.41|CE0|	Bacteria									Candidatus Methylomirabilis
79535|4|18|3.1.1.73|CE0|	Bacteria
34495|1|17||CE0|	Bacteria	Cloacimonetes							Candidatus Cloacimonas
178930|7|6|3.1.1.73|CE0|	Bacteria	Proteobacteria	Gammaproteobacteria
3555|8|17||CE0|	Bacteria	Proteobacteria	Alphaproteobacteria
161500|1|17||CE0|	Bacteria	Cloacimonetes							Candidatus Cloacimonas
131715|3|18|3.1.1.73|CE0|	Bacteria	Proteobacteria	Alphaproteobacteria
89470|3|18|3.1.1.73|CE0|	Bacteria
94520|2|6|3.1.1.73|CE0|	Bacteria
118600|10|5||CE0|	Bacteria	Firmicutes	Bacilli	Bacillales	Paenibacillaceae
156240|7|6|3.1.1.73|CE0|	Bacteria	Proteobacteria	Betaproteobacteria	Burkholderiales	Burkholderiaceae	Burkholderia
31510|10|5||CE0|	Bacteria									Candidatus Methylomirabilis
175240|8|6|3.1.1.73|CE0|	Bacteria									Candidatus Methylomirabilis
55670|9|5||CE0|	Bacteria	Proteobacteria	Gammaproteobacteria
154105|7|3|3.1.1.73|CE1|	Bacteria	Actinobacteria	Actinobacteria	Actinomycetales
69975|1|3|3.1.1.73|CE1|	Bacteria									Caldithrix
145925|2|12|3.1.1.73|CE1|	Bacteria
79535|4|2|3.1.1.73|CE1|	Bacteria
10005|4|12|3.1.1.73|CE1|	Bacteria	Proteobacteria	Alphaproteobacteria
50965|2|2|3.1.1.73|CE1|	Bacteria	Proteobacteria
88655|3|12|3.1.1.73|CE1|	Bacteria	Proteobacteria	Alphaproteobacteria	Rhodobacterales
16530|4|3|3.1.1.73|CE1|	Bacteria	Proteobacteria	Alphaproteobacteria
128885|10|28||CE1|	Bacteria
81875|8|2|3.1.1.73|CE1|	Bacteria
40565|6|2|3.1.1.73|CE1|	Bacteria
79965|10|2|3.1.1.73|CE1|	Bacteria									Caldithrix
120285|8|25|3.1.1.73|CE1|	Bacteria	Firmicutes	Clostridia	Clostridiales
102335|3|3|3.1.1.73|CE1|	Bacteria									Candidatus Methylomirabilis
127935|1|3|3.1.1.73|CE1|	Bacteria	Firmicutes
6520|4|2|3.1.1.73|CE1|	Bacteria	Proteobacteria	Betaproteobacteria	Burkholderiales
36650|2|12|3.1.1.73|CE1|	Bacteria	Proteobacteria	Deltaproteobacteria
100585|4|2|3.1.1.73|CE1|	Bacteria	Proteobacteria	Gammaproteobacteria
146810|3|18||CE1|	Bacteria	Proteobacteria	Alphaproteobacteria	Rhizobiales	Xanthobacteraceae
32615|10|11|3.1.1.73|CE1|	Bacteria	Proteobacteria
80305|5|2|3.1.1.73|CE1|	Bacteria	Proteobacteria	Gammaproteobacteria
175245|8|53|3.1.1.73|CE1|	Bacteria									Candidatus Methylomirabilis
64965|2|53|3.1.1.73|CE1|	Bacteria	Bacteroidetes
124675|1|20|3.1.1.73|CE1|	Bacteria	Proteobacteria	Gammaproteobacteria
131880|3|2|3.1.1.73|CE1|	Bacteria	Acidobacteria							Candidatus Chloracidobacterium
176795|8|2|3.1.1.73|CE1|	Bacteria	Proteobacteria
63505|3|2|3.1.1.73|CE1|	Bacteria	Acidobacteria							Candidatus Chloracidobacterium
96645|5|58|3.1.1.72|CE1|	Bacteria
12755|8|19|3.1.1.73|CE1|	Bacteria									Thermobaculum
132590|6|56||CE1|	Bacteria	Actinobacteria	Actinobacteria
165265|3|1|3.5.1.*|CE11|	Bacteria	Proteobacteria	Alphaproteobacteria	Rhizobiales
95270|3|3|3.5.1.*|CE11|	Bacteria
145690|1|1|3.5.1.*|CE11|	Bacteria
28105|10|1|3.5.1.*|CE11|	Bacteria									Candidatus Methylomirabilis
146475|6|3|3.5.1.*|CE11|	Bacteria
126005|8|13|3.5.1.*|CE11|	Bacteria	Proteobacteria	Deltaproteobacteria
109960|9|13|3.5.1.*|CE11|	Bacteria	Actinobacteria	Actinobacteria	Actinomycetales	Micrococcaceae
43835|6|1|3.5.1.*|CE11|	Bacteria
180070|6|3|3.5.1.*|CE11|	Bacteria	Cloacimonetes							Candidatus Cloacimonas
106060|9|13|3.5.1.*|CE11|	Bacteria	Proteobacteria
181610|10|3|3.5.1.*|CE11|	Bacteria	Bacteroidetes
28795|9|13|3.5.1.*|CE11|	Bacteria	Synergistetes	Synergistia	Synergistales	Synergistaceae	Dethiosulfovibrio
132040|7|1|3.5.1.*|CE11|	Bacteria
112120|7|3|3.5.1.*|CE11|	Bacteria
171140|8|13|3.5.1.*|CE11|	Bacteria
145730|1|1|3.5.1.*|CE11|	Bacteria
22110|2|13|3.5.1.*|CE11|	Bacteria
160605|4|13|3.5.1.*|CE11|	Bacteria	Proteobacteria
156895|10|13|3.5.1.*|CE11|	Bacteria	Proteobacteria	Betaproteobacteria	Burkholderiales
60495|4|13|3.5.1.*|CE11|	Bacteria
143940|8|13|3.5.1.*|CE11|	Bacteria
136385|2|13|3.5.1.*|CE11|	Bacteria									Candidatus Methylomirabilis
88865|7|13|3.5.1.*|CE11|	Bacteria	Actinobacteria	Actinobacteria
133865|1|1|3.5.1.*|CE11|	Bacteria	Proteobacteria	Alphaproteobacteria	Rhodobacterales
39760|8|13|3.5.1.*|CE11|	Bacteria									Candidatus Methylomirabilis
10660|10|2|3.5.1.*|CE11|	Bacteria
169475|2|13|3.5.1.*|CE11|	Bacteria	Acidobacteria							Candidatus Chloracidobacterium
52965|7|15|3.5.1.*|CE11|	Bacteria	Proteobacteria	Gammaproteobacteria					Reinekea
2580|2|13|3.5.1.*|CE11|	Bacteria
110865|3|13|3.5.1.*|CE11|	Bacteria	Cloacimonetes							Candidatus Cloacimonas
181605|10|5|3.5.1.*|CE11|	Bacteria
133870|1|9|3.5.1.*|CE11|	Bacteria
70075|1|13|3.5.1.*|CE11|	Bacteria									Caldithrix
97500|7|12||CE11|	Bacteria
128745|1|3|3.5.1.*|CE11|	Bacteria
27175|4|13|3.5.1.*|CE11|	Bacteria
178335|3|11|3.5.1.*|CE11|	Bacteria	Planctomycetes	Planctomycetia	Planctomycetales	Planctomycetaceae	Blastopirellula
157485|2|13|3.5.1.*|CE11|	Archaea	Euryarchaeota							Aciduliprofundum
145565|10|12|3.1.1.*|CE12|	Bacteria	Actinobacteria	Actinobacteria
100110|2|11|3.1.1.*|CE12|	Bacteria									Caldithrix
129665|6|9|3.1.1.*|CE12|	Bacteria	Acidobacteria							Candidatus Koribacter
74940|3|6|3.5.1.89|CE14|	Bacteria	Actinobacteria	Actinobacteria	Actinomycetales	Intrasporangiaceae	Serinicoccus
178300|4|12||CE14|	Bacteria
168230|6|6|3.5.1.89|CE14|	Bacteria	Actinobacteria	Actinobacteria	Actinomycetales
121070|1|17|3.5.1.89|CE14|	Bacteria	Cloacimonetes							Candidatus Cloacimonas
90110|5|12||CE14|	Bacteria	Acidobacteria							Candidatus Chloracidobacterium
71280|10|12||CE14|	Bacteria
27750|6|12||CE14|	Bacteria	Actinobacteria	Actinobacteria
139155|4|24||CE14|	Bacteria	Proteobacteria	Alphaproteobacteria
65740|3|12||CE14|	Bacteria	Proteobacteria	Betaproteobacteria	Rhodocyclales	Rhodocyclaceae
75630|2|23||CE14|	Bacteria
37530|1|6|3.5.1.89|CE14|	Bacteria	Actinobacteria	Actinobacteria	Actinomycetales	Propionibacteriaceae
48425|3|5|3.5.1.89|CE14|	Bacteria
14665|2|43||CE14|	Bacteria	Firmicutes
135625|5|22|3.5.1.89|CE14|	Bacteria
54045|7|1|3.5.1.89|CE14|	Bacteria	Actinobacteria	Actinobacteria	Actinomycetales
2710|10|23||CE14|	Bacteria	Acidobacteria							Candidatus Koribacter
125155|1|12||CE14|	Bacteria	Actinobacteria	Actinobacteria	Actinomycetales
18625|6|1|3.5.1.89|CE14|	Bacteria	Actinobacteria	Actinobacteria	Actinomycetales	Intrasporangiaceae
245|4|2|3.5.1.89|CE14|	Bacteria	Actinobacteria	Actinobacteria	Actinomycetales
15200|1|11||CE14|	Bacteria
27760|10|15||CE14|	Bacteria
3790|3|46||CE14|	Bacteria	Actinobacteria	Actinobacteria	Actinomycetales	Corynebacteriaceae	Corynebacterium
138010|1|16|3.5.1.89|CE14|	Bacteria	Proteobacteria	Betaproteobacteria
151390|8|21|3.5.1.*|CE14|	Bacteria	Actinobacteria	Actinobacteria
169615|9|29|3.5.1.89|CE14|	Bacteria	Actinobacteria	Actinobacteria
97465|3|11||CE14|	Bacteria	Proteobacteria
87015|6|11||CE14|	Bacteria	Proteobacteria
1865|9|1|3.5.1.89|CE14|	Bacteria	Proteobacteria	Gammaproteobacteria
38920|7|15||CE14|	Bacteria	Proteobacteria
181315|6|11||CE14|	Bacteria
64390|4|40|3.5.1.89|CE14|	Bacteria	Proteobacteria	Alphaproteobacteria
105620|9|11||CE14|	Bacteria	Acidobacteria							Candidatus Chloracidobacterium
3065|2|11||CE14|	Bacteria	Proteobacteria	Deltaproteobacteria
133335|6|3|3.1.1.72|CE15|	Bacteria
150220|4|1|3.2.1.40|CE15|	Bacteria	Proteobacteria	Alphaproteobacteria
123050|10|1|3.2.1.40|CE15|	Bacteria	Proteobacteria	Alphaproteobacteria	Rhodobacterales	Rhodobacteraceae	Maritimibacter
161210|8|3|3.1.1.72|CE15|	Bacteria	Proteobacteria	Gammaproteobacteria
17005|6|2|3.1.1.*|CE15|	Bacteria
147535|7|4||CE2|	Bacteria
106370|6|4||CE2|	Bacteria	Firmicutes	Clostridia	Clostridiales
45920|3|2|3.1.1.72|CE3|	Bacteria	Actinobacteria	Actinobacteria	Actinomycetales	Streptomycetaceae	Streptomyces
51200|7|2|3.1.1.72|CE3|	Bacteria	Proteobacteria	Alphaproteobacteria	Rhizobiales
164440|2|2|3.1.1.72|CE3|	Bacteria									Candidatus Methylomirabilis
45205|9|2|3.1.1.72|CE3|	Bacteria	Actinobacteria	Actinobacteria	Actinomycetales
14250|5|2|3.1.1.72|CE3|	Bacteria	Firmicutes	Clostridia	Clostridiales
156015|1|2|3.1.1.72|CE3|	Bacteria	Verrucomicrobia
113450|1|2|3.1.1.72|CE3|	Bacteria	Firmicutes	Bacilli	Lactobacillales	Lactobacillaceae	Lactobacillus
140460|5|2|3.1.1.72|CE3|	Bacteria	Firmicutes	Clostridia	Clostridiales
87100|4|7|3.1.1.72|CE3|	Bacteria
141650|5|2|3.1.1.72|CE3|	Bacteria	Proteobacteria
113065|10|2|3.1.1.72|CE3|	Bacteria	Actinobacteria	Actinobacteria	Actinomycetales
29365|5|2|3.1.1.72|CE3|	Bacteria	Actinobacteria	Actinobacteria	Actinomycetales
152125|7|2|3.1.1.72|CE3|	Bacteria	Actinobacteria	Actinobacteria	Coriobacteriales	Coriobacteriaceae
119765|9|2|3.1.1.72|CE3|	Bacteria	Actinobacteria	Actinobacteria	Actinomycetales	Micrococcaceae
1340|9|2|3.1.1.72|CE3|	Bacteria	Proteobacteria	Betaproteobacteria
87275|6|2|3.1.1.72|CE3|	Bacteria	Proteobacteria
82575|6|2|3.1.1.72|CE3|	Bacteria
26540|7|2|3.1.1.72|CE3|	Bacteria	Proteobacteria	Alphaproteobacteria
170610|1|2|3.1.1.72|CE3|	Bacteria	Actinobacteria	Actinobacteria	Actinomycetales	Micrococcaceae	Arthrobacter
2580|5|2|3.1.1.72|CE3|	Bacteria	Acidobacteria							Candidatus Chloracidobacterium
167810|2|2|3.1.1.72|CE3|	Bacteria
135730|7|2|3.1.1.72|CE3|	Bacteria	Actinobacteria	Actinobacteria
63715|8|2|3.1.1.72|CE3|	Bacteria	Proteobacteria	Gammaproteobacteria	Xanthomonadales	Xanthomonadaceae	Stenotrophomonas
85460|1|27|3.5.1.41|CE4|	Bacteria	Firmicutes	Clostridia	Clostridiales
148085|1|63||CE4|	Bacteria									Caldithrix
160645|3|24|3.1.1.72|CE4|	Bacteria	Proteobacteria	Alphaproteobacteria					Micavibrio
104965|10|30|3.5.1.*|CE4|	Bacteria	Firmicutes	Bacilli	Bacillales	Bacillaceae
14595|1|2|3.1.1.72|CE4|	Bacteria
165450|2|70|3.1.1.72|CE4|	Bacteria
64750|2|70|3.1.1.72|CE4|	Bacteria	Proteobacteria	Epsilonproteobacteria
159695|5|22|3.1.1.72|CE4|	Bacteria	Bacteroidetes			Bacteroidetes Order II. Incertae sedis	Rhodothermaceae	Rhodothermus
180355|1|27|3.5.1.41|CE4|	Bacteria	Firmicutes	Clostridia	Clostridiales
151835|3|22|3.1.1.72|CE4|	Bacteria
16035|8|106|3.2.1.8|CE4|	Bacteria	Bacteroidetes
151865|3|78|3.1.1.72|CE4|	Bacteria	Proteobacteria	Alphaproteobacteria
26370|2|30|3.5.1.*|CE4|	Bacteria
156490|3|25|3.1.1.72|CE4|	Bacteria	Synergistetes	Synergistia	Synergistales	Synergistaceae
67010|3|1|3.1.1.72|CE4|	Bacteria	Actinobacteria	Actinobacteria
13780|2|78|3.1.1.72|CE4|	Bacteria									Candidatus Methylomirabilis
139890|2|57|3.1.1.72|CE4|	Bacteria	Proteobacteria	Alphaproteobacteria					Micavibrio
93365|4|104|3.1.1.72|CE4|	Bacteria	Actinobacteria	Actinobacteria	Actinomycetales
117200|10|78|3.1.1.72|CE4|	Bacteria									Caldithrix
106750|1|57|3.1.1.72|CE4|	Bacteria	Proteobacteria	Deltaproteobacteria	Myxococcales	Myxococcaceae
182675|3|2|3.1.1.72|CE4|	Bacteria
136200|9|97|3.2.1.8|CE4|	Bacteria	Actinobacteria	Actinobacteria	Actinomycetales
20325|1|73|3.2.1.8|CE4|	Bacteria	Proteobacteria	Gammaproteobacteria
138495|2|76|3.5.1.41|CE4|	Bacteria
102490|6|50|3.1.1.72|CE4|	Bacteria	Actinobacteria	Actinobacteria	Actinomycetales
47025|4|4|3.1.1.72|CE4|	Bacteria	Actinobacteria	Actinobacteria	Actinomycetales
178585|1|102|3.2.1.8|CE4|	Bacteria	Firmicutes	Clostridia	Clostridiales
54135|4|93|3.1.1.72|CE4|	Bacteria
125525|8|93|3.1.1.72|CE4|	Bacteria	Cloacimonetes							Candidatus Cloacimonas
162835|1|4|3.1.1.72|CE4|	Bacteria	Actinobacteria	Actinobacteria
142985|6|6|3.1.1.72|CE4|	Archaea
47265|8|63||CE4|	Bacteria
182995|9|63||CE4|	Bacteria
133705|1|85|3.2.1.8|CE4|	Bacteria
178050|8|44|3.1.1.72|CE4|	Bacteria	Actinobacteria	Actinobacteria	Coriobacteriales	Coriobacteriaceae	Slackia
52035|5|64|3.1.1.72|CE4|	Bacteria									Caldithrix
24575|2|64|3.1.1.72|CE4|	Bacteria	Proteobacteria	Alphaproteobacteria					Micavibrio
34270|3|48|3.5.1.*|CE4|	Bacteria	Proteobacteria	Gammaproteobacteria
114010|6|65|3.5.1.*|CE4|	Bacteria	Fusobacteria	Fusobacteriia	Fusobacteriales	Leptotrichiaceae
81930|7|107|3.1.1.72|CE4|	Bacteria
49870|5|4|3.1.1.72|CE4|	Bacteria	Proteobacteria	Alphaproteobacteria	Rhodobacterales	Rhodobacteraceae
48290|1|4|3.1.1.72|CE4|	Bacteria	Actinobacteria	Actinobacteria	Actinomycetales
181270|8|4|3.1.1.72|CE4|	Bacteria
17510|2|4|3.1.1.72|CE4|	Bacteria									Candidatus Methylomirabilis
13140|10|4|3.1.1.72|CE4|	Bacteria									Candidatus Methylomirabilis
103880|6|4|3.1.1.72|CE4|	Bacteria	Bacteroidetes	Bacteroidia	Bacteroidales	Bacteroidaceae	Bacteroides
102550|3|4|3.1.1.72|CE4|	Bacteria	Proteobacteria	Alphaproteobacteria	Rhodobacterales
34720|4|64|3.1.1.72|CE4|	Bacteria	Actinobacteria	Actinobacteria
25260|1|78|3.1.1.72|CE4|	Bacteria	Actinobacteria	Actinobacteria	Actinomycetales
182645|4|81|3.5.1.*|CE4|	Bacteria	Proteobacteria
49705|4|29|3.5.1.*|CE4|	Bacteria	Actinobacteria	Actinobacteria	Actinomycetales	Propionibacteriaceae	Propionibacterium
8085|2|4|3.1.1.72|CE4|	Bacteria	Firmicutes	Clostridia	Clostridiales	Clostridiales Family XVII. Incertae Sedis	Sulfobacillus
74470|6|4|3.1.1.72|CE4|	Bacteria	Chlorobi	Chlorobia	Chlorobiales	Chlorobiaceae	Pelodictyon
71720|1|4|3.1.1.72|CE4|	Bacteria									Candidatus Methylomirabilis
153770|3|4|3.1.1.72|CE4|	Bacteria	Proteobacteria	Alphaproteobacteria					Micavibrio
140465|8|4|3.1.1.72|CE4|	Bacteria	Proteobacteria
169645|9|4|3.1.1.72|CE4|	Bacteria	Proteobacteria	Gammaproteobacteria
142650|8|4|3.1.1.72|CE4|	Bacteria	Proteobacteria	Gammaproteobacteria
127415|10|4|3.1.1.72|CE4|	Bacteria
97760|9|1|3.1.1.72|CE6|	Bacteria	Proteobacteria	Alphaproteobacteria
153615|5|4|3.1.1.72|CE6|	Bacteria	Actinobacteria	Actinobacteria	Bifidobacteriales
36635|3|3|3.1.1.72|CE6|	Bacteria
3750|3|3|3.1.1.72|CE6|	Bacteria
125990|10|3|3.1.1.72|CE6|	Bacteria	Proteobacteria	Betaproteobacteria	Burkholderiales	Burkholderiaceae	Burkholderia
114880|10|3|3.1.1.72|CE6|	Bacteria	Proteobacteria
29345|3|2|3.1.1.72|CE7|	Bacteria	Acidobacteria							Candidatus Koribacter
18505|5|2|3.1.1.72|CE7|	Bacteria	Proteobacteria	Deltaproteobacteria
169460|5|2|3.1.1.72|CE7|	Bacteria	Proteobacteria	Betaproteobacteria	Burkholderiales	Comamonadaceae
147100|10|1|3.1.1.72|CE7|	Bacteria
31655|8|2|3.1.1.72|CE7|	Bacteria	Proteobacteria	Deltaproteobacteria
153355|4|2|3.1.1.72|CE7|	Bacteria	Firmicutes	Clostridia	Clostridiales
12310|5|1|3.1.1.72|CE7|	Bacteria	Proteobacteria	Gammaproteobacteria
[truncated: 6,848 more rows]
