# Supplementary material for: Diversity of microbial carbohydrate-active enzymes in Danish anaerobic digesters fed with wastewater treatment sludge
Source: Biotechnol Biofuels. 2017 Jun 21;10:158. doi: 10.1186/s13068-017-0840-y (PMC5480151; doi:10.1186/s13068-017-0840-y)
Supplement: Supplementary file 4 — Additional file 4: Dataset S3. Overview of identifed specificities within the anaerobic digesters and their CAZy family number. [file 13068_2017_840_MOESM4_ESM.xlsx]

## Sheet: EC-activity
	Dataset 3 Overview of identifed specificities within the anaerobic digesters and their CAZy family number
	PPR01	Novel microbes	Bacterial genome hotpep on metagenomes								2015-04-01
			Fredericia										Randers								Søholt								Viborg part 1										Viborg part 2
Class of enzymes	EC nb.	Function description	Nb. of genes	Enzyme families representing function									Nb. of genes	Enzyme families representing function							Nb. of genes	Enzyme families representing function							Nb. of genes	Enzyme families representing function									Nb. of genes	Enzyme families representing function
	1.1.3.	glucooligosaccharide oxidase; chitooligosaccharide oxidase	0	0	0	0	0	0	0	0	0	0	1	1 AA7	0	0	0	0	0	0	1	1 AA7	0	0	0	0	0	0	1	1 AA7	0	0	0	0	0	0	0	0	1	1 AA7	0	0	0	0	0	0
	1.1.3.9	galactose_oxidase	0	0	0	0	0	0	0	0	0	0	0	0	0	0	0	0	0	0	2	2 AA5	0	0	0	0	0	0	0	0	0	0	0	0	0	0	0	0	0	0	0	0	0	0	0	0
	1.1.3.13	alcohol_oxidase	0	0	0	0	0	0	0	0	0	0	0	0	0	0	0	0	0	0	4	4 AA3	0	0	0	0	0	0	0	0	0	0	0	0	0	0	0	0	0	0	0	0	0	0	0	0
	1.1.99.18	cellobiose_dehydrogenase_(acceptor)	2	1 AA3	1 AA8	0	0	0	0	0	0	0	0	0	0	0	0	0	0	0	32	31 AA3	1 AA8	0	0	0	0	0	9	8 AA3	1 AA8	0	0	0	0	0	0	0	4	4 AA3	0	0	0	0	0	0
	1.1.99.29	pyranose_dehydrogenase_(acceptor)	0	0	0	0	0	0	0	0	0	0	1	1 AA3	0	0	0	0	0	0	1	1 AA3	0	0	0	0	0	0	2	2 AA3	0	0	0	0	0	0	0	0	0	0	0	0	0	0	0	0
	1.10.3.2	laccase	1	1 AA1	0	0	0	0	0	0	0	0	0	0	0	0	0	0	0	0	18	18 AA1	0	0	0	0	0	0	7	7 AA1	0	0	0	0	0	0	0	0	5	5 AA1	0	0	0	0	0	0
	AA900	LPMO -expanded families	2	0	0	0	0	0	0	0	0	0	0	0	0	0	0	0	0	0	0	0	0	0	0	0	0	0	0	0	0	0	0	0	0	0	0	0	1	0	0	0	0	0	0	0
	AA1000		0	0	0	0	0	0	0	0	0	0	0	0	0	0	0	0	0	0	1	0	0	0	0	0	0	0	0	0	0	0	0	0	0	0	0	0	0	0	0	0	0	0	0	0
		Sum	5										2								59								19										11
Polysaccharide Lyases	4.2.2.*		8	8 PL11	0	0	0	0	0	0	0	0	5	5 PL11	0	0	0	0	0	0	12	11 PL11	1 PL15	0	0	0	0	0	1	1 GH104	0	0	0	0	0	0	0	0	10	9 PL11	1 PL17	0	0	0	0	0
	4.2.2.2	pectate_lyase	6	2 PL1	1 PL10	1 PL3	2 PL9	0	0	0	0	0	5	1 PL10	4 PL9	0	0	0	0	0	1	1 PL1	0	0	0	0	0	0	7	2 PL10	1 PL3	4 PL9	0	0	0	0	0	0	3	1 PL1	2 PL9	0	0	0	0	0
	4.2.2.3	poly(beta-D-mannuronate)_lyase	2	1 PL14	1 PL17	0	0	0	0	0	0	0	0	0	0	0	0	0	0	0	0	0	0	0	0	0	0	0	0	0	0	0	0	0	0	0	0	0	1	1 PL14	0	0	0	0	0	0
	4.2.2.7	heparin_lyase	1	1 PL21	0	0	0	0	0	0	0	0	1	1 PL21	0	0	0	0	0	0	0	0	0	0	0	0	0	0	0	0	0	0	0	0	0	0	0	0	0	0	0	0	0	0	0	0
	4.2.2.8	heparin-sulfate_lyase	3	3 PL12	0	0	0	0	0	0	0	0	1	1 PL12	0	0	0	0	0	0	0	0	0	0	0	0	0	0	1	1 PL12	0	0	0	0	0	0	0	0	0	0	0	0	0	0	0	0
	4.2.2.20	chondroitin-sulfate-ABC_endolyase	3	3 PL8	0	0	0	0	0	0	0	0	0	0	0	0	0	0	0	0	0	0	0	0	0	0	0	0	0	0	0	0	0	0	0	0	0	0	1	1 PL8	0	0	0	0	0	0
		Sum	23										12								13								9										15
	3.1.1.		5	3 CE12	2 CE15	0	0	0	0	0	0	0	1	1 CE12	0	0	0	0	0	0	1	1 CE15	0	0	0	0	0	0	2	2 CE12	0	0	0	0	0	0	0	0	2	1 CE12	1 CE15	0	0	0	0	0
	3.1.1.1	carboxylesterase	0	0	0	0	0	0	0	0	0	0	1	1 CE0	0	0	0	0	0	0	10	10 CE0	0	0	0	0	0	0	0	0	0	0	0	0	0	0	0	0	2	2 CE0	0	0	0	0	0	0
	3.1.1.11	pectinesterase	4	4 CE8	0	0	0	0	0	0	0	0	4	4 CE8	0	0	0	0	0	0	0	0	0	0	0	0	0	0	5	5 CE8	0	0	0	0	0	0	0	0	2	2 CE8	0	0	0	0	0	0
	3.1.1.72	Acetylxylan_esterase	92	1 CE2	1 CE3	74 CE4	9 CE6	7 CE7	0	0	0	0	38	1 CE3	25 CE4	7 CE6	5 CE7	0	0	0	84	1 CE2	65 CE4	3 CE6	15 CE7	0	0	0	55	1 CE3	38 CE4	1 CE5	6 CE6	9 CE7	0	0	0	0	51	2 CE3	41 CE4	8 CE7	0	0	0	0
	3.1.1.73	feruloyl_esterase	40	40 CE1	0	0	0	0	0	0	0	0	65	65 CE1	0	0	0	0	0	0	27	27 CE1	0	0	0	0	0	0	79	79 CE1	0	0	0	0	0	0	0	0	23	23 CE1	0	0	0	0	0	0
	3.1.1.74	cutinase	0	0	0	0	0	0	0	0	0	0	0	0	0	0	0	0	0	0	0	0	0	0	0	0	0	0	1	1 CE5	0	0	0	0	0	0	0	0	0	0	0	0	0	0	0	0
	3.5.1.*		55	4 CE11	2 CE14	45 CE4	4 CE9	0	0	0	0	0	18	10 CE11	8 CE4	0	0	0	0	0	32	21 CE11	9 CE4	2 CE9	0	0	0	0	25	11 CE11	13 CE4	1 CE9	0	0	0	0	0	0	16	10 CE11	6 CE4	0	0	0	0	0
	3.5.1.25	N-acetylglucosamine-6-phosphate_deacetylase	13	13 CE9	0	0	0	0	0	0	0	0	6	6 CE9	0	0	0	0	0	0	6	6 CE9	0	0	0	0	0	0	12	12 CE9	0	0	0	0	0	0	0	0	3	3 CE9	0	0	0	0	0	0
	3.5.1.41	chitin_deacetylase	0	0	0	0	0	0	0	0	0	0	0	0	0	0	0	0	0	0	1	1 CE4	0	0	0	0	0	0	1	1 CE4	0	0	0	0	0	0	0	0	0	0	0	0	0	0	0	0
	3.5.1.80	N-acetylgalactosamine-6-phosphate_deacetylase_-->_deleted,_identical_to_EC_3.5.1.25	0	0	0	0	0	0	0	0	0	0	0	0	0	0	0	0	0	0	1	1 CE9	0	0	0	0	0	0	1	1 CE9	0	0	0	0	0	0	0	0	0	0	0	0	0	0	0	0
	3.5.1.89	N-acetylglucosaminylphosphatidylinositol_deacetylase	0	0	0	0	0	0	0	0	0	0	5	5 CE14	0	0	0	0	0	0	16	16 CE14	0	0	0	0	0	0	15	15 CE14	0	0	0	0	0	0	0	0	4	4 CE14	0	0	0	0	0	0
		Sum	209										138								178								196										103
Glycosyl Transferases	2.4.1.		185	102 GT2	1 GT26	42 GT4	40 GT84	0	0	0	0	0	122	1 GT1	57 GT2	1 GT25	5 GT26	37 GT4	3 GT81	18 GT84	245	17 GT1	92 GT2	1 GT21	4 GT26	92 GT4	8 GT81	31 GT84	174	7 GT1	72 GT2	2 GT25	3 GT26	61 GT4	9 GT81	20 GT84	0	0	174	4 GT1	76 GT2	4 GT26	52 GT4	7 GT81	31 GT84	0
	2.4.1.1	phosphorylase	110	110 GT35	0	0	0	0	0	0	0	0	78	78 GT35	0	0	0	0	0	0	117	117 GT35	0	0	0	0	0	0	106	106 GT35	0	0	0	0	0	0	0	0	98	98 GT35	0	0	0	0	0	0
	2.4.1.11	glycogen(starch)_synthase	21	21 GT3	0	0	0	0	0	0	0	0	19	19 GT3	0	0	0	0	0	0	6	6 GT3	0	0	0	0	0	0	22	22 GT3	0	0	0	0	0	0	0	0	5	5 GT3	0	0	0	0	0	0
	2.4.1.12	cellulose_synthase_(UDP-forming)	26	26 GT2	0	0	0	0	0	0	0	0	18	18 GT2	0	0	0	0	0	0	11	11 GT2	0	0	0	0	0	0	19	19 GT2	0	0	0	0	0	0	0	0	7	7 GT2	0	0	0	0	0	0
	2.4.1.13	sucrose_synthase	39	39 GT4	0	0	0	0	0	0	0	0	12	12 GT4	0	0	0	0	0	0	29	29 GT4	0	0	0	0	0	0	15	15 GT4	0	0	0	0	0	0	0	0	10	10 GT4	0	0	0	0	0	0
	2.4.1.14	sucrose-phosphate_synthase	1	1 GT4	0	0	0	0	0	0	0	0	1	1 GT4	0	0	0	0	0	0	4	4 GT4	0	0	0	0	0	0	0	0	0	0	0	0	0	0	0	0	3	3 GT4	0	0	0	0	0	0
	2.4.1.15	alpha,alpha-trehalose-phosphate_synthase_(UDP-forming)	17	17 GT20	0	0	0	0	0	0	0	0	16	16 GT20	0	0	0	0	0	0	22	22 GT20	0	0	0	0	0	0	15	15 GT20	0	0	0	0	0	0	0	0	16	16 GT20	0	0	0	0	0	0
	2.4.1.21	starch_synthase_(glycosyl-transferring)	58	58 GT5	0	0	0	0	0	0	0	0	29	29 GT5	0	0	0	0	0	0	55	55 GT5	0	0	0	0	0	0	49	49 GT5	0	0	0	0	0	0	0	0	41	41 GT5	0	0	0	0	0	0
	2.4.1.41	polypeptide_N-acetylgalactosaminyltransferase	0	0	0	0	0	0	0	0	0	0	0	0	0	0	0	0	0	0	0	0	0	0	0	0	0	0	1	1 GT27	0	0	0	0	0	0	0	0	0	0	0	0	0	0	0	0
	2.4.1.46	monogalactosyldiacylglycerol_synthase	3	3 GT28	0	0	0	0	0	0	0	0	2	2 GT28	0	0	0	0	0	0	5	5 GT28	0	0	0	0	0	0	2	2 GT28	0	0	0	0	0	0	0	0	5	5 GT28	0	0	0	0	0	0
	2.4.1.56	lipopolysaccharide_N-acetylglucosaminyltransferase	1	1 GT9	0	0	0	0	0	0	0	0	4	4 GT9	0	0	0	0	0	0	2	2 GT9	0	0	0	0	0	0	4	4 GT9	0	0	0	0	0	0	0	0	5	5 GT9	0	0	0	0	0	0
	2.4.1.58	lipopolysaccharide_glucosyltransferase_I	1	1 GT8	0	0	0	0	0	0	0	0	0	0	0	0	0	0	0	0	0	0	0	0	0	0	0	0	0	0	0	0	0	0	0	0	0	0	0	0	0	0	0	0	0	0
	2.4.1.65	3-galactosyl-N-acetylglucosaminide_4-alpha-L-fucosyltransferase	0	0	0	0	0	0	0	0	0	0	1	1 GT10	0	0	0	0	0	0	0	0	0	0	0	0	0	0	0	0	0	0	0	0	0	0	0	0	2	2 GT10	0	0	0	0	0	0
	2.4.1.69	galactoside_2-alpha-L-fucosyltransferase	1	1 GT11	0	0	0	0	0	0	0	0	6	6 GT11	0	0	0	0	0	0	0	0	0	0	0	0	0	0	5	5 GT11	0	0	0	0	0	0	0	0	7	7 GT11	0	0	0	0	0	0
	2.4.1.83	dolichyl-phosphate_beta-D-mannosyltransferase	22	22 GT2	0	0	0	0	0	0	0	0	24	24 GT2	0	0	0	0	0	0	47	47 GT2	0	0	0	0	0	0	41	41 GT2	0	0	0	0	0	0	0	0	36	36 GT2	0	0	0	0	0	0
	2.4.1.87	N-acetyllactosaminide_3-alpha-galactosyltransferase	0	0	0	0	0	0	0	0	0	0	0	0	0	0	0	0	0	0	1	1 GT6	0	0	0	0	0	0	0	0	0	0	0	0	0	0	0	0	1	1 GT6	0	0	0	0	0	0
	2.4.1.109	dolichyl-phosphate-mannose-protein_mannosyltransferase	7	7 GT39	0	0	0	0	0	0	0	0	2	2 GT39	0	0	0	0	0	0	0	0	0	0	0	0	0	0	2	2 GT39	0	0	0	0	0	0	0	0	2	2 GT39	0	0	0	0	0	0
	2.4.1.129	peptidoglycan_glycosyltransferase	176	176 GT51	0	0	0	0	0	0	0	0	95	95 GT51	0	0	0	0	0	0	171	171 GT51	0	0	0	0	0	0	125	125 GT51	0	0	0	0	0	0	0	0	109	109 GT51	0	0	0	0	0	0
	2.4.1.157	1,2-diacylglycerol_3-glucosyltransferase	5	5 GT4	0	0	0	0	0	0	0	0	0	0	0	0	0	0	0	0	0	0	0	0	0	0	0	0	1	1 GT4	0	0	0	0	0	0	0	0	0	0	0	0	0	0	0	0
	2.4.1.173	sterol_3beta-glucosyltransferase	1	1 GT1	0	0	0	0	0	0	0	0	0	0	0	0	0	0	0	0	2	2 GT1	0	0	0	0	0	0	1	1 GT1	0	0	0	0	0	0	0	0	0	0	0	0	0	0	0	0
	2.4.1.182	lipid-A-disaccharide_synthase	7	7 GT19	0	0	0	0	0	0	0	0	3	3 GT19	0	0	0	0	0	0	3	3 GT19	0	0	0	0	0	0	3	3 GT19	0	0	0	0	0	0	0	0	5	5 GT19	0	0	0	0	0	0
	2.4.1.186	glycogenin_glucosyltransferase	0	0	0	0	0	0	0	0	0	0	1	1 GT8	0	0	0	0	0	0	0	0	0	0	0	0	0	0	0	0	0	0	0	0	0	0	0	0	1	1 GT8	0	0	0	0	0	0
	2.4.1.214	glycoprotein_3-alpha-L-fucosyltransferase	0	0	0	0	0	0	0	0	0	0	0	0	0	0	0	0	0	0	1	1 GT10	0	0	0	0	0	0	0	0	0	0	0	0	0	0	0	0	0	0	0	0	0	0	0	0
	2.4.1.217	mannosyl-3-phosphoglycerate_synthase	0	0	0	0	0	0	0	0	0	0	0	0	0	0	0	0	0	0	0	0	0	0	0	0	0	0	0	0	0	0	0	0	0	0	0	0	0	0	0	0	0	0	0	0
	2.4.1.221	peptide-O-fucosyltransferase	0	0	0	0	0	0	0	0	0	0	0	0	0	0	0	0	0	0	0	0	0	0	0	0	0	0	1	1 GT65	0	0	0	0	0	0	0	0	0	0	0	0	0	0	0	0
	2.4.1.245	alpha,alpha-trehalose_synthase	17	17 GT4	0	0	0	0	0	0	0	0	8	8 GT4	0	0	0	0	0	0	14	14 GT4	0	0	0	0	0	0	6	6 GT4	0	0	0	0	0	0	0	0	6	6 GT4	0	0	0	0	0	0
	2.4.1.251	GlcA-beta-(1->2)-D-Man-alpha-(1->3)-D-Glc-beta-(1->4)-D-Glc-alpha-1-diphospho-ditrans,octacis-undecaprenol_4-beta-mannosyltransferase	0	0	0	0	0	0	0	0	0	0	0	0	0	0	0	0	0	0	1	1 GT94	0	0	0	0	0	0	0	0	0	0	0	0	0	0	0	0	0	0	0	0	0	0	0	0
	2.4.1.289	N-acetylglucosaminyl-diphospho-decaprenol_L-rhamnosyltransferase	0	0	0	0	0	0	0	0	0	0	0	0	0	0	0	0	0	0	2	2 GT2	0	0	0	0	0	0	2	2 GT2	0	0	0	0	0	0	0	0	0	0	0	0	0	0	0	0
	2.4.2.*		0	0	0	0	0	0	0	0	0	0	0	0	0	0	0	0	0	0	4	3 GT53	1 GT89	0	0	0	0	0	4	3 GT53	1 GT89	0	0	0	0	0	0	0	0	0	0	0	0	0	0	0
	2.4.99.*		9	9 GT30	0	0	0	0	0	0	0	0	10	10 GT30	0	0	0	0	0	0	4	4 GH13	0	0	0	0	0	0	4	4 GH13	0	0	0	0	0	0	0	0	2	2 GH13	0	0	0	0	0	0
	2.4.99.18	dolichyl-diphosphooligosaccharide-protein_glycotransferase	3	3 GT66	0	0	0	0	0	0	0	0	12	12 GT66	0	0	0	0	0	0	2	2 GT66	0	0	0	0	0	0	14	14 GT66	0	0	0	0	0	0	0	0	4	4 GT66	0	0	0	0	0	0
	3.2.1.		2	2 GT81	0	0	0	0	0	0	0	0	5	5 GT81	0	0	0	0	0	0	5	5 GT81	0	0	0	0	0	0	5	5 GT81	0	0	0	0	0	0	0	0	6	6 GT81	0	0	0	0	0	0
		Sum	712										468								753								621										545
Glycoside Hydrolases	2.4.1.*		79	32 GH130	4 GH31	43 GH94	0	0	0	0	0	0	25	8 GH130	17 GH94	0	0	0	0	0	57	18 GH130	4 GH17	4 GH31	31 GH94	0	0	0	33	8 GH130	4 GH31	21 GH94	0	0	0	0	0	0	45	10 GH130	1 GH17	3 GH31	31 GH94	0	0	0
	2.4.1.4	amylosucrase	2	2 GH13	0	0	0	0	0	0	0	0	5	5 GH13	0	0	0	0	0	0	15	15 GH13	0	0	0	0	0	0	14	14 GH13	0	0	0	0	0	0	0	0	14	14 GH13	0	0	0	0	0	0
	2.4.1.7	sucrose_phosphorylase	5	5 GH13	0	0	0	0	0	0	0	0	6	6 GH13	0	0	0	0	0	0	13	13 GH13	0	0	0	0	0	0	8	8 GH13	0	0	0	0	0	0	0	0	5	5 GH13	0	0	0	0	0	0
	2.4.1.8	maltose_phosphorylase	8	8 GH65	0	0	0	0	0	0	0	0	3	3 GH65	0	0	0	0	0	0	3	3 GH65	0	0	0	0	0	0	5	5 GH65	0	0	0	0	0	0	0	0	6	6 GH65	0	0	0	0	0	0
	2.4.1.10	levansucrase	0	0	0	0	0	0	0	0	0	0	0	0	0	0	0	0	0	0	0	0	0	0	0	0	0	0	0	0	0	0	0	0	0	0	0	0	0	0	0	0	0	0	0	0
	2.4.1.18	1,4-alpha-glucan_branching_enzyme	115	56 GH13	59 GH57	0	0	0	0	0	0	0	29	24 GH13	5 GH57	0	0	0	0	0	63	43 GH13	20 GH57	0	0	0	0	0	50	43 GH13	7 GH57	0	0	0	0	0	0	0	45	36 GH13	9 GH57	0	0	0	0	0
	2.4.1.19	cyclomaltodextrin_glucanotransferase	1	1 GH13	0	0	0	0	0	0	0	0	8	8 GH13	0	0	0	0	0	0	2	2 GH13	0	0	0	0	0	0	4	4 GH13	0	0	0	0	0	0	0	0	2	2 GH13	0	0	0	0	0	0
	2.4.1.20	cellobiose_phosphorylase	27	27 GH94	0	0	0	0	0	0	0	0	23	23 GH94	0	0	0	0	0	0	10	10 GH94	0	0	0	0	0	0	20	20 GH94	0	0	0	0	0	0	0	0	20	20 GH94	0	0	0	0	0	0
	2.4.1.25	4-alpha-glucanotransferase	66	5 GH13	10 GH57	51 GH77	0	0	0	0	0	0	38	9 GH57	29 GH77	0	0	0	0	0	60	4 GH13	8 GH57	48 GH77	0	0	0	0	51	1 GH13	10 GH57	40 GH77	0	0	0	0	0	0	53	3 GH13	9 GH57	41 GH77	0	0	0	0
	2.4.1.31	laminaribiose_phosphorylase	2	2 GH94	0	0	0	0	0	0	0	0	1	1 GH94	0	0	0	0	0	0	1	1 GH94	0	0	0	0	0	0	0	0	0	0	0	0	0	0	0	0	1	1 GH94	0	0	0	0	0	0
	2.4.1.49	cellodextrin_phosphorylase	3	3 GH94	0	0	0	0	0	0	0	0	4	4 GH94	0	0	0	0	0	0	2	2 GH94	0	0	0	0	0	0	5	5 GH94	0	0	0	0	0	0	0	0	4	4 GH94	0	0	0	0	0	0
	2.4.1.64	alpha,alpha-trehalose_phosphorylase	3	3 GH65	0	0	0	0	0	0	0	0	5	5 GH65	0	0	0	0	0	0	6	6 GH65	0	0	0	0	0	0	7	7 GH65	0	0	0	0	0	0	0	0	6	6 GH65	0	0	0	0	0	0
	2.4.1.161	oligosaccharide_4-alpha-D-glucosyltransferase	1	1 GH31	0	0	0	0	0	0	0	0	1	1 GH31	0	0	0	0	0	0	0	0	0	0	0	0	0	0	1	1 GH31	0	0	0	0	0	0	0	0	0	0	0	0	0	0	0	0
	2.4.1.211	1,3-beta-galactosyl-N-acetylhexosamine_phosphorylase	1	1 GH112	0	0	0	0	0	0	0	0	0	0	0	0	0	0	0	0	0	0	0	0	0	0	0	0	0	0	0	0	0	0	0	0	0	0	0	0	0	0	0	0	0	0
	2.4.1.230	kojibiose_phosphorylase	5	5 GH65	0	0	0	0	0	0	0	0	1	1 GH65	0	0	0	0	0	0	0	0	0	0	0	0	0	0	1	1 GH65	0	0	0	0	0	0	0	0	3	3 GH65	0	0	0	0	0	0
	2.4.1.247	beta-D-galactosyl-(1->4)-L-rhamnose_phosphorylase	1	1 GH112	0	0	0	0	0	0	0	0	0	0	0	0	0	0	0	0	0	0	0	0	0	0	0	0	1	1 GH112	0	0	0	0	0	0	0	0	0	0	0	0	0	0	0	0
	2.4.1.279	nigerose_phosphorylase	1	1 GH65	0	0	0	0	0	0	0	0	0	0	0	0	0	0	0	0	2	2 GH65	0	0	0	0	0	0	2	2 GH65	0	0	0	0	0	0	0	0	0	0	0	0	0	0	0	0
	2.4.1.281	4-O-beta-D-mannosyl-D-glucose_phosphorylase	9	9 GH130	0	0	0	0	0	0	0	0	8	8 GH130	0	0	0	0	0	0	6	6 GH130	0	0	0	0	0	0	12	12 GH130	0	0	0	0	0	0	0	0	8	8 GH130	0	0	0	0	0	0
	3.2.1.*		127	2 GH105	3 GH110	12 GH125	16 GH18	4 GH2	2 GH43	15 GH73	9 GH88	64 GH92	32	1 GH105	2 GH125	1 GH5	3 GH73	1 GH88	24 GH92	0	25	1 GH105	1 GH110	1 GH125	3 GH2	5 GH5	3 GH73	11 GH92	45	1 GH102	1 GH105	5 GH125	4 GH18	2 GH2	1 GH5	2 GH73	2 GH88	27 GH92	26	1 GH105	2 GH125	1 GH18	5 GH2	1 GH5	1 GH73	15 GH92
	3.2.1.1	alpha-amylase	89	77 GH13	12 GH57	0	0	0	0	0	0	0	81	64 GH13	17 GH57	0	0	0	0	0	75	63 GH13	12 GH57	0	0	0	0	0	102	74 GH13	28 GH57	0	0	0	0	0	0	0	117	1 GH119	94 GH13	22 GH57	0	0	0	0
	3.2.1.3	glucan_1,4-alpha-glucosidase	19	19 GH15	0	0	0	0	0	0	0	0	3	3 GH15	0	0	0	0	0	0	16	16 GH15	0	0	0	0	0	0	10	10 GH15	0	0	0	0	0	0	0	0	2	2 GH15	0	0	0	0	0	0
	3.2.1.4	cellulase	47	17 GH5	1 GH51	29 GH9	0	0	0	0	0	0	41	1 GH44	15 GH5	25 GH9	0	0	0	0	30	3 GH44	10 GH5	3 GH6	2 GH8	12 GH9	0	0	39	13 GH5	1 GH6	25 GH9	0	0	0	0	0	0	29	3 GH44	1 GH45	8 GH5	17 GH9	0	0	0
	3.2.1.8	endo-1,4-beta-xylanase	44	37 GH10	3 GH5	4 GH8	0	0	0	0	0	0	25	22 GH10	1 GH30	2 GH8	0	0	0	0	6	6 GH10	0	0	0	0	0	0	21	19 GH10	2 GH8	0	0	0	0	0	0	0	18	13 GH10	1 GH11	1 GH30	3 GH8	0	0	0
	3.2.1.11	dextranase	0	0	0	0	0	0	0	0	0	0	1	1 GH66	0	0	0	0	0	0	0	0	0	0	0	0	0	0	1	1 GH66	0	0	0	0	0	0	0	0	1	1 GH66	0	0	0	0	0	0
	3.2.1.14	chitinase	20	20 GH18	0	0	0	0	0	0	0	0	14	13 GH18	1 GH19	0	0	0	0	0	11	11 GH18	0	0	0	0	0	0	15	14 GH18	1 GH19	0	0	0	0	0	0	0	9	8 GH18	1 GH19	0	0	0	0	0
	3.2.1.15	polygalacturonase	6	6 GH28	0	0	0	0	0	0	0	0	5	5 GH28	0	0	0	0	0	0	5	5 GH28	0	0	0	0	0	0	6	6 GH28	0	0	0	0	0	0	0	0	3	3 GH28	0	0	0	0	0	0
	3.2.1.17	lysozyme	7	1 GH22	2 GH23	3 GH24	1 GH25	0	0	0	0	0	3	1 GH22	1 GH23	1 GH24	0	0	0	0	16	16 GH23	0	0	0	0	0	0	1	1 GH24	0	0	0	0	0	0	0	0	7	1 GH22	4 GH23	2 GH24	0	0	0	0
	3.2.1.18	exo-alpha-sialidase	27	27 GH33	0	0	0	0	0	0	0	0	19	19 GH33	0	0	0	0	0	0	25	25 GH33	0	0	0	0	0	0	23	23 GH33	0	0	0	0	0	0	0	0	17	17 GH33	0	0	0	0	0	0
	3.2.1.20	alpha-glucosidase	46	21 GH13	10 GH31	10 GH4	5 GH97	0	0	0	0	0	26	15 GH13	8 GH31	3 GH4	0	0	0	0	53	36 GH13	8 GH31	6 GH4	3 GH97	0	0	0	41	23 GH13	9 GH31	6 GH4	3 GH97	0	0	0	0	0	54	1 GH122	38 GH13	9 GH31	4 GH4	2 GH97	0	0
	3.2.1.21	beta-glucosidase	130	20 GH1	1 GH116	109 GH3	0	0	0	0	0	0	102	19 GH1	83 GH3	0	0	0	0	0	127	51 GH1	76 GH3	0	0	0	0	0	134	28 GH1	106 GH3	0	0	0	0	0	0	0	110	31 GH1	79 GH3	0	0	0	0	0
	3.2.1.22	alpha-galactosidase	86	15 GH27	17 GH36	44 GH4	10 GH97	0	0	0	0	0	45	22 GH27	13 GH36	4 GH4	6 GH97	0	0	0	66	7 GH27	10 GH36	45 GH4	4 GH97	0	0	0	66	27 GH27	18 GH36	13 GH4	8 GH97	0	0	0	0	0	30	6 GH27	13 GH36	11 GH4	0	0	0	0
	3.2.1.23	beta-galactosidase	132	111 GH2	8 GH35	13 GH42	0	0	0	0	0	0	58	48 GH2	9 GH35	1 GH42	0	0	0	0	71	1 GH0	42 GH2	11 GH35	17 GH42	0	0	0	70	55 GH2	12 GH35	3 GH42	0	0	0	0	0	0	51	41 GH2	4 GH35	6 GH42	0	0	0	0
	3.2.1.24	alpha-mannosidase	32	31 GH38	1 GH92	0	0	0	0	0	0	0	8	7 GH38	1 GH92	0	0	0	0	0	23	23 GH38	0	0	0	0	0	0	14	13 GH38	1 GH92	0	0	0	0	0	0	0	11	11 GH38	0	0	0	0	0	0
	3.2.1.25	beta-mannosidase	26	26 GH2	0	0	0	0	0	0	0	0	10	10 GH2	0	0	0	0	0	0	18	18 GH2	0	0	0	0	0	0	8	8 GH2	0	0	0	0	0	0	0	0	10	10 GH2	0	0	0	0	0	0
	3.2.1.26	beta-fructofuranosidase	19	19 GH32	0	0	0	0	0	0	0	0	4	4 GH32	0	0	0	0	0	0	18	18 GH32	0	0	0	0	0	0	12	12 GH32	0	0	0	0	0	0	0	0	10	10 GH32	0	0	0	0	0	0
	3.2.1.28	alpha,alpha-trehalase	0	0	0	0	0	0	0	0	0	0	0	0	0	0	0	0	0	0	2	1 GH37	1 GH65	0	0	0	0	0	0	0	0	0	0	0	0	0	0	0	2	2 GH37	0	0	0	0	0	0
	3.2.1.31	beta-glucuronidase	6	6 GH2	0	0	0	0	0	0	0	0	1	1 GH2	0	0	0	0	0	0	2	2 GH2	0	0	0	0	0	0	0	0	0	0	0	0	0	0	0	0	1	1 GH2	0	0	0	0	0	0
	3.2.1.37	xylan_1,4-beta-xylosidase	101	6 GH120	30 GH3	13 GH39	52 GH43	0	0	0	0	0	37	1 GH120	14 GH3	1 GH30	4 GH39	17 GH43	0	0	41	3 GH120	12 GH3	15 GH39	10 GH43	1 GH5	0	0	46	2 GH120	22 GH3	2 GH30	20 GH43	0	0	0	0	0	30	6 GH120	8 GH3	4 GH39	11 GH43	1 GH52	0	0
	3.2.1.39	glucan_endo-1,3-beta-D-glucosidase	27	1 GH128	25 GH16	1 GH81	0	0	0	0	0	0	10	10 GH16	0	0	0	0	0	0	10	7 GH16	3 GH17	0	0	0	0	0	20	1 GH128	18 GH16	1 GH17	0	0	0	0	0	0	19	2 GH128	16 GH16	1 GH81	0	0	0	0
	3.2.1.40	alpha-L-rhamnosidase	56	1 GH106	55 GH78	0	0	0	0	0	0	0	18	1 GH106	17 GH78	0	0	0	0	0	21	21 GH78	0	0	0	0	0	0	36	1 GH106	35 GH78	0	0	0	0	0	0	0	20	1 GH106	19 GH78	0	0	0	0	0
	3.2.1.41	pullulanase	59	49 GH13	10 GH57	0	0	0	0	0	0	0	30	15 GH13	15 GH57	0	0	0	0	0	34	20 GH13	14 GH57	0	0	0	0	0	38	23 GH13	15 GH57	0	0	0	0	0	0	0	34	26 GH13	8 GH57	0	0	0	0	0
	3.2.1.45	glucosylceramidase	0	0	0	0	0	0	0	0	0	0	4	1 GH116	3 GH5	0	0	0	0	0	5	2 GH116	3 GH5	0	0	0	0	0	4	1 GH116	3 GH5	0	0	0	0	0	0	0	3	3 GH5	0	0	0	0	0	0
	3.2.1.46	galactosylceramidase	0	0	0	0	0	0	0	0	0	0	1	1 GH59	0	0	0	0	0	0	0	0	0	0	0	0	0	0	1	1 GH59	0	0	0	0	0	0	0	0	0	0	0	0	0	0	0	0
	3.2.1.49	alpha-N-acetylgalactosaminidase	41	37 GH109	4 GH129	0	0	0	0	0	0	0	14	13 GH109	1 GH129	0	0	0	0	0	13	12 GH109	1 GH129	0	0	0	0	0	23	20 GH109	3 GH129	0	0	0	0	0	0	0	12	10 GH109	2 GH129	0	0	0	0	0
	3.2.1.51	alpha-L-fucosidase	64	64 GH29	0	0	0	0	0	0	0	0	34	34 GH29	0	0	0	0	0	0	61	61 GH29	0	0	0	0	0	0	39	39 GH29	0	0	0	0	0	0	0	0	33	33 GH29	0	0	0	0	0	0
	3.2.1.52	beta-N-acetylhexosaminidase	109	42 GH20	63 GH3	4 GH84	0	0	0	0	0	0	44	25 GH20	19 GH3	0	0	0	0	0	54	25 GH20	29 GH3	0	0	0	0	0	74	34 GH20	40 GH3	0	0	0	0	0	0	0	36	20 GH20	16 GH3	0	0	0	0	0
	3.2.1.54	cyclomaltodextrinase	10	10 GH13	0	0	0	0	0	0	0	0	7	7 GH13	0	0	0	0	0	0	2	2 GH13	0	0	0	0	0	0	8	8 GH13	0	0	0	0	0	0	0	0	5	5 GH13	0	0	0	0	0	0
	3.2.1.55	alpha-N-arabinofuranosidase	81	23 GH43	58 GH51	0	0	0	0	0	0	0	56	14 GH43	38 GH51	4 GH54	0	0	0	0	37	5 GH43	32 GH51	0	0	0	0	0	60	9 GH43	46 GH51	5 GH54	0	0	0	0	0	0	25	7 GH43	18 GH51	0	0	0	0	0
	3.2.1.58	glucan_1,3-beta-glucosidase	12	4 GH5	8 GH55	0	0	0	0	0	0	0	0	0	0	0	0	0	0	0	13	4 GH5	9 GH55	0	0	0	0	0	6	2 GH5	4 GH55	0	0	0	0	0	0	0	3	1 GH5	2 GH55	0	0	0	0	0
	3.2.1.59	glucan_endo-1,3-alpha-glucosidase	0	0	0	0	0	0	0	0	0	0	1	1 GH87	0	0	0	0	0	0	2	1 GH71	1 GH87	0	0	0	0	0	1	1 GH87	0	0	0	0	0	0	0	0	0	0	0	0	0	0	0	0
	3.2.1.63	1,2-alpha-L-fucosidase	45	45 GH95	0	0	0	0	0	0	0	0	28	28 GH95	0	0	0	0	0	0	20	20 GH95	0	0	0	0	0	0	32	32 GH95	0	0	0	0	0	0	0	0	12	12 GH95	0	0	0	0	0	0
	3.2.1.68	isoamylase	13	13 GH13	0	0	0	0	0	0	0	0	14	14 GH13	0	0	0	0	0	0	41	41 GH13	0	0	0	0	0	0	13	13 GH13	0	0	0	0	0	0	0	0	31	31 GH13	0	0	0	0	0	0
	3.2.1.78	mannan_endo-1,4-beta-mannosidase	20	11 GH26	9 GH5	0	0	0	0	0	0	0	14	7 GH26	7 GH5	0	0	0	0	0	11	4 GH26	7 GH5	0	0	0	0	0	15	11 GH26	4 GH5	0	0	0	0	0	0	0	4	2 GH26	2 GH5	0	0	0	0	0
	3.2.1.80	fructan_beta-fructosidase	0	0	0	0	0	0	0	0	0	0	0	0	0	0	0	0	0	0	0	0	0	0	0	0	0	0	0	0	0	0	0	0	0	0	0	0	0	0	0	0	0	0	0	0
	3.2.1.81	beta-agarase	4	4 GH50	0	0	0	0	0	0	0	0	5	5 GH50	0	0	0	0	0	0	9	9 GH50	0	0	0	0	0	0	5	5 GH50	0	0	0	0	0	0	0	0	8	8 GH50	0	0	0	0	0	0
	3.2.1.82	exo-poly-alpha-galacturonosidase	2	2 GH28	0	0	0	0	0	0	0	0	0	0	0	0	0	0	0	0	0	0	0	0	0	0	0	0	0	0	0	0	0	0	0	0	0	0	0	0	0	0	0	0	0	0
	3.2.1.85	6-phospho-beta-galactosidase	0	0	0	0	0	0	0	0	0	0	1	1 GH1	0	0	0	0	0	0	0	0	0	0	0	0	0	0	2	2 GH1	0	0	0	0	0	0	0	0	0	0	0	0	0	0	0	0
	3.2.1.86	6-phospho-beta-glucosidase	9	2 GH1	7 GH4	0	0	0	0	0	0	0	4	2 GH1	2 GH4	0	0	0	0	0	2	2 GH4	0	0	0	0	0	0	3	1 GH1	2 GH4	0	0	0	0	0	0	0	5	3 GH1	2 GH4	0	0	0	0	0
	3.2.1.89	arabinogalactan_endo-beta-1,4-galactanase	10	10 GH53	0	0	0	0	0	0	0	0	7	7 GH53	0	0	0	0	0	0	1	1 GH53	0	0	0	0	0	0	9	9 GH53	0	0	0	0	0	0	0	0	5	5 GH53	0	0	0	0	0	0
	3.2.1.91	cellulose_1,4-beta-cellobiosidase_(non-reducing_end)	0	0	0	0	0	0	0	0	0	0	0	0	0	0	0	0	0	0	0	0	0	0	0	0	0	0	0	0	0	0	0	0	0	0	0	0	1	1 GH6	0	0	0	0	0	0
	3.2.1.96	mannosyl-glycoprotein_endo-beta-N-acetylglucosaminidase	0	0	0	0	0	0	0	0	0	0	2	2 GH85	0	0	0	0	0	0	0	0	0	0	0	0	0	0	1	1 GH85	0	0	0	0	0	0	0	0	1	1 GH18	0	0	0	0	0	0
	3.2.1.99	arabinan_endo-1,5-alpha-L-arabinanase	12	12 GH43	0	0	0	0	0	0	0	0	4	4 GH43	0	0	0	0	0	0	1	1 GH43	0	0	0	0	0	0	5	5 GH43	0	0	0	0	0	0	0	0	3	3 GH43	0	0	0	0	0	0
	3.2.1.102	blood-group-substance_endo-1,4-beta-galactosidase	3	3 GH98	0	0	0	0	0	0	0	0	0	0	0	0	0	0	0	0	0	0	0	0	0	0	0	0	0	0	0	0	0	0	0	0	0	0	0	0	0	0	0	0	0	0
	3.2.1.111	1,3-alpha-L-fucosidase	17	17 GH29	0	0	0	0	0	0	0	0	10	10 GH29	0	0	0	0	0	0	11	11 GH29	0	0	0	0	0	0	15	15 GH29	0	0	0	0	0	0	0	0	6	6 GH29	0	0	0	0	0	0
	3.2.1.113	mannosyl-oligosaccharide_1,2-alpha-mannosidase	5	5 GH92	0	0	0	0	0	0	0	0	2	2 GH92	0	0	0	0	0	0	1	1 GH47	0	0	0	0	0	0	4	4 GH92	0	0	0	0	0	0	0	0	0	0	0	0	0	0	0	0
	3.2.1.122	maltose-6'-phosphate_glucosidase	2	2 GH4	0	0	0	0	0	0	0	0	0	0	0	0	0	0	0	0	0	0	0	0	0	0	0	0	0	0	0	0	0	0	0	0	0	0	0	0	0	0	0	0	0	0
	3.2.1.123	endoglycosylceramidase	0	0	0	0	0	0	0	0	0	0	0	0	0	0	0	0	0	0	2	2 GH5	0	0	0	0	0	0	0	0	0	0	0	0	0	0	0	0	1	1 GH5	0	0	0	0	0	0
	3.2.1.130	glycoprotein_endo-alpha-1,2-mannosidase	0	0	0	0	0	0	0	0	0	0	0	0	0	0	0	0	0	0	0	0	0	0	0	0	0	0	1	1 GH99	0	0	0	0	0	0	0	0	1	1 GH99	0	0	0	0	0	0
	3.2.1.131	xylan_alpha-1,2-glucuronosidase	8	8 GH115	0	0	0	0	0	0	0	0	6	6 GH115	0	0	0	0	0	0	1	1 GH115	0	0	0	0	0	0	6	6 GH115	0	0	0	0	0	0	0	0	2	2 GH115	0	0	0	0	0	0
	3.2.1.132	chitosanase	0	0	0	0	0	0	0	0	0	0	0	0	0	0	0	0	0	0	3	3 GH8	0	0	0	0	0	0	0	0	0	0	0	0	0	0	0	0	0	0	0	0	0	0	0	0
	3.2.1.133	glucan_1,4-alpha-maltohydrolase	10	10 GH13	0	0	0	0	0	0	0	0	0	0	0	0	0	0	0	0	7	7 GH13	0	0	0	0	0	0	5	5 GH13	0	0	0	0	0	0	0	0	5	5 GH13	0	0	0	0	0	0
	3.2.1.139	alpha-glucuronidase	11	11 GH67	0	0	0	0	0	0	0	0	7	7 GH67	0	0	0	0	0	0	2	2 GH67	0	0	0	0	0	0	11	11 GH67	0	0	0	0	0	0	0	0	1	1 GH67	0	0	0	0	0	0
	3.2.1.141	4-alpha-D-{(1->4)-alpha-D-glucano}trehalose_trehalohydrolase	7	7 GH13	0	0	0	0	0	0	0	0	0	0	0	0	0	0	0	0	3	3 GH13	0	0	0	0	0	0	1	1 GH13	0	0	0	0	0	0	0	0	3	3 GH13	0	0	0	0	0	0
	3.2.1.145	galactan_1,3-beta-galactosidase	6	6 GH43	0	0	0	0	0	0	0	0	1	1 GH43	0	0	0	0	0	0	1	1 GH43	0	0	0	0	0	0	1	1 GH43	0	0	0	0	0	0	0	0	2	2 GH43	0	0	0	0	0	0
	3.2.1.151	xyloglucan-specific_endo-beta-1,4-glucanase	6	1 GH44	5 GH74	0	0	0	0	0	0	0	21	1 GH44	20 GH74	0	0	0	0	0	13	13 GH74	0	0	0	0	0	0	25	1 GH44	24 GH74	0	0	0	0	0	0	0	15	15 GH74	0	0	0	0	0	0
	3.2.1.152	mannosylglycoprotein_endo-beta-mannosidase	8	8 GH2	0	0	0	0	0	0	0	0	4	4 GH2	0	0	0	0	0	0	3	3 GH2	0	0	0	0	0	0	4	4 GH2	0	0	0	0	0	0	0	0	0	0	0	0	0	0	0	0
	3.2.1.156	oligosaccharide_reducing-end_xylanase	3	3 GH8	0	0	0	0	0	0	0	0	4	4 GH8	0	0	0	0	0	0	0	0	0	0	0	0	0	0	3	3 GH8	0	0	0	0	0	0	0	0	0	0	0	0	0	0	0	0
	3.2.1.165	exo-1,4-beta-D-glucosaminidase	0	0	0	0	0	0	0	0	0	0	1	1 GH2	0	0	0	0	0	0	0	0	0	0	0	0	0	0	1	1 GH2	0	0	0	0	0	0	0	0	0	0	0	0	0	0	0	0
	3.2.1.169	protein_O-GlcNAcase	4	4 GH84	0	0	0	0	0	0	0	0	0	0	0	0	0	0	0	0	0	0	0	0	0	0	0	0	0	0	0	0	0	0	0	0	0	0	0	0	0	0	0	0	0	0
	3.2.1.170	mannosylglycerate_hydrolase	0	0	0	0	0	0	0	0	0	0	0	0	0	0	0	0	0	0	2	2 GH63	0	0	0	0	0	0	1	1 GH63	0	0	0	0	0	0	0	0	2	2 GH63	0	0	0	0	0	0
	3.2.1.177	alpha-D-xyloside_xylohydrolase	18	18 GH31	0	0	0	0	0	0	0	0	12	12 GH31	0	0	0	0	0	0	7	7 GH31	0	0	0	0	0	0	11	11 GH31	0	0	0	0	0	0	0	0	3	3 GH31	0	0	0	0	0	0
	3.2.1.185	β-L-arabinofuranosidase (non-reducing)	26	26 GH127	0	0	0	0	0	0	0	0	4	4 GH127	0	0	0	0	0	0	17	17 GH127	0	0	0	0	0	0	6	6 GH127	0	0	0	0	0	0	0	0	10	10 GH127	0	0	0	0	0	0
	4.2.2.n1	peptidoglycan lytic exotransglycosylase	0	0	0	0	0	0	0	0	0	0	0	0	0	0	0	0	0	0	0	0	0	0	0	0	0	0	1	1 GH104	0	0	0	0	0	0	0	0	0	0	0	0	0	0	0	0
	5.4.99.15	(1->4)-alpha-D-Glucan_1-alpha-D-glucosylmutase	2	2 GH13	0	0	0	0	0	0	0	0	0	0	0	0	0	0	0	0	2	2 GH13	0	0	0	0	0	0	2	2 GH13	0	0	0	0	0	0	0	0	6	6 GH13	0	0	0	0	0	0
	5.4.99.16	maltose_alpha-D-glucosyltransferase	2	2 GH13	0	0	0	0	0	0	0	0	8	8 GH13	0	0	0	0	0	0	15	15 GH13	0	0	0	0	0	0	10	10 GH13	0	0	0	0	0	0	0	0	19	19 GH13	0	0	0	0	0	0
		Sum	2005										1050								1297								1371										1086
		Total sum	2954										1670								2300								2216										1760

## Sheet: Sheet1
EC number	Hits
1.10.3.2	1	1 AA1
1.1.99.18	2	1 AA3	1 AA8
EC number	Hits
3.1.1.	5	3 CE12	2 CE15
3.5.1.*	55	4 CE11	2 CE14	45 CE4	4 CE9
3.1.1.11	4	4 CE8
3.1.1.72	92	1 CE2	1 CE3	74 CE4	9 CE6	7 CE7
3.1.1.73	40	40 CE1
3.5.1.25	13	13 CE9
EC number	Hits
2.4.1.*	79	32 GH130	4 GH31	43 GH94
3.2.1.*	127	2 GH105	3 GH110	12 GH125	16 GH18	4 GH2	2 GH43	15 GH73	9 GH88	64 GH92
2.4.1.4	2	2 GH13
2.4.1.7	5	5 GH13
2.4.1.8	8	8 GH65
3.2.1.1	89	77 GH13	12 GH57
3.2.1.3	19	19 GH15
3.2.1.4	47	17 GH5	1 GH51	29 GH9
3.2.1.8	44	37 GH10	3 GH5	4 GH8
2.4.1.18	115	56 GH13	59 GH57
2.4.1.19	1	1 GH13
2.4.1.20	27	27 GH94
2.4.1.25	66	5 GH13	10 GH57	51 GH77
2.4.1.31	2	2 GH94
2.4.1.49	3	3 GH94
2.4.1.64	3	3 GH65
3.2.1.14	20	20 GH18
3.2.1.15	6	6 GH28
3.2.1.17	7	1 GH22	2 GH23	3 GH24	1 GH25
3.2.1.18	27	27 GH33
3.2.1.20	46	21 GH13	10 GH31	10 GH4	5 GH97
3.2.1.21	130	20 GH1	1 GH116	109 GH3
3.2.1.22	86	15 GH27	17 GH36	44 GH4	10 GH97
3.2.1.23	132	111 GH2	8 GH35	13 GH42
3.2.1.24	32	31 GH38	1 GH92
3.2.1.25	26	26 GH2
3.2.1.26	19	19 GH32
3.2.1.31	6	6 GH2
3.2.1.37	101	6 GH120	30 GH3	13 GH39	52 GH43
3.2.1.39	27	1 GH128	25 GH16	1 GH81
3.2.1.40	56	1 GH106	55 GH78
3.2.1.41	59	49 GH13	10 GH57
3.2.1.49	41	37 GH109	4 GH129
3.2.1.51	64	64 GH29
3.2.1.52	109	42 GH20	63 GH3	4 GH84
3.2.1.54	10	10 GH13
3.2.1.55	81	23 GH43	58 GH51
3.2.1.58	12	4 GH5	8 GH55
3.2.1.63	45	45 GH95
3.2.1.68	13	13 GH13
3.2.1.78	20	11 GH26	9 GH5
3.2.1.81	4	4 GH50
3.2.1.82	2	2 GH28
3.2.1.86	9	2 GH1	7 GH4
3.2.1.89	10	10 GH53
3.2.1.99	12	12 GH43
2.4.1.161	1	1 GH31
2.4.1.211	1	1 GH112
2.4.1.230	5	5 GH65
2.4.1.247	1	1 GH112
2.4.1.279	1	1 GH65
2.4.1.281	9	9 GH130
3.2.1.102	3	3 GH98
3.2.1.111	17	17 GH29
3.2.1.113	5	5 GH92
3.2.1.122	2	2 GH4
3.2.1.131	8	8 GH115
3.2.1.133	10	10 GH13
3.2.1.139	11	11 GH67
3.2.1.141	7	7 GH13
3.2.1.145	6	6 GH43
3.2.1.151	6	1 GH44	5 GH74
3.2.1.152	8	8 GH2
3.2.1.156	3	3 GH8
3.2.1.169	4	4 GH84
3.2.1.177	18	18 GH31
3.2.1.185	26	26 GH127
5.4.99.15	2	2 GH13
5.4.99.16	2	2 GH13
EC number	Hits
2.4.1.	185	102 GT2	1 GT26	42 GT4	40 GT84
3.2.1.	2	2 GT81
2.4.1.1	110	110 GT35
2.4.99.*	9	9 GT30
2.4.1.11	21	21 GT3
2.4.1.12	26	26 GT2
2.4.1.13	39	39 GT4
2.4.1.14	1	1 GT4
2.4.1.15	17	17 GT20
2.4.1.21	58	58 GT5
2.4.1.46	3	3 GT28
2.4.1.56	1	1 GT9
2.4.1.58	1	1 GT8
2.4.1.69	1	1 GT11
2.4.1.83	22	22 GT2
2.4.1.109	7	7 GT39
2.4.1.129	176	176 GT51
2.4.1.157	5	5 GT4
2.4.1.173	1	1 GT1
2.4.1.182	7	7 GT19
2.4.1.245	17	17 GT4
2.4.99.18	3	3 GT66
EC number	Hits
EC number	Hits
4.2.2.*	8	8 PL11
4.2.2.2	6	2 PL1	1 PL10	1 PL3	2 PL9
4.2.2.3	2	1 PL14	1 PL17
4.2.2.7	1	1 PL21
4.2.2.8	3	3 PL12
4.2.2.20	3	3 PL8
Family	Proteins
AA9	0
AA10	0
AA900	2
AA1000	0
AA1100	0

## Sheet: Sheet2
EC number	Hits
1.1.3.	1	1 AA7
1.1.99.29	1	1 AA3
EC number	Hits
3.1.1.	1	1 CE12
3.5.1.*	18	10 CE11	8 CE4
3.1.1.1	1	1 CE0
3.1.1.11	4	4 CE8
3.1.1.72	38	1 CE3	25 CE4	7 CE6	5 CE7
3.1.1.73	65	65 CE1
3.5.1.25	6	6 CE9
3.5.1.89	5	5 CE14
EC number	Hits
2.4.1.*	25	8 GH130	17 GH94
3.2.1.*	32	1 GH105	2 GH125	1 GH5	3 GH73	1 GH88	24 GH92
2.4.1.4	5	5 GH13
2.4.1.7	6	6 GH13
2.4.1.8	3	3 GH65
3.2.1.1	81	64 GH13	17 GH57
3.2.1.3	3	3 GH15
3.2.1.4	41	1 GH44	15 GH5	25 GH9
3.2.1.8	25	22 GH10	1 GH30	2 GH8
2.4.1.18	29	24 GH13	5 GH57
2.4.1.19	8	8 GH13
2.4.1.20	23	23 GH94
2.4.1.25	38	9 GH57	29 GH77
2.4.1.31	1	1 GH94
2.4.1.49	4	4 GH94
2.4.1.64	5	5 GH65
3.2.1.11	1	1 GH66
3.2.1.14	14	13 GH18	1 GH19
3.2.1.15	5	5 GH28
3.2.1.17	3	1 GH22	1 GH23	1 GH24
3.2.1.18	19	19 GH33
3.2.1.20	26	15 GH13	8 GH31	3 GH4
3.2.1.21	102	19 GH1	83 GH3
3.2.1.22	45	22 GH27	13 GH36	4 GH4	6 GH97
3.2.1.23	58	48 GH2	9 GH35	1 GH42
3.2.1.24	8	7 GH38	1 GH92
3.2.1.25	10	10 GH2
3.2.1.26	4	4 GH32
3.2.1.31	1	1 GH2
3.2.1.37	37	1 GH120	14 GH3	1 GH30	4 GH39	17 GH43
3.2.1.39	10	10 GH16
3.2.1.40	18	1 GH106	17 GH78
3.2.1.41	30	15 GH13	15 GH57
3.2.1.45	4	1 GH116	3 GH5
3.2.1.46	1	1 GH59
3.2.1.49	14	13 GH109	1 GH129
3.2.1.51	34	34 GH29
3.2.1.52	44	25 GH20	19 GH3
3.2.1.54	7	7 GH13
3.2.1.55	56	14 GH43	38 GH51	4 GH54
3.2.1.59	1	1 GH87
3.2.1.63	28	28 GH95
3.2.1.68	14	14 GH13
3.2.1.78	14	7 GH26	7 GH5
3.2.1.81	5	5 GH50
3.2.1.85	1	1 GH1
3.2.1.86	4	2 GH1	2 GH4
3.2.1.89	7	7 GH53
3.2.1.96	2	2 GH85
3.2.1.99	4	4 GH43
2.4.1.161	1	1 GH31
2.4.1.230	1	1 GH65
2.4.1.281	8	8 GH130
3.2.1.111	10	10 GH29
3.2.1.113	2	2 GH92
3.2.1.131	6	6 GH115
3.2.1.139	7	7 GH67
3.2.1.145	1	1 GH43
3.2.1.151	21	1 GH44	20 GH74
3.2.1.152	4	4 GH2
3.2.1.156	4	4 GH8
3.2.1.165	1	1 GH2
3.2.1.177	12	12 GH31
3.2.1.185	4	4 GH127
5.4.99.16	8	8 GH13
EC number	Hits
2.4.1.	122	1 GT1	57 GT2	1 GT25	5 GT26	37 GT4	3 GT81	18 GT84
3.2.1.	5	5 GT81
2.4.1.1	78	78 GT35
2.4.99.*	10	10 GT30
2.4.1.11	19	19 GT3
2.4.1.12	18	18 GT2
2.4.1.13	12	12 GT4
2.4.1.14	1	1 GT4
2.4.1.15	16	16 GT20
2.4.1.21	29	29 GT5
2.4.1.46	2	2 GT28
2.4.1.56	4	4 GT9
2.4.1.65	1	1 GT10
2.4.1.69	6	6 GT11
2.4.1.83	24	24 GT2
2.4.1.109	2	2 GT39
2.4.1.129	95	95 GT51
2.4.1.182	3	3 GT19
2.4.1.186	1	1 GT8
2.4.1.245	8	8 GT4
2.4.99.18	12	12 GT66
EC number	Hits
EC number	Hits
4.2.2.*	5	5 PL11
4.2.2.2	5	1 PL10	4 PL9
4.2.2.7	1	1 PL21
4.2.2.8	1	1 PL12
Family	Proteins
AA9	0
AA10	0
AA900	0
AA1000	0
AA1100	0

## Sheet: Sheet3
EC number	Hits
1.1.3.	1	1 AA7
1.1.3.9	2	2 AA5
1.10.3.2	18	18 AA1
1.1.3.13	4	4 AA3
1.1.99.18	32	31 AA3	1 AA8
1.1.99.29	1	1 AA3
EC number	Hits
3.1.1.	1	1 CE15
3.5.1.*	32	21 CE11	9 CE4	2 CE9
3.1.1.1	10	10 CE0
3.1.1.72	84	1 CE2	65 CE4	3 CE6	15 CE7
3.1.1.73	27	27 CE1
3.5.1.25	6	6 CE9
3.5.1.41	1	1 CE4
3.5.1.80	1	1 CE9
3.5.1.89	16	16 CE14
EC number	Hits
2.4.1.*	57	18 GH130	4 GH17	4 GH31	31 GH94
3.2.1.*	25	1 GH105	1 GH110	1 GH125	3 GH2	5 GH5	3 GH73	11 GH92
2.4.1.4	15	15 GH13
2.4.1.7	13	13 GH13
2.4.1.8	3	3 GH65
3.2.1.1	75	63 GH13	12 GH57
3.2.1.3	16	16 GH15
3.2.1.4	30	3 GH44	10 GH5	3 GH6	2 GH8	12 GH9
3.2.1.8	6	6 GH10
2.4.1.18	63	43 GH13	20 GH57
2.4.1.19	2	2 GH13
2.4.1.20	10	10 GH94
2.4.1.25	60	4 GH13	8 GH57	48 GH77
2.4.1.31	1	1 GH94
2.4.1.49	2	2 GH94
2.4.1.64	6	6 GH65
3.2.1.14	11	11 GH18
3.2.1.15	5	5 GH28
3.2.1.17	16	16 GH23
3.2.1.18	25	25 GH33
3.2.1.20	53	36 GH13	8 GH31	6 GH4	3 GH97
3.2.1.21	127	51 GH1	76 GH3
3.2.1.22	66	7 GH27	10 GH36	45 GH4	4 GH97
3.2.1.23	71	1 GH0	42 GH2	11 GH35	17 GH42
3.2.1.24	23	23 GH38
3.2.1.25	18	18 GH2
3.2.1.26	18	18 GH32
3.2.1.28	2	1 GH37	1 GH65
3.2.1.31	2	2 GH2
3.2.1.37	41	3 GH120	12 GH3	15 GH39	10 GH43	1 GH5
3.2.1.39	10	7 GH16	3 GH17
3.2.1.40	21	21 GH78
3.2.1.41	34	20 GH13	14 GH57
3.2.1.45	5	2 GH116	3 GH5
3.2.1.49	13	12 GH109	1 GH129
3.2.1.51	61	61 GH29
3.2.1.52	54	25 GH20	29 GH3
3.2.1.54	2	2 GH13
3.2.1.55	37	5 GH43	32 GH51
3.2.1.58	13	4 GH5	9 GH55
3.2.1.59	2	1 GH71	1 GH87
3.2.1.63	20	20 GH95
3.2.1.68	41	41 GH13
3.2.1.78	11	4 GH26	7 GH5
3.2.1.81	9	9 GH50
3.2.1.86	2	2 GH4
3.2.1.89	1	1 GH53
3.2.1.99	1	1 GH43
2.4.1.279	2	2 GH65
2.4.1.281	6	6 GH130
2.4.99.16	4	4 GH13
3.2.1.111	11	11 GH29
3.2.1.113	1	1 GH47
3.2.1.123	2	2 GH5
3.2.1.131	1	1 GH115
3.2.1.132	3	3 GH8
3.2.1.133	7	7 GH13
3.2.1.139	2	2 GH67
3.2.1.141	3	3 GH13
3.2.1.145	1	1 GH43
3.2.1.151	13	13 GH74
3.2.1.152	3	3 GH2
3.2.1.170	2	2 GH63
3.2.1.177	7	7 GH31
3.2.1.185	17	17 GH127
5.4.99.15	2	2 GH13
5.4.99.16	15	15 GH13
EC number	Hits
2.4.1.	245	17 GT1	92 GT2	1 GT21	4 GT26	92 GT4	8 GT81	31 GT84
2.4.2.*	4	3 GT53	1 GT89
3.2.1.	5	5 GT81
2.4.1.1	117	117 GT35
2.4.99.*	17	1 GT29	16 GT30
2.4.1.11	6	6 GT3
2.4.1.12	11	11 GT2
2.4.1.13	29	29 GT4
2.4.1.14	4	4 GT4
2.4.1.15	22	22 GT20
2.4.1.21	55	55 GT5
2.4.1.46	5	5 GT28
2.4.1.56	2	2 GT9
2.4.1.83	47	47 GT2
2.4.1.87	1	1 GT6
2.4.1.129	171	171 GT51
2.4.1.173	2	2 GT1
2.4.1.182	3	3 GT19
2.4.1.214	1	1 GT10
2.4.1.245	14	14 GT4
2.4.1.251	1	1 GT94
2.4.1.289	2	2 GT2
2.4.99.18	2	2 GT66
EC number	Hits
EC number	Hits
4.2.2.*	12	11 PL11	1 PL15
4.2.2.2	1	1 PL1
Family	Proteins
AA9	0
AA10	0
AA900	0
AA1000	1
AA1100	0

## Sheet: Sheet5
EC number	Hits
1.1.3.	1	1 AA7
1.10.3.2	7	7 AA1
1.1.99.18	9	8 AA3	1 AA8
1.1.99.29	2	2 AA3
EC number	Hits
3.1.1.	2	2 CE12
3.5.1.*	25	11 CE11	13 CE4	1 CE9
3.1.1.11	5	5 CE8
3.1.1.72	55	1 CE3	38 CE4	1 CE5	6 CE6	9 CE7
3.1.1.73	79	79 CE1
3.1.1.74	1	1 CE5
3.5.1.25	12	12 CE9
3.5.1.41	1	1 CE4
3.5.1.80	1	1 CE9
3.5.1.89	15	15 CE14
EC number	Hits
2.4.1.*	33	8 GH130	4 GH31	21 GH94
3.2.1.*	45	1 GH102	1 GH105	5 GH125	4 GH18	2 GH2	1 GH5	2 GH73	2 GH88	27 GH92
4.2.2.n1	1	1 GH104
2.4.1.4	14	14 GH13
2.4.1.7	8	8 GH13
2.4.1.8	5	5 GH65
3.2.1.1	102	74 GH13	28 GH57
3.2.1.3	10	10 GH15
3.2.1.4	39	13 GH5	1 GH6	25 GH9
3.2.1.8	21	19 GH10	2 GH8
2.4.1.18	50	43 GH13	7 GH57
2.4.1.19	4	4 GH13
2.4.1.20	20	20 GH94
2.4.1.25	51	1 GH13	10 GH57	40 GH77
2.4.1.49	5	5 GH94
2.4.1.64	7	7 GH65
3.2.1.11	1	1 GH66
3.2.1.14	15	14 GH18	1 GH19
3.2.1.15	6	6 GH28
3.2.1.17	1	1 GH24
3.2.1.18	23	23 GH33
3.2.1.20	41	23 GH13	9 GH31	6 GH4	3 GH97
3.2.1.21	134	28 GH1	106 GH3
3.2.1.22	66	27 GH27	18 GH36	13 GH4	8 GH97
3.2.1.23	70	55 GH2	12 GH35	3 GH42
3.2.1.24	14	13 GH38	1 GH92
3.2.1.25	8	8 GH2
3.2.1.26	12	12 GH32
3.2.1.37	46	2 GH120	22 GH3	2 GH30	20 GH43
3.2.1.39	20	1 GH128	18 GH16	1 GH17
3.2.1.40	36	1 GH106	35 GH78
3.2.1.41	38	23 GH13	15 GH57
3.2.1.45	4	1 GH116	3 GH5
3.2.1.46	1	1 GH59
3.2.1.49	23	20 GH109	3 GH129
3.2.1.51	39	39 GH29
3.2.1.52	74	34 GH20	40 GH3
3.2.1.54	8	8 GH13
3.2.1.55	60	9 GH43	46 GH51	5 GH54
3.2.1.58	6	2 GH5	4 GH55
3.2.1.59	1	1 GH87
3.2.1.63	32	32 GH95
3.2.1.68	13	13 GH13
3.2.1.78	15	11 GH26	4 GH5
3.2.1.81	5	5 GH50
3.2.1.85	2	2 GH1
3.2.1.86	3	1 GH1	2 GH4
3.2.1.89	9	9 GH53
3.2.1.96	1	1 GH85
3.2.1.99	5	5 GH43
2.4.1.161	1	1 GH31
2.4.1.230	1	1 GH65
2.4.1.247	1	1 GH112
2.4.1.279	2	2 GH65
2.4.1.281	12	12 GH130
2.4.99.16	4	4 GH13
3.2.1.111	15	15 GH29
3.2.1.113	4	4 GH92
3.2.1.130	1	1 GH99
3.2.1.131	6	6 GH115
3.2.1.133	5	5 GH13
3.2.1.139	11	11 GH67
3.2.1.141	1	1 GH13
3.2.1.145	1	1 GH43
3.2.1.151	25	1 GH44	24 GH74
3.2.1.152	4	4 GH2
3.2.1.156	3	3 GH8
3.2.1.165	1	1 GH2
3.2.1.170	1	1 GH63
3.2.1.177	11	11 GH31
3.2.1.185	6	6 GH127
5.4.99.15	2	2 GH13
5.4.99.16	10	10 GH13
EC number	Hits
2.4.1.	174	7 GT1	72 GT2	2 GT25	3 GT26	61 GT4	9 GT81	20 GT84
2.4.2.*	4	3 GT53	1 GT89
3.2.1.	5	5 GT81
2.4.1.1	106	106 GT35
2.4.99.*	14	14 GT30
2.4.1.11	22	22 GT3
2.4.1.12	19	19 GT2
2.4.1.13	15	15 GT4
2.4.1.15	15	15 GT20
2.4.1.21	49	49 GT5
2.4.1.41	1	1 GT27
2.4.1.46	2	2 GT28
2.4.1.56	4	4 GT9
2.4.1.69	5	5 GT11
2.4.1.83	41	41 GT2
2.4.1.109	2	2 GT39
2.4.1.129	125	125 GT51
2.4.1.157	1	1 GT4
2.4.1.173	1	1 GT1
2.4.1.182	3	3 GT19
2.4.1.221	1	1 GT65
2.4.1.245	6	6 GT4
2.4.1.289	2	2 GT2
2.4.99.18	14	14 GT66
EC number	Hits
EC number	Hits
4.2.2.*	5	5 PL11
4.2.2.2	7	2 PL10	1 PL3	4 PL9
4.2.2.8	1	1 PL12
Family	Proteins
AA9	0
AA10	0
AA11	0
AA900	0
AA1000	0
AA1100	0

## Sheet: Sheet6
EC number	Hits
1.1.3.	1	1 AA7
1.10.3.2	5	5 AA1
1.1.99.18	4	4 AA3
EC number	Hits
3.1.1.	2	1 CE12	1 CE15
3.5.1.	16	10 CE11	6 CE4
3.1.1.1	2	2 CE0
3.1.1.11	2	2 CE8
3.1.1.72	51	2 CE3	41 CE4	8 CE7
3.1.1.73	23	23 CE1
3.5.1.25	3	3 CE9
3.5.1.89	4	4 CE14
EC number	Hits
2.4.1.*	45	10 GH130	1 GH17	3 GH31	31 GH94
3.2.1.*	26	1 GH105	2 GH125	1 GH18	5 GH2	1 GH5	1 GH73	15 GH92
2.4.1.4	14	14 GH13
2.4.1.7	5	5 GH13
2.4.1.8	6	6 GH65
3.2.1.1	117	1 GH119	94 GH13	22 GH57
3.2.1.3	2	2 GH15
3.2.1.4	29	3 GH44	1 GH45	8 GH5	17 GH9
3.2.1.8	18	13 GH10	1 GH11	1 GH30	3 GH8
2.4.1.18	45	36 GH13	9 GH57
2.4.1.19	2	2 GH13
2.4.1.20	20	20 GH94
2.4.1.25	53	3 GH13	9 GH57	41 GH77
2.4.1.31	1	1 GH94
2.4.1.49	4	4 GH94
2.4.1.64	6	6 GH65
3.2.1.11	1	1 GH66
3.2.1.14	9	8 GH18	1 GH19
3.2.1.15	3	3 GH28
3.2.1.17	7	1 GH22	4 GH23	2 GH24
3.2.1.18	17	17 GH33
3.2.1.20	54	1 GH122	38 GH13	9 GH31	4 GH4	2 GH97
3.2.1.21	110	31 GH1	79 GH3
3.2.1.22	30	6 GH27	13 GH36	11 GH4
3.2.1.23	51	41 GH2	4 GH35	6 GH42
3.2.1.24	11	11 GH38
3.2.1.25	10	10 GH2
3.2.1.26	10	10 GH32
3.2.1.28	2	2 GH37
3.2.1.31	1	1 GH2
3.2.1.37	30	6 GH120	8 GH3	4 GH39	11 GH43	1 GH52
3.2.1.39	19	2 GH128	16 GH16	1 GH81
3.2.1.40	20	1 GH106	19 GH78
3.2.1.41	34	26 GH13	8 GH57
3.2.1.45	3	3 GH5
3.2.1.49	12	10 GH109	2 GH129
3.2.1.51	33	33 GH29
3.2.1.52	36	20 GH20	16 GH3
3.2.1.54	5	5 GH13
3.2.1.55	25	7 GH43	18 GH51
3.2.1.58	3	1 GH5	2 GH55
3.2.1.63	12	12 GH95
3.2.1.68	31	31 GH13
3.2.1.78	4	2 GH26	2 GH5
3.2.1.81	8	8 GH50
3.2.1.86	5	3 GH1	2 GH4
3.2.1.89	5	5 GH53
3.2.1.91	1	1 GH6
3.2.1.96	1	1 GH18
3.2.1.99	3	3 GH43
2.4.1.230	3	3 GH65
2.4.1.281	8	8 GH130
2.4.99.16	2	2 GH13
3.2.1.111	6	6 GH29
3.2.1.123	1	1 GH5
3.2.1.130	1	1 GH99
3.2.1.131	2	2 GH115
3.2.1.133	5	5 GH13
3.2.1.139	1	1 GH67
3.2.1.141	3	3 GH13
3.2.1.145	2	2 GH43
3.2.1.151	15	15 GH74
3.2.1.170	2	2 GH63
3.2.1.177	3	3 GH31
3.2.1.185	10	10 GH127
5.4.99.15	6	6 GH13
5.4.99.16	19	19 GH13
EC number	Hits
2.4.1.	174	4 GT1	76 GT2	4 GT26	52 GT4	7 GT81	31 GT84
3.2.1.	6	6 GT81
2.4.1.1	98	98 GT35
2.4.99.*	7	7 GT30
2.4.1.11	5	5 GT3
2.4.1.12	7	7 GT2
2.4.1.13	10	10 GT4
2.4.1.14	3	3 GT4
2.4.1.15	16	16 GT20
2.4.1.21	41	41 GT5
2.4.1.46	5	5 GT28
2.4.1.56	5	5 GT9
2.4.1.65	2	2 GT10
2.4.1.69	7	7 GT11
2.4.1.83	36	36 GT2
2.4.1.87	1	1 GT6
2.4.1.109	2	2 GT39
2.4.1.129	109	109 GT51
2.4.1.152	1	1 GT10
2.4.1.182	5	5 GT19
2.4.1.186	1	1 GT8
2.4.1.245	6	6 GT4
2.4.99.18	4	4 GT66
EC number	Hits
EC number	Hits
4.2.2.*	10	9 PL11	1 PL17
4.2.2.2	3	1 PL1	2 PL9
4.2.2.3	1	1 PL14
4.2.2.20	1	1 PL8
Family	Proteins
AA9	0
AA10	0
AA11	0
AA900	1
AA1000	0
AA1100	0

## Sheet: Sheet8
			Fredericia										Randers										Søholt										Aalborg vest										Viborg 1
Class of enzymes	EC nb.	Function description	Nb. of genes	Enzyme families representing function									Nb. of genes	Enzyme families representing function									Nb. of genes	Enzyme families representing function									Nb. of genes	Enzyme families representing function									Nb. of genes	Enzyme families representing function

## Sheet: Sheet9
										Rhizophlyctis rosea
										EC	GH/AA

## Sheet: Sheet10
	2.3.1.20	diacylglycerol_O-acyltransferase
	2.3.1.122	trehalose_O-mycolyltransferase
	3.1.1.-	nd
	3.1.1.1	carboxylesterase
	3.1.1.3	triacylglycerol_lipase
	3.1.1.6	acetylesterase
	3.1.1.11	pectinesterase
	3.1.1.41	cephalosporin-C_deacetylase
	3.1.1.72	Acetylxylan_esterase
	3.1.1.73	feruloyl_esterase
	3.1.1.74	cutinase
	3.1.2.12	S-formylglutathione_hydrolase
	3.2.1.4	cellulase
	3.2.1.8	endo-1,4-beta-xylanase
	3.2.1.40	alpha-L-rhamnosidase
	3.5.1.-	nd
	3.5.1.25	N-acetylglucosamine-6-phosphate_deacetylase
	3.5.1.41	chitin_deacetylase
	3.5.1.80	N-acetylgalactosamine-6-phosphate_deacetylase_-->_deleted,_identical_to_EC_3.5.1.25
	3.5.1.89	N-acetylglucosaminylphosphatidylinositol_deacetylase
	3.5.1.105	chitin_disaccharide_deacetylase
	4.2.2.-	nd
	4.2.2.2	pectate_lyase
