# Supplementary material for: Diversity of microbial carbohydrate-active enzymes in Danish anaerobic digesters fed with wastewater treatment sludge
Source: Biotechnol Biofuels. 2017 Jun 21;10:158. doi: 10.1186/s13068-017-0840-y (PMC5480151; doi:10.1186/s13068-017-0840-y)
Supplement: Supplementary file 5 — Additional file 5: Dataset S4. dbCan identified domains in the HotPep identifed CAZymes. [file 13068_2017_840_MOESM5_ESM.xlsx]

## Sheet: Fredericia
Dataset 4 dbCan identified domains in the HotPep identifed CAZymes
Query		Fam	EC	dbCan	E-value	start	end	start	end	covered fraction
101510	2	GH13	3_2_1_41	GH13.hmm	1.6e-39	21	290	74	399	0.899665551839465
101555	2	GH29	3_2_1_51	GH29.hmm	1.6e-54	52	231	1	182	0.517341040462428
102105	2	GH4	3_2_1_122	GH4.hmm	5.9e-15	122	179	1	59	0.318435754189944
102770	1	GH3	3_2_1_21	GH3.hmm	3.7e-66	3	213	124	355	0.972222222222222
102795	1	GH3	3_2_1_21	GH3.hmm	1.8e-67	4	212	67	292	0.962962962962963
102860	1	GH18	3_2_1_14	GH18.hmm	5.3e-73	3	287	31	329	0.959459459459459
102895	1	GH51	3_2_1_55	GH51.hmm	5.9e-145	83	541	34	523	0.726984126984127
102980	1	GH2	3_2_1_23	GH2.hmm	1.5e-118	31	465	31	582	0.577127659574468
103010	1	GH92	3_2_1_	GH92.hmm	5.3e-163	12	491	231	739	0.975560081466395
103620	1	GH109	3_2_1_49	GH109.hmm	1.9e-54	1	126	83	208	0.992063492063492
103635	2	GH51	3_2_1_55	GH51.hmm	1.9e-152	82	543	2	500	0.731746031746032
103965	1	GH32	3_2_1_26	GH32.hmm	4.3e-83	1	290	126	410	0.986348122866894
103995	1	GH16	3_2_1_39	GH16.hmm	1.4e-35	4	189	38	262	0.978835978835979
104055	1	GH20	3_2_1_52	GH20.hmm	4.4e-102	10	335	144	477	0.964391691394659
105160	1	GH92	3_2_1_	GH92.hmm	2.4e-185	3	491	246	733	0.993890020366599
105160	2	GH57	2_4_1_18	GH57.hmm	1.3e-63	61	311	40	360	0.652741514360313
105215	1	GH92	3_2_1_	GH92.hmm	1.3e-187	3	491	246	733	0.993890020366599
105485	2	GH31	3_2_1_20	GH31.hmm	6.6e-104	173	427	1	268	0.594847775175644
105690	2	GH92	3_2_1_	GH92.hmm	6.8e-117	147	490	5	382	0.69857433808554
106390	2	GH43	3_2_1_37	GH43.hmm	3.7e-54	2	247	21	307	0.987903225806452
106390	2	GH43	3_2_1_37	CBM6.hmm	6.7e-31	18	137	331	453	0.86231884057971
106400	2	CE1	3_1_1_73	CE1.hmm	5.1e-60	1	217	50	269	0.951541850220264
106400	2	CE1	3_1_1_73	CBM48.hmm	0.00018	4	68	300	370	0.842105263157895
106400	2	CE1	3_1_1_73	CE1.hmm	5.5e-55	1	219	410	634	0.960352422907489
106655	1	GH20	3_2_1_52	GH20.hmm	1.5e-126	7	335	172	527	0.973293768545994
106655	1	GH20	3_2_1_52	CBM32.hmm	3.4e-11	16	108	655	768	0.741935483870968
108500	2	GH57	3_2_1_41	GH57.hmm	1.1e-80	2	317	9	452	0.822454308093995
109025	2	GH57	2_4_1_18	GH57.hmm	1.4e-65	27	311	2	400	0.741514360313316
109920	2	GH29	3_2_1_51	GH29.hmm	6.5e-101	35	346	11	310	0.898843930635838
110410	2	GH29	3_2_1_51	GH29.hmm	1.4e-105	31	346	14	333	0.910404624277457
110460	1	GH43	3_2_1_37	GH43.hmm	3.8e-60	2	245	27	350	0.979838709677419
111530	2	GH2	3_2_1_152	GH2.hmm	1.3e-48	224	570	2	439	0.460106382978723
111650	2	GH115	3_2_1_131	GH115.hmm	8.7e-194	177	697	1	608	0.746054519368723
111655	2	GH43	3_2_1_37	GH43.hmm	1.1e-57	2	247	21	305	0.987903225806452
111655	2	GH43	3_2_1_37	CBM6.hmm	7.2e-26	8	137	318	450	0.934782608695652
111895	1	GH3	3_2_1_21	GH3.hmm	7.6e-65	8	216	37	252	0.962962962962963
112100	2	GH67	3_2_1_139	GH67.hmm	5e-191	42	475	15	445	0.647234678624813
112175	1	GH13	2_4_1_18	CBM48.hmm	2.9e-16	10	69	38	108	0.776315789473684
112175	1	GH13	2_4_1_18	GH13.hmm	2e-27	17	295	167	470	0.929765886287625
112240	1	GH13	3_2_1_1	GH13.hmm	1.4e-72	13	292	31	385	0.933110367892977
112255	1	GH13	3_2_1_41	CBM48.hmm	3.3e-06	3	69	229	305	0.868421052631579
112255	1	GH13	3_2_1_41	GH13.hmm	7.1e-14	22	297	385	654	0.919732441471572
113400	2	GH73	3_2_1_	GH73.hmm	2.9e-26	4	128	570	707	0.96875
113480	2	GH3	3_2_1_21	GH3.hmm	8.4e-72	4	216	96	316	0.981481481481482
114340	1	GH13	3_2_1_41	GH13.hmm	3.9e-18	137	289	2	190	0.508361204013378
114365	1	GH13	3_2_1_41	CBM48.hmm	2.2e-12	2	70	11	89	0.894736842105263
11455	1	GH92	3_2_1_	GH92.hmm	1.8e-177	6	491	275	769	0.987780040733198
114780	2	GH92	3_2_1_	GH92.hmm	2.3e-169	2	486	257	747	0.985743380855397
11525	2	GH2	3_2_1_23	GH2.hmm	4.2e-170	18	487	36	582	0.623670212765957
115540	2	GH2	3_2_1_23	GH2.hmm	2.8e-107	27	499	2	568	0.627659574468085
115600	1	CE4	3_5_1_	CE4.hmm	1.3e-15	4	56	22	75	0.4
116385	2	GH13	3_2_1_41	GH13.hmm	2.9e-41	13	289	391	709	0.923076923076923
116520	2	GH65	2_4_1_8	GH65.hmm	9.2e-149	1	371	322	702	0.994623655913978
116675	1	GH43	3_2_1_99	GH43.hmm	4.2e-55	9	248	51	366	0.963709677419355
117185	2	GH2	3_2_1_23	GH2.hmm	2.4e-95	102	493	4	462	0.519946808510638
117365	2	GH2	3_2_1_31	GH2.hmm	1.1e-111	23	483	6	588	0.611702127659574
117825	1	GH92	3_2_1_	GH92.hmm	4.1e-184	2	491	238	745	0.995926680244399
118440	1	CE4	3_1_1_72	CBM50.hmm	2.1e-14	1	40	6	49	0.975
118440	1	CE4	3_1_1_72	CBM50.hmm	4.6e-11	1	40	64	107	0.975
118440	1	CE4	3_1_1_72	CBM50.hmm	1.5e-10	1	39	124	166	0.95
118440	1	CE4	3_1_1_72	CE4.hmm	7.7e-35	2	124	176	300	0.938461538461538
118535	1	GH2	3_2_1_23	GH2.hmm	2.2e-229	22	750	66	938	0.968085106382979
11860	1	GH29	3_2_1_111	GH29.hmm	6.4e-82	39	339	52	373	0.867052023121387
11865	2	GH5	3_2_1_78	GH5.hmm	3.1e-38	17	232	37	321	0.781818181818182
118790	1	GH94	2_4_1_	GH94.hmm	1.3e-270	263	1036	2	795	0.746138996138996
119805	2	GH24	3_2_1_17	GH24.hmm	2.2e-49	2	137	4	135	0.985401459854015
119815	1	GH97	3_2_1_22	GH97.hmm	4.2e-197	6	629	19	678	0.987321711568938
119840	2	GH95	3_2_1_63	GH95.hmm	7.1e-114	98	425	2	330	0.452908587257618
12040	1	CE4	3_5_1_	CE4.hmm	3.1e-24	4	125	22	139	0.930769230769231
120490	2	GH20	3_2_1_52	GH20.hmm	1.6e-117	8	336	158	498	0.973293768545994
120560	2	GH3	3_2_1_52	GH3.hmm	7.8e-50	30	216	1	199	0.861111111111111
120680	2	GH8	3_2_1_156	GH8.hmm	1.8e-75	22	319	90	413	0.928125
121605	2	CE4	3_1_1_72	CE4.hmm	1.9e-09	6	56	333	384	0.384615384615385
121840	1	GH36	3_2_1_22	GH36.hmm	1.9e-195	2	672	6	683	0.973837209302326
121870	1	GH2	3_2_1_23	GH2.hmm	1.3e-86	30	483	9	519	0.602393617021277
121885	1	GH2	3_2_1_23	GH2.hmm	2.6e-114	26	504	21	607	0.63563829787234
122480	2	GH32	3_2_1_26	GH32.hmm	3.5e-103	1	282	11	288	0.959044368600683
122580	2	CE4	3_1_1_72	CBM50.hmm	2.3e-14	1	40	192	234	0.975
122580	2	CE4	3_1_1_72	CBM50.hmm	5.1e-09	1	40	262	304	0.975
122580	2	CE4	3_1_1_72	CBM50.hmm	8.7e-14	1	40	314	356	0.975
122580	2	CE4	3_1_1_72	CBM50.hmm	9.3e-16	1	40	381	423	0.975
123460	1	GH31	2_4_1_161	GH31.hmm	2.3e-137	1	427	291	730	0.997658079625293
123660	1	GH13	3_2_1_20	GH13.hmm	4.1e-82	13	295	26	363	0.94314381270903
123670	1	GH3	3_2_1_21	GH3.hmm	2.5e-61	7	194	22	220	0.865740740740741
124490	1	GH77	2_4_1_25	GH77.hmm	6e-181	1	492	11	492	0.993927125506073
124495	1	GH13	3_2_1_1	GH13.hmm	3.7e-38	10	293	31	404	0.946488294314381
124725	2	GH13	3_2_1_141	GH13.hmm	7.2e-42	9	289	151	465	0.936454849498328
125225	1	GH4	3_2_1_22	GH4.hmm	2.4e-70	1	177	3	181	0.983240223463687
125405	1	GH13	3_2_1_41	CBM41.hmm	1.7e-09	4	81	170	244	0.754901960784314
125405	1	GH13	3_2_1_41	GH13.hmm	2.7e-31	21	288	550	869	0.892976588628763
125835	2	GH57	2_4_1_18	GH57.hmm	2.1e-72	1	311	36	472	0.809399477806789
126455	1	GH13	3_2_1_20	GH13.hmm	5.3e-70	12	294	123	489	0.94314381270903
126650	1	GH77	2_4_1_25	GH77.hmm	6.2e-170	1	471	1	468	0.951417004048583
126970	1	GH130	2_4_1_	GH130.hmm	1.8e-96	1	296	26	322	0.996621621621622
12800	2	GH2	3_2_1_23	GH2.hmm	1.6e-80	180	474	33	421	0.390957446808511
128045	2	GH127	3_2_1_185	GH127.hmm	5.6e-242	1	524	12	559	0.998091603053435
129745	2	GH26	3_2_1_78	GH26.hmm	2.6e-33	126	252	324	468	0.415841584158416
130160	2	GH5	3_2_1_4	GH5.hmm	7.7e-40	12	237	169	474	0.818181818181818
130360	1	CE4	3_1_1_72	CE4.hmm	2.2e-30	4	125	75	199	0.930769230769231
131990	2	GH32	3_2_1_26	GH32.hmm	7.8e-57	1	289	325	609	0.982935153583618
132100	2	GH29	3_2_1_51	GH29.hmm	1.9e-108	27	346	70	379	0.921965317919075
132100	2	GH29	3_2_1_51	CBM32.hmm	1.1e-14	13	123	493	598	0.887096774193548
132610	1	GH13	3_2_1_1	GH13.hmm	6.1e-84	13	295	40	380	0.94314381270903
132615	2	CE1	3_1_1_73	CBM48.hmm	5.9e-08	8	58	54	114	0.657894736842105
132615	2	CE1	3_1_1_73	CE1.hmm	4e-41	1	220	163	379	0.964757709251101
133875	1	GH13	3_2_1_68	CBM48.hmm	2.2e-14	2	71	16	111	0.907894736842105
133875	1	GH13	3_2_1_68	GH13.hmm	1e-49	11	296	180	541	0.953177257525084
134000	2	CE4	3_1_1_72	CBM50.hmm	1.5e-15	1	40	6	49	0.975
134000	2	CE4	3_1_1_72	CBM50.hmm	5.8e-12	1	40	64	107	0.975
134000	2	CE4	3_1_1_72	CBM50.hmm	1.4e-11	1	39	124	166	0.95
134000	2	CE4	3_1_1_72	CE4.hmm	2.7e-34	2	124	176	300	0.938461538461538
134340	1	GH4	3_2_1_22	GH4.hmm	1.5e-57	1	178	2	179	0.988826815642458
134360	2	GH38	3_2_1_24	GH38.hmm	4.6e-80	13	259	2	256	0.91449814126394
135660	2	GH43	3_2_1_99	GH43.hmm	6.3e-62	11	248	29	321	0.955645161290323
136055	2	GH29	3_2_1_51	GH29.hmm	1.1e-80	36	334	7	371	0.861271676300578
136490	2	GH13	2_4_1_18	CBM48.hmm	1.2e-16	3	69	35	120	0.868421052631579
136490	2	GH13	2_4_1_18	GH13.hmm	1.3e-31	23	294	162	467	0.906354515050167
13670	1	GH109	3_2_1_49	GH109.hmm	4.2e-50	1	126	62	186	0.992063492063492
138430	2	GH13	3_2_1_1	GH13.hmm	8.7e-52	14	296	18	376	0.94314381270903
139770	2	GH57	2_4_1_18	GH57.hmm	1.1e-84	1	317	7	436	0.825065274151436
139795	2	GH57	2_4_1_25	GH57.hmm	2.6e-61	1	304	11	289	0.7911227154047
140115	2	GH16	3_2_1_39	CBM32.hmm	6.6e-24	5	122	95	209	0.943548387096774
140115	2	GH16	3_2_1_39	GH16.hmm	2e-53	2	189	227	465	0.989417989417989
140455	1	GH3	3_2_1_21	GH3.hmm	3e-65	14	216	25	226	0.935185185185185
142090	1	GH8	3_2_1_8	GH8.hmm	6.2e-88	22	319	95	404	0.928125
142150	1	GH3	3_2_1_52	GH3.hmm	9.4e-54	9	215	79	299	0.953703703703704
14265	2	GH78	3_2_1_40	CBM67.hmm	8.3e-31	2	176	175	327	0.988636363636364
14265	2	GH78	3_2_1_40	CBM67.hmm	4.2e-34	16	167	340	505	0.857954545454545
14265	2	GH78	3_2_1_40	GH78.hmm	2e-181	1	503	532	1041	0.996031746031746
142665	2	GH2	3_2_1_25	GH2.hmm	6.9e-49	281	540	1	357	0.344414893617021
142930	2	GH92	3_2_1_	GH92.hmm	3.5e-178	2	491	220	741	0.995926680244399
143175	2	CE7	3_1_1_72	CE7.hmm	2.6e-113	2	306	4	312	0.971246006389776
143880	2	GH4	3_2_1_22	GH4.hmm	1e-63	1	177	8	186	0.983240223463687
144350	1	GH109	3_2_1_49	GH109.hmm	2.9e-53	1	126	67	192	0.992063492063492
144400	1	GH51	3_2_1_55	GH51.hmm	1.8e-145	81	544	4	504	0.734920634920635
144420	1	GH127	3_2_1_185	GH127.hmm	8.3e-226	19	524	1	530	0.963740458015267
144630	2	GH57	2_4_1_18	GH57.hmm	6.7e-78	1	309	7	428	0.804177545691906
145300	1	GH31	3_2_1_20	GH31.hmm	4e-149	1	427	234	675	0.997658079625293
145425	2	GH51	3_2_1_55	GH51.hmm	9.3e-146	85	541	3	491	0.723809523809524
145430	2	GH67	3_2_1_139	GH67.hmm	5.4e-303	3	669	12	680	0.995515695067265
145570	1	GH78	3_2_1_40	CBM67.hmm	2.5e-18	2	156	149	297	0.875
145570	1	GH78	3_2_1_40	GH78.hmm	3.3e-169	2	504	340	852	0.996031746031746
145640	1	GH78	3_2_1_40	CBM67.hmm	4.4e-32	12	172	416	592	0.909090909090909
145640	1	GH78	3_2_1_40	GH78.hmm	4.2e-165	2	504	636	1180	0.996031746031746
145680	1	GH10	3_2_1_8	GH10.hmm	9.3e-107	3	302	34	373	0.986798679867987
145685	1	CE6	3_1_1_72	CE6.hmm	8.9e-31	2	98	810	920	0.96969696969697
145775	2	GH13	2_4_1_18	CBM48.hmm	1.2e-19	3	68	26	110	0.855263157894737
145775	2	GH13	2_4_1_18	GH13.hmm	6.4e-29	22	288	175	470	0.889632107023411
14620	1	GH13	2_4_1_7	GH13.hmm	3.3e-21	29	283	33	372	0.849498327759197
146365	1	GH130	2_4_1_	GH130.hmm	7e-106	2	290	23	311	0.972972972972973
146390	2	GH43	3_2_1_99	GH43.hmm	3.4e-61	6	248	36	363	0.975806451612903
146870	1	GH43	3_2_1_37	GH43.hmm	1.7e-55	3	247	45	316	0.983870967741935
146870	1	GH43	3_2_1_37	CBM6.hmm	7.5e-26	18	136	340	471	0.855072463768116
146875	1	GH43	3_2_1_37	GH43.hmm	3.7e-58	2	246	22	313	0.983870967741935
146875	1	GH43	3_2_1_37	CBM6.hmm	1.5e-28	17	136	337	456	0.86231884057971
146890	1	GH95	3_2_1_63	GH95.hmm	4.1e-307	7	717	26	758	0.983379501385042
146895	1	GH115	3_2_1_131	GH115.hmm	6.8e-94	3	221	35	275	0.312769010043042
14705	1	GH32	3_2_1_26	GH32.hmm	1.1e-60	4	157	2	157	0.522184300341297
149010	2	GH3	3_2_1_21	GH3.hmm	1.6e-61	3	215	153	378	0.981481481481482
149015	2	GH20	3_2_1_52	GH20.hmm	7e-106	8	336	46	384	0.973293768545994
149230	1	GH13	3_2_1_1	GH13.hmm	4.6e-32	12	175	160	357	0.545150501672241
149270	1	GH13	2_4_1_18	CBM48.hmm	6.9e-18	3	71	19	105	0.894736842105263
149270	1	GH13	2_4_1_18	GH13.hmm	7.7e-27	27	287	153	445	0.869565217391304
149515	1	GH67	3_2_1_139	GH67.hmm	2e-291	3	669	11	668	0.995515695067265
149520	1	CE6	3_1_1_72	CE6.hmm	0.00019	4	54	145	193	0.505050505050505
149520	1	CE6	3_1_1_72	CE6.hmm	1.5e-07	58	98	391	429	0.404040404040404
149535	1	GH10	3_2_1_8	GH10.hmm	2.7e-113	2	302	2	326	0.99009900990099
149585	1	GH3	3_2_1_37	GH3.hmm	1.3e-74	2	215	39	281	0.986111111111111
149800	1	GH20	3_2_1_52	GH20.hmm	4.1e-107	8	336	114	450	0.973293768545994
150355	1	CE4	3_5_1_	CE4.hmm	6.8e-25	9	124	92	221	0.884615384615385
153725	2	GH65	2_4_1_8	GH65.hmm	2e-135	1	371	324	699	0.994623655913978
154205	2	GH29	3_2_1_111	GH29.hmm	5.2e-84	39	339	51	372	0.867052023121387
154205	2	GH29	3_2_1_111	CBM32.hmm	8.9e-13	30	119	496	591	0.717741935483871
155205	2	CE9	3_5_1_25	CE9.hmm	5.8e-67	164	373	1	201	0.560321715817694
155825	2	GH4	3_2_1_86	GH4.hmm	4.5e-64	1	178	19	199	0.988826815642458
155970	1	CE4	3_1_1_72	CE4.hmm	1e-30	6	125	53	174	0.915384615384615
156130	2	GH20	3_2_1_52	GH20.hmm	1.1e-131	9	336	158	505	0.970326409495549
156735	2	GH13	3_2_1_20	GH13.hmm	1.1e-61	13	157	30	205	0.481605351170569
157005	2	GH18	3_2_1_14	GH18.hmm	4.7e-69	4	286	33	330	0.952702702702703
157325	1	GH27	3_2_1_22	GH27.hmm	4.5e-27	127	269	33	220	0.378666666666667
157325	1	GH27	3_2_1_22	GH27.hmm	2.6e-12	143	332	202	365	0.504
157435	2	CE1	3_1_1_73	CBM48.hmm	4e-05	10	59	61	116	0.644736842105263
157435	2	CE1	3_1_1_73	CE1.hmm	1e-47	2	209	163	405	0.911894273127753
157655	1	GH65	2_4_1_8	GH65.hmm	8.4e-158	1	372	302	680	0.997311827956989
1585	2	GH130	2_4_1_	GH130.hmm	4.1e-73	94	291	1	191	0.665540540540541
159235	1	GH20	3_2_1_52	GH20.hmm	3.5e-118	14	336	164	520	0.955489614243323
159415	1	GH26	3_2_1_78	GH26.hmm	9.8e-60	118	302	8	194	0.607260726072607
159980	2	GH57	2_4_1_18	GH57.hmm	6.1e-22	194	309	2	183	0.300261096605744
160475	2	GH5	3_2_1_4	GH5.hmm	3.8e-44	20	235	62	365	0.781818181818182
160480	2	GH29	3_2_1_51	GH29.hmm	3.3e-89	39	346	36	359	0.88728323699422
161635	2	GH13	3_2_1_68	GH13.hmm	2.9e-30	71	294	45	298	0.745819397993311
161640	2	GH13	3_2_1_41	CBM48.hmm	1.1e-14	2	72	25	108	0.921052631578947
162135	1	GH51	3_2_1_55	GH51.hmm	2.2e-137	83	542	2	491	0.728571428571429
162440	2	GH39	3_2_1_37	GH39.hmm	1.2e-31	61	275	22	229	0.496519721577726
162495	1	GH20	3_2_1_52	GH20.hmm	3e-106	38	336	1	318	0.884272997032641
163655	1	GH3	3_2_1_21	GH3.hmm	3.5e-60	3	215	160	385	0.981481481481482
163655	1	GH3	3_2_1_21	CBM32.hmm	3.1e-08	17	110	846	940	0.75
163770	1	GH110	3_2_1_	GH110.hmm	2.8e-209	8	548	28	589	0.985401459854015
164010	1	GH125	3_2_1_	GH125.hmm	1.1e-171	2	402	24	417	0.995024875621891
164170	1	GH29	3_2_1_51	GH29.hmm	5e-76	35	346	61	425	0.898843930635838
164405	2	GH77	2_4_1_25	GH77.hmm	3.1e-50	2	217	31	242	0.435222672064777
164585	1	GH2	3_2_1_23	GH2.hmm	8.1e-195	23	751	67	922	0.968085106382979
166000	2	GH92	3_2_1_	GH92.hmm	1.3e-173	2	457	133	607	0.926680244399185
166070	1	GH31	3_2_1_177	GH31.hmm	2.9e-87	1	287	246	539	0.669789227166276
166380	1	GH3	3_2_1_21	GH3.hmm	5.9e-72	4	216	32	252	0.981481481481482
166565	1	GH29	3_2_1_111	GH29.hmm	1.9e-76	49	337	87	401	0.832369942196532
166565	1	GH29	3_2_1_111	CBM32.hmm	6.4e-06	14	109	425	522	0.766129032258065
167440	1	GH31	3_2_1_20	GH31.hmm	5e-169	1	427	243	687	0.997658079625293
167650	1	GH13	3_2_1_1	GH13.hmm	5.9e-39	13	294	33	393	0.939799331103679
168190	1	GH38	3_2_1_24	GH38.hmm	1.3e-86	2	256	245	507	0.944237918215613
168895	1	GH2	3_2_1_23	GH2.hmm	7.5e-119	29	528	27	675	0.663563829787234
169040	2	GH78	3_2_1_40	CBM67.hmm	2.4e-26	2	176	194	342	0.988636363636364
169040	2	GH78	3_2_1_40	CBM67.hmm	1.9e-17	15	148	361	504	0.755681818181818
169040	2	GH78	3_2_1_40	GH78.hmm	1.5e-159	1	503	570	1094	0.996031746031746
16930	2	GH28	3_2_1_15	GH28.hmm	2.2e-75	6	305	48	411	0.92
170810	1	GH13	3_2_1_133	CBM34.hmm	8.1e-21	10	103	2	96	0.775
170810	1	GH13	3_2_1_133	GH13.hmm	1.2e-73	7	296	153	456	0.966555183946488
171630	2	GH94	2_4_1_	GT84.hmm	1.6e-99	1	215	871	1085	0.995348837209302
171630	2	GH94	2_4_1_	GH94.hmm	7.9e-191	2	581	1325	1939	0.558880308880309
172920	2	GH18	3_2_1_14	GH18.hmm	5.6e-55	3	281	107	410	0.939189189189189
173390	1	CE1	3_1_1_73	CE1.hmm	1.6e-56	1	220	19	259	0.964757709251101
173525	1	GH2	3_2_1_25	GH2.hmm	1.5e-109	30	492	2	665	0.61436170212766
173635	1	GH51	3_2_1_55	GH51.hmm	8.7e-142	83	541	2	494	0.726984126984127
175035	2	GH95	3_2_1_63	GH95.hmm	1.8e-197	120	631	1	551	0.707756232686981
17610	1	GH2	3_2_1_23	GH2.hmm	7.5e-227	22	750	39	923	0.968085106382979
176585	2	GH94	2_4_1_20	GH94.hmm	1.2e-185	573	1036	1	466	0.446911196911197
176905	2	GH2	3_2_1_25	GH2.hmm	1.4e-64	147	503	16	522	0.473404255319149
177015	2	GH26	3_2_1_78	GH26.hmm	5.3e-25	132	238	52	167	0.34983498349835
177225	2	CE1	3_1_1_73	CE10.hmm	4.4e-37	76	332	34	306	0.750733137829912
177225	2	CE1	3_1_1_73	CE1.hmm	8.3e-60	1	219	323	544	0.960352422907489
177225	2	CE1	3_1_1_73	CBM48.hmm	3.8e-05	4	68	573	643	0.842105263157895
177225	2	CE1	3_1_1_73	CE1.hmm	1.3e-56	1	219	683	907	0.960352422907489
177325	1	GH15	3_2_1_3	GH15.hmm	1.1e-60	10	360	292	673	0.969529085872576
177345	1	GH57	2_4_1_18	GH57.hmm	2.1e-83	2	309	38	455	0.801566579634465
177945	1	GH29	3_2_1_51	GH29.hmm	1.2e-93	73	346	3	314	0.789017341040462
178015	1	GH4	3_2_1_22	GH4.hmm	9.3e-57	1	177	13	189	0.983240223463687
178045	1	GH8	3_2_1_8	GH8.hmm	2.7e-83	18	319	56	379	0.940625
178055	1	GH10	3_2_1_8	GH10.hmm	2.8e-87	2	302	42	401	0.99009900990099
178055	1	GH10	3_2_1_8	CBM32.hmm	8.2e-19	17	111	515	621	0.758064516129032
178060	1	GH43	3_2_1_55	GH43.hmm	3.4e-50	3	248	32	298	0.987903225806452
178060	1	GH43	3_2_1_55	CBM22.hmm	5.4e-19	2	120	353	470	0.900763358778626
178060	1	GH43	3_2_1_55	CBM22.hmm	1.7e-18	2	122	512	624	0.916030534351145
178060	1	GH43	3_2_1_55	GH43.hmm	6.2e-52	1	246	1015	1337	0.987903225806452
178060	1	GH43	3_2_1_55	CBM6.hmm	4.2e-32	15	137	1358	1489	0.884057971014493
178065	1	GH10	3_2_1_8	GH10.hmm	2.4e-111	1	302	34	346	0.993399339933993
178065	1	GH10	3_2_1_8	CBM32.hmm	3.7e-17	18	112	460	568	0.758064516129032
178105	2	GH43	3_2_1_145	GH43.hmm	1.3e-32	18	194	48	294	0.709677419354839
178115	2	GH57	3_2_1_1	GH57.hmm	9.2e-67	2	317	6	328	0.822454308093995
178170	1	GH115	3_2_1_131	GH115.hmm	1.9e-249	2	597	25	665	0.853658536585366
178170	1	GH115	3_2_1_131	GH115.hmm	2.2e-17	91	353	775	937	0.375896700143472
178190	1	GH127	3_2_1_185	GH127.hmm	1.9e-228	1	524	32	576	0.998091603053435
178195	1	GH43	3_2_1_55	GH43.hmm	2.8e-44	30	248	4	247	0.879032258064516
178200	1	GH10	3_2_1_8	GH10.hmm	2.5e-113	2	302	8	331	0.99009900990099
178205	1	GH10	3_2_1_8	CBM22.hmm	5e-20	14	130	46	167	0.885496183206107
178205	1	GH10	3_2_1_8	GH10.hmm	2.5e-101	1	302	199	542	0.993399339933993
178210	1	GH10	3_2_1_8	GH10.hmm	1.3e-114	1	302	26	346	0.993399339933993
179015	2	GH94	2_4_1_	GH94.hmm	2.3e-133	43	1019	103	1067	0.942084942084942
179165	1	GH20	3_2_1_52	GH20.hmm	1e-123	8	336	194	541	0.973293768545994
179165	1	GH20	3_2_1_52	CBM32.hmm	1.5e-12	15	109	669	782	0.758064516129032
179295	1	GH77	2_4_1_25	CBM20.hmm	1.6e-18	4	87	5	86	0.922222222222222
179295	1	GH77	2_4_1_25	CBM20.hmm	6.8e-16	5	87	131	217	0.911111111111111
179295	1	GH77	2_4_1_25	GH77.hmm	7.6e-148	1	489	243	886	0.987854251012146
179420	2	GH13	3_2_1_1	GH13.hmm	1.3e-25	138	289	2	154	0.505016722408027
179650	2	GH77	2_4_1_25	CBM20.hmm	1.3e-06	3	82	3	82	0.877777777777778
179650	2	GH77	2_4_1_25	GH77.hmm	2.8e-143	1	489	128	701	0.987854251012146
179860	2	GH109	3_2_1_49	GH109.hmm	3.4e-55	1	126	86	211	0.992063492063492
180045	1	GH13	2_4_1_18	CBM48.hmm	3.1e-10	3	52	58	115	0.644736842105263
180045	1	GH13	2_4_1_18	GH13.hmm	1.5e-28	19	290	203	526	0.906354515050167
180045	2	GH31	3_2_1_20	GH31.hmm	6.1e-154	1	427	276	716	0.997658079625293
180095	1	GH13	3_2_1_41	CBM48.hmm	2.8e-08	10	63	36	103	0.697368421052632
180095	1	GH13	3_2_1_41	GH13.hmm	7.9e-46	21	292	184	517	0.906354515050167
180410	2	GH27	3_2_1_22	GH27.hmm	4e-49	120	342	82	277	0.592
180690	2	GH39	3_2_1_37	GH39.hmm	9.5e-57	235	431	9	202	0.454756380510441
180695	2	GH39	3_2_1_37	GH39.hmm	1.3e-55	91	228	1	137	0.317865429234339
181300	1	GH3	3_2_1_37	GH3.hmm	2.5e-70	3	215	38	279	0.981481481481482
181345	1	GH10	3_2_1_8	GH10.hmm	8.8e-54	35	301	78	357	0.877887788778878
181350	1	GH67	3_2_1_139	GH67.hmm	1.1e-304	2	669	10	676	0.997010463378176
181395	1	GH10	3_2_1_8	GH10.hmm	5.9e-106	44	302	2	289	0.851485148514851
181430	1	GH4	3_2_1_86	GH4.hmm	3.7e-74	1	174	13	188	0.966480446927374
181525	1	GH38	3_2_1_24	GH38.hmm	2e-72	37	256	1	230	0.814126394052045
181560	1	GH29	3_2_1_111	GH29.hmm	3.8e-85	40	338	15	341	0.861271676300578
181560	1	GH29	3_2_1_111	CBM32.hmm	7.7e-05	37	115	357	433	0.629032258064516
181670	2	CE1	3_1_1_73	CBM48.hmm	1.6e-07	10	67	39	115	0.75
181720	1	CE4	3_5_1_	CE4.hmm	2e-26	2	125	131	256	0.946153846153846
182970	2	CE4	3_1_1_72	CE4.hmm	2.7e-37	9	124	209	326	0.884615384615385
184225	1	GH29	3_2_1_111	GH29.hmm	1.9e-28	35	142	46	134	0.309248554913295
185690	1	GH16	3_2_1_39	GH16.hmm	1.5e-24	85	189	1	137	0.55026455026455
186150	2	GH29	3_2_1_51	GH29.hmm	9.7e-107	18	346	13	357	0.947976878612717
186595	1	GH13	3_2_1_1	GH13.hmm	3.9e-30	107	294	6	204	0.625418060200669
186895	2	GH13	3_2_1_20	GH13.hmm	8.6e-81	13	291	30	368	0.929765886287625
1875	2	GH5	3_2_1_78	GH5.hmm	1e-33	7	233	9	308	0.821818181818182
187965	1	GH57	3_2_1_1	GH57.hmm	1.8e-64	2	310	6	322	0.804177545691906
188050	2	CE4	3_5_1_	CE4.hmm	6.1e-34	3	124	85	208	0.930769230769231
188645	2	GH95	3_2_1_63	GH95.hmm	9e-170	355	718	1	381	0.502770083102493
188735	2	GH77	2_4_1_25	GH77.hmm	3.7e-36	324	475	2	171	0.305668016194332
189865	2	GH3	3_2_1_37	GH3.hmm	5.2e-64	3	215	103	329	0.981481481481482
190070	1	CE1	3_1_1_73	GH10.hmm	4.6e-103	44	302	1	274	0.851485148514851
190070	1	CE1	3_1_1_73	CBM32.hmm	3.7e-14	17	117	390	504	0.806451612903226
190070	1	CE1	3_1_1_73	CE1.hmm	3.1e-39	9	220	597	867	0.929515418502203
190070	1	GH10	3_2_1_8	GH10.hmm	4.6e-103	44	302	1	274	0.851485148514851
190070	1	GH10	3_2_1_8	CBM32.hmm	3.7e-14	17	117	390	504	0.806451612903226
190070	1	GH10	3_2_1_8	CE1.hmm	3.1e-39	9	220	597	867	0.929515418502203
190565	2	CE6	3_1_1_72	CE6.hmm	2.6e-33	2	99	89	199	0.97979797979798
191785	2	GH81	3_2_1_39	GH81.hmm	4.7e-88	321	621	6	310	0.482315112540193
191785	2	GH81	3_2_1_39	CBM6.hmm	5.8e-28	6	137	487	620	0.949275362318841
193600	2	GH43	3_2_1_37	GH43.hmm	1.4e-26	60	247	24	265	0.754032258064516
195495	1	GH2	3_2_1_	GH2.hmm	4.5e-116	24	492	22	607	0.622340425531915
195925	2	GH24	3_2_1_17	GH24.hmm	4e-46	2	137	4	135	0.985401459854015
196205	2	GH43	3_2_1_37	GH43.hmm	4.1e-20	2	98	25	150	0.387096774193548
196675	2	GH5	3_2_1_58	GH5.hmm	4.2e-47	21	235	41	299	0.778181818181818
196705	2	GH94	2_4_1_20	GH94.hmm	2.2e-215	440	1035	17	625	0.574324324324324
196710	2	GH43	3_2_1_37	GH43.hmm	2.2e-32	85	247	7	190	0.653225806451613
196710	2	GH43	3_2_1_37	CBM6.hmm	1.5e-09	42	128	234	323	0.623188405797101
196935	2	GH92	3_2_1_113	GH92.hmm	3.8e-140	6	485	56	539	0.975560081466395
197330	1	GH92	3_2_1_113	GH92.hmm	6.9e-141	6	485	238	721	0.975560081466395
198415	1	GH13	3_2_1_41	GH13.hmm	1.1e-39	21	290	6	290	0.899665551839465
198475	2	CE4	3_5_1_	CBM50.hmm	2.8e-14	1	39	42	84	0.95
198475	2	CE4	3_5_1_	CE4.hmm	1.9e-37	7	126	112	233	0.915384615384615
198610	2	GH43	3_2_1_37	GH43.hmm	8.3e-65	1	248	4	285	0.995967741935484
199385	2	GH20	3_2_1_52	GH20.hmm	1.4e-56	9	335	125	398	0.967359050445104
199425	1	CE11	3_5_1_	CE11.hmm	1.7e-36	89	220	34	166	0.483394833948339
199800	2	GH10	3_2_1_8	GH10.hmm	4.8e-36	183	302	1	160	0.392739273927393
199840	2	CE7	3_1_1_72	CE7.hmm	4.8e-48	34	190	2	161	0.498402555910543
200000	2	GH32	3_2_1_26	GH32.hmm	1.2e-61	15	196	1	182	0.617747440273038
20000	1	CE4	3_1_1_72	CE4.hmm	2.3e-16	5	56	35	87	0.392307692307692
201405	1	GH116	3_2_1_21	GH116.hmm	2.7e-89	1	362	393	733	0.994490358126722
201490	2	GH77	2_4_1_25	GH77.hmm	1.1e-78	1	250	12	262	0.504048582995951
201595	1	GH13	3_2_1_1	GH13.hmm	3.9e-58	10	297	88	457	0.959866220735786
202870	2	GH2	3_2_1_23	GH2.hmm	1.2e-90	30	494	3	526	0.617021276595745
203250	2	GH3	3_2_1_21	GH3.hmm	3.4e-52	5	213	87	351	0.962962962962963
2035	2	GH130	2_4_1_	GH130.hmm	7.9e-104	10	292	2	298	0.952702702702703
203855	2	GH53	3_2_1_89	GH53.hmm	5.3e-96	3	342	40	373	0.991228070175439
20480	1	GH95	3_2_1_63	GH95.hmm	8.5e-279	4	715	26	771	0.984764542936288
205700	2	GH26	3_2_1_78	GH26.hmm	7.4e-24	159	254	1	117	0.313531353135314
205700	2	GH26	3_2_1_78	GH5.hmm	0.00011	169	259	92	173	0.327272727272727
206030	1	GH10	3_2_1_8	GH10.hmm	8e-114	2	302	32	372	0.99009900990099
206035	1	GH3	3_2_1_37	GH3.hmm	2.2e-66	3	215	7	249	0.981481481481482
206040	1	GH43	3_2_1_37	GH43.hmm	2.8e-49	12	247	12	315	0.94758064516129
206045	1	GH67	3_2_1_139	GH67.hmm	1.2e-269	50	665	69	676	0.919282511210762
206575	2	GH13	3_2_1_1	GH13.hmm	2.4e-66	12	293	61	382	0.939799331103679
206585	2	GH13	3_2_1_41	CBM41.hmm	1.1e-15	2	97	36	142	0.931372549019608
206585	2	GH13	3_2_1_41	CBM48.hmm	4.9e-12	2	70	254	342	0.894736842105263
206585	2	GH13	3_2_1_41	GH13.hmm	8.1e-34	10	288	399	752	0.929765886287625
207285	1	GH125	3_2_1_	GH125.hmm	2.5e-184	1	402	68	468	0.997512437810945
207290	1	GH92	3_2_1_	GH92.hmm	9.7e-189	2	491	235	742	0.995926680244399
207390	1	GH9	3_2_1_4	GH9.hmm	7.7e-31	12	361	368	739	0.834928229665072
207575	1	GH15	3_2_1_3	GH15.hmm	2.1e-69	14	359	303	631	0.955678670360111
207985	2	GH29	3_2_1_51	GH29.hmm	8.5e-57	35	171	12	137	0.393063583815029
208525	1	GH3	3_2_1_21	GH3.hmm	2.4e-70	4	216	25	243	0.981481481481482
20915	2	GH109	3_2_1_49	GH109.hmm	6.4e-56	1	126	50	174	0.992063492063492
209700	2	GH29	3_2_1_51	GH29.hmm	5.2e-66	129	346	1	222	0.627167630057804
210990	2	GH13	2_4_1_18	GH13.hmm	1.2e-26	28	287	1	292	0.866220735785953
21130	1	GH2	3_2_1_25	GH2.hmm	8.9e-103	24	608	19	802	0.776595744680851
211600	1	GH32	3_2_1_26	GH32.hmm	2.5e-106	1	288	40	347	0.979522184300341
211950	1	GH13	3_2_1_1	CBM34.hmm	7.6e-09	14	95	20	105	0.675
211950	1	GH13	3_2_1_1	GH13.hmm	1.7e-54	12	297	177	536	0.953177257525084
212125	1	GH43	3_2_1_37	GH43.hmm	7.2e-19	33	131	20	138	0.395161290322581
215580	2	GH77	2_4_1_25	CBM20.hmm	5e-20	2	87	5	89	0.944444444444444
215580	2	GH77	2_4_1_25	CBM20.hmm	3.4e-15	8	85	138	217	0.855555555555556
215580	2	GH77	2_4_1_25	GH77.hmm	6.2e-153	1	490	249	893	0.989878542510121
21560	1	GH13	3_2_1_1	GH13.hmm	3.2e-35	11	295	41	404	0.949832775919732
215805	2	GH5	3_2_1_78	GH5.hmm	1.4e-09	133	233	19	160	0.363636363636364
215850	2	GH94	2_4_1_	GH94.hmm	1e-220	561	1014	2	469	0.437258687258687
215955	1	GH29	3_2_1_51	GH29.hmm	1.5e-108	41	346	17	335	0.88150289017341
217175	2	GH43	3_2_1_55	GH43.hmm	7.1e-48	2	247	76	343	0.987903225806452
217495	1	GH39	3_2_1_37	GH39.hmm	1.5e-137	3	431	30	500	0.993039443155452
217630	1	GH31	3_2_1_177	GH31.hmm	5.9e-135	1	427	235	665	0.997658079625293
217660	1	GH95	3_2_1_63	GH95.hmm	2.8e-164	355	696	1	350	0.472299168975069
218035	2	GH94	2_4_1_20	GH94.hmm	4.2e-284	263	1029	2	799	0.739382239382239
218085	2	GH109	3_2_1_49	GH109.hmm	4.4e-56	1	126	61	186	0.992063492063492
219455	2	GH2	3_2_1_31	GH2.hmm	3.4e-60	215	543	3	397	0.436170212765957
219935	2	GH1	3_2_1_21	GH1.hmm	1.3e-144	67	428	1	375	0.841491841491842
220145	2	GH78	3_2_1_40	CBM67.hmm	9.8e-21	96	173	6	83	0.4375
220145	2	GH78	3_2_1_40	GH78.hmm	1.5e-172	1	503	104	616	0.996031746031746
220150	2	GH51	3_2_1_55	GH51.hmm	2e-110	177	541	4	401	0.577777777777778
221075	1	GH78	3_2_1_40	CBM67.hmm	3.1e-42	2	171	141	321	0.960227272727273
221075	1	GH78	3_2_1_40	GH78.hmm	8.7e-159	2	504	345	855	0.996031746031746
22210	1	GH2	3_2_1_23	GH2.hmm	4.9e-217	18	751	59	931	0.974734042553192
222205	1	GH13	2_4_1_18	CBM48.hmm	1.5e-14	3	69	25	110	0.868421052631579
222205	1	GH13	2_4_1_18	GH13.hmm	4.8e-26	21	289	173	466	0.896321070234114
22385	2	GH29	3_2_1_51	GH29.hmm	1.2e-110	26	340	22	362	0.907514450867052
224330	2	GH57	2_4_1_25	GH57.hmm	6.1e-62	1	310	10	294	0.806788511749347
224470	1	GH2	3_2_1_31	GH2.hmm	1.2e-108	24	471	7	566	0.594414893617021
22480	2	GH95	3_2_1_63	GH43.hmm	2.5e-29	13	242	40	320	0.923387096774194
22480	2	GH95	3_2_1_63	GH95.hmm	1.1e-284	4	717	328	1066	0.987534626038781
225155	1	GH9	3_2_1_4	GH9.hmm	4.3e-28	29	358	13	364	0.787081339712919
226425	2	GH43	3_2_1_37	GH43.hmm	7.5e-57	2	247	20	292	0.987903225806452
22645	2	GH2	3_2_1_25	GH2.hmm	5.6e-96	26	457	31	634	0.57313829787234
226755	2	GH32	3_2_1_26	GH32.hmm	1.8e-72	15	293	1	274	0.948805460750853
228140	2	CE1	3_1_1_73	CE1.hmm	8.3e-38	1	115	34	157	0.502202643171806
228160	2	GH20	3_2_1_52	GH20.hmm	1.5e-126	7	335	202	557	0.973293768545994
228305	2	GH98	3_2_1_102	GH98.hmm	5.3e-116	4	326	55	365	0.984709480122324
228305	2	GH98	3_2_1_102	CBM35.hmm	1.2e-21	11	122	648	759	0.902439024390244
228305	2	GH98	3_2_1_102	CBM35.hmm	4.5e-21	10	122	781	891	0.910569105691057
228495	1	GH97	3_2_1_22	GH97.hmm	6.9e-126	4	425	12	447	0.667194928684628
228500	2	GH57	3_2_1_1	GH57.hmm	1.3e-44	2	206	7	212	0.532637075718016
228705	1	GH13	3_2_1_20	GH13.hmm	1e-63	13	291	21	345	0.929765886287625
230535	2	GH94	2_4_1_	GH94.hmm	1e-301	256	1018	6	784	0.735521235521235
230945	1	GH13	3_2_1_1	GH13.hmm	4.5e-67	12	294	68	532	0.94314381270903
230955	1	GH13	3_2_1_1	GH13.hmm	5.1e-57	12	290	52	331	0.929765886287625
230960	1	GH13	3_2_1_54	GH13.hmm	7.7e-60	13	292	165	483	0.933110367892977
231265	2	GH13	3_2_1_1	GH13.hmm	2.3e-35	41	296	10	331	0.852842809364548
231615	2	GH43	3_2_1_37	GH43.hmm	1.9e-41	3	246	7	314	0.979838709677419
231615	2	GH43	3_2_1_37	CBM6.hmm	2e-05	30	135	366	469	0.760869565217391
232160	2	GH13	3_2_1_133	CBM34.hmm	1.6e-10	49	119	1	63	0.583333333333333
232160	2	GH13	3_2_1_133	GH13.hmm	2.4e-68	12	297	110	407	0.953177257525084
232995	1	GH3	3_2_1_52	GH3.hmm	7.4e-57	8	215	112	334	0.958333333333333
233445	1	GH1	3_2_1_21	GH1.hmm	7.4e-143	67	427	1	378	0.839160839160839
233520	1	GH109	3_2_1_49	GH109.hmm	8.6e-41	1	126	66	191	0.992063492063492
233985	1	GH130	2_4_1_	GH130.hmm	3.4e-105	2	292	5	302	0.97972972972973
234755	2	GH13	2_4_1_18	CBM48.hmm	2.1e-19	2	67	121	203	0.855263157894737
234755	2	GH13	2_4_1_18	GH13.hmm	2.1e-28	19	296	270	582	0.926421404682274
234900	2	GH32	3_2_1_26	GH32.hmm	1.6e-90	1	290	14	315	0.986348122866894
235130	2	CE11	3_5_1_	CE11.hmm	2.8e-24	172	270	6	101	0.361623616236162
235295	2	GH127	3_2_1_185	GH127.hmm	4e-215	1	524	25	554	0.998091603053435
235855	1	GH15	3_2_1_3	GH15.hmm	4.3e-78	13	359	288	640	0.958448753462604
235945	2	GH38	3_2_1_24	GH38.hmm	1.2e-56	83	256	1	187	0.643122676579926
236760	1	CE4	3_5_1_	CE4.hmm	1.4e-34	8	123	120	236	0.884615384615385
236810	1	CE4	3_5_1_	CE4.hmm	1.2e-34	8	123	121	245	0.884615384615385
236830	2	GH3	3_2_1_52	GH3.hmm	5.2e-35	9	163	81	236	0.712962962962963
237355	1	GH13	3_2_1_41	CBM41.hmm	4.5e-28	1	102	31	127	0.990196078431373
237355	1	GH13	3_2_1_41	CBM41.hmm	1.4e-22	2	99	141	243	0.950980392156863
237355	1	GH13	3_2_1_41	CBM48.hmm	8.6e-18	2	70	357	438	0.894736842105263
237355	1	GH13	3_2_1_41	GH13.hmm	4.2e-43	12	294	494	847	0.94314381270903
237385	1	GH13	3_2_1_1	GH13.hmm	4.2e-87	13	294	56	378	0.939799331103679
238305	2	GH3	3_2_1_52	GH3.hmm	1e-64	3	215	102	330	0.981481481481482
238730	2	GH51	3_2_1_55	GH51.hmm	7.6e-91	215	542	3	357	0.519047619047619
239130	1	GH97	3_2_1_22	GH97.hmm	4.1e-214	4	630	12	656	0.992076069730586
239300	1	GH92	3_2_1_	GH92.hmm	1.5e-166	3	490	205	726	0.991853360488798
239310	1	GH3	3_2_1_52	GH3.hmm	1.1e-58	3	215	98	321	0.981481481481482
239470	1	GH33	3_2_1_18	GH33.hmm	3.3e-44	28	332	64	366	0.888888888888889
239530	1	GH36	3_2_1_22	GH36.hmm	2e-196	4	686	36	723	0.991279069767442
239680	2	GH13	2_4_1_18	GH13.hmm	2.2e-27	21	189	17	178	0.561872909698997
239970	1	GH13	3_2_1_1	GH13.hmm	3.3e-67	13	292	20	339	0.933110367892977
240165	2	CE4	3_1_1_72	CE4.hmm	2.2e-29	8	123	50	166	0.884615384615385
240665	1	GH13	2_4_1_25	GH13.hmm	6.6e-13	13	112	119	231	0.331103678929766
240665	1	GH13	2_4_1_25	GH13.hmm	7.5e-12	55	288	279	516	0.779264214046823
241255	2	GH13	3_2_1_1	GH13.hmm	2.6e-53	12	294	84	396	0.94314381270903
2420	2	GH13	2_4_1_18	GH13.hmm	2.2e-24	40	288	6	305	0.82943143812709
243460	2	GH3	3_2_1_52	GH3.hmm	4.9e-63	9	215	68	289	0.953703703703704
243730	1	GH8	3_2_1_156	GH8.hmm	5.5e-77	22	319	83	409	0.928125
243750	1	CE6	3_1_1_72	CE6.hmm	1.7e-31	1	98	768	879	0.97979797979798
243755	1	GH3	3_2_1_21	GH3.hmm	3.5e-60	4	215	69	305	0.976851851851852
243755	1	GH3	3_2_1_21	CBM6.hmm	2.7e-11	18	124	480	592	0.768115942028985
243770	1	GH10	3_2_1_8	CBM4.hmm	7.6e-08	45	118	197	264	0.579365079365079
243770	1	GH10	3_2_1_8	CBM4.hmm	0.00014	3	125	300	434	0.968253968253968
243770	1	GH10	3_2_1_8	GH10.hmm	9.9e-42	96	298	466	716	0.666666666666667
244115	2	GH109	3_2_1_49	GH109.hmm	4.3e-49	1	126	43	167	0.992063492063492
244120	2	GH109	3_2_1_49	GH109.hmm	5.6e-50	1	126	62	186	0.992063492063492
244990	1	GH35	3_2_1_23	GH35.hmm	1.4e-111	1	305	46	358	0.990228013029316
246345	1	GH13	3_2_1_68	GH13.hmm	3.9e-36	11	289	178	505	0.929765886287625
246420	2	GH65	2_4_1_8	GH65.hmm	2.2e-157	1	372	292	670	0.997311827956989
246880	2	GH57	2_4_1_25	GH57.hmm	2e-61	1	305	10	289	0.793733681462141
246900	1	GH57	2_4_1_18	GH57.hmm	2.1e-81	1	308	9	427	0.801566579634465
247115	1	GH13	3_2_1_41	GH13.hmm	1e-44	13	292	5	290	0.933110367892977
24735	1	GH57	2_4_1_18	GH57.hmm	2.1e-68	16	313	3	424	0.775456919060052
247370	1	GH57	2_4_1_18	GH57.hmm	1.2e-71	1	311	7	435	0.809399477806789
247785	1	GH13	3_2_1_1	GH13.hmm	2.1e-54	12	297	160	512	0.953177257525084
247900	1	GH13	2_4_1_18	CBM48.hmm	2.9e-17	3	71	22	108	0.894736842105263
247900	1	GH13	2_4_1_18	GH13.hmm	1.1e-27	23	287	175	471	0.882943143812709
247955	1	CE1	3_1_1_73	CE1.hmm	7.4e-61	1	224	33	281	0.982378854625551
247965	2	GH29	3_2_1_111	GH29.hmm	1.6e-31	38	155	51	152	0.338150289017341
247970	2	GH29	3_2_1_111	GH29.hmm	2.2e-41	161	339	1	216	0.514450867052023
248195	2	GH53	3_2_1_89	GH53.hmm	3.5e-141	1	342	35	380	0.997076023391813
249320	2	GH78	3_2_1_40	CBM67.hmm	7e-31	2	168	117	294	0.943181818181818
249320	2	GH78	3_2_1_40	GH78.hmm	3.1e-89	2	326	321	720	0.642857142857143
249565	1	GH29	3_2_1_51	GH29.hmm	4.9e-93	72	346	2	313	0.791907514450867
250580	1	GH2	3_2_1_25	GH2.hmm	3.4e-98	30	532	4	683	0.667553191489362
250855	2	GH74	3_2_1_151	GH33.hmm	1.1e-24	20	247	51	303	0.66374269005848
252230	1	GH5	3_2_1_4	GH5.hmm	2.6e-49	24	240	101	396	0.785454545454545
252315	1	GH5	3_2_1_4	GH5.hmm	5.3e-41	18	236	18	304	0.792727272727273
252315	1	GH5	3_2_1_4	CBM46.hmm	5.9e-21	1	87	330	415	0.988505747126437
252315	1	GH5	3_2_1_4	CBM46.hmm	4.6e-06	47	87	477	513	0.459770114942529
253675	1	GH53	3_2_1_89	GH53.hmm	7.5e-92	2	257	7	268	0.745614035087719
254105	1	GH2	3_2_1_23	GH2.hmm	2.2e-196	23	751	56	912	0.968085106382979
254345	2	CE6	3_1_1_72	CE6.hmm	1.6e-22	2	79	95	188	0.777777777777778
254650	1	GH57	2_4_1_18	GH57.hmm	3.9e-71	27	308	2	388	0.733681462140992
254805	1	GH15	3_2_1_3	GH15.hmm	7.4e-56	16	360	285	656	0.952908587257618
255105	1	GH57	2_4_1_18	GH57.hmm	3e-75	1	321	17	465	0.835509138381201
255300	1	GH57	2_4_1_18	GH57.hmm	1.6e-81	1	302	9	421	0.785900783289817
255415	2	GH32	3_2_1_26	CBM38.hmm	1.3e-37	4	128	43	170	0.961240310077519
255415	2	GH32	3_2_1_26	GH32.hmm	4.9e-62	1	196	296	500	0.665529010238908
256730	2	GH78	3_2_1_40	CBM67.hmm	4.6e-41	3	171	142	321	0.954545454545455
256730	2	GH78	3_2_1_40	GH78.hmm	3.4e-153	2	503	345	854	0.994047619047619
256800	2	GH94	2_4_1_	GH94.hmm	2.3e-168	206	669	3	500	0.446911196911197
257605	2	GH2	3_2_1_23	GH2.hmm	6.6e-223	22	750	38	887	0.968085106382979
258325	2	GH16	3_2_1_39	GH16.hmm	1.1e-43	3	177	90	274	0.920634920634921
258400	2	GH51	3_2_1_55	GH51.hmm	2e-47	348	628	1	370	0.444444444444444
259135	1	GH20	3_2_1_52	GH20.hmm	4.6e-103	9	336	138	454	0.970326409495549
259530	2	CE6	3_1_1_72	CE6.hmm	2.6e-27	1	99	89	205	0.98989898989899
259530	2	GH51	3_2_1_55	CE6.hmm	2.6e-27	1	99	89	205	0.98989898989899
259810	2	GH29	3_2_1_51	CBM32.hmm	2.1e-16	4	107	20	125	0.830645161290323
259810	2	GH29	3_2_1_51	GH29.hmm	7.7e-59	17	196	135	302	0.517341040462428
260225	1	GH43	3_2_1_55	GH43.hmm	2.1e-38	28	247	2	250	0.883064516129032
260230	1	GH39	3_2_1_37	GH39.hmm	1.5e-164	3	431	12	437	0.993039443155452
26030	1	CE4	3_5_1_	CE4.hmm	5.5e-37	8	123	94	210	0.884615384615385
260315	1	GH43	3_2_1_37	GH43.hmm	5.9e-40	3	247	7	315	0.983870967741935
260315	1	GH43	3_2_1_37	CBM6.hmm	2.1e-06	40	136	379	470	0.695652173913043
260875	2	GH13	3_2_1_54	GH13.hmm	2.3e-49	42	296	3	291	0.849498327759197
26120	2	GH2	3_2_1_23	GH2.hmm	1e-241	20	751	53	916	0.972074468085106
261220	2	CE4	3_1_1_72	GT2.hmm	1.9e-25	1	96	4	95	0.56547619047619
261645	1	GH26	3_2_1_78	GH26.hmm	5.5e-25	133	239	369	484	0.34983498349835
262100	2	GH51	3_2_1_55	GH51.hmm	6.4e-155	82	542	2	499	0.73015873015873
26220	2	GH42	3_2_1_23	GH42.hmm	1.3e-156	19	371	1	354	0.948787061994609
262220	1	GH77	2_4_1_25	GH77.hmm	2.3e-96	156	389	2	241	0.47165991902834
262685	2	GH36	3_2_1_22	GH36.hmm	2.9e-147	249	687	2	451	0.636627906976744
262805	2	CE4	3_1_1_72	CE4.hmm	5.9e-35	4	118	193	309	0.876923076923077
263110	1	GH57	3_2_1_41	GH57.hmm	2.2e-101	1	320	36	503	0.83289817232376
263115	1	GH13	3_2_1_1	CBM20.hmm	5.5e-05	15	64	44	89	0.544444444444444
263115	1	GH13	3_2_1_1	CBM34.hmm	6.5e-17	2	112	139	267	0.916666666666667
263115	1	GH13	3_2_1_1	GH13.hmm	2.4e-81	2	296	299	607	0.983277591973244
263765	2	GH94	2_4_1_	GT84.hmm	6.8e-103	1	215	230	444	0.995348837209302
264370	1	GH94	2_4_1_20	GH94.hmm	9.4e-275	263	1002	2	773	0.713320463320463
264545	1	CE4	3_5_1_	CE4.hmm	1.8e-13	10	121	148	285	0.853846153846154
264700	1	GH94	2_4_1_49	GH94.hmm	3e-244	263	1034	2	783	0.744208494208494
264910	2	GH4	3_2_1_22	GH4.hmm	7.2e-68	1	177	18	196	0.983240223463687
265405	2	GH51	3_2_1_55	CBM4.hmm	1.4e-07	1	122	60	188	0.96031746031746
265405	2	GH51	3_2_1_55	GH51.hmm	1.3e-102	94	426	179	532	0.526984126984127
265990	1	GH51	3_2_1_55	GH51.hmm	9.3e-134	133	542	1	448	0.649206349206349
266115	1	GH33	3_2_1_18	GH33.hmm	3.5e-33	51	307	47	301	0.748538011695906
267065	2	GH18	3_2_1_14	GH18.hmm	8.3e-44	26	172	21	203	0.493243243243243
268210	2	GH94	2_4_1_20	GH94.hmm	2.9e-85	263	611	2	366	0.335907335907336
268220	2	GH94	2_4_1_20	GH94.hmm	3.8e-243	263	1036	2	800	0.746138996138996
268405	1	CE4	3_1_1_72	CE4.hmm	1.5e-35	5	126	68	191	0.930769230769231
269130	2	GH33	3_2_1_18	GH33.hmm	4.4e-88	11	330	175	507	0.932748538011696
269215	2	GH10	3_2_1_8	GH10.hmm	4.8e-110	2	302	136	470	0.99009900990099
269325	2	GH5	3_2_1_78	GH5.hmm	4.5e-41	12	234	39	348	0.807272727272727
269540	1	GH13	3_2_1_20	GH13.hmm	5e-75	12	293	27	369	0.939799331103679
270145	2	GH29	3_2_1_51	GH29.hmm	1.6e-98	36	346	33	371	0.895953757225434
270150	2	GH29	3_2_1_111	GH29.hmm	4.8e-68	40	288	15	291	0.716763005780347
270355	2	GH57	3_2_1_1	GH57.hmm	6.3e-52	12	303	42	362	0.759791122715405
272440	2	GH16	3_2_1_39	GH16.hmm	1.6e-30	2	137	12	187	0.714285714285714
273060	1	GH3	3_2_1_52	GH3.hmm	1.1e-64	5	216	63	290	0.976851851851852
273945	2	GH130	2_4_1_	GH130.hmm	1.2e-104	1	292	362	668	0.983108108108108
274310	2	CE1	3_1_1_73	CBM48.hmm	1.5e-06	8	67	40	108	0.776315789473684
274310	2	CE1	3_1_1_73	CE1.hmm	1.3e-58	1	222	150	387	0.973568281938326
274595	1	GH74	3_2_1_151	GH74.hmm	1.8e-13	43	121	91	172	0.334763948497854
274595	1	GH74	3_2_1_151	GH74.hmm	5e-09	28	110	493	591	0.351931330472103
274595	1	GH74	3_2_1_151	GH74.hmm	5.2e-13	29	119	608	758	0.386266094420601
275425	2	GH18	3_2_1_	GH18.hmm	2.2e-26	152	284	1	136	0.445945945945946
275480	2	GH10	3_2_1_8	CE1.hmm	9.5e-21	58	221	1	172	0.718061674008811
275480	2	GH10	3_2_1_8	CBM4.hmm	4.1e-05	15	123	209	321	0.857142857142857
275480	2	GH10	3_2_1_8	GH10.hmm	3.9e-68	10	279	407	679	0.887788778877888
275505	1	GH77	2_4_1_25	GH77.hmm	6e-99	1	310	60	369	0.625506072874494
275675	2	CE12	3_1_1_	CE12.hmm	2.3e-61	1	210	198	385	0.995238095238095
276020	2	GH29	3_2_1_111	GH29.hmm	4.4e-86	42	338	13	308	0.855491329479769
277760	2	GH2	3_2_1_23	GH2.hmm	9.9e-82	195	556	19	449	0.480053191489362
278035	2	GH109	3_2_1_49	GH109.hmm	6.4e-43	1	125	45	169	0.984126984126984
278435	1	GH15	3_2_1_3	GH15.hmm	9.6e-78	3	360	221	583	0.988919667590028
278875	1	GH13	3_2_1_20	GH13.hmm	9.5e-84	13	294	29	369	0.939799331103679
279240	1	GH43	3_2_1_99	GH43.hmm	1.2e-30	112	248	11	195	0.548387096774194
279690	2	CE1	3_1_1_73	CBM48.hmm	6.4e-10	3	57	65	128	0.710526315789474
279690	2	CE1	3_1_1_73	CE1.hmm	5.6e-56	1	221	177	399	0.969162995594714
280600	1	GH65	2_4_1_230	GH65.hmm	1e-99	81	370	8	318	0.776881720430108
281205	2	CE4	3_1_1_72	CE4.hmm	2.3e-23	5	124	149	271	0.915384615384615
281395	2	GH92	3_2_1_113	GH92.hmm	3.1e-137	5	484	245	726	0.975560081466395
281415	1	GH77	2_4_1_25	GH77.hmm	4.5e-155	1	488	9	494	0.98582995951417
282110	2	GH18	3_2_1_	GH18.hmm	2.1e-15	193	284	1	97	0.307432432432432
282320	1	GH43	3_2_1_37	GH43.hmm	1.5e-45	6	246	8	315	0.967741935483871
282325	1	GH3	3_2_1_37	GH3.hmm	8.2e-68	2	206	58	290	0.944444444444444
282335	1	GH67	3_2_1_139	GH67.hmm	2.8e-279	58	665	54	665	0.907324364723468
282785	2	GH29	3_2_1_51	GH29.hmm	1e-101	35	346	11	311	0.898843930635838
283330	2	GH105	3_2_1_	GH105.hmm	4.3e-93	8	331	56	380	0.97289156626506
283365	2	CE3	3_1_1_72	CE3.hmm	8.4e-18	53	189	52	200	0.701030927835051
283825	1	CE4	3_5_1_	CE4.hmm	1e-29	6	125	67	194	0.915384615384615
284205	2	GH4	3_2_1_22	GH4.hmm	4.7e-65	1	177	16	193	0.983240223463687
286430	2	GH43	3_2_1_99	GH43.hmm	1.8e-58	12	248	36	327	0.951612903225806
286990	2	GH33	3_2_1_18	GH33.hmm	2.3e-32	114	325	22	249	0.616959064327485
287725	2	GH2	3_2_1_23	GH2.hmm	3.9e-79	293	534	1	299	0.320478723404255
287930	2	GH51	3_2_1_55	GH51.hmm	1e-137	85	541	23	521	0.723809523809524
288525	2	GH15	3_2_1_3	GH15.hmm	1.1e-22	4	122	147	287	0.326869806094183
288890	2	GH38	3_2_1_24	GH38.hmm	3e-71	2	255	266	519	0.940520446096654
288895	1	GH43	3_2_1_37	GH43.hmm	9.6e-32	2	131	58	211	0.520161290322581
288900	1	GH43	3_2_1_37	GH43.hmm	7.3e-59	2	247	26	309	0.987903225806452
288900	1	GH43	3_2_1_37	CBM6.hmm	1.2e-27	17	137	332	456	0.869565217391304
288935	1	GH43	3_2_1_37	GH43.hmm	6.3e-54	2	247	31	303	0.987903225806452
288935	1	GH43	3_2_1_37	CBM6.hmm	4.8e-27	17	138	326	460	0.876811594202899
289510	2	GH29	3_2_1_51	GH29.hmm	2.1e-95	40	343	17	318	0.875722543352601
289650	2	GH51	3_2_1_55	CBM4.hmm	8.5e-06	2	123	64	195	0.96031746031746
289655	2	GH43	3_2_1_99	GH43.hmm	1.5e-21	61	137	5	100	0.306451612903226
289985	2	GH57	2_4_1_25	GH57.hmm	6.4e-59	36	313	1	260	0.723237597911227
291285	2	CE4	3_1_1_72	CE4.hmm	1.1e-38	4	123	185	306	0.915384615384615
291925	2	GH31	3_2_1_177	GH31.hmm	3.5e-101	1	333	368	740	0.77751756440281
292300	1	GH38	3_2_1_24	GH38.hmm	8.3e-75	4	256	269	517	0.936802973977695
294315	1	GH18	3_2_1_14	GH18.hmm	4.1e-73	2	287	9	336	0.962837837837838
29470	2	GH3	3_2_1_21	GH3.hmm	4.5e-37	60	195	3	139	0.625
294855	1	GH94	2_4_1_	GT84.hmm	5.4e-98	1	215	1306	1520	0.995348837209302
294855	1	GH94	2_4_1_	GH94.hmm	0	1	1036	1761	2843	0.999034749034749
298490	1	CE4	3_1_1_72	GT81.hmm	1.9e-27	19	228	6	195	0.713310580204778
298920	1	CE4	3_5_1_	CE4.hmm	1.1e-29	4	119	21	132	0.884615384615385
299575	2	GH18	3_2_1_	CBM50.hmm	2.2e-13	1	40	4	47	0.975
299575	2	GH18	3_2_1_	CBM50.hmm	8.3e-12	1	40	56	99	0.975
299575	2	GH18	3_2_1_	CBM50.hmm	4.9e-14	1	40	106	149	0.975
299575	2	GH18	3_2_1_	GH18.hmm	3.1e-25	65	198	225	377	0.449324324324324
299825	2	GH130	2_4_1_	GH130.hmm	3.7e-109	1	292	122	427	0.983108108108108
300295	1	GH4	3_2_1_22	GH4.hmm	3.6e-65	1	177	3	185	0.983240223463687
301790	1	GH13	2_4_1_18	CBM48.hmm	1.1e-10	3	63	28	102	0.789473684210526
301790	1	GH13	2_4_1_18	GH13.hmm	1.8e-24	22	257	171	435	0.785953177257525
301800	1	GH13	3_2_1_41	CBM48.hmm	1.1e-08	12	70	33	100	0.763157894736842
301800	1	GH13	3_2_1_41	GH13.hmm	9.6e-48	10	291	154	497	0.939799331103679
301815	1	GH77	2_4_1_25	GH77.hmm	1.7e-175	1	492	10	490	0.993927125506073
301935	1	GH13	3_2_1_41	CBM41.hmm	1.2e-08	19	97	1	82	0.764705882352941
301935	1	GH13	3_2_1_41	CBM48.hmm	4.8e-13	2	70	196	286	0.894736842105263
301935	1	GH13	3_2_1_41	GH13.hmm	1.1e-32	18	288	361	679	0.903010033444816
301950	1	GH13	3_2_1_1	GH13.hmm	5.3e-31	130	294	1	183	0.548494983277592
301955	1	GH77	2_4_1_25	GH77.hmm	6.2e-98	183	471	1	290	0.582995951417004
302245	2	GH109	3_2_1_49	GH109.hmm	3.5e-46	1	125	64	187	0.984126984126984
302295	1	GH13	3_2_1_41	GH13.hmm	7.3e-47	9	290	28	322	0.939799331103679
302385	1	GH13	3_2_1_68	CBM48.hmm	2.6e-11	3	69	17	109	0.868421052631579
302385	1	GH13	3_2_1_68	GH13.hmm	2.6e-54	8	295	188	552	0.959866220735786
302580	1	GH3	3_2_1_52	GH3.hmm	1.5e-63	7	216	103	326	0.967592592592593
302590	1	GH20	3_2_1_52	GH20.hmm	2.1e-109	7	336	148	499	0.976261127596439
302685	2	GH3	3_2_1_52	GH3.hmm	3.1e-55	6	215	107	331	0.967592592592593
302905	2	GH127	3_2_1_185	GH127.hmm	2e-60	1	171	17	186	0.324427480916031
303935	2	GH3	3_2_1_37	GH3.hmm	2.4e-66	3	215	62	311	0.981481481481482
30395	2	GH53	3_2_1_89	GH53.hmm	6e-116	2	310	35	323	0.900584795321637
305840	1	GH42	3_2_1_23	GH42.hmm	1.1e-157	1	370	18	394	0.994609164420485
306535	2	GH13	3_2_1_1	GH13.hmm	3.4e-34	97	297	15	262	0.668896321070234
307050	2	GH13	3_2_1_1	GH13.hmm	4.5e-44	13	215	53	281	0.675585284280936
3070	2	GH3	3_2_1_21	GH3.hmm	8e-63	4	215	84	299	0.976851851851852
307200	2	GH44	3_2_1_151	GH44.hmm	3.1e-149	3	512	21	528	0.990272373540856
307470	2	GH51	3_2_1_55	GH51.hmm	2.7e-43	309	518	5	213	0.331746031746032
307845	1	GH65	2_4_1_230	GH65.hmm	2.3e-141	1	369	643	1032	0.989247311827957
308510	1	GH3	3_2_1_21	GH3.hmm	7.8e-59	5	195	135	335	0.87962962962963
3085	1	GH13	3_2_1_1	GH13.hmm	6.6e-84	12	291	40	376	0.933110367892977
308890	1	GH13	3_2_1_41	CBM48.hmm	3e-11	2	70	10	87	0.894736842105263
308890	1	GH13	3_2_1_41	GH13.hmm	5.8e-42	14	292	155	486	0.929765886287625
308940	1	GH3	3_2_1_52	GH3.hmm	1.1e-55	5	215	113	337	0.972222222222222
308990	2	GH1	3_2_1_21	GH1.hmm	2.4e-141	67	426	1	377	0.836829836829837
310345	1	GH13	3_2_1_133	CBM34.hmm	1e-21	1	119	6	117	0.983333333333333
310345	1	GH13	3_2_1_133	GH13.hmm	7.2e-77	12	296	164	462	0.949832775919732
310690	1	GH57	2_4_1_18	GH57.hmm	2.1e-72	2	308	9	426	0.798955613577023
311100	2	GH95	3_2_1_63	GH95.hmm	0	9	716	41	760	0.979224376731302
312790	1	GH16	3_2_1_39	GH16.hmm	9.3e-08	2	75	35	121	0.386243386243386
313390	2	GH84	3_2_1_169	GH84.hmm	7.7e-104	1	294	94	393	0.993220338983051
313390	2	GH84	3_2_1_52	GH84.hmm	7.7e-104	1	294	94	393	0.993220338983051
313510	1	GH13	2_4_1_25	GH13.hmm	2.6e-23	13	287	123	522	0.916387959866221
313965	2	GH27	3_2_1_22	GH27.hmm	2.7e-29	128	265	6	186	0.365333333333333
313965	2	GH27	3_2_1_22	GH27.hmm	1.2e-11	142	316	171	325	0.464
313975	2	CE1	3_1_1_73	CE1.hmm	6e-40	58	223	1	187	0.726872246696035
315275	1	GH43	3_2_1_55	GH43.hmm	5e-32	2	137	113	299	0.544354838709677
315525	1	GH3	3_2_1_21	GH3.hmm	2.9e-65	14	216	25	226	0.935185185185185
317125	2	GH95	3_2_1_63	GH95.hmm	1.9e-137	285	600	33	369	0.436288088642659
317195	2	GH57	3_2_1_41	GH57.hmm	1.1e-53	85	254	1	208	0.441253263707572
320470	1	GH13	3_2_1_1	CBM34.hmm	1.4e-06	3	110	5	144	0.891666666666667
320470	1	GH13	3_2_1_1	GH13.hmm	5.7e-54	12	297	223	561	0.953177257525084
320490	1	GH13	2_4_1_18	CBM48.hmm	1.1e-17	3	71	19	105	0.894736842105263
320490	1	GH13	2_4_1_18	GH13.hmm	1.8e-27	22	287	170	469	0.88628762541806
320750	1	GH77	2_4_1_25	GH77.hmm	7e-165	1	491	8	483	0.991902834008097
32075	2	GH130	2_4_1_	GH130.hmm	1.7e-105	1	292	4	295	0.983108108108108
321265	2	GH94	2_4_1_	GH94.hmm	8e-157	717	1036	1	321	0.307915057915058
321335	1	GH78	3_2_1_40	CBM67.hmm	3e-39	18	168	120	283	0.852272727272727
321335	1	GH78	3_2_1_40	GH78.hmm	2.8e-175	3	504	311	828	0.994047619047619
321500	1	GH13	2_4_1_7	GH13.hmm	1.1e-20	24	294	79	436	0.903010033444816
321530	1	GH94	2_4_1_	GT84.hmm	3.6e-82	2	215	661	880	0.990697674418605
321805	2	GH3	3_2_1_52	GH3.hmm	6.5e-59	4	215	104	326	0.976851851851852
321930	2	GH3	3_2_1_21	GH3.hmm	1.3e-23	5	94	111	200	0.412037037037037
321945	1	CE4	3_5_1_	CE4.hmm	9.3e-34	4	122	56	176	0.907692307692308
322165	2	GH13	3_2_1_141	GH13.hmm	2.2e-32	37	291	2	290	0.849498327759197
322255	1	GH77	2_4_1_25	CBM20.hmm	7.3e-21	2	87	5	89	0.944444444444444
322255	1	GH77	2_4_1_25	CBM20.hmm	1.9e-12	18	82	148	214	0.711111111111111
322255	1	GH77	2_4_1_25	GH77.hmm	4.6e-91	1	279	246	529	0.562753036437247
322255	1	GH77	2_4_1_25	GH77.hmm	5.3e-43	303	489	647	838	0.376518218623482
322410	2	GH3	3_2_1_52	GH3.hmm	1.2e-37	99	216	1	129	0.541666666666667
32250	1	GH13	3_2_1_1	GH13.hmm	1.1e-76	13	293	87	407	0.936454849498328
322645	2	GH13	3_2_1_1	GH13.hmm	6.6e-65	10	294	92	419	0.949832775919732
322935	1	CE4	3_1_1_72	CE4.hmm	1.5e-32	5	125	118	239	0.923076923076923
323195	1	GH57	3_2_1_1	GH57.hmm	1.2e-59	3	302	7	320	0.780678851174935
323895	1	GH2	3_2_1_23	GH2.hmm	3.6e-95	19	479	32	596	0.611702127659574
325010	1	GH9	3_2_1_4	CBM30.hmm	0.00044	8	89	3	79	0.89010989010989
325010	1	GH9	3_2_1_4	GH9.hmm	1.1e-38	6	366	103	527	0.861244019138756
325815	2	GH29	3_2_1_51	GH29.hmm	1.1e-100	20	345	18	378	0.939306358381503
325815	2	GH29	3_2_1_51	CBM13.hmm	3.6e-07	26	144	530	649	0.627659574468085
325815	2	GH29	3_2_1_51	CBM6.hmm	1.7e-32	1	137	660	795	0.985507246376812
325820	2	GH43	3_2_1_37	GH43.hmm	3.1e-56	2	246	47	329	0.983870967741935
325820	2	GH43	3_2_1_37	CBM6.hmm	8.1e-41	15	137	350	473	0.884057971014493
325825	2	GH43	3_2_1_37	GH43.hmm	2.4e-44	2	177	43	255	0.705645161290323
326220	1	GH94	2_4_1_20	GH94.hmm	1.4e-306	263	1036	2	807	0.746138996138996
326675	1	CE4	3_1_1_72	CE4.hmm	8.2e-34	3	124	91	214	0.930769230769231
327675	2	GH13	3_2_1_68	CBM48.hmm	7.4e-18	2	73	21	118	0.934210526315789
327675	2	GH13	3_2_1_68	GH13.hmm	4.6e-53	11	296	183	552	0.953177257525084
328215	1	GH78	3_2_1_40	CBM67.hmm	7.1e-44	4	166	12	185	0.920454545454545
328215	1	GH78	3_2_1_40	GH78.hmm	1.1e-186	2	504	214	738	0.996031746031746
328585	1	GH51	3_2_1_55	GH51.hmm	3.8e-144	85	542	24	514	0.725396825396825
328595	1	GH51	3_2_1_55	GH51.hmm	1.3e-144	80	542	17	514	0.733333333333333
329110	1	GH5	3_2_1_78	GH5.hmm	2.2e-36	17	242	44	341	0.818181818181818
329820	1	GH1	3_2_1_21	GH1.hmm	8e-180	4	427	2	435	0.986013986013986
329845	1	GH3	3_2_1_37	GH3.hmm	6.3e-51	76	216	2	152	0.648148148148148
330165	1	GH77	2_4_1_25	CBM20.hmm	0.00082	37	83	1	44	0.511111111111111
330165	1	GH77	2_4_1_25	CBM20.hmm	1.4e-11	11	84	102	175	0.811111111111111
330165	1	GH77	2_4_1_25	GH77.hmm	8.8e-137	1	487	204	825	0.983805668016194
33020	1	GH1	3_2_1_21	GH1.hmm	5.5e-113	4	428	7	421	0.988344988344988
33065	1	GH13	3_2_1_1	GH13.hmm	1.4e-50	22	294	44	329	0.909698996655518
330815	2	CE4	3_5_1_	CE4.hmm	3.1e-34	4	124	51	173	0.923076923076923
331115	1	GH18	3_2_1_	CBM50.hmm	1.8e-11	1	40	4	47	0.975
331115	1	GH18	3_2_1_	CBM50.hmm	1.1e-15	1	40	53	96	0.975
331115	1	GH18	3_2_1_	GH18.hmm	2.3e-39	48	284	140	410	0.797297297297297
331245	1	GH2	3_2_1_23	GH2.hmm	4.9e-235	19	749	64	931	0.970744680851064
331345	1	GH3	3_2_1_21	GH3.hmm	1.4e-72	4	216	30	249	0.981481481481482
331445	2	GH10	3_2_1_8	GH10.hmm	7.9e-35	94	247	3	157	0.504950495049505
331655	2	GH2	3_2_1_23	GH2.hmm	1.5e-85	402	749	1	400	0.461436170212766
332800	2	GH2	3_2_1_23	GH2.hmm	3e-109	153	464	1	371	0.413563829787234
332820	2	CE4	3_1_1_72	CE4.hmm	3.3e-35	9	124	202	319	0.884615384615385
333525	2	GH13	2_4_1_18	CBM48.hmm	2.3e-08	3	69	28	105	0.868421052631579
333525	2	GH13	2_4_1_18	CBM48.hmm	4.9e-22	2	69	128	212	0.881578947368421
333525	2	GH13	2_4_1_18	GH13.hmm	9.3e-28	22	240	280	513	0.729096989966555
334135	2	CE9	3_5_1_	CE9.hmm	7.2e-61	217	373	1	156	0.418230563002681
334345	2	GH94	2_4_1_	GT84.hmm	1.8e-73	2	215	706	911	0.990697674418605
334345	2	GH94	2_4_1_	GH94.hmm	2e-87	2	420	1184	1645	0.403474903474904
334545	1	GH29	3_2_1_51	GH29.hmm	4.8e-29	214	346	1	134	0.38150289017341
335160	2	GH73	3_2_1_	CBM50.hmm	2.7e-13	1	39	225	267	0.95
336350	1	GH4	3_2_1_122	GH4.hmm	9.2e-63	2	178	6	183	0.983240223463687
33680	2	GH2	3_2_1_23	GH2.hmm	1.2e-108	101	509	2	525	0.542553191489362
337900	1	GH13	2_4_1_18	CBM48.hmm	3.2e-11	4	61	51	122	0.75
337900	1	GH13	2_4_1_18	GH13.hmm	1.8e-25	13	288	183	513	0.919732441471572
33835	2	CE4	3_5_1_	CE4.hmm	3.9e-25	10	119	48	159	0.838461538461538
338710	2	GH33	3_2_1_18	GH33.hmm	6.9e-44	26	303	23	290	0.809941520467836
33895	2	GH109	3_2_1_49	GH109.hmm	4.4e-57	1	126	50	175	0.992063492063492
339615	2	GH130	2_4_1_	GH130.hmm	7.3e-95	1	296	25	320	0.996621621621622
339765	1	GH2	3_2_1_23	GH2.hmm	9.9e-105	26	495	3	532	0.623670212765957
339770	1	GH13	3_2_1_20	GH13.hmm	3.7e-87	12	294	26	373	0.94314381270903
339780	1	GH3	3_2_1_21	GH3.hmm	9.1e-71	3	216	20	239	0.986111111111111
339785	1	GH36	3_2_1_22	GH36.hmm	3e-191	2	561	9	552	0.8125
341030	1	GH1	3_2_1_21	GH1.hmm	1.4e-174	5	425	3	432	0.979020979020979
341370	2	CE1	3_1_1_73	CBM48.hmm	7.4e-07	10	67	39	115	0.75
341370	2	CE1	3_1_1_73	CE1.hmm	9.5e-53	1	221	157	398	0.969162995594714
341390	2	GH109	3_2_1_49	GH109.hmm	3.1e-54	1	126	56	180	0.992063492063492
342370	1	GH130	2_4_1_	GH130.hmm	3.4e-96	1	295	27	323	0.993243243243243
342380	1	GH130	2_4_1_281	GH130.hmm	1.5e-79	19	295	67	358	0.932432432432432
343190	2	GH2	3_2_1_23	GH2.hmm	3.4e-123	286	749	1	559	0.615691489361702
344290	1	CE14	3_5_1_	CE14.hmm	1.5e-18	21	124	19	114	0.830645161290323
344315	2	GH29	3_2_1_51	GH29.hmm	3.2e-104	41	346	11	331	0.88150289017341
34450	1	GH92	3_2_1_	GH92.hmm	2.6e-187	2	491	266	761	0.995926680244399
344595	1	CE4	3_1_1_72	CE4.hmm	2.8e-30	4	126	56	181	0.938461538461538
345225	1	GH3	3_2_1_52	GH3.hmm	1.6e-61	3	215	49	278	0.981481481481482
345245	1	GH57	2_4_1_18	GH57.hmm	3.2e-80	2	310	8	426	0.804177545691906
345280	1	CE4	3_1_1_72	CE4.hmm	5.5e-36	6	124	125	245	0.907692307692308
345720	1	GH13	3_2_1_41	CBM48.hmm	1.9e-10	1	70	83	157	0.907894736842105
345720	1	GH13	3_2_1_41	GH13.hmm	1.2e-34	13	295	207	535	0.94314381270903
34575	1	GH33	3_2_1_18	GH33.hmm	8.6e-37	27	330	61	360	0.885964912280702
345780	1	GH13	3_2_1_41	GH13.hmm	1.6e-48	12	289	25	315	0.926421404682274
345845	1	GH13	3_2_1_1	GH13.hmm	8.8e-70	12	293	58	358	0.939799331103679
345865	1	GH13	3_2_1_1	GH13.hmm	2.6e-72	12	292	29	377	0.936454849498328
345920	1	GH13	3_2_1_41	CBM48.hmm	8.2e-14	1	71	240	335	0.921052631578947
345920	1	GH13	3_2_1_41	GH13.hmm	3.4e-38	21	286	413	739	0.88628762541806
345925	1	GH13	3_2_1_1	CBM34.hmm	5.3e-28	1	119	10	138	0.983333333333333
345925	1	GH13	3_2_1_1	GH13.hmm	6.1e-64	12	297	182	492	0.953177257525084
346050	2	GH2	3_2_1_23	GH2.hmm	7.7e-121	31	481	11	577	0.598404255319149
346135	1	GH31	3_2_1_177	GH31.hmm	1.9e-138	1	427	102	532	0.997658079625293
346945	1	GH27	3_2_1_22	GH27.hmm	1.6e-23	128	248	4	167	0.32
346945	1	GH27	3_2_1_22	GH27.hmm	6.3e-15	142	338	169	349	0.522666666666667
347010	2	GH35	3_2_1_23	GH35.hmm	2.6e-68	3	183	39	237	0.586319218241042
347010	2	GH35	3_2_1_23	GH35.hmm	4.6e-19	212	305	332	428	0.302931596091205
347815	1	GH4	3_2_1_86	GH4.hmm	1.3e-63	1	178	5	185	0.988826815642458
348050	1	GH3	3_2_1_21	GH3.hmm	3.3e-43	4	215	112	340	0.976851851851852
348230	2	GH95	3_2_1_63	GH95.hmm	2.4e-123	32	394	1	377	0.501385041551247
34945	2	CE9	3_5_1_25	CE9.hmm	5.2e-114	1	373	5	364	0.997319034852547
349690	1	GH2	3_2_1_152	GH2.hmm	2.3e-73	117	431	1	480	0.417553191489362
349770	2	GH3	3_2_1_21	GH3.hmm	4.9e-73	3	216	19	245	0.986111111111111
349875	1	GH15	3_2_1_3	GH15.hmm	2.7e-80	3	360	220	582	0.988919667590028
350205	1	CE4	3_1_1_72	CE4.hmm	1.4e-33	4	125	86	209	0.930769230769231
350940	2	GH13	3_2_1_20	GH13.hmm	2.4e-26	103	291	21	243	0.62876254180602
351180	2	GH3	3_2_1_21	GH3.hmm	4.8e-68	8	216	23	237	0.962962962962963
351595	2	GH78	3_2_1_40	CBM67.hmm	2.3e-21	15	169	15	192	0.875
351595	2	GH78	3_2_1_40	GH78.hmm	7.1e-121	3	490	218	694	0.966269841269841
352905	1	GH13	2_4_1_25	GH13.hmm	4e-19	16	288	115	502	0.909698996655518
35295	2	CE4	3_5_1_	CE4.hmm	5.6e-25	7	119	24	132	0.861538461538462
353525	2	CE4	3_5_1_	CE4.hmm	8.5e-36	4	124	168	290	0.923076923076923
353805	2	GH20	3_2_1_52	CBM32.hmm	5e-11	14	109	146	260	0.766129032258065
353860	2	GH1	3_2_1_21	GH1.hmm	2.5e-72	4	224	4	235	0.512820512820513
353860	2	GH1	3_2_1_21	GH1.hmm	1e-43	280	428	257	389	0.344988344988345
354470	1	GH43	3_2_1_99	GH43.hmm	2.2e-60	5	248	32	360	0.979838709677419
354965	1	GH94	2_4_1_	GH94.hmm	8.7e-115	717	1036	1	313	0.307915057915058
355060	2	GH67	3_2_1_139	GH67.hmm	4.5e-293	3	667	10	684	0.992526158445441
355080	1	GH13	2_4_1_18	CBM48.hmm	3.5e-10	3	74	50	136	0.934210526315789
355080	1	GH13	2_4_1_18	GH13.hmm	4.3e-27	13	290	184	514	0.926421404682274
355165	1	GH43	3_2_1_55	GH43.hmm	1.2e-37	40	237	2	223	0.794354838709677
355255	1	GH13	3_2_1_54	GH13.hmm	5.2e-51	12	254	178	459	0.809364548494983
356010	1	GH4	3_2_1_22	GH4.hmm	2.7e-68	1	177	3	181	0.983240223463687
35625	2	GH97	3_2_1_20	GH97.hmm	1.7e-239	5	630	14	686	0.990491283676704
356260	1	GH18	3_2_1_14	GH18.hmm	5.2e-75	35	281	2	308	0.831081081081081
356340	1	GH95	3_2_1_63	GH95.hmm	3.7e-281	7	714	53	801	0.979224376731302
357455	1	GH3	3_2_1_21	GH3.hmm	3e-71	3	216	102	328	0.986111111111111
357905	1	GH127	3_2_1_185	GH127.hmm	9.6e-74	1	225	57	289	0.427480916030534
357905	1	GH127	3_2_1_185	GH127.hmm	9e-80	264	469	291	526	0.391221374045802
358210	2	GH20	3_2_1_52	GH20.hmm	2.8e-70	9	265	195	451	0.759643916913947
358485	1	GH2	3_2_1_23	GH2.hmm	6.8e-206	16	751	73	982	0.977393617021277
359115	1	CE4	3_1_1_72	CE4.hmm	3.8e-30	4	125	75	199	0.930769230769231
359285	1	GH2	3_2_1_23	GH2.hmm	4.9e-212	22	751	99	955	0.969414893617021
359320	1	GH97	3_2_1_22	GH97.hmm	7.4e-192	13	630	50	684	0.977812995245642
361365	2	GH51	3_2_1_55	GH51.hmm	4.1e-115	114	628	214	839	0.815873015873016
36185	1	GH13	2_4_1_18	CBM48.hmm	7.6e-18	3	69	19	104	0.868421052631579
36185	1	GH13	2_4_1_18	GH13.hmm	4.4e-27	22	295	170	466	0.91304347826087
3625	2	GH130	2_4_1_	GH130.hmm	3.1e-93	50	291	1	235	0.814189189189189
364805	2	GH16	3_2_1_39	GH16.hmm	7.8e-57	2	189	65	298	0.989417989417989
365660	1	GH77	2_4_1_25	GH77.hmm	2.6e-172	1	490	34	517	0.989878542510121
365935	2	GH13	2_4_1_18	GH13.hmm	7e-11	75	256	2	210	0.605351170568562
366265	2	GH29	3_2_1_111	GH29.hmm	1.9e-78	36	318	28	326	0.815028901734104
366495	2	GH26	3_2_1_78	GH26.hmm	4.2e-98	8	303	138	438	0.973597359735974
366500	2	GH26	3_2_1_78	GH26.hmm	5.9e-53	5	203	38	243	0.653465346534653
366800	2	GH130	2_4_1_	GH130.hmm	2.7e-62	136	296	1	165	0.540540540540541
367860	2	GH77	2_4_1_25	GH77.hmm	5.6e-138	1	376	41	415	0.759109311740891
368190	1	GH18	3_2_1_14	GH18.hmm	3.5e-87	3	282	292	629	0.942567567567568
368875	2	CE4	3_1_1_72	CE4.hmm	1.6e-27	11	116	2	109	0.807692307692308
36945	1	GH5	3_2_1_78	GH5.hmm	1.1e-38	17	251	52	357	0.850909090909091
370075	1	GH3	3_2_1_37	GH3.hmm	1.3e-75	3	215	43	284	0.981481481481482
370885	1	GH18	3_2_1_	GH18.hmm	9.6e-22	152	283	1	134	0.442567567567568
3710	1	GH127	3_2_1_185	GH127.hmm	2.1e-160	3	524	8	574	0.994274809160305
371375	1	GH5	3_2_1_4	GH5.hmm	5.6e-52	15	238	91	348	0.810909090909091
371380	1	GH16	3_2_1_39	GH16.hmm	9e-44	60	189	5	163	0.682539682539683
37140	1	GH43	3_2_1_37	GH43.hmm	1.7e-57	1	246	61	385	0.987903225806452
371890	1	GH3	3_2_1_21	GH3.hmm	4.1e-61	3	215	72	287	0.981481481481482
371905	1	GH94	2_4_1_	GH94.hmm	2.8e-136	40	1023	101	1045	0.948841698841699
372270	2	GH88	3_2_1_	GH88.hmm	5.5e-131	5	328	83	403	0.981762917933131
372375	1	GH5	3_2_1_58	GH5.hmm	9.8e-44	30	260	130	402	0.836363636363636
373175	1	GH33	3_2_1_18	GH33.hmm	2.6e-40	25	324	23	325	0.874269005847953
373780	2	GH51	3_2_1_55	CBM16.hmm	1.6e-06	2	105	62	184	0.887931034482759
373780	2	GH51	3_2_1_55	GH51.hmm	7.5e-112	72	509	169	627	0.693650793650794
37560	1	GH10	3_2_1_8	GH10.hmm	4.7e-44	9	300	83	467	0.96039603960396
375675	1	GH77	2_4_1_25	GH77.hmm	2.2e-175	1	489	11	502	0.987854251012146
375985	2	GH78	3_2_1_40	GH78.hmm	1.2e-87	249	504	5	271	0.505952380952381
376585	2	GH3	3_2_1_21	GH3.hmm	3.2e-80	2	215	105	333	0.986111111111111
37685	2	GH94	2_4_1_	GT84.hmm	5.7e-77	3	215	872	1080	0.986046511627907
37685	2	GH94	2_4_1_	GH94.hmm	2.5e-19	22	395	1330	1736	0.36003861003861
37685	2	GH94	2_4_1_	GH94.hmm	7e-159	513	1029	1819	2365	0.498069498069498
377750	2	GH2	3_2_1_23	GH2.hmm	1.8e-178	138	751	2	719	0.815159574468085
377785	1	GH2	3_2_1_23	GH2.hmm	6.9e-80	159	470	139	536	0.413563829787234
378050	1	GH13	3_2_1_133	CBM34.hmm	1.7e-11	46	102	28	85	0.466666666666667
378050	1	GH13	3_2_1_133	GH13.hmm	2.2e-50	2	160	129	296	0.528428093645485
378055	1	GH57	3_2_1_41	GH57.hmm	2.9e-103	1	320	36	503	0.83289817232376
378090	1	GH13	3_2_1_133	CBM34.hmm	3.3e-16	2	103	78	195	0.841666666666667
378090	1	GH13	3_2_1_133	GH13.hmm	3.3e-80	2	296	238	546	0.983277591973244
378110	1	GH57	3_2_1_41	GH57.hmm	1.3e-59	118	319	1	220	0.524804177545692
378270	2	GH43	3_2_1_37	GH43.hmm	4e-45	7	246	8	313	0.963709677419355
37870	2	GH92	3_2_1_	GH92.hmm	3.5e-57	3	225	23	248	0.45213849287169
379340	1	GH125	3_2_1_	GH125.hmm	2e-179	3	402	87	488	0.992537313432836
379370	2	GH13	3_2_1_1	GH13.hmm	3.8e-28	145	297	8	203	0.508361204013378
379635	1	GH31	3_2_1_177	GH31.hmm	9.3e-142	1	427	376	836	0.997658079625293
38060	1	GH29	3_2_1_51	GH29.hmm	1.7e-109	28	346	28	363	0.919075144508671
381140	1	GH92	3_2_1_	GH92.hmm	6.6e-163	3	491	217	739	0.993890020366599
38150	2	GH3	3_2_1_52	GH3.hmm	2.5e-60	4	214	62	285	0.972222222222222
382505	2	GH95	3_2_1_63	GH95.hmm	2.8e-153	355	720	1	381	0.505540166204986
382795	2	GH3	3_2_1_52	GH3.hmm	6.5e-58	5	215	48	273	0.972222222222222
382965	1	CE8	3_1_1_11	CE10.hmm	4.2e-46	94	309	70	271	0.63049853372434
382965	1	CE8	3_1_1_11	CE8.hmm	4.1e-108	3	287	314	596	0.986111111111111
383050	2	GH2	3_2_1_31	GH2.hmm	3.2e-98	31	412	12	448	0.506648936170213
384280	2	GH94	2_4_1_	GT84.hmm	2.7e-31	127	215	1	89	0.409302325581395
384280	2	GH94	2_4_1_	GH94.hmm	0	1	1036	333	1414	0.999034749034749
384460	2	GH5	3_2_1_78	GH5.hmm	4.4e-39	10	234	39	350	0.814545454545455
384545	2	GH33	3_2_1_18	GH33.hmm	1.1e-65	123	330	2	231	0.605263157894737
384895	2	GH43	3_2_1_37	GH43.hmm	4.2e-47	2	241	26	291	0.963709677419355
386995	1	GH16	3_2_1_39	GH16.hmm	2.9e-41	2	189	37	263	0.989417989417989
387780	1	GH78	3_2_1_40	CBM67.hmm	2.3e-21	3	156	121	288	0.869318181818182
387780	1	GH78	3_2_1_40	GH78.hmm	5e-140	3	503	328	838	0.992063492063492
388325	2	GH16	3_2_1_39	GH16.hmm	2.4e-48	2	189	39	285	0.989417989417989
388370	2	GH43	3_2_1_37	GH43.hmm	5.2e-59	3	247	30	314	0.983870967741935
388370	2	GH43	3_2_1_37	CBM6.hmm	2.2e-33	16	137	337	458	0.876811594202899
38845	2	GH13	3_2_1_41	GH13.hmm	1.7e-43	9	290	6	319	0.939799331103679
39055	2	GH57	3_2_1_41	GH57.hmm	1.3e-99	1	318	38	503	0.827676240208877
3905	1	GH4	3_2_1_22	GH4.hmm	5.3e-62	1	178	19	198	0.988826815642458
391980	1	GH53	3_2_1_89	GH53.hmm	2.4e-97	2	335	39	334	0.973684210526316
391985	1	GH2	3_2_1_23	GH2.hmm	2.2e-115	25	475	23	606	0.598404255319149
393020	1	GH18	3_2_1_14	GH18.hmm	3.1e-81	2	282	177	514	0.945945945945946
393295	2	CE4	3_1_1_72	CE4.hmm	9.8e-20	5	122	34	154	0.9
393495	2	GH5	3_2_1_4	GH5.hmm	2.9e-41	2	204	33	260	0.734545454545455
393700	1	GH3	3_2_1_52	GH3.hmm	2.7e-64	6	216	63	287	0.972222222222222
394850	2	GH95	3_2_1_63	GH95.hmm	6.5e-106	355	615	1	266	0.3601108033241
39515	1	GH2	3_2_1_25	GH2.hmm	2.6e-102	26	521	22	696	0.658244680851064
396370	1	GH95	3_2_1_63	GH95.hmm	1.7e-156	4	410	27	438	0.562326869806094
396930	2	GH39	3_2_1_37	GH39.hmm	1.1e-26	58	268	134	343	0.487238979118329
397685	2	GH13	3_2_1_20	GH13.hmm	1e-74	12	291	110	457	0.933110367892977
397815	2	GH109	3_2_1_49	GH109.hmm	1.1e-14	87	126	1	40	0.30952380952381
398890	2	GH15	3_2_1_3	GH15.hmm	4.2e-30	151	359	4	234	0.57617728531856
398960	1	GH4	3_2_1_20	GH4.hmm	8.9e-57	1	177	5	186	0.983240223463687
400115	2	GH38	3_2_1_24	GH38.hmm	3.9e-65	2	162	245	403	0.594795539033457
400155	2	GH97	3_2_1_22	GH97.hmm	1e-91	373	575	1	210	0.320126782884311
401080	2	GH29	3_2_1_51	GH29.hmm	8.7e-80	24	269	29	302	0.708092485549133
402600	1	GH3	3_2_1_21	GH3.hmm	2.5e-59	4	215	62	269	0.976851851851852
402700	2	GH65	2_4_1_8	GH65.hmm	2.6e-133	1	370	306	679	0.991935483870968
40295	1	GH20	3_2_1_52	GH20.hmm	2.5e-123	9	336	151	504	0.970326409495549
404800	1	GH13	3_2_1_20	GH13.hmm	4.6e-51	12	162	132	289	0.501672240802676
40485	1	CE4	3_5_1_	CE4.hmm	1.2e-26	6	120	20	131	0.876923076923077
406980	2	CE4	3_1_1_72	CE4.hmm	3.2e-30	6	125	100	220	0.915384615384615
407035	2	GH4	3_2_1_20	GH4.hmm	6.3e-44	34	175	1	147	0.787709497206704
408470	2	GH18	3_2_1_	CBM50.hmm	2.6e-12	1	39	6	48	0.95
408470	2	GH18	3_2_1_	CBM50.hmm	1.7e-12	1	40	55	99	0.975
408470	2	GH18	3_2_1_	GH18.hmm	8.5e-14	70	171	183	297	0.341216216216216
408700	2	GH13	3_2_1_41	GH13.hmm	2.7e-39	9	248	111	368	0.79933110367893
408770	1	GH2	3_2_1_23	GH2.hmm	8.4e-128	36	740	43	793	0.936170212765957
409070	1	GH2	3_2_1_23	GH2.hmm	4.7e-58	243	474	4	294	0.30718085106383
409070	1	GH2	3_2_1_23	CBM6.hmm	0.00053	36	138	669	776	0.739130434782609
409070	1	GH2	3_2_1_23	CBM6.hmm	1.7e-06	36	137	798	897	0.731884057971015
409075	1	GH51	3_2_1_55	GH51.hmm	2.5e-155	82	544	10	509	0.733333333333333
409170	2	GH16	3_2_1_39	GH16.hmm	1.4e-28	3	156	37	208	0.80952380952381
409335	1	GH13	2_4_1_18	CBM48.hmm	4.2e-17	3	71	22	108	0.894736842105263
409335	1	GH13	2_4_1_18	GH13.hmm	6.6e-30	21	287	171	471	0.889632107023411
409465	1	GH13	3_2_1_1	GH13.hmm	2.1e-57	12	297	160	512	0.953177257525084
409605	1	GH13	3_2_1_1	GH13.hmm	3.5e-47	23	293	29	372	0.903010033444816
409775	2	GH92	3_2_1_	GH92.hmm	4.8e-160	4	490	160	682	0.989816700610998
410820	2	GH3	3_2_1_21	GH3.hmm	2e-30	107	216	1	104	0.50462962962963
411230	2	GH13	3_2_1_68	GH13.hmm	6.3e-37	11	168	24	203	0.525083612040134
411340	1	GH77	2_4_1_25	GH77.hmm	2.3e-167	1	491	10	488	0.991902834008097
411465	1	GH13	2_4_1_18	CBM48.hmm	4.8e-16	3	71	23	106	0.894736842105263
411465	1	GH13	2_4_1_18	GH13.hmm	1.1e-29	12	295	158	479	0.946488294314381
411535	1	GH13	3_2_1_1	GH13.hmm	3.9e-63	13	297	161	491	0.949832775919732
41265	1	GH13	2_4_1_4	GH13.hmm	4.7e-42	12	291	120	514	0.933110367892977
412760	2	GH51	3_2_1_55	GH51.hmm	8.5e-143	85	541	3	490	0.723809523809524
41315	2	GH29	3_2_1_51	GH29.hmm	3.6e-109	25	346	37	366	0.927745664739884
41315	2	GH29	3_2_1_51	CBM6.hmm	1.2e-07	30	136	489	597	0.768115942028985
41315	2	GH29	3_2_1_51	GH29.hmm	2.9e-98	32	346	605	956	0.907514450867052
413335	2	GH95	3_2_1_63	GH95.hmm	3.1e-227	4	589	35	639	0.810249307479224
414315	1	GH13	2_4_1_18	GH13.hmm	1.3e-15	67	240	3	192	0.578595317725752
414985	2	GH42	3_2_1_23	GH42.hmm	4.5e-74	1	158	8	166	0.423180592991914
415295	1	GH3	3_2_1_52	GH3.hmm	5e-63	6	216	102	326	0.972222222222222
415315	1	GH20	3_2_1_52	GH20.hmm	9.5e-109	7	336	148	499	0.976261127596439
415325	1	GH20	3_2_1_52	GH20.hmm	9.9e-126	8	336	157	512	0.973293768545994
415640	2	GH2	3_2_1_25	GH2.hmm	4.5e-44	298	532	1	334	0.311170212765957
415670	2	GH115	3_2_1_131	GH115.hmm	1.4e-244	66	697	2	737	0.905308464849354
41570	2	GH92	3_2_1_	GH92.hmm	6.9e-194	2	491	268	775	0.995926680244399
416470	2	GH78	3_2_1_40	CBM67.hmm	4.4e-32	2	170	125	306	0.954545454545455
416470	2	GH78	3_2_1_40	GH78.hmm	6.5e-84	4	218	331	546	0.424603174603175
416855	1	GH127	3_2_1_185	GH127.hmm	2.1e-180	1	477	17	530	0.908396946564885
417095	2	GH2	3_2_1_23	GH2.hmm	3.9e-156	111	514	2	482	0.535904255319149
417970	2	GH10	3_2_1_8	GH10.hmm	8e-41	43	260	84	321	0.716171617161716
417975	2	GH95	3_2_1_63	GH95.hmm	1e-98	4	319	16	341	0.436288088642659
41815	1	GH38	3_2_1_24	GH38.hmm	4.7e-76	2	251	247	495	0.925650557620818
41825	2	CE4	3_1_1_72	GT81.hmm	4.9e-25	20	215	19	196	0.665529010238908
418595	1	GH13	2_4_1_18	GH13.hmm	4.7e-26	29	290	14	327	0.872909698996655
418695	2	GH29	3_2_1_51	GH29.hmm	2.8e-121	23	345	3	354	0.930635838150289
419570	2	GH4	3_2_1_22	GH4.hmm	9.1e-65	1	176	3	180	0.977653631284916
419780	2	CE1	3_1_1_73	CE1.hmm	4e-58	3	221	12	248	0.960352422907489
420235	2	GH15	3_2_1_3	GH15.hmm	1.8e-73	4	360	227	588	0.986149584487535
420615	1	GH10	3_2_1_8	GH10.hmm	2.5e-51	33	300	73	353	0.881188118811881
420640	1	GH51	3_2_1_55	GH51.hmm	2.9e-109	202	543	1	379	0.541269841269841
421400	2	GH92	3_2_1_	GH92.hmm	6.1e-149	90	491	5	439	0.816700610997963
421405	2	GH92	3_2_1_	GH92.hmm	5.2e-175	2	491	244	754	0.995926680244399
421560	2	GH78	3_2_1_40	GH78.hmm	5.3e-92	215	502	1	289	0.569444444444444
421925	1	CE4	3_5_1_	CE4.hmm	1.3e-08	53	124	12	93	0.546153846153846
421970	1	GH3	3_2_1_21	GH3.hmm	2.3e-72	4	216	44	262	0.981481481481482
422350	1	GH29	3_2_1_51	GH29.hmm	3e-113	24	345	30	377	0.927745664739884
42235	1	GH13	3_2_1_1	GH13.hmm	3.9e-67	13	291	190	473	0.929765886287625
422595	1	GH43	3_2_1_37	CBM6.hmm	1.6e-13	44	137	108	196	0.673913043478261
422605	1	GH43	3_2_1_55	GH43.hmm	4.1e-48	3	247	33	301	0.983870967741935
424925	1	GH57	2_4_1_18	GH57.hmm	2.6e-82	1	311	7	427	0.809399477806789
425325	2	GH38	3_2_1_24	GH38.hmm	3.9e-46	37	257	1	263	0.817843866171004
426495	1	GH51	3_2_1_55	CBM4.hmm	6.4e-07	1	107	62	175	0.841269841269841
426500	2	GH3	3_2_1_52	GH3.hmm	6.1e-52	59	215	1	168	0.722222222222222
426515	1	GH51	3_2_1_55	CBM4.hmm	0.00019	2	123	276	413	0.96031746031746
426515	1	GH51	3_2_1_55	GH51.hmm	5.9e-98	111	432	419	755	0.509523809523809
426520	1	GH43	3_2_1_55	GH43.hmm	2.2e-24	10	169	78	275	0.641129032258065
426520	1	GH43	3_2_1_55	GH130.hmm	2.8e-05	29	186	208	403	0.530405405405405
426520	1	GH43	3_2_1_55	GH43.hmm	2.1e-65	2	247	336	631	0.987903225806452
426530	1	GH51	3_2_1_55	GH51.hmm	7.5e-140	82	541	22	515	0.728571428571429
426880	2	GH29	3_2_1_51	GH29.hmm	9.6e-102	40	346	10	329	0.884393063583815
427255	1	GH1	3_2_1_86	GH1.hmm	5e-81	70	335	1	287	0.617715617715618
427425	2	CE4	3_1_1_72	CE4.hmm	1.6e-34	5	110	172	279	0.807692307692308
427730	1	GH73	3_2_1_	GH73.hmm	4.5e-33	3	125	52	187	0.953125
429315	1	CE9	3_5_1_25	CE9.hmm	2.9e-114	39	373	4	333	0.89544235924933
429455	1	GH2	3_2_1_23	GH2.hmm	7.2e-147	24	463	59	577	0.583776595744681
429580	1	GH53	3_2_1_89	GH53.hmm	5.6e-96	2	333	39	332	0.967836257309941
429595	1	GH2	3_2_1_23	GH2.hmm	7.9e-114	24	475	22	606	0.599734042553192
430405	1	GH18	3_2_1_14	GH18.hmm	1.7e-58	7	288	58	366	0.949324324324324
430955	1	CE4	3_5_1_	CE4.hmm	1.1e-19	4	76	136	206	0.553846153846154
431035	2	GH98	3_2_1_102	GH98.hmm	1.3e-111	14	326	1	303	0.954128440366973
431035	2	GH98	3_2_1_102	CBM35.hmm	2.5e-20	10	122	584	697	0.910569105691057
431430	2	GH29	3_2_1_51	GH29.hmm	7.2e-60	163	345	2	196	0.526011560693642
431745	1	GH95	3_2_1_63	GH95.hmm	1.9e-105	477	716	1	248	0.331024930747922
432360	2	GH78	3_2_1_40	GH78.hmm	2.9e-118	135	479	1	347	0.682539682539683
432535	2	GH4	3_2_1_22	GH4.hmm	8.4e-30	81	179	2	102	0.547486033519553
43310	1	GH57	3_2_1_41	GH57.hmm	1.5e-85	2	316	46	511	0.819843342036554
43320	2	GH57	2_4_1_18	GH57.hmm	6.5e-84	1	309	7	427	0.804177545691906
434070	1	CE9	3_5_1_25	CE9.hmm	1.5e-105	61	373	2	316	0.836461126005362
435410	1	CE1	3_1_1_73	CE1.hmm	3e-49	2	223	11	240	0.973568281938326
436340	1	GH20	3_2_1_52	GH20.hmm	1.2e-98	15	336	299	688	0.952522255192878
436360	1	GH16	3_2_1_39	GH16.hmm	8.1e-47	5	189	62	297	0.973544973544973
436530	1	GH31	3_2_1_20	GH31.hmm	4.4e-179	1	427	223	666	0.997658079625293
436800	2	GH94	2_4_1_	GH94.hmm	1e-188	610	1023	1	433	0.398648648648649
437095	2	GH13	3_2_1_20	GH13.hmm	2.3e-57	13	253	73	392	0.802675585284281
438860	1	GH97	3_2_1_22	GH97.hmm	1.6e-107	373	630	1	265	0.407290015847861
439025	2	GH125	3_2_1_	GH125.hmm	1e-111	1	256	71	325	0.634328358208955
439610	1	GH77	2_4_1_25	GH77.hmm	5.4e-110	167	489	115	431	0.651821862348178
440095	2	GH29	3_2_1_51	GH29.hmm	1.7e-122	38	346	59	385	0.890173410404624
44065	1	GH13	3_2_1_1	GH13.hmm	1e-66	12	296	50	366	0.949832775919732
440740	1	GH127	3_2_1_185	GH127.hmm	1e-171	1	524	9	521	0.998091603053435
440955	2	GH43	3_2_1_37	GH43.hmm	1.8e-59	1	245	44	367	0.983870967741935
442415	1	GH3	3_2_1_21	GH3.hmm	4.5e-18	145	215	2	78	0.324074074074074
44310	2	GH2	3_2_1_25	GH2.hmm	4.9e-101	69	540	16	641	0.626329787234043
443355	2	GH51	3_2_1_55	CBM16.hmm	2.3e-16	1	113	79	203	0.96551724137931
443355	2	GH51	3_2_1_55	GH51.hmm	2.8e-94	128	541	420	851	0.655555555555556
44370	2	GH92	3_2_1_	GH92.hmm	1e-123	13	375	3	374	0.737270875763748
444175	2	GH2	3_2_1_23	GH2.hmm	1.7e-95	210	474	31	347	0.351063829787234
444365	1	GH2	3_2_1_23	GH2.hmm	5e-206	23	644	47	823	0.825797872340426
444575	1	CE4	3_1_1_72	CE4.hmm	8e-28	8	126	18	138	0.907692307692308
444640	2	GH73	3_2_1_	GH73.hmm	3.9e-19	2	91	206	316	0.6953125
444955	1	GH13	2_4_1_19	GH13.hmm	5.6e-62	3	292	51	391	0.966555183946488
445385	2	GH3	3_2_1_21	GH3.hmm	9.1e-61	3	201	66	308	0.916666666666667
445485	1	GH92	3_2_1_	GH92.hmm	4.5e-182	2	491	226	716	0.995926680244399
445485	1	GH92	3_2_1_	CBM56.hmm	3.2e-05	2	55	755	808	0.333333333333333
445565	1	GH109	3_2_1_49	GH109.hmm	4.6e-55	1	126	51	175	0.992063492063492
446935	1	GH3	3_2_1_21	GH3.hmm	5.8e-21	13	87	24	103	0.342592592592593
446975	1	GH3	3_2_1_21	GH3.hmm	4.7e-36	94	216	1	117	0.564814814814815
447235	1	GH78	3_2_1_40	CBM67.hmm	3.2e-20	75	172	187	292	0.551136363636364
447235	1	GH78	3_2_1_40	GH78.hmm	5.7e-159	2	504	315	825	0.996031746031746
447985	2	GH13	3_2_1_41	CBM48.hmm	1.6e-18	1	70	19	101	0.907894736842105
447985	2	GH13	3_2_1_41	GH13.hmm	2e-30	18	170	174	345	0.508361204013378
448455	1	GH109	3_2_1_49	GH109.hmm	1.4e-44	1	125	66	191	0.984126984126984
448600	2	GH13	3_2_1_20	GH13.hmm	1.9e-52	13	178	28	284	0.551839464882943
449235	1	GH31	3_2_1_20	GH31.hmm	1.4e-80	6	356	218	587	0.819672131147541
449810	2	GH38	3_2_1_24	GH38.hmm	2.5e-90	3	255	96	359	0.936802973977695
450065	1	GH27	3_2_1_22	GH27.hmm	1.5e-24	129	249	5	168	0.32
450065	1	GH27	3_2_1_22	GH27.hmm	2.7e-13	143	345	170	350	0.538666666666667
45015	2	GH13	3_2_1_1	GH13.hmm	2.9e-35	76	293	1	281	0.725752508361204
450200	2	GH3	3_2_1_21	GH3.hmm	2e-55	36	215	1	197	0.828703703703704
451095	2	GH51	3_2_1_55	GH51.hmm	5e-81	128	543	101	513	0.658730158730159
451480	2	CE1	3_1_1_73	CE10.hmm	2.4e-39	75	332	33	306	0.75366568914956
451480	2	CE1	3_1_1_73	CE1.hmm	5.5e-60	1	218	323	543	0.955947136563877
451850	1	GH57	2_4_1_25	GH57.hmm	9e-62	1	303	10	288	0.788511749347259
453045	2	GH130	2_4_1_281	GH130.hmm	3e-88	20	295	6	299	0.929054054054054
453775	2	GH4	3_2_1_20	GH4.hmm	5.5e-49	1	175	2	183	0.972067039106145
454425	1	GH29	3_2_1_51	GH29.hmm	1.8e-98	43	345	4	318	0.872832369942196
454445	1	GH18	3_2_1_14	GH18.hmm	6.9e-72	5	283	7	332	0.939189189189189
45520	2	GH5	3_2_1_4	GH5.hmm	8.9e-52	14	237	45	324	0.810909090909091
455860	2	GH20	3_2_1_52	GH20.hmm	6.9e-123	8	336	196	543	0.973293768545994
457295	1	CE9	3_5_1_	CE9.hmm	1.1e-129	2	370	8	386	0.986595174262735
457965	1	GH94	2_4_1_	GT84.hmm	3.5e-81	2	215	1303	1516	0.990697674418605
457970	1	GH94	2_4_1_	GH94.hmm	3.2e-218	511	1036	3	554	0.506756756756757
458180	2	GH5	3_2_1_4	GH5.hmm	1.1e-32	98	239	14	203	0.512727272727273
459205	2	GH35	3_2_1_23	GH35.hmm	8.8e-93	3	305	41	391	0.98371335504886
459495	2	GH57	2_4_1_18	GH57.hmm	3.7e-76	1	265	11	384	0.689295039164491
45965	2	GH13	3_2_1_41	CBM41.hmm	2.9e-23	2	102	5	100	0.980392156862745
45965	2	GH13	3_2_1_41	CBM41.hmm	3.2e-21	3	100	115	217	0.950980392156863
45965	2	GH13	3_2_1_41	CBM48.hmm	3e-15	2	70	328	409	0.894736842105263
45965	2	GH13	3_2_1_41	GH13.hmm	2.3e-43	14	297	467	819	0.946488294314381
461445	1	GH38	3_2_1_24	GH38.hmm	2.6e-79	4	256	227	482	0.936802973977695
461685	2	GH94	2_4_1_20	GH94.hmm	1e-137	261	789	40	601	0.50965250965251
462685	2	GH9	3_2_1_4	GH9.hmm	9.5e-34	6	256	35	275	0.598086124401914
462755	1	GH57	2_4_1_18	GH57.hmm	4.3e-82	2	301	10	424	0.780678851174935
463150	1	GH13	3_2_1_20	GH13.hmm	1.2e-84	13	297	36	407	0.949832775919732
463155	1	CE4	3_5_1_	CE4.hmm	3e-27	5	114	70	181	0.838461538461538
463175	1	GH20	3_2_1_52	GH20.hmm	6.5e-103	9	336	123	456	0.970326409495549
464805	2	GH57	2_4_1_18	GH57.hmm	6.6e-25	171	309	10	197	0.360313315926893
464855	2	GH31	3_2_1_177	GH31.hmm	2.3e-132	1	427	238	668	0.997658079625293
465495	2	GH27	3_2_1_22	GH27.hmm	1.5e-29	128	264	4	183	0.362666666666667
465495	2	GH27	3_2_1_22	GH27.hmm	2.3e-17	143	339	170	350	0.522666666666667
465525	2	CE9	3_5_1_25	CE9.hmm	5.8e-136	2	373	8	379	0.994638069705094
466115	2	CE1	3_1_1_73	CE1.hmm	7.2e-54	1	221	37	278	0.969162995594714
466435	1	GH18	3_2_1_14	GH18.hmm	1.4e-73	30	282	30	338	0.851351351351351
466860	2	GH3	3_2_1_37	GH3.hmm	2.8e-71	2	201	34	258	0.921296296296296
467175	1	GH112	2_4_1_211	GH112.hmm	0	1	714	8	717	0.997202797202797
46900	2	CE4	3_5_1_	CE4.hmm	1e-28	8	123	52	169	0.884615384615385
469060	2	GH109	3_2_1_49	GH109.hmm	2.5e-40	1	97	82	178	0.761904761904762
470130	1	GH92	3_2_1_	GH92.hmm	2.3e-177	2	491	231	738	0.995926680244399
470135	1	GH92	3_2_1_	GH92.hmm	9.9e-176	2	491	235	741	0.995926680244399
470140	1	GH92	3_2_1_	GH92.hmm	1.1e-185	5	491	249	737	0.989816700610998
470495	2	CE1	3_1_1_73	CBM57.hmm	1.6e-20	61	147	3	88	0.585034013605442
470495	2	CE1	3_1_1_73	CE1.hmm	1e-53	1	217	146	363	0.951541850220264
470500	2	GH43	3_2_1_37	GH43.hmm	1.4e-59	2	247	25	305	0.987903225806452
470500	2	GH43	3_2_1_37	CBM6.hmm	4.1e-21	18	138	330	456	0.869565217391304
470600	1	GH18	3_2_1_	CBM50.hmm	1.6e-12	1	40	9	52	0.975
470600	1	GH18	3_2_1_	CBM50.hmm	2.2e-11	1	40	63	106	0.975
470600	1	GH18	3_2_1_	CBM50.hmm	1.9e-12	1	40	113	156	0.975
470600	1	GH18	3_2_1_	GH18.hmm	1.5e-35	72	283	245	476	0.712837837837838
470660	1	GH55	3_2_1_58	GH55.hmm	3e-101	35	617	24	592	0.786486486486486
470665	1	GH5	3_2_1_58	GH5.hmm	3.4e-40	28	242	50	353	0.778181818181818
471105	1	GH10	3_2_1_8	CBM16.hmm	6.8e-10	7	88	26	112	0.698275862068966
471105	1	GH10	3_2_1_8	GH10.hmm	1.1e-76	11	301	197	478	0.957095709570957
471115	1	GH10	3_2_1_8	GH10.hmm	2.6e-111	1	302	27	368	0.993399339933993
471125	1	CE1	3_1_1_73	CE6.hmm	4.6e-34	1	99	89	200	0.98989898989899
471125	1	CE1	3_1_1_73	CE1.hmm	2.2e-57	1	220	305	528	0.964757709251101
471125	1	CE6	3_1_1_72	CE6.hmm	4.6e-34	1	99	89	200	0.98989898989899
471125	1	CE6	3_1_1_72	CE1.hmm	2.2e-57	1	220	305	528	0.964757709251101
471255	1	GH95	3_2_1_63	GH95.hmm	3.8e-287	6	714	22	779	0.980609418282548
471285	1	GH51	3_2_1_55	CBM4.hmm	6.2e-10	11	124	94	230	0.896825396825397
471285	1	GH51	3_2_1_55	GH51.hmm	1.8e-102	112	628	236	841	0.819047619047619
471330	1	CE1	3_1_1_73	CE1.hmm	7.8e-53	1	224	10	255	0.982378854625551
47140	1	GH57	3_2_1_1	GH57.hmm	2.4e-54	5	301	11	309	0.772845953002611
47145	2	GH109	3_2_1_49	GH109.hmm	7.2e-56	1	126	96	221	0.992063492063492
47205	1	GH2	3_2_1_23	GH2.hmm	1.1e-208	32	751	3	844	0.956117021276596
472195	1	GH13	2_4_1_18	CBM48.hmm	3.1e-19	3	71	20	104	0.894736842105263
472195	1	GH13	2_4_1_18	GH13.hmm	1.2e-33	14	290	161	470	0.923076923076923
472205	1	GH77	2_4_1_25	GH77.hmm	7.8e-124	1	340	8	343	0.686234817813765
472920	2	GH26	3_2_1_78	GH26.hmm	5.4e-30	129	278	238	415	0.491749174917492
473565	2	CE4	3_5_1_	CE4.hmm	3.5e-25	7	122	45	162	0.884615384615385
474390	1	CE4	3_1_1_72	GT2.hmm	3.7e-29	1	135	9	143	0.797619047619048
474960	2	GH43	3_2_1_37	GH43.hmm	4.5e-52	2	226	252	513	0.903225806451613
475205	1	GH31	3_2_1_20	GH31.hmm	5e-149	1	427	238	668	0.997658079625293
475715	2	CE2	3_1_1_72	CE2.hmm	3.5e-54	34	209	2	183	0.837320574162679
476405	1	GH94	2_4_1_20	GH94.hmm	2.2e-210	263	819	2	593	0.536679536679537
476515	2	GH3	3_2_1_21	GH3.hmm	3.2e-73	2	216	80	307	0.990740740740741
476930	1	GH18	3_2_1_14	GH18.hmm	6.6e-78	3	290	36	390	0.969594594594595
477235	1	GH77	2_4_1_25	CBM20.hmm	1.3e-12	11	84	102	175	0.811111111111111
477235	1	GH77	2_4_1_25	GH77.hmm	3e-137	1	487	204	825	0.983805668016194
47795	2	GH13	3_2_1_68	CBM48.hmm	4.7e-10	2	70	14	108	0.894736842105263
47795	2	GH13	3_2_1_68	GH13.hmm	2.5e-49	11	295	168	526	0.949832775919732
47810	1	GH3	3_2_1_21	GH3.hmm	2.9e-68	4	216	31	250	0.981481481481482
47830	2	GH95	3_2_1_63	GH95.hmm	2.4e-176	355	714	1	367	0.497229916897507
478600	2	CE1	3_1_1_73	CE1.hmm	7e-55	1	223	10	254	0.977973568281938
478695	1	CE4	3_1_1_72	CE4.hmm	6.3e-37	4	125	62	186	0.930769230769231
479305	1	GH9	3_2_1_4	CBM30.hmm	2.3e-11	7	90	61	137	0.912087912087912
479305	1	GH9	3_2_1_4	GH9.hmm	5.5e-114	2	416	152	591	0.990430622009569
480275	1	GH16	3_2_1_39	GH16.hmm	1.3e-50	2	189	136	371	0.989417989417989
480280	1	GH3	3_2_1_21	GH3.hmm	1.5e-67	5	215	116	343	0.972222222222222
480285	1	GH5	3_2_1_4	GH5.hmm	6.9e-53	10	238	86	348	0.829090909090909
481205	1	GH38	3_2_1_24	GH38.hmm	5.2e-86	2	255	239	491	0.940520446096654
481340	1	GH29	3_2_1_51	GH29.hmm	1.3e-102	22	346	28	377	0.936416184971098
481340	1	GH29	3_2_1_51	CBM35.hmm	0.00014	15	92	507	582	0.626016260162602
481895	2	GH94	2_4_1_20	GH94.hmm	2.5e-222	263	851	18	642	0.567567567567568
482055	2	GH50	3_2_1_81	GH50.hmm	2.4e-176	2	652	62	688	0.995405819295559
482210	1	GH13	3_2_1_1	GH13.hmm	1.4e-34	61	295	1	254	0.782608695652174
482360	1	GH13	3_2_1_1	GH13.hmm	2.3e-34	61	295	1	254	0.782608695652174
483105	1	GH38	3_2_1_24	GH38.hmm	4e-75	37	255	1	231	0.810408921933085
483300	1	GH32	3_2_1_26	GH32.hmm	8.1e-84	1	284	37	322	0.965870307167236
483595	2	GH3	3_2_1_37	GH3.hmm	8.2e-74	2	204	15	246	0.935185185185185
483935	2	GH35	3_2_1_23	GH35.hmm	5.7e-121	1	306	34	346	0.993485342019544
484020	1	GH13	3_2_1_1	GH13.hmm	7.8e-59	13	296	48	378	0.946488294314381
484335	2	GH42	3_2_1_23	GH42.hmm	3.1e-158	1	370	17	386	0.994609164420485
485140	2	GH125	3_2_1_	GH125.hmm	5.6e-174	4	401	32	426	0.987562189054726
486175	2	GH129	3_2_1_49	GH129.hmm	7.7e-77	308	597	2	280	0.467637540453074
486940	1	GH3	3_2_1_21	GH3.hmm	1.1e-57	5	215	63	269	0.972222222222222
487315	1	GH13	3_2_1_1	GH13.hmm	1.9e-40	28	293	1	320	0.88628762541806
487315	1	GH13	3_2_1_1	CBM21.hmm	0.00023	72	106	562	594	0.317757009345794
487590	1	GH43	3_2_1_55	GH43.hmm	4.7e-14	140	244	9	135	0.419354838709677
487590	1	GH43	3_2_1_55	CBM6.hmm	3.1e-13	16	136	163	284	0.869565217391304
488115	1	CE6	3_1_1_72	CE6.hmm	7.2e-31	2	99	97	207	0.97979797979798
488525	1	GH109	3_2_1_49	GH109.hmm	1e-48	10	126	1	117	0.920634920634921
489080	2	GH4	3_2_1_22	GH4.hmm	6.9e-66	1	177	26	203	0.983240223463687
489390	2	GH57	2_4_1_25	GH57.hmm	2.7e-24	134	310	1	172	0.459530026109661
490250	1	GH57	2_4_1_18	GH57.hmm	1.3e-75	2	310	2	419	0.804177545691906
49075	1	GH3	3_2_1_52	GH3.hmm	1.2e-67	3	214	63	289	0.976851851851852
491605	1	GH92	3_2_1_	GH92.hmm	1.1e-195	3	491	261	773	0.993890020366599
491810	1	GH57	2_4_1_18	GH57.hmm	1.5e-68	16	313	3	424	0.775456919060052
492405	1	GH2	3_2_1_23	GH2.hmm	9.1e-244	17	751	45	925	0.976063829787234
493400	2	GH31	3_2_1_177	GH31.hmm	5.7e-54	257	427	1	168	0.398126463700234
494170	2	GH10	3_2_1_8	GH10.hmm	4.1e-111	1	302	68	386	0.993399339933993
494170	2	GH10	3_2_1_8	CBM32.hmm	4.7e-20	13	108	495	605	0.766129032258065
494720	1	CE4	3_1_1_72	CE4.hmm	4e-33	4	109	202	308	0.807692307692308
494800	1	GH13	3_2_1_41	CBM48.hmm	7.6e-10	2	69	21	102	0.881578947368421
494800	1	GH13	3_2_1_41	GH13.hmm	7.3e-47	21	297	172	510	0.923076923076923
494970	1	GH36	3_2_1_22	GH36.hmm	4.9e-214	2	673	12	666	0.975290697674419
49530	1	GH13	2_4_1_18	CBM48.hmm	6.1e-19	3	69	1	86	0.868421052631579
49530	1	GH13	2_4_1_18	GH13.hmm	1.6e-34	23	295	156	462	0.909698996655518
495460	1	GH57	2_4_1_18	GH57.hmm	2.9e-83	1	301	5	416	0.783289817232376
495505	1	GH57	2_4_1_18	GH57.hmm	1.1e-74	2	303	199	614	0.785900783289817
496260	2	GH3	3_2_1_21	GH3.hmm	2.1e-71	3	216	29	249	0.986111111111111
496530	2	GH95	3_2_1_63	GH95.hmm	3.8e-161	379	719	1	348	0.470914127423823
496770	1	GH13	3_2_1_41	GH13.hmm	1.4e-44	13	292	5	290	0.933110367892977
497045	2	GH92	3_2_1_	GH92.hmm	8.1e-106	2	322	158	473	0.65173116089613
49765	1	GH57	3_2_1_1	GH57.hmm	2.3e-56	20	301	37	334	0.733681462140992
498785	2	GH39	3_2_1_37	GH39.hmm	1.2e-106	12	317	22	329	0.707656612529002
499070	1	CE4	3_1_1_72	CE4.hmm	2.7e-33	8	122	38	154	0.876923076923077
500085	2	GH43	3_2_1_145	GH43.hmm	5.5e-19	107	227	4	134	0.483870967741935
501095	2	GH95	3_2_1_63	GH95.hmm	9.6e-95	91	363	6	293	0.376731301939058
502310	2	GH77	2_4_1_25	CBM20.hmm	2.3e-06	2	80	2	73	0.866666666666667
502310	2	GH77	2_4_1_25	GH77.hmm	3.9e-72	173	360	257	508	0.378542510121458
502535	1	GH51	3_2_1_55	GH51.hmm	1.2e-100	202	542	1	378	0.53968253968254
5030	1	GH13	3_2_1_1	GH13.hmm	1.7e-51	8	290	51	332	0.94314381270903
503160	1	GH13	2_4_1_18	CBM48.hmm	1.6e-19	3	71	38	124	0.894736842105263
503160	1	GH13	2_4_1_18	GH13.hmm	2.1e-30	22	295	190	494	0.91304347826087
503915	2	GH125	3_2_1_	GH125.hmm	2.3e-175	1	402	21	415	0.997512437810945
504070	1	GH13	3_2_1_41	GH13.hmm	5.2e-49	12	289	25	315	0.926421404682274
504125	2	GH43	3_2_1_37	GH43.hmm	1e-55	2	247	20	303	0.987903225806452
504125	2	GH43	3_2_1_37	CBM6.hmm	2.3e-38	14	137	327	451	0.891304347826087
504910	2	GH13	2_4_1_18	CBM48.hmm	4.8e-18	3	71	19	105	0.894736842105263
504910	2	GH13	2_4_1_18	GH13.hmm	2.9e-24	22	174	171	321	0.508361204013378
505720	2	CE9	3_5_1_	CE9.hmm	8.8e-124	3	373	5	373	0.991957104557641
505990	2	CE4	3_1_1_72	CE4.hmm	1.1e-24	6	97	68	161	0.7
506540	1	GH26	3_2_1_78	GH26.hmm	8.5e-82	1	302	34	331	0.993399339933993
506590	2	GH130	2_4_1_281	GH130.hmm	5.9e-44	2	164	50	226	0.547297297297297
506965	2	GH29	3_2_1_51	GH29.hmm	4.5e-97	38	310	4	296	0.786127167630058
507420	1	GH29	3_2_1_51	GH29.hmm	3.3e-92	37	346	18	332	0.893063583815029
507590	2	GH38	3_2_1_24	GH38.hmm	1.6e-49	88	256	2	179	0.62453531598513
507720	2	GH15	3_2_1_3	GH15.hmm	1.5e-70	4	338	266	613	0.925207756232687
508885	2	GH38	3_2_1_24	GH38.hmm	5.5e-13	153	253	143	242	0.371747211895911
508945	1	GH13	2_4_1_18	CBM48.hmm	9e-19	3	69	1	84	0.868421052631579
508945	1	GH13	2_4_1_18	GH13.hmm	1.3e-32	16	289	145	453	0.91304347826087
509000	2	GH65	2_4_1_8	GH65.hmm	9.2e-120	1	301	33	340	0.806451612903226
509075	2	GH29	3_2_1_51	GH29.hmm	1.8e-60	141	346	2	213	0.592485549132948
509480	1	GH31	2_4_1_	GH31.hmm	9e-60	76	427	11	363	0.822014051522248
509515	2	GH13	3_2_1_68	CBM48.hmm	1.1e-13	3	69	19	111	0.868421052631579
509515	2	GH13	3_2_1_68	GH13.hmm	1.7e-27	11	143	180	332	0.441471571906354
510220	1	GH78	3_2_1_40	CBM67.hmm	2.6e-31	11	168	397	571	0.892045454545455
510220	1	GH78	3_2_1_40	GH78.hmm	8.3e-102	1	371	617	1024	0.734126984126984
510715	1	GH43	3_2_1_37	GH43.hmm	2.7e-65	1	248	4	285	0.995967741935484
510780	1	GH13	2_4_1_18	GH13.hmm	1.1e-28	28	289	1	296	0.872909698996655
510960	1	GH109	3_2_1_49	GH109.hmm	7.1e-48	1	126	43	167	0.992063492063492
510975	1	GH109	3_2_1_49	GH109.hmm	2.1e-49	1	126	62	186	0.992063492063492
511050	2	CE4	3_5_1_	CE4.hmm	2.1e-25	4	117	5	118	0.869230769230769
511840	1	CE4	3_5_1_	CE4.hmm	6.6e-31	5	123	31	151	0.907692307692308
513195	2	GH13	3_2_1_1	GH13.hmm	3.4e-19	168	295	27	166	0.424749163879599
513970	1	GH13	3_2_1_1	GH13.hmm	2e-42	19	287	18	349	0.896321070234114
514170	1	GH2	3_2_1_23	GH2.hmm	7.1e-87	255	513	13	318	0.343085106382979
514320	2	CE4	3_1_1_72	CE4.hmm	3.7e-32	4	123	78	199	0.915384615384615
514875	2	GH57	3_2_1_1	GH57.hmm	7.5e-64	2	310	6	322	0.804177545691906
515160	2	GH13	2_4_1_18	CBM48.hmm	1.3e-13	3	67	50	137	0.842105263157895
515160	2	GH13	2_4_1_18	GH13.hmm	1.2e-25	13	166	183	341	0.511705685618729
515340	1	GH57	2_4_1_18	GH57.hmm	2.2e-71	1	309	25	437	0.804177545691906
51620	2	GH29	3_2_1_51	GH29.hmm	1.1e-107	26	345	32	372	0.921965317919075
51625	2	GH3	3_2_1_21	GH3.hmm	1.6e-70	3	215	126	352	0.981481481481482
51670	2	GH53	3_2_1_89	GH53.hmm	3.8e-130	1	342	58	426	0.997076023391813
51670	2	GH53	3_2_1_89	CBM61.hmm	1.1e-30	1	140	517	657	0.985815602836879
517195	2	GH10	3_2_1_8	GH10.hmm	2.1e-29	199	302	1	116	0.33993399339934
517195	2	GH10	3_2_1_8	CBM9.hmm	1.9e-25	28	182	158	291	0.846153846153846
517195	2	GH10	3_2_1_8	CBM9.hmm	1.9e-59	1	182	306	480	0.994505494505495
517775	2	GH27	3_2_1_22	CBM51.hmm	6.6e-45	2	134	28	166	0.985074626865672
517775	2	GH27	3_2_1_22	GH27.hmm	1.9e-34	126	369	380	594	0.648
517930	2	GH42	3_2_1_23	GH42.hmm	4.4e-99	119	370	1	251	0.676549865229111
518065	1	GH3	3_2_1_52	GH3.hmm	2.8e-42	9	215	102	321	0.953703703703704
519145	2	GH13	3_2_1_20	GH13.hmm	3.5e-79	13	281	26	382	0.896321070234114
519230	1	GH92	3_2_1_24	GH92.hmm	3.9e-173	2	489	256	744	0.991853360488798
519270	1	GH88	3_2_1_	GH88.hmm	1.8e-126	6	328	78	397	0.978723404255319
519305	1	GH92	3_2_1_	GH92.hmm	1.2e-162	3	491	306	787	0.993890020366599
519630	1	GH3	3_2_1_52	GH3.hmm	9.4e-50	7	214	61	280	0.958333333333333
519955	2	GH29	3_2_1_51	GH29.hmm	2e-92	40	346	35	346	0.884393063583815
520240	1	GH43	3_2_1_37	GH43.hmm	1.3e-16	169	248	7	99	0.318548387096774
521060	2	GH13	3_2_1_41	CBM48.hmm	0.00053	38	71	6	43	0.434210526315789
521060	2	GH13	3_2_1_41	GH13.hmm	8.8e-44	22	294	119	450	0.909698996655518
52155	1	GH13	5_4_99_16	GH13.hmm	4.3e-75	12	291	30	383	0.933110367892977
522530	1	GH4	3_2_1_86	GH4.hmm	6.4e-25	116	177	1	61	0.340782122905028
523255	1	GH92	3_2_1_	GH92.hmm	6.2e-145	7	487	219	723	0.977596741344195
52340	1	GH77	2_4_1_25	GH77.hmm	6.2e-177	1	487	11	488	0.983805668016194
523985	1	GH43	3_2_1_37	GH43.hmm	1.6e-61	1	246	114	399	0.987903225806452
523990	1	GH43	3_2_1_55	GH43.hmm	1e-53	1	246	124	449	0.987903225806452
523990	1	GH43	3_2_1_55	CBM6.hmm	1.3e-30	16	136	471	602	0.869565217391304
524300	1	GH2	3_2_1_25	GH2.hmm	6.5e-62	224	611	6	508	0.514627659574468
524420	2	GH13	3_2_1_141	CBM48.hmm	9.5e-07	2	70	14	94	0.894736842105263
524420	2	GH13	3_2_1_141	GH13.hmm	5.5e-32	9	258	136	416	0.832775919732441
524745	1	CE4	3_1_1_72	CE4.hmm	1.2e-22	4	87	36	120	0.638461538461538
526005	1	GH13	2_4_1_18	CBM48.hmm	2.3e-17	3	71	2	88	0.894736842105263
526005	1	GH13	2_4_1_18	GH13.hmm	2.4e-28	20	287	152	451	0.892976588628763
526055	1	GH13	3_2_1_1	GH13.hmm	4.1e-57	12	296	152	489	0.949832775919732
526620	1	GH78	3_2_1_40	CBM67.hmm	4.9e-33	12	172	373	549	0.909090909090909
526620	1	GH78	3_2_1_40	GH78.hmm	7.9e-164	2	504	593	1132	0.996031746031746
526955	1	GH9	3_2_1_4	GH9.hmm	4.7e-30	12	384	405	793	0.889952153110048
527060	2	GH4	3_2_1_22	GH4.hmm	6.9e-57	1	176	64	237	0.977653631284916
527145	2	GH51	3_2_1_55	GH51.hmm	4e-91	215	541	3	362	0.517460317460318
527185	2	GH57	2_4_1_18	GH57.hmm	1.3e-43	1	140	292	477	0.362924281984334
527355	1	GH13	2_4_1_18	CBM48.hmm	9.6e-11	3	61	50	122	0.763157894736842
527355	1	GH13	2_4_1_18	GH13.hmm	1.1e-25	21	289	191	514	0.896321070234114
527545	2	GH94	2_4_1_	GT84.hmm	2.8e-35	2	77	1317	1392	0.348837209302326
528035	1	GH3	3_2_1_52	GH3.hmm	5.1e-65	12	215	3	220	0.939814814814815
528955	2	GH10	3_2_1_8	GH10.hmm	3.5e-72	26	300	60	343	0.904290429042904
528955	2	GH10	3_2_1_8	CBM4.hmm	1.1e-29	1	126	371	501	0.992063492063492
529100	2	GH130	2_4_1_	GH130.hmm	1.5e-47	178	292	2	126	0.385135135135135
529420	1	GH92	3_2_1_	GH92.hmm	1.9e-105	2	346	63	415	0.70061099796334
529695	2	GH4	3_2_1_22	GH4.hmm	5.5e-62	1	175	3	181	0.972067039106145
529980	2	GH4	3_2_1_20	GH4.hmm	4.4e-46	1	175	14	182	0.972067039106145
530715	2	GH2	3_2_1_25	GH2.hmm	1.7e-65	28	331	15	420	0.402925531914894
531460	1	GH109	3_2_1_49	GH109.hmm	4.5e-50	1	126	65	190	0.992063492063492
531540	1	GH57	3_2_1_1	GH57.hmm	3.3e-63	2	310	6	325	0.804177545691906
533195	2	GH3	3_2_1_21	GH3.hmm	7.3e-71	3	214	118	333	0.976851851851852
533365	2	GH1	3_2_1_21	GH1.hmm	6.3e-97	4	428	12	418	0.988344988344988
534010	2	GH94	2_4_1_	GT84.hmm	4.6e-80	37	215	3	181	0.827906976744186
53410	1	GH130	2_4_1_281	GH130.hmm	3.8e-90	2	295	52	364	0.989864864864865
534990	1	GH43	3_2_1_37	GH43.hmm	5.1e-41	3	246	6	313	0.979838709677419
534990	1	GH43	3_2_1_37	CBM6.hmm	9.6e-06	38	134	366	457	0.695652173913043
534995	1	GH43	3_2_1_55	GH43.hmm	2.5e-53	2	248	30	298	0.991935483870968
534995	1	GH43	3_2_1_55	CBM22.hmm	1.3e-05	2	42	358	397	0.305343511450382
535065	2	GH95	3_2_1_63	GH95.hmm	1.5e-174	87	547	19	508	0.637119113573407
535460	2	GH43	3_2_1_37	GH43.hmm	2.8e-21	131	246	14	123	0.463709677419355
535975	1	GH13	3_2_1_41	GH13.hmm	9.1e-18	80	287	1	225	0.692307692307692
535975	1	GH13	3_2_1_41	CBM53.hmm	3.9e-12	2	87	393	472	0.977011494252874
535975	1	GH13	3_2_1_41	CBM53.hmm	2.2e-14	4	87	495	579	0.954022988505747
535	2	GH127	3_2_1_185	GH127.hmm	2e-221	4	524	22	564	0.99236641221374
536635	1	GH51	3_2_1_55	GH51.hmm	5.2e-143	88	542	3	459	0.720634920634921
537405	2	GH26	3_2_1_78	GH26.hmm	2.5e-16	129	255	17	162	0.415841584158416
537605	1	GH20	3_2_1_52	GH20.hmm	3.2e-111	8	336	84	420	0.973293768545994
538195	1	GH97	3_2_1_20	CBM51.hmm	1.5e-23	2	105	147	256	0.76865671641791
538195	1	GH97	3_2_1_20	GH97.hmm	1.7e-158	221	629	242	640	0.646592709984152
538420	2	GH29	3_2_1_51	GH29.hmm	8.8e-57	84	251	4	169	0.482658959537572
538980	2	CE4	3_1_1_72	CE4.hmm	2.1e-37	5	125	106	226	0.923076923076923
540690	2	GH43	3_2_1_37	GH43.hmm	3.2e-59	2	247	29	313	0.987903225806452
540865	1	GH3	3_2_1_37	GH3.hmm	3.8e-72	3	215	30	271	0.981481481481482
54090	2	GH78	3_2_1_40	CBM67.hmm	8e-17	13	146	79	220	0.755681818181818
54090	2	GH78	3_2_1_40	GH78.hmm	2.4e-122	2	458	259	764	0.904761904761905
541300	2	GH13	3_2_1_68	GH13.hmm	4.6e-21	138	296	2	218	0.528428093645485
541660	1	GH73	3_2_1_	GH73.hmm	8e-27	3	128	557	695	0.9765625
541835	1	GH50	3_2_1_81	GH50.hmm	1.7e-92	110	650	140	615	0.826952526799387
54265	2	GH42	3_2_1_23	GH42.hmm	4.5e-161	1	370	5	388	0.994609164420485
543215	2	GH13	3_2_1_54	GH13.hmm	9.6e-60	12	295	161	481	0.946488294314381
543670	2	GH77	2_4_1_25	CBM20.hmm	4.1e-22	2	85	5	87	0.922222222222222
543670	2	GH77	2_4_1_25	CBM20.hmm	4.8e-10	27	82	123	180	0.611111111111111
54370	1	GH3	3_2_1_21	GH3.hmm	7.5e-52	5	216	500	718	0.976851851851852
544065	2	GH3	3_2_1_21	GH3.hmm	1.7e-62	3	213	95	341	0.972222222222222
544765	2	GH13	3_2_1_1	GH13.hmm	3.7e-42	13	165	64	366	0.508361204013378
544940	2	GH13	2_4_1_18	GH13.hmm	3.3e-05	168	296	38	172	0.42809364548495
545120	2	GH13	3_2_1_133	CBM34.hmm	1.2e-11	2	100	49	163	0.816666666666667
545120	2	GH13	3_2_1_133	GH13.hmm	4.5e-35	1	109	208	320	0.361204013377926
545185	2	GH29	3_2_1_51	GH29.hmm	5.3e-106	19	346	61	409	0.945086705202312
545540	1	GH78	3_2_1_40	CBM67.hmm	1.4e-41	1	166	146	322	0.9375
545540	1	GH78	3_2_1_40	GH78.hmm	5.5e-130	1	373	349	736	0.738095238095238
54620	2	GH36	3_2_1_22	GH36.hmm	1.3e-224	2	672	9	698	0.973837209302326
54635	2	GH1	3_2_1_21	GH1.hmm	2.8e-99	4	428	4	409	0.988344988344988
546775	1	CE4	3_1_1_72	CE4.hmm	3.9e-14	4	117	159	297	0.869230769230769
546865	1	CE4	3_1_1_72	CE4.hmm	1e-29	7	115	39	149	0.830769230769231
547000	1	CE4	3_5_1_	CE4.hmm	1.6e-32	6	125	37	158	0.915384615384615
547075	2	GH27	3_2_1_22	CBM57.hmm	1.6e-08	38	145	53	164	0.727891156462585
547075	2	GH27	3_2_1_22	GH3.hmm	7.5e-68	3	215	237	482	0.981481481481482
547075	2	GH27	3_2_1_22	CBM51.hmm	8.5e-40	2	133	926	1057	0.977611940298508
547075	2	GH27	3_2_1_22	GH27.hmm	1.8e-33	126	343	1273	1491	0.578666666666667
547075	2	GH3	3_2_1_37	CBM57.hmm	1.6e-08	38	145	53	164	0.727891156462585
547075	2	GH3	3_2_1_37	GH3.hmm	7.5e-68	3	215	237	482	0.981481481481482
547075	2	GH3	3_2_1_37	CBM51.hmm	8.5e-40	2	133	926	1057	0.977611940298508
547075	2	GH3	3_2_1_37	GH27.hmm	1.8e-33	126	343	1273	1491	0.578666666666667
548480	1	GH13	2_4_1_18	GH13.hmm	4e-35	22	294	75	378	0.909698996655518
549940	1	GH13	2_4_1_18	CBM48.hmm	1.4e-13	8	72	52	130	0.842105263157895
549940	1	GH13	2_4_1_18	GH13.hmm	3.6e-27	22	288	189	507	0.889632107023411
550230	1	GH3	3_2_1_52	GH3.hmm	1.3e-56	9	215	71	291	0.953703703703704
550	2	GH51	3_2_1_55	GH51.hmm	1.1e-129	93	542	11	490	0.712698412698413
551285	1	GH51	3_2_1_55	GH51.hmm	2.6e-127	85	541	5	489	0.723809523809524
5515	1	GH13	3_2_1_54	GH13.hmm	2e-61	13	295	171	490	0.94314381270903
551640	1	GH130	2_4_1_	GH130.hmm	5.7e-97	1	296	29	325	0.996621621621622
551920	2	GH2	3_2_1_23	GH2.hmm	3.8e-88	22	322	19	382	0.398936170212766
551995	2	CE4	3_1_1_72	GT2.hmm	1.1e-32	1	122	6	124	0.720238095238095
553170	2	CE7	3_1_1_72	CE7.hmm	3.5e-119	2	312	4	310	0.990415335463259
553330	2	GH13	2_4_1_18	GH13.hmm	8e-26	22	256	89	353	0.782608695652174
553475	2	GH9	3_2_1_4	GH9.hmm	1.7e-08	44	302	54	307	0.617224880382775
553975	2	GH77	2_4_1_25	GH77.hmm	6.5e-164	1	491	8	484	0.991902834008097
55465	1	CE4	3_5_1_	CE4.hmm	1.2e-26	4	126	22	140	0.938461538461538
554805	1	GH27	3_2_1_22	GH27.hmm	1e-36	125	343	98	295	0.581333333333333
556270	1	GH78	3_2_1_40	CBM67.hmm	6.7e-42	2	170	142	321	0.954545454545455
556270	1	GH78	3_2_1_40	GH78.hmm	1.4e-156	2	503	346	855	0.994047619047619
556500	2	GH13	3_2_1_1	GH13.hmm	2.9e-41	12	112	68	175	0.334448160535117
556500	2	GH13	3_2_1_1	CBM58.hmm	2.3e-17	3	49	206	252	0.393162393162393
556645	1	CE1	3_1_1_73	CE1.hmm	3.2e-33	5	223	47	317	0.960352422907489
557220	2	GH65	2_4_1_279	GH65.hmm	3.5e-111	1	370	286	680	0.991935483870968
557955	1	GH20	3_2_1_52	GH20.hmm	2.3e-112	8	336	98	453	0.973293768545994
558050	1	GH39	3_2_1_37	GH39.hmm	2.6e-125	52	397	1	350	0.80046403712297
559265	1	GH2	3_2_1_23	GH2.hmm	2e-76	38	312	56	385	0.36436170212766
559270	1	GH43	3_2_1_55	GH43.hmm	2.6e-18	119	247	1	134	0.516129032258065
559275	1	GH9	3_2_1_4	CBM30.hmm	2.5e-05	6	88	305	383	0.901098901098901
559275	1	GH9	3_2_1_4	GH9.hmm	1.6e-37	43	418	468	859	0.897129186602871
559880	1	CE4	3_5_1_	CE4.hmm	2e-30	5	117	51	165	0.861538461538462
56015	1	GH3	3_2_1_21	GH3.hmm	6.8e-68	5	216	31	249	0.976851851851852
560415	2	GH13	2_4_1_18	CBM48.hmm	1.1e-18	3	69	66	149	0.868421052631579
560415	2	GH13	2_4_1_18	GH13.hmm	1.4e-34	22	295	217	524	0.91304347826087
560565	1	GH73	3_2_1_	GH73.hmm	9.3e-27	5	128	554	690	0.9609375
561960	2	GH78	3_2_1_40	CBM67.hmm	2.2e-39	1	173	128	320	0.977272727272727
561960	2	GH78	3_2_1_40	GH78.hmm	1.5e-168	3	463	343	805	0.912698412698413
562285	2	GH13	3_2_1_1	GH13.hmm	2.2e-53	13	296	66	370	0.946488294314381
563300	2	GH43	3_2_1_37	GH43.hmm	1.8e-21	2	98	30	141	0.387096774193548
564010	1	GH8	3_2_1_8	GH8.hmm	2e-85	21	319	62	373	0.93125
564150	2	GH98	3_2_1_102	GH98.hmm	5e-85	3	326	24	340	0.987767584097859
564150	2	GH98	3_2_1_102	CBM35.hmm	3.5e-12	19	110	645	733	0.739837398373984
564385	1	GH130	2_4_1_	GH130.hmm	1.2e-103	2	292	5	302	0.97972972972973
564955	1	CE4	3_1_1_72	CE4.hmm	1.7e-34	7	120	116	231	0.869230769230769
564965	2	GH94	2_4_1_20	GH94.hmm	3.6e-181	573	1036	1	466	0.446911196911197
564995	2	GH15	3_2_1_3	GH15.hmm	1.2e-27	3	152	173	312	0.412742382271468
565495	1	GH51	3_2_1_55	GH51.hmm	2e-109	164	526	2	399	0.574603174603175
565900	1	GH92	3_2_1_	GH92.hmm	6.9e-128	154	489	358	699	0.682281059063136
566505	1	GH130	2_4_1_281	GH130.hmm	6e-62	3	214	49	277	0.712837837837838
566745	2	GH18	3_2_1_14	GH18.hmm	1.2e-58	3	187	47	280	0.621621621621622
567530	2	GH51	3_2_1_55	CBM16.hmm	0.00049	2	70	62	136	0.586206896551724
567775	2	GH78	3_2_1_40	CBM67.hmm	2e-11	12	155	15	166	0.8125
567775	2	GH78	3_2_1_40	GH78.hmm	3.9e-131	6	500	197	700	0.98015873015873
56785	1	CE4	3_1_1_72	CE4.hmm	1.3e-24	3	125	44	169	0.938461538461538
568690	2	GH130	2_4_1_	GH130.hmm	2e-81	50	291	3	252	0.814189189189189
568760	1	GH3	3_2_1_21	GH3.hmm	2.5e-47	2	213	181	417	0.976851851851852
56910	2	GH4	3_2_1_20	GH4.hmm	3.6e-57	1	175	4	189	0.972067039106145
569265	2	GH2	3_2_1_23	CBM32.hmm	3.9e-18	9	89	333	421	0.645161290322581
569270	1	GH3	3_2_1_37	GH3.hmm	1.8e-69	4	215	62	303	0.976851851851852
569710	1	GH77	2_4_1_25	GH77.hmm	1.3e-172	1	490	54	536	0.989878542510121
569800	1	GH20	3_2_1_52	GH20.hmm	1.1e-94	7	335	224	646	0.973293768545994
570195	1	GH92	3_2_1_	GH92.hmm	1.8e-136	147	491	1	341	0.70061099796334
57120	2	GH2	3_2_1_23	GH2.hmm	6.7e-116	26	465	40	568	0.583776595744681
5720	1	GH97	3_2_1_22	GH97.hmm	7.3e-202	3	630	11	650	0.993660855784469
572270	2	GH95	3_2_1_63	GH95.hmm	1.6e-223	5	713	27	779	0.980609418282548
572705	2	GH20	3_2_1_52	GH20.hmm	8.9e-113	19	336	1	352	0.940652818991098
574190	1	GH65	2_4_1_230	GH65.hmm	1.8e-91	97	369	118	397	0.731182795698925
574730	2	GH1	3_2_1_21	GH1.hmm	1.2e-63	248	428	1	192	0.41958041958042
574805	2	GH130	2_4_1_	GH130.hmm	1.6e-94	1	296	29	325	0.996621621621622
574910	2	GH65	2_4_1_64	GH65.hmm	1.5e-123	2	371	264	634	0.991935483870968
575610	2	GH3	3_2_1_52	GH3.hmm	5.9e-32	2	115	63	179	0.523148148148148
576135	1	GH77	2_4_1_25	GH77.hmm	1e-68	1	221	10	226	0.445344129554656
576235	2	GH13	3_2_1_1	GH13.hmm	2.5e-41	20	287	22	338	0.892976588628763
578440	1	GH78	3_2_1_40	CBM67.hmm	3.6e-26	1	146	121	278	0.823863636363636
578440	1	GH78	3_2_1_40	GH78.hmm	2.7e-139	5	504	318	849	0.990079365079365
578450	1	GH3	3_2_1_21	GH3.hmm	2.6e-70	5	216	31	251	0.976851851851852
579660	1	GH13	3_2_1_20	GH13.hmm	1.2e-70	12	294	110	468	0.94314381270903
580345	2	GH13	3_2_1_1	GH13.hmm	2.8e-28	131	297	2	174	0.555183946488294
580785	2	GH94	2_4_1_	GH94.hmm	1.9e-183	154	667	2	598	0.495173745173745
581900	2	GH28	3_2_1_15	GH28.hmm	5.1e-70	59	310	16	314	0.772307692307692
583360	1	GH94	2_4_1_	GH94.hmm	3.5e-93	617	999	8	412	0.368725868725869
584145	2	GH29	3_2_1_51	GH29.hmm	1.5e-68	37	233	37	228	0.566473988439306
585055	1	GH78	3_2_1_40	CBM67.hmm	3e-42	2	170	141	320	0.954545454545455
585085	1	GH78	3_2_1_40	GH78.hmm	1.5e-126	102	504	1	401	0.797619047619048
58550	1	GH57	3_2_1_1	GH57.hmm	4.5e-56	6	300	11	325	0.767624020887728
585750	2	CE14	3_5_1_	CE14.hmm	1.5e-29	1	124	19	134	0.991935483870968
585855	1	GH77	2_4_1_25	CBM20.hmm	3.1e-05	2	88	2	88	0.955555555555556
585855	1	GH77	2_4_1_25	CBM20.hmm	2.5e-18	6	82	133	212	0.844444444444444
585855	1	GH77	2_4_1_25	GH77.hmm	4.4e-151	1	490	241	888	0.989878542510121
58640	2	GH78	3_2_1_40	GH78.hmm	3.9e-53	2	290	196	468	0.571428571428571
588650	1	GH105	3_2_1_	GH105.hmm	7.2e-80	5	331	44	362	0.981927710843373
588845	2	GH13	3_2_1_41	GH13.hmm	6.2e-36	42	294	17	319	0.842809364548495
58925	1	GH13	2_4_1_18	CBM48.hmm	4.2e-18	2	70	27	112	0.894736842105263
58925	1	GH13	2_4_1_18	GH13.hmm	3.4e-33	23	295	179	485	0.909698996655518
589595	1	GH77	2_4_1_25	GH77.hmm	4e-159	1	482	60	535	0.973684210526316
590345	1	GH18	3_2_1_	GH18.hmm	6.6e-22	152	283	1	134	0.442567567567568
591355	2	GH32	3_2_1_26	GH32.hmm	8e-46	143	283	1	141	0.477815699658703
591850	1	GH78	3_2_1_40	CBM67.hmm	9.4e-43	1	171	146	327	0.965909090909091
591850	1	GH78	3_2_1_40	GH78.hmm	4.4e-193	1	504	350	866	0.998015873015873
591945	2	GH18	3_2_1_14	GH18.hmm	6e-48	71	284	23	263	0.719594594594595
591945	2	GH18	3_2_1_14	SLH.hmm	9.6e-09	1	40	276	314	0.928571428571429
591945	2	GH18	3_2_1_14	SLH.hmm	1.6e-10	1	40	371	409	0.928571428571429
591945	2	GH18	3_2_1_14	SLH.hmm	3.2e-11	1	39	433	472	0.904761904761905
592430	2	GH3	3_2_1_21	GH3.hmm	9.2e-68	3	216	94	316	0.986111111111111
593235	2	GH57	3_2_1_1	GH57.hmm	1.1e-59	12	299	35	327	0.74934725848564
593240	2	GH77	2_4_1_25	GH77.hmm	8.2e-171	1	478	11	486	0.965587044534413
593250	1	GH13	2_4_1_18	CBM48.hmm	1.1e-05	3	71	25	103	0.894736842105263
593250	1	GH13	2_4_1_18	CBM48.hmm	1e-20	2	71	124	210	0.907894736842105
593250	1	GH13	2_4_1_18	GH13.hmm	3.1e-29	21	289	282	585	0.896321070234114
593330	2	GH32	3_2_1_26	GH32.hmm	3.3e-91	1	287	10	291	0.976109215017065
59450	2	GH4	3_2_1_22	GH4.hmm	1.9e-62	1	172	16	193	0.955307262569832
59470	2	GH13	3_2_1_1	GH13.hmm	3.8e-19	157	297	29	206	0.468227424749164
597240	1	GH2	3_2_1_152	GH2.hmm	5.8e-86	35	554	66	780	0.690159574468085
597250	1	GH33	3_2_1_18	GH33.hmm	1.3e-46	27	330	62	363	0.885964912280702
597365	1	GH13	3_2_1_141	GH13.hmm	1.7e-42	6	291	123	442	0.953177257525084
598680	2	GH51	3_2_1_55	GH51.hmm	7.9e-73	83	303	5	222	0.349206349206349
599130	1	GH4	3_2_1_20	GH4.hmm	1.1e-49	1	171	2	178	0.949720670391061
600055	1	CE4	3_5_1_	CE4.hmm	2.7e-20	8	69	49	116	0.469230769230769
600365	2	GH109	3_2_1_49	GH109.hmm	1.4e-49	1	125	53	178	0.984126984126984
600950	2	GH1	3_2_1_21	GH1.hmm	8e-162	4	428	2	446	0.988344988344988
600955	2	GH3	3_2_1_21	GH3.hmm	2.1e-70	3	216	31	251	0.986111111111111
600970	2	GH9	3_2_1_4	CBM30.hmm	8.4e-09	5	88	55	130	0.912087912087912
600970	2	GH9	3_2_1_4	GH9.hmm	1.1e-109	2	418	147	579	0.995215311004785
602120	2	GH31	3_2_1_177	GH31.hmm	8.1e-63	250	427	35	228	0.414519906323185
603110	2	GH94	2_4_1_	GT84.hmm	4.9e-89	2	215	637	850	0.990697674418605
603345	2	GH78	3_2_1_40	CBM67.hmm	6.4e-22	21	146	136	273	0.710227272727273
603345	2	GH78	3_2_1_40	GH78.hmm	1.4e-173	1	504	311	831	0.998015873015873
604420	1	CE4	3_5_1_	CE4.hmm	1.5e-29	6	118	215	329	0.861538461538462
604450	1	GH3	3_2_1_52	GH3.hmm	3.5e-61	5	215	69	292	0.972222222222222
604455	1	GH3	3_2_1_52	GH3.hmm	1.6e-64	5	215	71	294	0.972222222222222
606900	2	GH3	3_2_1_52	GH3.hmm	2e-64	4	216	118	344	0.981481481481482
606945	2	CE7	3_1_1_72	CE7.hmm	5.9e-118	2	311	3	314	0.987220447284345
607490	1	GH57	2_4_1_18	GH57.hmm	3.6e-80	2	300	8	418	0.778067885117493
608185	1	GH2	3_2_1_23	GH2.hmm	2.4e-127	23	486	25	612	0.615691489361702
608665	2	GH31	3_2_1_177	GH31.hmm	2e-71	1	240	238	484	0.559718969555035
60880	1	GH77	2_4_1_25	GH77.hmm	1.6e-156	1	476	19	488	0.961538461538462
608855	1	GH10	3_2_1_8	GH10.hmm	6.9e-85	2	299	73	402	0.98019801980198
60960	2	GH51	3_2_1_55	GH51.hmm	2.1e-133	84	542	30	522	0.726984126984127
609985	2	GH95	3_2_1_63	GH95.hmm	5.5e-120	92	466	11	413	0.518005540166205
610280	2	GH29	3_2_1_51	GH29.hmm	1.2e-58	142	345	1	212	0.586705202312139
611355	2	GH1	3_2_1_21	GH1.hmm	1e-139	67	428	1	375	0.841491841491842
611585	1	GH13	3_2_1_133	CBM34.hmm	5.2e-22	1	115	7	114	0.95
611585	1	GH13	3_2_1_133	GH13.hmm	2.1e-73	12	296	165	463	0.949832775919732
611775	1	GH10	3_2_1_8	GH10.hmm	3.5e-104	44	302	1	284	0.851485148514851
613800	1	GH3	3_2_1_21	GH3.hmm	2.7e-72	3	216	42	261	0.986111111111111
614315	1	GH130	2_4_1_	GH130.hmm	5.1e-48	2	151	5	161	0.503378378378378
614475	1	GH13	2_4_1_18	GH13.hmm	9e-19	67	293	3	260	0.755852842809365
614630	2	GH29	3_2_1_51	GH29.hmm	3e-28	232	346	1	130	0.329479768786127
615035	1	GH43	3_2_1_99	GH43.hmm	5.9e-40	12	227	65	415	0.866935483870968
615660	2	CE15	3_1_1_	CE15.hmm	2.5e-45	130	268	2	144	0.513011152416357
615695	2	GH94	2_4_1_	GT84.hmm	3.4e-38	1	81	481	561	0.372093023255814
616010	1	GH92	3_2_1_	GH92.hmm	3e-188	2	491	248	755	0.995926680244399
616335	2	GH28	3_2_1_15	GH28.hmm	2.8e-84	63	308	7	298	0.753846153846154
616525	2	GH33	3_2_1_18	GH33.hmm	1.5e-11	27	136	63	161	0.318713450292398
617030	1	GH73	3_2_1_	GH73.hmm	2.1e-20	3	125	253	391	0.953125
617110	2	GH18	3_2_1_	GH18.hmm	1.2e-18	168	277	3	145	0.368243243243243
617340	1	GH31	2_4_1_	GH31.hmm	2.1e-122	8	427	308	778	0.981264637002342
6180	1	GH29	3_2_1_51	GH29.hmm	2.1e-90	27	346	20	338	0.921965317919075
6185	1	GH29	3_2_1_51	GH29.hmm	1e-103	28	346	651	1011	0.919075144508671
618695	2	GH3	3_2_1_21	GH3.hmm	6.2e-64	3	215	12	231	0.981481481481482
619200	1	GH4	3_2_1_86	GH4.hmm	6.3e-64	1	178	19	199	0.988826815642458
619400	2	GH42	3_2_1_23	GH42.hmm	3.3e-88	157	370	2	228	0.574123989218329
619510	1	GH16	3_2_1_39	GH43.hmm	6e-32	18	225	55	345	0.834677419354839
619510	1	GH16	3_2_1_39	GH16.hmm	1.8e-44	3	189	401	651	0.984126984126984
619510	1	GH43	3_2_1_145	GH43.hmm	6e-32	18	225	55	345	0.834677419354839
619510	1	GH43	3_2_1_145	GH16.hmm	1.8e-44	3	189	401	651	0.984126984126984
620135	1	GH29	3_2_1_51	GH29.hmm	7.6e-81	41	308	8	274	0.771676300578035
620975	2	GH13	3_2_1_54	GH13.hmm	3.5e-60	13	292	165	483	0.933110367892977
621070	1	GH2	3_2_1_31	GH2.hmm	3.2e-108	17	465	14	582	0.595744680851064
622125	1	GH57	3_2_1_41	GH57.hmm	2.5e-102	1	318	25	454	0.827676240208877
622600	1	GH29	3_2_1_51	GH29.hmm	1.3e-85	31	345	55	396	0.907514450867052
623730	2	GH16	3_2_1_39	GH16.hmm	3.9e-54	2	189	36	278	0.989417989417989
623910	1	GH13	3_2_1_1	GH13.hmm	1e-82	13	293	60	371	0.936454849498328
624115	2	GH29	3_2_1_51	GH29.hmm	6e-91	84	346	5	294	0.757225433526012
624200	2	GH77	2_4_1_25	GH77.hmm	2e-172	2	488	12	488	0.983805668016194
624520	2	GH3	3_2_1_21	GH3.hmm	6.5e-73	5	216	33	252	0.976851851851852
62455	2	GH2	3_2_1_23	GH2.hmm	7.6e-96	101	493	3	464	0.521276595744681
624585	1	GH10	3_2_1_8	GH10.hmm	3e-14	10	132	58	209	0.402640264026403
624585	1	GH10	3_2_1_8	CBM4.hmm	3.4e-08	1	126	160	293	0.992063492063492
624585	1	GH10	3_2_1_8	CBM4.hmm	2.3e-12	23	126	313	414	0.817460317460317
624585	1	GH10	3_2_1_8	GH10.hmm	1.5e-48	96	301	486	726	0.676567656765677
624770	1	GH20	3_2_1_52	GH20.hmm	3.5e-108	9	336	171	487	0.970326409495549
625225	2	GH53	3_2_1_89	GH53.hmm	1.7e-86	1	291	40	329	0.847953216374269
625830	2	GH2	3_2_1_23	GH2.hmm	9.9e-160	68	549	7	567	0.639627659574468
626450	1	CE4	3_1_1_72	CE4.hmm	6.6e-33	7	124	73	192	0.9
626560	1	GH9	3_2_1_4	GH9.hmm	3.5e-31	12	384	406	794	0.889952153110048
627035	1	GH95	3_2_1_63	GH95.hmm	2.7e-298	4	714	30	752	0.983379501385042
627040	1	GH43	3_2_1_55	GH43.hmm	2.3e-53	1	248	27	295	0.995967741935484
627045	1	GH115	3_2_1_131	GH115.hmm	1.1e-276	3	697	36	837	0.995695839311334
627050	1	GH43	3_2_1_55	GH43.hmm	2.7e-49	2	248	29	297	0.991935483870968
627300	2	GH95	3_2_1_63	GH95.hmm	8.5e-226	187	715	2	548	0.731301939058172
628405	1	GH38	3_2_1_24	GH38.hmm	2.9e-49	83	255	1	186	0.639405204460966
629425	1	GH9	3_2_1_4	GH9.hmm	9.4e-41	2	386	268	713	0.91866028708134
630170	1	GH4	3_2_1_22	GH4.hmm	5.3e-62	1	177	3	181	0.983240223463687
630545	1	GH13	3_2_1_41	CBM48.hmm	0.0007	25	75	121	188	0.657894736842105
630545	1	GH13	3_2_1_41	GH13.hmm	1e-45	9	289	248	558	0.936454849498328
630550	1	GH97	3_2_1_20	GH97.hmm	7.3e-140	4	376	10	428	0.589540412044374
630640	2	GH9	3_2_1_4	GH9.hmm	1.2e-19	12	231	291	542	0.523923444976077
630760	1	GH57	2_4_1_18	GH57.hmm	3.7e-53	109	300	5	261	0.498694516971279
632140	2	GH120	3_2_1_37	GH120.hmm	9.4e-35	1	91	298	388	0.989010989010989
633010	1	GH20	3_2_1_52	GH20.hmm	4.1e-131	7	335	156	511	0.973293768545994
633010	1	GH20	3_2_1_52	CBM32.hmm	3.4e-10	20	108	644	753	0.709677419354839
633245	1	GH95	3_2_1_63	GH95.hmm	2.5e-289	3	713	25	753	0.983379501385042
633710	1	GH95	3_2_1_63	GH95.hmm	8.3e-160	334	662	1	347	0.454293628808864
634035	1	GH32	3_2_1_26	GH32.hmm	7.1e-67	2	287	91	367	0.972696245733788
634320	2	GH78	3_2_1_40	GH78.hmm	8.5e-148	43	497	15	480	0.900793650793651
634385	1	GH3	3_2_1_21	GH3.hmm	1e-69	3	215	110	335	0.981481481481482
634680	2	GH51	3_2_1_55	GH51.hmm	1.7e-94	84	363	2	307	0.442857142857143
637150	2	GH4	3_2_1_22	GH4.hmm	4.9e-23	116	177	1	61	0.340782122905028
637405	1	GH13	3_2_1_41	GH13.hmm	4.7e-33	42	285	4	285	0.812709030100334
638105	1	GH2	3_2_1_23	GH2.hmm	5.7e-191	115	751	3	752	0.845744680851064
639230	1	CE4	3_1_1_72	CE4.hmm	7.4e-31	3	125	135	259	0.938461538461538
639635	2	CE4	3_1_1_72	CBM50.hmm	2.4e-12	1	40	27	71	0.975
639635	2	CE4	3_1_1_72	CBM50.hmm	1.3e-11	1	40	78	121	0.975
639635	2	CE4	3_1_1_72	CBM50.hmm	1.3e-12	1	40	124	167	0.975
639635	2	CE4	3_1_1_72	CE4.hmm	1.1e-34	3	126	197	322	0.946153846153846
640190	1	CE4	3_1_1_72	GT2.hmm	1.3e-30	1	116	8	120	0.68452380952381
640430	1	GH29	3_2_1_51	GH29.hmm	3.1e-98	32	346	102	413	0.907514450867052
640660	2	GH3	3_2_1_52	GH3.hmm	9.7e-65	5	216	52	277	0.976851851851852
640705	2	GH4	3_2_1_22	GH4.hmm	5.2e-48	38	176	5	144	0.770949720670391
640820	2	GH2	3_2_1_25	GH2.hmm	1.7e-70	35	351	13	412	0.420212765957447
641210	2	GH38	3_2_1_24	GH38.hmm	1.4e-67	2	184	282	463	0.676579925650558
64185	2	CE4	3_1_1_72	CE4.hmm	1e-29	3	125	135	259	0.938461538461538
642195	2	GH13	3_2_1_141	CBM48.hmm	2.2e-10	6	67	7	74	0.802631578947368
642195	2	GH13	3_2_1_141	GH13.hmm	4.1e-31	9	190	119	307	0.605351170568562
642510	1	GH3	3_2_1_52	GH3.hmm	1.2e-61	3	215	49	278	0.981481481481482
642765	1	GH53	3_2_1_89	GH53.hmm	1.8e-104	2	311	41	340	0.903508771929825
642770	1	GH2	3_2_1_23	GH2.hmm	2.6e-116	27	484	22	609	0.607712765957447
64520	2	GH28	3_2_1_15	GH28.hmm	1e-74	6	297	48	403	0.895384615384615
645215	2	GH4	3_2_1_22	GH4.hmm	4.5e-57	1	177	2	176	0.983240223463687
64525	2	GH28	3_2_1_82	GH28.hmm	1.5e-40	11	211	189	485	0.615384615384615
645950	1	GH13	3_2_1_1	GH13.hmm	2.9e-64	1	296	23	325	0.986622073578595
646735	2	GH3	3_2_1_37	GH3.hmm	1.5e-69	3	215	47	289	0.981481481481482
647825	1	GH84	3_2_1_169	GH84.hmm	1.5e-111	1	294	143	444	0.993220338983051
647825	1	GH84	3_2_1_52	GH84.hmm	1.5e-111	1	294	143	444	0.993220338983051
649110	2	GH33	3_2_1_18	GH33.hmm	1.3e-43	25	335	69	372	0.906432748538012
649150	2	CE4	3_5_1_	CE4.hmm	3.5e-24	7	115	47	153	0.830769230769231
649190	2	GH5	3_2_1_78	GH5.hmm	1.3e-12	134	233	10	150	0.36
650085	2	GH95	3_2_1_63	GH95.hmm	7.2e-231	3	716	9	752	0.987534626038781
650550	1	GH3	3_2_1_52	GH3.hmm	1.9e-52	7	215	104	323	0.962962962962963
651445	1	GH4	3_2_1_86	GH4.hmm	2.5e-71	1	177	2	179	0.983240223463687
652285	2	GH57	2_4_1_18	GH57.hmm	3.2e-49	109	304	3	263	0.509138381201044
652285	2	GH57	2_4_1_18	GT4.hmm	5.3e-39	5	135	591	721	0.8125
65230	1	GH15	3_2_1_3	GH15.hmm	4.7e-59	8	359	292	672	0.972299168975069
652310	1	GH57	2_4_1_18	GH57.hmm	6.3e-73	1	308	9	341	0.801566579634465
65310	1	GH57	2_4_1_18	GH57.hmm	9.3e-81	1	322	13	444	0.838120104438642
65345	2	GH67	3_2_1_139	GH67.hmm	3.5e-111	25	335	55	334	0.463378176382661
653615	2	CE4	3_1_1_72	GT2.hmm	1.6e-20	1	76	22	96	0.446428571428571
653860	1	GH26	3_2_1_78	GH26.hmm	2.1e-29	132	265	298	446	0.438943894389439
654890	2	GH94	2_4_1_	GT84.hmm	2.2e-42	1	92	289	380	0.423255813953488
654960	2	GH130	2_4_1_	GH130.hmm	4e-96	1	296	26	322	0.996621621621622
656660	2	GH4	3_2_1_22	GH4.hmm	2.3e-58	1	166	5	171	0.921787709497207
65690	2	GH4	3_2_1_22	GH4.hmm	1.7e-72	1	171	3	175	0.949720670391061
657775	1	GH18	3_2_1_14	GH18.hmm	7e-87	3	284	52	390	0.949324324324324
657775	1	GH18	3_2_1_14	SLH.hmm	5.1e-16	7	42	412	447	0.833333333333333
657775	1	GH18	3_2_1_14	SLH.hmm	1.1e-09	1	40	465	504	0.928571428571429
657775	1	GH18	3_2_1_14	SLH.hmm	6.2e-14	1	42	526	568	0.976190476190476
658050	1	GH13	3_2_1_20	GH13.hmm	2.3e-73	13	294	109	458	0.939799331103679
658190	2	GH78	3_2_1_40	CBM67.hmm	2.7e-42	1	167	82	260	0.943181818181818
6585	1	GH2	3_2_1_23	GH2.hmm	1.5e-204	14	749	59	971	0.977393617021277
658870	2	GH18	3_2_1_14	GH18.hmm	4.9e-48	7	285	48	356	0.939189189189189
658870	2	GH18	3_2_1_14	SLH.hmm	3.2e-10	1	42	368	408	0.976190476190476
658870	2	GH18	3_2_1_14	SLH.hmm	3.6e-09	1	40	428	466	0.928571428571429
658870	2	GH18	3_2_1_14	SLH.hmm	3.6e-06	3	40	492	531	0.880952380952381
659765	1	GH130	2_4_1_	GH130.hmm	3.2e-105	2	291	5	294	0.976351351351351
66010	1	GH2	3_2_1_23	GH2.hmm	1.1e-215	23	708	62	878	0.910904255319149
66010	1	GH2	3_2_1_23	CBM40.hmm	8.3e-05	66	173	946	1053	0.597765363128492
660540	2	GH13	2_4_1_7	GH13.hmm	1.1e-13	54	253	3	239	0.665551839464883
66120	1	GH92	3_2_1_	GH92.hmm	4.8e-198	2	491	290	778	0.995926680244399
661295	1	GH29	3_2_1_51	GH29.hmm	5e-84	36	346	19	332	0.895953757225434
661905	1	GH28	3_2_1_82	GH28.hmm	1.8e-52	11	308	189	597	0.913846153846154
661905	1	GH28	3_2_1_82	CBM37.hmm	3.6e-06	8	60	667	722	0.838709677419355
662000	2	GH43	3_2_1_37	GH43.hmm	4.4e-38	82	247	4	196	0.665322580645161
66220	1	GH13	3_2_1_41	CBM48.hmm	6.6e-06	38	70	6	42	0.421052631578947
66220	1	GH13	3_2_1_41	GH13.hmm	1.6e-30	13	161	99	270	0.494983277591973
662505	1	GH94	2_4_1_20	GH94.hmm	8.2e-300	263	1036	2	806	0.746138996138996
662525	1	GH13	2_4_1_25	GH13.hmm	2.5e-23	5	288	113	518	0.946488294314381
66310	2	GH73	3_2_1_	CBM50.hmm	1.1e-14	1	39	49	97	0.95
663480	2	GH4	3_2_1_22	GH4.hmm	1e-59	1	147	3	156	0.815642458100559
663530	2	GH1	3_2_1_21	GH1.hmm	7.8e-115	3	424	2	431	0.981351981351981
663695	2	GH77	2_4_1_25	GH77.hmm	5.6e-147	1	413	11	443	0.834008097165992
664440	2	GH13	2_4_1_18	GH13.hmm	4.8e-28	22	240	62	297	0.729096989966555
664940	2	GH13	3_2_1_20	GH13.hmm	9e-83	13	293	27	367	0.936454849498328
665410	2	GH77	2_4_1_25	GH77.hmm	1e-121	94	489	1	548	0.799595141700405
665670	2	GH3	3_2_1_52	GH3.hmm	5e-69	22	216	2	210	0.898148148148148
667555	1	CE4	3_1_1_72	CE4.hmm	9.9e-27	8	125	94	211	0.9
667595	2	GH3	3_2_1_52	GH3.hmm	6.8e-71	8	216	93	326	0.962962962962963
668280	1	GH27	3_2_1_22	GH27.hmm	1.5e-25	129	271	31	219	0.378666666666667
668280	1	GH27	3_2_1_22	GH27.hmm	5.3e-13	128	336	183	363	0.554666666666667
668280	1	GH27	3_2_1_22	CBM51.hmm	2.8e-06	86	132	406	455	0.343283582089552
668280	1	GH27	3_2_1_22	CBM51.hmm	5.2e-34	5	133	469	611	0.955223880597015
668280	1	GH27	3_2_1_22	CBM51.hmm	1.3e-23	3	84	622	706	0.604477611940298
669325	1	CE4	3_1_1_72	CE4.hmm	2.4e-34	3	124	85	208	0.930769230769231
669965	1	GH94	2_4_1_	GT84.hmm	1.1e-97	1	215	1302	1516	0.995348837209302
669965	1	GH94	2_4_1_	GH94.hmm	0	1	1035	1756	2834	0.998069498069498
670705	2	GH88	3_2_1_	GH88.hmm	8.6e-124	6	328	77	395	0.978723404255319
671290	2	GH4	3_2_1_20	GH4.hmm	4e-48	1	150	2	154	0.832402234636871
67165	2	GH94	2_4_1_20	GH94.hmm	1.7e-197	548	1036	2	508	0.471042471042471
671780	2	GH57	3_2_1_41	GH57.hmm	3.1e-80	6	314	1	440	0.804177545691906
671840	1	GH78	3_2_1_40	CBM67.hmm	7.1e-40	2	172	142	323	0.965909090909091
671840	1	GH78	3_2_1_40	GH78.hmm	3.6e-154	4	504	348	856	0.992063492063492
672525	1	GH5	3_2_1_4	GH5.hmm	9e-43	24	232	28	293	0.756363636363636
673200	2	GH1	3_2_1_21	GH1.hmm	1.7e-63	133	428	3	289	0.687645687645688
673215	1	GH51	3_2_1_55	GH51.hmm	2.1e-145	82	542	22	513	0.73015873015873
674105	2	GH29	3_2_1_51	GH29.hmm	1.6e-113	38	346	7	339	0.890173410404624
67430	2	GH13	3_2_1_1	GH13.hmm	6.5e-20	169	295	34	172	0.421404682274247
675040	2	GH57	2_4_1_18	GH57.hmm	1.5e-24	172	313	4	191	0.368146214099217
675450	1	GH92	3_2_1_	GH15.hmm	5.6e-08	36	324	57	392	0.797783933518006
675450	1	GH92	3_2_1_	GH92.hmm	2.1e-161	13	491	649	1156	0.973523421588595
675840	1	GH78	3_2_1_40	CBM67.hmm	5.8e-19	1	168	174	354	0.948863636363636
675840	1	GH78	3_2_1_40	CBM67.hmm	2.1e-18	14	146	372	519	0.75
675840	1	GH78	3_2_1_40	GH78.hmm	1.5e-147	1	504	559	1098	0.998015873015873
676280	1	CE4	3_5_1_	CE4.hmm	3.7e-35	7	124	138	257	0.9
676335	2	GH130	2_4_1_	GH130.hmm	3.9e-87	1	276	28	305	0.929054054054054
676735	2	GH8	3_2_1_8	CBM4.hmm	9.7e-26	1	126	176	309	0.992063492063492
676735	2	GH8	3_2_1_8	GH8.hmm	3.4e-71	17	275	396	668	0.80625
677595	2	GH2	3_2_1_23	GH2.hmm	5.8e-179	26	465	63	600	0.583776595744681
677595	2	GH2	3_2_1_23	GH2.hmm	2.2e-71	462	750	809	1134	0.382978723404255
677880	1	GH20	3_2_1_52	GH20.hmm	8.2e-76	7	169	91	271	0.480712166172107
678530	1	GH42	3_2_1_23	GH42.hmm	1.1e-137	1	370	139	495	0.994609164420485
678605	1	CE9	3_5_1_25	CE9.hmm	1.4e-121	9	332	17	339	0.865951742627346
678785	1	GH3	3_2_1_52	GH3.hmm	1.1e-67	9	215	68	289	0.953703703703704
680220	1	GH92	3_2_1_	GH92.hmm	5e-194	2	491	248	761	0.995926680244399
680325	2	GH94	2_4_1_20	GH94.hmm	1.7e-218	533	1036	1	522	0.485521235521235
680335	2	GH29	3_2_1_111	GH29.hmm	2.8e-66	117	338	2	263	0.638728323699422
680640	2	GH20	3_2_1_52	GH20.hmm	1.9e-39	192	336	6	152	0.427299703264095
680950	1	GH57	2_4_1_18	GH57.hmm	3.6e-69	16	316	3	427	0.783289817232376
681290	1	CE1	3_1_1_73	CBM48.hmm	1.7e-07	4	68	38	107	0.842105263157895
681290	1	CE1	3_1_1_73	CE1.hmm	1.3e-56	1	221	146	404	0.969162995594714
681295	1	GH3	3_2_1_21	GH3.hmm	4.2e-58	3	215	80	317	0.981481481481482
681295	1	GH3	3_2_1_21	CBM6.hmm	1.5e-11	19	123	493	600	0.753623188405797
682415	2	GH43	3_2_1_37	GH43.hmm	1.7e-65	1	248	4	285	0.995967741935484
682590	1	GH2	3_2_1_25	GH2.hmm	5.3e-87	29	545	42	746	0.686170212765957
6830	1	GH109	3_2_1_49	GH109.hmm	4.4e-41	1	126	42	166	0.992063492063492
683700	1	GH31	3_2_1_177	GH31.hmm	1.8e-118	53	426	1	377	0.873536299765808
685665	1	GH43	3_2_1_37	CBM6.hmm	2.7e-05	30	123	278	375	0.673913043478261
685665	1	GH43	3_2_1_37	GH43.hmm	9.2e-57	2	247	404	676	0.987903225806452
685665	1	GH43	3_2_1_37	CBM6.hmm	2.2e-26	18	138	700	818	0.869565217391304
685670	1	GH43	3_2_1_55	GH43.hmm	4.8e-50	1	247	416	673	0.991935483870968
685670	1	GH5	3_2_1_8	GH43.hmm	4.8e-50	1	247	416	673	0.991935483870968
685680	1	GH43	3_2_1_55	GH43.hmm	1.4e-48	2	248	27	295	0.991935483870968
686115	2	GH13	3_2_1_41	GH13.hmm	5e-50	12	290	25	316	0.929765886287625
686120	2	GH13	3_2_1_41	CBM48.hmm	1.2e-13	1	70	83	157	0.907894736842105
686120	2	GH13	3_2_1_41	GH13.hmm	1.1e-21	13	181	207	404	0.561872909698997
686620	1	GH78	3_2_1_40	CBM67.hmm	9.1e-37	2	171	142	322	0.960227272727273
686620	1	GH78	3_2_1_40	GH78.hmm	5e-157	2	504	346	856	0.996031746031746
686715	2	GH97	3_2_1_22	GH97.hmm	4.2e-151	232	630	34	444	0.630744849445325
686860	1	GH13	3_2_1_41	GH13.hmm	1e-27	38	189	12	172	0.505016722408027
687635	2	GH2	3_2_1_23	GH2.hmm	1.9e-90	104	390	2	381	0.38031914893617
688055	2	CE4	3_5_1_	CE4.hmm	1.2e-23	6	125	24	139	0.915384615384615
688175	1	GH5	3_2_1_58	GH5.hmm	1.9e-48	20	240	68	326	0.8
688260	1	GH3	3_2_1_21	GH3.hmm	7.2e-43	3	132	58	200	0.597222222222222
688530	1	GH65	2_4_1_230	GH65.hmm	1.5e-142	1	369	644	1033	0.989247311827957
688590	2	CE1	3_1_1_73	CE1.hmm	1.6e-45	1	140	39	197	0.612334801762115
688715	2	GH16	3_2_1_39	GH16.hmm	3.1e-49	4	189	136	370	0.978835978835979
688720	2	GH3	3_2_1_21	GH3.hmm	4.5e-36	5	120	121	245	0.532407407407407
689050	1	GH13	2_4_1_18	CBM48.hmm	2.1e-18	3	70	24	103	0.881578947368421
689050	1	GH13	2_4_1_18	GH13.hmm	6.3e-28	22	288	170	470	0.889632107023411
689165	2	GH130	2_4_1_	GH130.hmm	2.4e-103	1	292	241	546	0.983108108108108
689295	2	CE1	3_1_1_73	CE1.hmm	7.4e-35	21	143	89	210	0.537444933920705
690235	2	GH77	2_4_1_25	CBM20.hmm	5.4e-18	3	85	4	85	0.911111111111111
690235	2	GH77	2_4_1_25	CBM20.hmm	1.4e-13	9	85	137	215	0.844444444444444
690235	2	GH77	2_4_1_25	GH77.hmm	1e-36	1	159	244	405	0.319838056680162
690430	2	GH13	3_2_1_54	GH13.hmm	8.1e-64	12	295	193	516	0.946488294314381
690495	2	GH78	3_2_1_40	CBM67.hmm	3.6e-16	4	100	8	104	0.545454545454545
690495	2	GH78	3_2_1_40	GH78.hmm	8.9e-19	6	210	269	480	0.404761904761905
690760	2	GH127	3_2_1_185	GH127.hmm	1.5e-64	341	524	1	187	0.349236641221374
690830	2	GH13	3_2_1_54	GH13.hmm	8.6e-61	13	289	16	332	0.923076923076923
693205	2	GH51	3_2_1_55	GH51.hmm	1.1e-124	84	515	24	487	0.684126984126984
693350	2	CE4	3_1_1_72	CE4.hmm	4.2e-26	8	108	76	177	0.769230769230769
69470	2	GH57	2_4_1_25	GH57.hmm	9.7e-45	2	189	11	177	0.488250652741514
695735	1	GH16	3_2_1_39	GH16.hmm	6.2e-47	2	189	138	371	0.989417989417989
697860	1	GH4	3_2_1_22	GH4.hmm	1.9e-67	1	175	3	183	0.972067039106145
697880	2	GH13	2_4_1_18	CBM48.hmm	0.00031	36	67	4	41	0.407894736842105
697880	2	GH13	2_4_1_18	GH13.hmm	2.1e-32	22	289	110	411	0.892976588628763
698125	2	GH78	3_2_1_40	CBM67.hmm	5.8e-34	17	165	119	275	0.840909090909091
698125	2	GH78	3_2_1_40	GH78.hmm	3.9e-131	1	503	304	803	0.996031746031746
698600	1	GH3	3_2_1_21	CBM32.hmm	5.2e-08	17	121	166	266	0.838709677419355
698640	1	GH13	3_2_1_41	CBM48.hmm	0.00024	25	75	54	121	0.657894736842105
699360	1	GH43	3_2_1_37	GH43.hmm	7.4e-18	95	247	15	210	0.612903225806452
699365	1	GH10	3_2_1_8	CBM22.hmm	3e-21	7	129	21	147	0.931297709923664
699365	1	GH10	3_2_1_8	GH10.hmm	5.3e-100	2	302	183	529	0.99009900990099
699885	2	GH51	3_2_1_55	CBM22.hmm	0.00026	58	128	129	195	0.534351145038168
699885	2	GH51	3_2_1_55	GH51.hmm	1.2e-94	110	428	200	529	0.504761904761905
700100	2	GH53	3_2_1_89	GH53.hmm	7.4e-112	2	316	38	332	0.91812865497076
700195	1	GH15	3_2_1_3	GH15.hmm	1.9e-72	25	360	16	356	0.92797783933518
700405	1	GH29	3_2_1_51	GH29.hmm	3.1e-42	19	158	24	173	0.401734104046243
700800	1	GH51	3_2_1_55	CBM22.hmm	2.8e-07	2	120	62	185	0.900763358778626
700800	1	GH51	3_2_1_55	GH51.hmm	6.8e-69	68	296	165	419	0.361904761904762
700885	2	GH57	2_4_1_18	GH57.hmm	8.4e-52	1	168	7	220	0.436031331592689
701970	1	GH3	3_2_1_21	GH3.hmm	2.6e-72	3	215	109	334	0.981481481481482
702815	1	CE4	3_1_1_72	CE4.hmm	1.9e-36	5	124	173	294	0.915384615384615
702995	1	GH130	2_4_1_	GH130.hmm	3.9e-57	16	166	2	146	0.506756756756757
703270	2	GH127	3_2_1_185	GH127.hmm	2.1e-169	5	524	3	507	0.990458015267176
703620	2	CE4	3_5_1_	CE4.hmm	2.2e-12	11	118	163	299	0.823076923076923
703855	2	GH18	3_2_1_	CBM50.hmm	7.7e-13	1	40	4	47	0.975
703855	2	GH18	3_2_1_	CBM50.hmm	4.9e-16	1	40	52	95	0.975
703855	2	GH18	3_2_1_	GH18.hmm	2.8e-23	48	202	139	322	0.52027027027027
704895	1	GH2	3_2_1_23	GH2.hmm	5.9e-94	238	464	41	283	0.300531914893617
705370	2	GH2	3_2_1_23	GH2.hmm	4.4e-121	24	474	25	570	0.598404255319149
705815	1	GH16	3_2_1_39	GH16.hmm	6.8e-31	85	189	1	140	0.55026455026455
705910	1	GH43	3_2_1_37	GH43.hmm	1.8e-43	1	247	39	310	0.991935483870968
70595	1	CE11	3_5_1_	CE11.hmm	2.3e-66	4	269	7	267	0.977859778597786
706015	1	GH77	2_4_1_25	GH77.hmm	2e-163	1	485	12	492	0.979757085020243
706435	1	GH77	2_4_1_25	GH77.hmm	2.1e-164	1	492	47	528	0.993927125506073
706805	2	GH32	3_2_1_26	GH32.hmm	1.8e-71	1	200	9	207	0.679180887372014
707210	2	GH32	3_2_1_26	GH32.hmm	6.4e-96	1	284	21	300	0.965870307167236
707230	2	GH112	2_4_1_247	GH112.hmm	1.8e-167	1	382	10	399	0.532867132867133
707660	2	GH42	3_2_1_23	GH42.hmm	4.4e-136	1	340	19	357	0.913746630727763
708370	2	GH109	3_2_1_49	GH109.hmm	2.2e-55	1	126	56	181	0.992063492063492
708535	1	CE9	3_5_1_	CE9.hmm	2.9e-114	65	370	1	313	0.81769436997319
708700	1	GH15	3_2_1_3	GH15.hmm	3.8e-83	14	359	281	644	0.955678670360111
70900	2	GH29	3_2_1_111	GH127.hmm	6.9e-39	243	523	276	544	0.534351145038168
70900	2	GH29	3_2_1_111	CBM35.hmm	0.00095	32	113	680	761	0.658536585365854
70900	2	GH29	3_2_1_111	GH29.hmm	2.5e-80	42	337	794	1104	0.852601156069364
70900	2	GH29	3_2_1_111	CBM32.hmm	1.2e-09	3	109	1119	1224	0.854838709677419
709180	1	GH16	3_2_1_39	GH16.hmm	1.6e-50	2	189	34	260	0.989417989417989
709530	1	CE4	3_5_1_	CE4.hmm	2.4e-16	10	67	255	312	0.438461538461538
709785	1	GH16	3_2_1_39	GH16.hmm	1.4e-46	3	189	36	285	0.984126984126984
709785	1	GH16	3_2_1_39	GH43.hmm	1.3e-34	18	234	313	615	0.870967741935484
709785	1	GH43	3_2_1_145	GH16.hmm	1.4e-46	3	189	36	285	0.984126984126984
709785	1	GH43	3_2_1_145	GH43.hmm	1.3e-34	18	234	313	615	0.870967741935484
709790	2	GH78	3_2_1_40	CBM67.hmm	6.2e-38	13	172	68	241	0.903409090909091
709790	2	GH78	3_2_1_40	GH78.hmm	1.3e-89	3	238	266	502	0.466269841269841
710265	1	CE4	3_1_1_72	CE4.hmm	1.3e-31	5	126	70	196	0.930769230769231
71220	2	GH127	3_2_1_185	GH127.hmm	5.1e-217	1	524	50	555	0.998091603053435
713125	1	CE4	3_5_1_	CE4.hmm	5.1e-33	8	121	140	254	0.869230769230769
713155	1	GH13	2_4_1_18	CBM48.hmm	2.2e-12	8	73	58	135	0.855263157894737
713155	1	GH13	2_4_1_18	GH13.hmm	6e-26	28	290	200	514	0.876254180602007
713900	2	GH2	3_2_1_23	GH2.hmm	2.7e-100	286	545	1	298	0.344414893617021
715050	1	GH2	3_2_1_23	GH2.hmm	3.2e-203	16	749	38	896	0.974734042553192
716185	2	GH130	2_4_1_	GH130.hmm	4.8e-52	147	292	1	155	0.489864864864865
71680	1	GH92	3_2_1_	GH92.hmm	2.6e-180	3	490	236	732	0.991853360488798
7170	1	GH16	3_2_1_39	GH16.hmm	3.9e-50	6	189	138	370	0.968253968253968
717485	1	GH33	3_2_1_18	GH33.hmm	1e-102	11	342	33	370	0.967836257309941
7175	1	GH3	3_2_1_21	GH3.hmm	1e-64	5	215	120	348	0.972222222222222
718440	2	GH127	3_2_1_185	GH127.hmm	2.4e-184	126	524	1	419	0.759541984732824
718600	2	GH27	3_2_1_22	GH27.hmm	6.1e-27	126	265	63	245	0.370666666666667
71925	2	GH77	2_4_1_25	GH77.hmm	9.6e-152	1	474	9	489	0.95748987854251
719660	1	GH51	3_2_1_55	GH32.hmm	0.00012	97	188	42	131	0.310580204778157
719660	1	GH51	3_2_1_55	CBM4.hmm	3.8e-08	2	123	208	340	0.96031746031746
719660	1	GH51	3_2_1_55	GH51.hmm	4.5e-97	115	512	359	774	0.63015873015873
719745	1	GH18	3_2_1_14	GH18.hmm	7.3e-88	3	288	4	340	0.962837837837838
720525	2	GH88	3_2_1_	GH88.hmm	1.2e-69	5	179	73	245	0.52887537993921
720540	2	GH95	3_2_1_63	GH95.hmm	1.4e-168	9	559	9	569	0.761772853185596
720985	2	GH95	3_2_1_63	GH95.hmm	7.5e-301	5	714	27	735	0.981994459833795
721115	2	CE4	3_1_1_72	CE4.hmm	2.4e-34	7	125	105	223	0.907692307692308
721255	1	GH38	3_2_1_24	GH38.hmm	1.9e-15	162	255	1	103	0.345724907063197
722310	2	GH77	2_4_1_25	GH77.hmm	9.2e-92	142	360	1	224	0.441295546558704
722540	1	GH29	3_2_1_51	GH29.hmm	1.9e-108	16	346	12	357	0.953757225433526
722895	2	GH32	3_2_1_26	GH32.hmm	1.9e-71	1	292	107	398	0.993174061433447
72400	2	GH4	3_2_1_22	GH4.hmm	8.3e-64	1	178	3	182	0.988826815642458
724055	2	GH13	3_2_1_41	GH13.hmm	2.3e-30	37	249	2	236	0.709030100334448
724100	2	GH4	3_2_1_20	GH4.hmm	8.6e-39	34	176	1	155	0.793296089385475
724620	1	GH3	3_2_1_52	GH3.hmm	6.3e-64	4	215	97	324	0.976851851851852
724860	2	GH3	3_2_1_37	GH3.hmm	6.5e-34	2	103	34	149	0.467592592592593
725110	2	GH51	3_2_1_55	GH51.hmm	3.8e-119	164	541	2	412	0.598412698412698
726215	2	GH2	3_2_1_31	GH2.hmm	5e-33	286	544	2	318	0.343085106382979
726565	1	GH38	3_2_1_24	GH38.hmm	1.3e-71	37	256	1	232	0.814126394052045
727080	1	GH1	3_2_1_21	GH1.hmm	8e-143	67	428	1	376	0.841491841491842
727085	1	GH16	3_2_1_39	CBM4.hmm	7.4e-31	1	124	46	185	0.976190476190476
727085	1	GH16	3_2_1_39	GH16.hmm	1.6e-54	5	189	231	464	0.973544973544973
727085	1	GH16	3_2_1_39	CBM4.hmm	2.6e-26	3	126	500	627	0.976190476190476
727090	1	GH3	3_2_1_21	GH3.hmm	1.7e-74	4	216	21	235	0.981481481481482
727095	1	GH5	3_2_1_4	GH5.hmm	7.7e-46	2	241	63	335	0.869090909090909
727095	1	GH5	3_2_1_4	CBM17.hmm	1.6e-79	1	202	355	551	0.990147783251232
727095	1	GH5	3_2_1_4	CBM28.hmm	9.8e-73	31	208	568	745	0.850961538461538
727100	2	GH18	3_2_1_	GH18.hmm	2e-22	128	272	4	160	0.486486486486487
727355	1	GH129	3_2_1_49	GH129.hmm	1.2e-108	251	597	3	361	0.559870550161812
727745	1	GH4	3_2_1_22	GH4.hmm	1.8e-21	122	177	1	55	0.307262569832402
728895	2	GH13	3_2_1_41	CBM48.hmm	8.8e-17	1	70	19	101	0.907894736842105
729015	2	GH51	3_2_1_55	GH51.hmm	7.3e-123	86	539	3	491	0.719047619047619
729165	1	GH77	2_4_1_25	GH77.hmm	8e-99	142	393	1	254	0.508097165991903
729935	2	GH92	3_2_1_	GH92.hmm	1e-186	2	491	178	685	0.995926680244399
730070	2	GH57	2_4_1_18	GH57.hmm	8.3e-80	1	305	7	421	0.793733681462141
73085	1	CE4	3_1_1_72	CE4.hmm	4.7e-27	11	116	2	109	0.807692307692308
731030	1	GH2	3_2_1_23	GH2.hmm	3.7e-189	210	749	24	654	0.716755319148936
731440	2	GH13	3_2_1_141	CBM48.hmm	4.6e-09	1	69	5	80	0.894736842105263
731750	1	CE4	3_1_1_72	CE4.hmm	2.9e-28	6	113	51	160	0.823076923076923
731890	1	GH42	3_2_1_23	GH42.hmm	2e-123	1	298	36	339	0.800539083557951
732225	1	GH4	3_2_1_20	GH4.hmm	8.8e-35	52	168	2	118	0.64804469273743
73235	1	GH57	2_4_1_18	GH57.hmm	4.8e-79	3	308	9	426	0.796344647519582
732850	2	GH33	3_2_1_18	GH33.hmm	8.4e-37	14	328	60	365	0.91812865497076
733540	1	GH73	3_2_1_	GH73.hmm	4.3e-27	1	124	195	332	0.9609375
73455	1	GH57	2_4_1_25	GH57.hmm	8e-61	1	334	11	310	0.869451697127937
735045	2	GH38	3_2_1_24	GH38.hmm	3.9e-82	2	235	236	471	0.866171003717472
736005	1	CE4	3_5_1_	CE4.hmm	1.9e-23	3	125	23	141	0.938461538461538
736055	1	GH43	3_2_1_37	GH43.hmm	3.2e-61	2	247	79	373	0.987903225806452
73655	2	GH50	3_2_1_81	GH50.hmm	2.2e-67	15	564	50	522	0.840735068912711
736895	1	GH84	3_2_1_169	GH84.hmm	2.3e-92	20	294	1	283	0.928813559322034
736895	1	GH84	3_2_1_52	GH84.hmm	2.3e-92	20	294	1	283	0.928813559322034
738410	2	GH95	3_2_1_63	GH95.hmm	1.6e-139	310	587	1	286	0.383656509695291
738540	2	GH77	2_4_1_25	GH77.hmm	1.5e-84	1	245	11	258	0.493927125506073
738565	2	GH92	3_2_1_113	GH92.hmm	8.2e-62	41	288	3	254	0.503054989816701
739060	1	GH13	3_2_1_1	CBM34.hmm	9.5e-12	3	110	11	125	0.891666666666667
739060	1	GH13	3_2_1_1	GH13.hmm	8.2e-67	13	297	193	527	0.949832775919732
739215	2	GH127	3_2_1_185	GH127.hmm	5.7e-130	239	524	1	280	0.543893129770992
7405	1	GH29	3_2_1_51	GH29.hmm	5e-90	44	346	25	332	0.872832369942196
740695	1	GH57	2_4_1_18	GH57.hmm	1.6e-83	1	308	7	406	0.801566579634465
740970	1	GH92	3_2_1_	GH92.hmm	1.6e-192	3	491	269	763	0.993890020366599
741800	1	CE4	3_1_1_72	CE4.hmm	2.2e-28	27	124	2	100	0.746153846153846
742380	2	GH5	3_2_1_4	GH5.hmm	1.6e-32	99	238	16	202	0.505454545454545
742380	2	GH5	3_2_1_4	CBM4.hmm	7.2e-25	3	126	233	359	0.976190476190476
742440	2	GH2	3_2_1_23	GH2.hmm	1.4e-111	28	411	69	600	0.509308510638298
743135	2	GH130	2_4_1_	GH130.hmm	4.2e-69	110	296	3	192	0.628378378378378
743770	1	GH18	3_2_1_	GH18.hmm	3.1e-39	67	277	70	303	0.709459459459459
744520	1	GH38	3_2_1_24	GH38.hmm	3.6e-72	37	264	1	243	0.843866171003718
744670	2	GH4	3_2_1_22	GH4.hmm	4.8e-66	1	178	3	181	0.988826815642458
744890	2	GH13	2_4_1_25	GH13.hmm	1.9e-14	12	111	45	156	0.331103678929766
745115	2	GH15	3_2_1_3	GH15.hmm	1.2e-69	4	352	30	381	0.96398891966759
745880	1	GH94	2_4_1_20	GH94.hmm	2e-165	603	1036	2	447	0.417953667953668
746465	1	GH13	3_2_1_1	GH13.hmm	7e-35	11	295	56	424	0.949832775919732
746700	2	GH43	3_2_1_37	GH43.hmm	5.9e-58	2	242	68	359	0.967741935483871
74720	2	GH35	3_2_1_23	GH35.hmm	3.8e-106	15	305	1	299	0.944625407166124
748900	2	GH29	3_2_1_51	GH29.hmm	4.4e-62	36	215	12	178	0.517341040462428
749030	1	GH13	3_2_1_1	GH13.hmm	1e-48	12	143	29	164	0.438127090301003
749435	1	GH33	3_2_1_18	GH33.hmm	1.9e-79	55	329	1	309	0.801169590643275
751440	2	GH9	3_2_1_4	GH9.hmm	8.2e-46	276	418	12	169	0.339712918660287
751440	2	GH9	3_2_1_4	CBM3.hmm	3.1e-17	6	83	198	272	0.875
7520	1	GH95	3_2_1_63	GH95.hmm	8.1e-287	6	719	24	762	0.987534626038781
752255	1	GH3	3_2_1_21	GH3.hmm	2.2e-23	134	215	2	90	0.375
752830	1	GH94	2_4_1_	GH94.hmm	3.2e-294	260	1026	2	774	0.739382239382239
752870	1	GH3	3_2_1_21	GH3.hmm	9.8e-71	4	216	31	249	0.981481481481482
752970	2	GH13	3_2_1_1	GH13.hmm	2.3e-56	12	291	62	340	0.933110367892977
752985	1	GH92	3_2_1_	GH92.hmm	8.4e-164	2	429	269	729	0.869653767820774
7530	2	GH84	3_2_1_169	GH84.hmm	8.4e-92	20	294	1	283	0.928813559322034
7530	2	GH84	3_2_1_52	GH84.hmm	8.4e-92	20	294	1	283	0.928813559322034
753455	1	GH20	3_2_1_52	GH20.hmm	3e-126	8	336	157	512	0.973293768545994
754480	2	GH20	3_2_1_52	GH20.hmm	1.1e-94	19	315	1	309	0.878338278931751
754575	1	GH3	3_2_1_52	GH3.hmm	1.3e-48	52	215	1	177	0.75462962962963
7550	2	GH43	3_2_1_37	GH43.hmm	1.8e-34	2	137	21	181	0.544354838709677
755155	2	GH13	3_2_1_41	GH13.hmm	5e-42	12	295	78	420	0.946488294314381
755265	1	GH78	3_2_1_40	CBM67.hmm	5.5e-36	1	176	156	301	0.994318181818182
755265	1	GH78	3_2_1_40	CBM67.hmm	7.6e-38	16	170	311	471	0.875
755265	1	GH78	3_2_1_40	GH78.hmm	1.4e-183	2	503	496	995	0.994047619047619
755415	2	GH2	3_2_1_25	GH2.hmm	2.3e-80	69	370	21	413	0.400265957446808
757155	2	GH57	2_4_1_25	GH57.hmm	3.5e-58	36	312	1	259	0.720626631853786
758320	1	GH95	3_2_1_63	GH95.hmm	2.8e-245	4	615	29	653	0.846260387811634
758325	1	GH92	3_2_1_	GH92.hmm	7.2e-160	6	491	212	730	0.987780040733198
75855	1	GH13	3_2_1_54	GH13.hmm	4.6e-64	12	295	181	504	0.946488294314381
75860	1	GH13	3_2_1_41	CBM48.hmm	6.8e-06	24	72	228	293	0.631578947368421
75860	1	GH13	3_2_1_41	GH13.hmm	5.4e-47	9	289	355	663	0.936454849498328
760340	1	GH3	3_2_1_21	GH3.hmm	2e-55	3	212	190	405	0.967592592592593
760390	1	GH3	3_2_1_21	GH3.hmm	2.8e-56	2	213	76	311	0.976851851851852
760455	2	CE1	3_1_1_73	CE1.hmm	2e-31	58	221	1	180	0.718061674008811
7605	1	GH109	3_2_1_49	GH109.hmm	1.5e-45	1	126	43	168	0.992063492063492
760705	1	GH95	3_2_1_63	GH95.hmm	4.8e-137	418	719	1	316	0.416897506925208
760915	1	GH3	3_2_1_21	GH3.hmm	7.9e-72	3	215	109	341	0.981481481481482
761085	2	GH32	3_2_1_26	GH32.hmm	3.2e-94	1	285	17	301	0.969283276450512
761745	2	CE6	3_1_1_72	CE6.hmm	1e-34	1	99	51	162	0.98989898989899
761750	2	GH43	3_2_1_37	GH43.hmm	2.4e-45	12	247	13	316	0.94758064516129
761755	2	CE1	3_1_1_73	CE1.hmm	2e-57	1	220	153	383	0.964757709251101
761755	2	CE1	3_1_1_73	CBM57.hmm	3.2e-11	2	73	405	473	0.482993197278912
763090	2	GH57	2_4_1_18	GH57.hmm	5.1e-52	2	166	8	224	0.428198433420366
763190	1	GH13	3_2_1_1	GH13.hmm	8.1e-48	43	295	1	435	0.842809364548495
763220	2	GH2	3_2_1_23	GH2.hmm	7e-114	103	388	2	337	0.378989361702128
763545	1	GH36	3_2_1_22	GH36.hmm	9.3e-211	2	687	40	717	0.995639534883721
763725	1	CE4	3_1_1_72	CE4.hmm	2.5e-29	2	126	57	183	0.953846153846154
766925	2	GH31	3_2_1_177	GH31.hmm	7.1e-133	1	412	7	459	0.962529274004684
768135	1	GH130	2_4_1_	GH130.hmm	3.3e-100	1	296	28	326	0.996621621621622
768150	1	GH3	3_2_1_37	GH3.hmm	6.5e-73	2	215	39	281	0.986111111111111
768190	2	GH3	3_2_1_21	GH3.hmm	2.4e-71	15	216	2	209	0.930555555555556
768650	1	GH65	2_4_1_230	GH65.hmm	4.7e-134	1	369	98	506	0.989247311827957
769115	1	GH2	3_2_1_23	GH2.hmm	1.2e-224	17	749	76	957	0.973404255319149
769115	1	GH2	3_2_1_23	CBM32.hmm	2.9e-16	10	99	1190	1290	0.717741935483871
770110	2	GH13	3_2_1_41	CBM48.hmm	1.8e-10	2	72	180	268	0.921052631578947
770110	2	GH13	3_2_1_41	GH13.hmm	4.3e-22	5	125	323	465	0.40133779264214
770455	1	GH125	3_2_1_	GH125.hmm	2.4e-172	2	401	21	419	0.992537313432836
770470	1	GH95	3_2_1_63	GH95.hmm	3.9e-153	355	711	1	361	0.493074792243767
770810	1	GH13	3_2_1_1	GH13.hmm	9.1e-56	12	290	52	331	0.929765886287625
770815	1	GH13	3_2_1_54	GH13.hmm	1.7e-60	13	292	165	483	0.933110367892977
770820	1	GH13	3_2_1_1	GH13.hmm	3.1e-65	12	294	68	532	0.94314381270903
770820	2	GH4	3_2_1_22	GH4.hmm	1.3e-65	1	178	3	181	0.988826815642458
770825	1	GH13	3_2_1_1	GH13.hmm	1.9e-45	6	297	247	590	0.973244147157191
771265	1	GH38	3_2_1_24	GH38.hmm	4.7e-91	2	256	229	490	0.944237918215613
771620	2	GH10	3_2_1_8	GH10.hmm	1.3e-54	135	302	2	198	0.551155115511551
771620	2	GH10	3_2_1_8	GH43.hmm	8.1e-52	2	248	212	481	0.991935483870968
771620	2	GH43	3_2_1_55	GH10.hmm	1.3e-54	135	302	2	198	0.551155115511551
771620	2	GH43	3_2_1_55	GH43.hmm	8.1e-52	2	248	212	481	0.991935483870968
771775	1	GH13	3_2_1_41	CBM48.hmm	1.9e-12	3	72	103	183	0.907894736842105
771775	1	GH13	3_2_1_41	GH13.hmm	1.7e-38	9	294	233	567	0.953177257525084
772080	1	GH77	2_4_1_25	GH77.hmm	6.3e-139	87	473	15	397	0.781376518218624
772470	1	GH51	3_2_1_55	GH51.hmm	8e-137	85	542	26	516	0.725396825396825
772475	1	GH10	3_2_1_8	GH10.hmm	2e-104	2	303	30	387	0.993399339933993
772500	1	GH9	3_2_1_4	CBM30.hmm	0.0001	6	88	284	362	0.901098901098901
772500	1	GH9	3_2_1_4	GH9.hmm	1.6e-24	43	412	447	835	0.882775119617225
772640	1	CE4	3_1_1_72	CE4.hmm	1.6e-36	3	124	85	208	0.930769230769231
773205	1	GH65	2_4_1_64	GH65.hmm	2e-140	1	372	336	709	0.997311827956989
773215	1	GH43	3_2_1_37	GH43.hmm	8e-35	61	246	2	235	0.745967741935484
773215	1	GH43	3_2_1_37	CBM6.hmm	6.7e-06	30	128	286	382	0.710144927536232
775970	1	GH88	3_2_1_	GH88.hmm	2e-130	5	328	83	403	0.981762917933131
776070	1	GH10	3_2_1_8	GH10.hmm	9.9e-61	100	301	1	236	0.663366336633663
776570	2	GH2	3_2_1_23	GH2.hmm	2e-72	213	465	2	346	0.335106382978723
776570	2	GH2	3_2_1_23	CBM6.hmm	0.00078	48	136	710	803	0.63768115942029
776640	2	CE4	3_1_1_72	CE4.hmm	9.4e-31	4	124	72	194	0.923076923076923
776895	2	GH36	3_2_1_22	GH36.hmm	6.8e-161	127	514	1	388	0.5625
777405	2	GH3	3_2_1_21	GH3.hmm	3.3e-72	3	216	72	294	0.986111111111111
778275	1	GH39	3_2_1_37	GH39.hmm	3.1e-166	3	431	17	442	0.993039443155452
779240	1	GH95	3_2_1_63	GH95.hmm	1.9e-68	8	281	2	276	0.378116343490305
779930	2	GH77	2_4_1_25	GH77.hmm	1e-121	144	491	12	376	0.702429149797571
78015	1	CE9	3_5_1_25	CE9.hmm	5.8e-119	2	373	5	366	0.994638069705094
780415	1	GH5	3_2_1_78	GH5.hmm	5.2e-35	12	233	41	354	0.803636363636364
780440	1	GH9	3_2_1_4	GH9.hmm	9e-31	12	360	406	776	0.832535885167464
780925	2	GH20	3_2_1_52	GH20.hmm	3.6e-119	18	336	1	346	0.943620178041543
780965	1	GH25	3_2_1_17	GH25.hmm	2.4e-45	1	177	12	187	0.994350282485876
780965	1	GH25	3_2_1_17	CBM50.hmm	1.9e-13	1	39	284	328	0.95
780965	1	GH73	3_2_1_	GH25.hmm	2.4e-45	1	177	12	187	0.994350282485876
780965	1	GH73	3_2_1_	CBM50.hmm	1.9e-13	1	39	284	328	0.95
782275	2	GH127	3_2_1_185	GH127.hmm	4.1e-104	1	260	29	304	0.494274809160305
782440	2	GH128	3_2_1_39	GH128.hmm	2.7e-46	9	224	232	434	0.959821428571429
782440	2	GH128	3_2_1_39	CBM40.hmm	5.6e-05	89	175	579	658	0.480446927374302
782440	2	GH128	3_2_1_39	CBM6.hmm	9.9e-24	1	137	680	818	0.985507246376812
782440	2	GH128	3_2_1_39	CBM6.hmm	7.8e-24	1	136	836	972	0.978260869565217
7830	1	GH88	3_2_1_	GH88.hmm	3e-127	5	329	65	384	0.984802431610942
784765	2	GH43	3_2_1_99	GH43.hmm	7.3e-48	11	222	62	388	0.850806451612903
78490	1	GH3	3_2_1_52	GH3.hmm	2.1e-65	7	215	83	306	0.962962962962963
785330	2	GH3	3_2_1_52	GH3.hmm	5.7e-16	6	77	135	211	0.328703703703704
785350	1	GH43	3_2_1_99	GH43.hmm	1.6e-60	10	247	37	344	0.955645161290323
785570	2	GH78	3_2_1_40	GH78.hmm	3.2e-65	160	455	2	299	0.58531746031746
785710	1	GH43	3_2_1_37	GH43.hmm	5.6e-39	34	247	2	204	0.858870967741935
785975	1	GH13	3_2_1_1	CBM34.hmm	4e-20	1	114	6	127	0.941666666666667
786280	1	GH78	3_2_1_40	CBM67.hmm	7.9e-20	99	170	10	82	0.403409090909091
786280	1	GH78	3_2_1_40	GH78.hmm	1e-74	1	229	106	336	0.452380952380952
786375	2	GH127	3_2_1_185	GH127.hmm	1.3e-101	273	524	1	245	0.479007633587786
786800	1	GH13	3_2_1_41	GH13.hmm	4.5e-45	8	288	21	316	0.936454849498328
786920	2	GH77	2_4_1_25	GH77.hmm	9.8e-65	259	471	1	223	0.42914979757085
786940	2	CE9	3_5_1_25	CE9.hmm	3.5e-115	1	319	6	322	0.85254691689008
787145	2	GH2	3_2_1_23	GH2.hmm	1.7e-68	31	283	29	325	0.335106382978723
787165	2	GH9	3_2_1_4	GH9.hmm	1.8e-95	88	418	1	334	0.789473684210526
787355	1	GH13	2_4_1_18	CBM48.hmm	4.5e-10	3	66	50	148	0.828947368421053
787355	1	GH13	2_4_1_18	GH13.hmm	1.7e-25	13	290	183	515	0.926421404682274
787385	1	GH39	3_2_1_37	GH39.hmm	7.1e-35	61	340	66	335	0.647331786542923
787470	2	GH13	3_2_1_20	GH13.hmm	8.6e-87	13	294	26	371	0.939799331103679
787550	2	GH57	2_4_1_18	GH57.hmm	3.9e-59	66	302	48	349	0.616187989556136
78805	2	GH18	3_2_1_	GH18.hmm	6.5e-24	152	277	1	129	0.422297297297297
788070	1	GH3	3_2_1_37	GH3.hmm	9.7e-70	3	215	57	301	0.981481481481482
788180	1	GH78	3_2_1_40	CBM67.hmm	4.2e-42	1	171	138	318	0.965909090909091
788180	1	GH78	3_2_1_40	GH78.hmm	3.2e-186	1	504	341	863	0.998015873015873
788380	1	GH120	3_2_1_37	GH120.hmm	1.4e-41	1	91	277	367	0.989010989010989
789120	1	GH13	3_2_1_1	GH13.hmm	7.8e-53	17	296	35	389	0.933110367892977
789440	2	GH13	3_2_1_68	CBM48.hmm	6.7e-14	2	71	13	108	0.907894736842105
789440	2	GH13	3_2_1_68	GH13.hmm	1.1e-38	6	161	181	359	0.518394648829431
790780	2	GH3	3_2_1_21	GH3.hmm	5.4e-72	3	216	100	334	0.986111111111111
791005	1	GH18	3_2_1_14	GH18.hmm	1.4e-47	4	204	54	293	0.675675675675676
791785	1	GH29	3_2_1_111	GH29.hmm	2.3e-79	39	338	39	355	0.864161849710983
791785	1	GH29	3_2_1_111	CBM32.hmm	5.6e-13	12	109	375	474	0.782258064516129
791795	1	GH110	3_2_1_	GH110.hmm	2.6e-120	7	337	27	363	0.602189781021898
791795	1	GH110	3_2_1_	GH110.hmm	8e-73	382	548	364	533	0.302919708029197
79270	1	GH51	3_2_1_55	GH51.hmm	2.5e-116	111	541	200	654	0.682539682539683
793635	1	GH39	3_2_1_37	GH39.hmm	1.2e-144	6	431	345	801	0.986078886310905
793705	1	GH13	2_4_1_7	GH13.hmm	5.2e-21	28	293	79	433	0.88628762541806
79445	2	GH28	3_2_1_15	GH28.hmm	2.8e-66	98	305	1	222	0.636923076923077
795675	1	GH115	3_2_1_131	GH115.hmm	1.4e-167	218	678	1	524	0.659971305595409
797060	2	GH78	3_2_1_40	CBM67.hmm	6.1e-26	1	149	108	268	0.840909090909091
797065	1	GH3	3_2_1_21	GH3.hmm	3e-29	7	124	186	313	0.541666666666667
797085	1	CE1	3_1_1_73	CBM48.hmm	3.4e-08	10	57	41	98	0.618421052631579
797085	1	CE1	3_1_1_73	CE1.hmm	1.7e-54	1	220	146	376	0.964757709251101
797105	1	CE1	3_1_1_73	CBM48.hmm	5.1e-07	9	57	38	97	0.631578947368421
797105	1	CE1	3_1_1_73	CE1.hmm	2.8e-53	1	219	145	371	0.960352422907489
797940	2	GH127	3_2_1_185	GH127.hmm	1.5e-149	80	384	1	320	0.580152671755725
798010	1	GH94	2_4_1_20	GH94.hmm	7.2e-134	675	1026	2	345	0.338803088803089
798145	2	GH5	3_2_1_4	GH5.hmm	2.6e-33	18	159	14	176	0.512727272727273
799065	2	GH3	3_2_1_37	GH3.hmm	1.3e-65	3	215	29	270	0.981481481481482
799505	2	GH29	3_2_1_51	GH29.hmm	2.8e-111	27	345	23	367	0.919075144508671
799770	1	GH120	3_2_1_37	GH120.hmm	6e-34	1	91	298	388	0.989010989010989
799780	2	GH67	3_2_1_139	GH67.hmm	1.9e-264	127	615	3	495	0.729446935724963
799925	1	GH23	3_2_1_17	GH23.hmm	4.8e-24	15	123	487	639	0.8
800165	1	GH95	3_2_1_63	GH95.hmm	2e-296	4	714	15	763	0.983379501385042
801045	1	GH43	3_2_1_145	GH43.hmm	2.1e-28	19	190	28	225	0.689516129032258
801220	2	GH4	3_2_1_22	GH4.hmm	7.3e-60	1	177	3	183	0.983240223463687
801535	1	GH18	3_2_1_	CBM50.hmm	3.2e-12	1	39	4	46	0.95
801535	1	GH18	3_2_1_	CBM50.hmm	5.8e-11	1	40	53	97	0.975
801535	1	GH18	3_2_1_	GH18.hmm	2.6e-35	73	277	184	406	0.689189189189189
802350	2	GH2	3_2_1_23	GH2.hmm	3.9e-100	212	577	21	435	0.485372340425532
80250	2	GH35	3_2_1_23	GH35.hmm	4.8e-67	92	305	1	221	0.693811074918567
802570	2	GH3	3_2_1_37	GH3.hmm	1.4e-73	3	216	67	293	0.986111111111111
802840	1	GH3	3_2_1_52	GH3.hmm	4.4e-29	7	129	105	234	0.564814814814815
803260	2	GH1	3_2_1_21	GH1.hmm	1.7e-140	67	428	1	376	0.841491841491842
804115	2	GH4	3_2_1_20	GH4.hmm	3.5e-45	2	177	12	178	0.977653631284916
80505	1	GH1	3_2_1_21	GH1.hmm	1.7e-177	4	421	2	429	0.972027972027972
805395	1	CE4	3_1_1_72	CE4.hmm	1.9e-27	5	115	325	437	0.846153846153846
805405	1	CE4	3_1_1_72	CE4.hmm	9.2e-28	6	114	194	304	0.830769230769231
805840	1	GH33	3_2_1_18	GH33.hmm	3.2e-79	13	328	187	506	0.921052631578947
806620	2	GH125	3_2_1_	GH125.hmm	1e-144	1	320	34	352	0.793532338308458
808145	1	GH3	3_2_1_52	GH3.hmm	1.3e-47	6	170	65	240	0.759259259259259
808660	2	GH33	3_2_1_18	GH33.hmm	3.2e-75	55	341	1	292	0.83625730994152
808725	1	GH94	2_4_1_20	GH94.hmm	9.3e-125	357	688	7	361	0.31949806949807
808755	1	GH94	2_4_1_20	GH94.hmm	9.8e-133	706	1036	8	351	0.318532818532819
808835	2	GH16	3_2_1_39	GH16.hmm	2.8e-43	5	167	48	247	0.857142857142857
809895	2	GH20	3_2_1_52	GH20.hmm	6e-88	9	221	156	396	0.629080118694362
810220	1	CE4	3_1_1_72	CE4.hmm	8.4e-37	7	125	51	171	0.907692307692308
810225	2	GH97	3_2_1_20	GH97.hmm	3.6e-135	277	591	4	348	0.497622820919176
810645	2	GH36	3_2_1_22	GH36.hmm	8.5e-115	384	675	1	289	0.42296511627907
810650	2	GH36	3_2_1_22	GH36.hmm	8e-83	157	366	1	211	0.303779069767442
811375	2	GH18	3_2_1_	GH18.hmm	7.5e-24	152	278	1	129	0.425675675675676
812185	1	GH3	3_2_1_21	GH3.hmm	1.5e-56	12	212	632	829	0.925925925925926
812190	1	GH78	3_2_1_40	GH78.hmm	6e-135	106	503	1	417	0.787698412698413
[truncated: 376 more rows]

## Sheet: Randers
Dataset 4 dbCan identified domains in the HotPep identifed CAZymes
Query		Fam	EC	dbCan	E-value	start	end	start	end	covered fraction
100065	1	GH130	2_4_1_281	GH130.hmm	1.9e-85	2	295	50	363	0.989864864864865
100705	1	GH3	3_2_1_21	GH3.hmm	2.5e-57	3	215	65	302	0.981481481481482
100705	1	GH3	3_2_1_21	CBM6.hmm	4.4e-10	12	123	473	591	0.804347826086957
100955	1	CE1	3_1_1_73	CE1.hmm	4.3e-54	3	221	153	397	0.960352422907489
10185	2	GH5	3_2_1_78	GH5.hmm	2.6e-17	108	233	19	203	0.454545454545455
102775	2	GH2	3_2_1_25	GH2.hmm	4e-87	117	492	1	540	0.498670212765957
102890	1	GH13	2_4_1_18	CBM48.hmm	6.7e-17	9	70	145	219	0.802631578947368
102890	1	GH13	2_4_1_18	GH13.hmm	1.4e-30	22	295	287	594	0.91304347826087
105430	2	GH39	3_2_1_37	GH39.hmm	4e-39	63	346	93	370	0.65661252900232
106700	1	GH3	3_2_1_37	GH3.hmm	1.5e-68	3	215	63	303	0.981481481481482
107050	1	GH3	3_2_1_21	GH3.hmm	4.7e-72	3	216	97	318	0.986111111111111
108575	1	GH51	3_2_1_55	GH51.hmm	1.8e-112	85	541	28	504	0.723809523809524
108780	1	GH27	3_2_1_22	GH27.hmm	3.1e-23	123	237	115	216	0.304
108780	1	GH27	3_2_1_22	GH27.hmm	2.9e-25	254	374	210	320	0.32
108810	1	GH10	3_2_1_8	GH10.hmm	2.9e-106	2	301	28	399	0.986798679867987
108865	1	CE1	3_1_1_73	CE1.hmm	6e-59	1	221	106	332	0.969162995594714
108890	1	CE1	3_1_1_73	CBM48.hmm	5e-07	10	58	55	107	0.631578947368421
108890	1	CE1	3_1_1_73	CE1.hmm	1.4e-55	2	222	157	386	0.969162995594714
110465	2	GH9	3_2_1_4	GH9.hmm	1.8e-62	94	389	2	295	0.705741626794258
111300	1	GH54	3_2_1_55	GH54.hmm	1.5e-129	1	314	37	361	0.990506329113924
111310	1	GH51	3_2_1_55	GH51.hmm	5e-133	80	540	25	527	0.73015873015873
111320	1	GH3	3_2_1_37	GH3.hmm	2.8e-67	3	215	65	309	0.981481481481482
111335	1	GH54	3_2_1_55	GH54.hmm	2.5e-135	1	314	42	369	0.990506329113924
11315	2	GH94	2_4_1_	GT84.hmm	2.6e-101	1	215	222	436	0.995348837209302
11315	2	GH94	2_4_1_	GH94.hmm	0	2	1036	678	1758	0.998069498069498
113420	1	GH115	3_2_1_131	GH115.hmm	1.6e-225	3	506	45	576	0.721664275466284
113900	1	GH13	3_2_1_1	GH13.hmm	9.1e-39	10	296	57	456	0.956521739130435
114455	1	GH26	3_2_1_78	GH26.hmm	1.3e-64	1	274	30	327	0.900990099009901
115140	1	GH3	3_2_1_21	GH3.hmm	5.5e-71	3	214	109	328	0.976851851851852
116630	1	GH3	3_2_1_52	GH3.hmm	1.6e-54	9	214	108	339	0.949074074074074
1170	2	GH77	2_4_1_25	GH77.hmm	1.8e-121	163	492	2	325	0.665991902834008
118420	1	GH13	3_2_1_1	GH13.hmm	3.4e-83	13	293	30	369	0.936454849498328
118455	2	GH51	3_2_1_55	GH51.hmm	1.6e-67	185	437	1	271	0.4
118770	1	CE4	3_1_1_72	CE4.hmm	4.3e-32	6	122	9	127	0.892307692307692
119195	1	GH115	3_2_1_131	GH115.hmm	6.5e-253	3	594	56	697	0.847919655667145
119195	1	GH115	3_2_1_131	GH115.hmm	3.3e-15	90	362	826	1000	0.390243902439024
119660	1	GH10	3_2_1_8	GH10.hmm	3.8e-96	44	302	1	279	0.851485148514851
119890	1	GH10	3_2_1_8	GH10.hmm	2e-105	7	299	29	361	0.963696369636964
120055	1	GH20	3_2_1_52	GH20.hmm	6.6e-107	9	336	196	512	0.970326409495549
120425	2	GH51	3_2_1_55	GH51.hmm	1.6e-141	83	546	23	520	0.734920634920635
121295	1	GH43	3_2_1_37	GH43.hmm	4e-61	2	247	6	291	0.987903225806452
123270	1	GH94	2_4_1_20	GH94.hmm	3.3e-296	263	1035	2	807	0.745173745173745
123285	1	GH9	3_2_1_4	CBM30.hmm	8.9e-08	5	90	37	112	0.934065934065934
123285	1	GH9	3_2_1_4	GH9.hmm	2.2e-95	2	417	128	571	0.992822966507177
12420	2	GH94	2_4_1_20	GH94.hmm	1.3e-180	573	1036	1	466	0.446911196911197
129045	1	GH44	3_2_1_151	GH44.hmm	8.8e-125	2	512	20	536	0.992217898832685
129490	1	GH13	2_4_1_18	CBM48.hmm	1.8e-17	2	69	34	120	0.881578947368421
129490	1	GH13	2_4_1_18	GH13.hmm	1.6e-30	23	295	190	496	0.909698996655518
130415	1	CE11	3_5_1_	CE11.hmm	7.8e-68	1	221	3	224	0.811808118081181
13045	1	GH35	3_2_1_23	GH35.hmm	2.5e-117	1	305	50	360	0.990228013029316
130950	2	GH43	3_2_1_55	GH43.hmm	1.1e-59	1	247	33	303	0.991935483870968
131105	2	GH3	3_2_1_21	GH3.hmm	1e-68	2	201	80	284	0.921296296296296
131395	1	GH29	3_2_1_51	GH29.hmm	2.1e-109	34	346	41	390	0.901734104046243
131650	1	GH27	3_2_1_22	GH27.hmm	2.8e-37	89	345	114	339	0.682666666666667
131830	1	GH116	3_2_1_45	GH116.hmm	2e-90	4	362	506	889	0.986225895316804
132335	1	GH3	3_2_1_21	GH3.hmm	1.3e-69	4	216	89	305	0.981481481481482
132480	1	GH13	2_4_1_18	CBM48.hmm	1.8e-08	4	72	52	134	0.894736842105263
132480	1	GH13	2_4_1_18	GH13.hmm	3.3e-28	19	259	189	481	0.802675585284281
132605	1	GH51	3_2_1_55	GH51.hmm	2.5e-139	83	542	21	511	0.728571428571429
132800	2	GH5	3_2_1_45	GH5.hmm	1e-17	3	97	10	146	0.341818181818182
132835	1	GH66	3_2_1_11	GH66.hmm	1e-169	3	555	48	592	0.992805755395683
132840	1	GH31	3_2_1_20	GH31.hmm	1.3e-147	1	427	229	679	0.997658079625293
132845	1	CE1	3_1_1_73	CBM48.hmm	8.2e-10	8	67	41	109	0.776315789473684
132845	1	CE1	3_1_1_73	CE1.hmm	1.2e-54	6	221	158	390	0.947136563876652
132870	1	CE1	3_1_1_73	CE1.hmm	9.9e-54	1	223	34	277	0.977973568281938
133535	1	GH9	3_2_1_4	GH9.hmm	2.8e-27	44	413	443	831	0.882775119617225
133790	2	GH31	3_2_1_20	GH31.hmm	1.1e-45	111	270	32	203	0.372365339578454
133890	1	GH3	3_2_1_21	GH3.hmm	9.5e-59	3	215	66	303	0.981481481481482
133890	1	GH3	3_2_1_21	CBM6.hmm	5e-11	37	124	495	591	0.630434782608696
13405	1	GH74	3_2_1_151	GH74.hmm	4.2e-15	43	124	401	485	0.347639484978541
13405	1	GH74	3_2_1_151	GH74.hmm	1.6e-14	46	118	455	537	0.309012875536481
13405	1	GH74	3_2_1_151	GH74.hmm	4e-10	42	122	559	637	0.343347639484979
134065	1	GH87	3_2_1_59	CBM35.hmm	1.7e-32	1	121	106	226	0.975609756097561
134065	1	GH87	3_2_1_59	CBM56.hmm	0.00044	7	89	311	392	0.515723270440252
134065	1	GH87	3_2_1_59	CBM35.hmm	2.3e-32	1	121	493	613	0.975609756097561
134065	1	GH87	3_2_1_59	CBM56.hmm	8.7e-05	10	87	700	776	0.484276729559748
13445	2	GH13	3_2_1_1	CBM34.hmm	1.9e-11	13	100	43	129	0.725
13445	2	GH13	3_2_1_1	GH13.hmm	5.8e-57	13	293	199	515	0.936454849498328
135025	1	GH36	3_2_1_22	GH36.hmm	1e-58	250	577	68	395	0.475290697674419
135075	1	GH18	3_2_1_14	CBM44.hmm	8.7e-17	6	62	390	444	0.875
135190	2	GH13	2_4_1_4	GH13.hmm	7.5e-40	12	290	114	507	0.929765886287625
135250	2	GH35	3_2_1_23	GH35.hmm	1e-56	1	302	11	409	0.980456026058632
135355	1	GH13	2_4_1_19	GH13.hmm	1.5e-51	13	294	95	448	0.939799331103679
135600	1	CE11	3_5_1_	CE11.hmm	8.7e-112	1	270	4	273	0.992619926199262
136745	2	GH51	3_2_1_55	GH51.hmm	1.1e-129	83	536	29	516	0.719047619047619
136790	1	GH77	2_4_1_25	GH77.hmm	5.3e-45	1	157	11	164	0.315789473684211
137750	1	GH95	3_2_1_63	GH95.hmm	2e-216	9	716	30	776	0.979224376731302
137955	1	GH35	3_2_1_23	GH35.hmm	2.4e-87	1	246	77	326	0.798045602605863
138030	1	GH16	3_2_1_39	GH16.hmm	1.3e-54	2	189	43	276	0.989417989417989
138070	1	GH3	3_2_1_21	GH3.hmm	1.2e-69	3	215	96	317	0.981481481481482
138340	1	GH20	3_2_1_52	GH20.hmm	2.9e-109	9	336	166	482	0.970326409495549
139470	1	GH28	3_2_1_15	GH28.hmm	1.7e-79	5	308	76	441	0.932307692307692
139505	1	GH3	3_2_1_37	GH3.hmm	1.1e-56	3	215	66	303	0.981481481481482
139505	1	GH3	3_2_1_37	CBM6.hmm	6.3e-11	19	136	478	603	0.847826086956522
139510	1	GH95	3_2_1_63	GH95.hmm	1.6e-174	355	713	1	371	0.49584487534626
139585	1	GH3	3_2_1_21	GH3.hmm	3.9e-60	3	216	96	303	0.986111111111111
139585	1	GH59	3_2_1_46	GH3.hmm	3.9e-60	3	216	96	303	0.986111111111111
139730	1	GH5	3_2_1_4	GH5.hmm	1.9e-44	15	237	40	320	0.807272727272727
139730	1	GH5	3_2_1_4	CBM4.hmm	1.2e-32	6	126	355	476	0.952380952380952
140840	1	CE1	3_1_1_73	CBM48.hmm	6.5e-09	8	67	41	106	0.776315789473684
140840	1	CE1	3_1_1_73	CE1.hmm	1.3e-56	1	216	147	370	0.947136563876652
141120	1	GH3	3_2_1_21	GH3.hmm	2.8e-57	3	209	62	299	0.953703703703704
141420	2	CE4	3_1_1_72	GT2.hmm	3.1e-18	1	72	40	114	0.422619047619048
142200	1	GH2	3_2_1_23	GH2.hmm	2.8e-121	31	465	29	573	0.577127659574468
145205	1	CE4	3_5_1_	CE4.hmm	6.3e-21	3	79	66	143	0.584615384615385
146385	1	GH13	2_4_1_18	CBM48.hmm	3.8e-05	3	71	157	235	0.894736842105263
146385	1	GH13	2_4_1_18	CBM48.hmm	2.7e-09	2	31	256	290	0.381578947368421
146865	1	GH29	3_2_1_51	GH29.hmm	2.9e-83	34	344	51	349	0.895953757225434
148425	2	GH94	2_4_1_20	GH94.hmm	5.2e-177	573	1030	1	482	0.441119691119691
148470	2	GH3	3_2_1_21	GH3.hmm	1.5e-63	3	216	85	311	0.986111111111111
148475	2	GH1	3_2_1_21	GH1.hmm	6.1e-171	4	428	6	445	0.988344988344988
148505	1	CE4	3_5_1_	CE4.hmm	1.4e-27	7	114	42	142	0.823076923076923
149005	2	GH8	3_2_1_8	GH8.hmm	1.4e-39	148	319	13	191	0.534375
149770	2	GH13	3_2_1_1	GH13.hmm	1.7e-27	12	111	54	156	0.331103678929766
150230	2	GH29	3_2_1_51	GH29.hmm	4e-45	114	249	1	147	0.390173410404624
151380	2	GH36	3_2_1_22	GH36.hmm	4.1e-236	1	620	13	641	0.899709302325581
151675	2	GH95	3_2_1_63	GH95.hmm	4.1e-169	355	713	1	371	0.49584487534626
154455	2	GH57	3_2_1_1	GH57.hmm	2.7e-55	1	310	33	356	0.806788511749347
155185	1	GH94	2_4_1_	GH94.hmm	5.9e-17	47	382	107	460	0.323359073359073
155185	1	GH94	2_4_1_	GH94.hmm	1.5e-111	550	1019	597	1099	0.452702702702703
157035	1	GH13	3_2_1_41	CBM48.hmm	3.6e-09	2	70	21	103	0.894736842105263
157035	1	GH13	3_2_1_41	GH13.hmm	2.5e-45	21	291	175	508	0.903010033444816
158880	2	GH65	2_4_1_64	GH65.hmm	3.4e-46	78	225	5	154	0.395161290322581
161125	1	GH92	3_2_1_	GH92.hmm	2.3e-183	3	487	241	729	0.985743380855397
161520	1	GH2	3_2_1_23	GH2.hmm	7.8e-242	23	751	63	930	0.968085106382979
162020	1	CE1	3_1_1_73	CE1.hmm	3.5e-60	1	221	45	297	0.969162995594714
162175	2	GH20	3_2_1_52	GH20.hmm	1.4e-113	39	336	1	321	0.881305637982196
162220	1	GH74	3_2_1_151	GH74.hmm	3.5e-11	28	107	83	168	0.339055793991416
162220	1	GH74	3_2_1_151	GH74.hmm	7.1e-09	30	115	421	607	0.36480686695279
162220	1	GH74	3_2_1_151	GH74.hmm	6.7e-15	45	149	692	791	0.446351931330472
163130	1	GH29	3_2_1_111	GH29.hmm	7.1e-82	38	338	125	451	0.867052023121387
164045	2	GH18	3_2_1_14	GH18.hmm	8.7e-81	5	282	30	367	0.935810810810811
164150	2	GH13	3_2_1_1	GH13.hmm	5.8e-73	13	296	47	346	0.946488294314381
168745	2	GH130	2_4_1_	GH130.hmm	4e-103	1	295	3	302	0.993243243243243
168940	1	GH57	2_4_1_25	GH57.hmm	1.5e-28	23	152	2	116	0.336814621409922
16960	1	GH20	3_2_1_52	GH20.hmm	1e-123	8	336	148	502	0.973293768545994
16960	1	GH20	3_2_1_52	CBM32.hmm	3.6e-11	17	107	642	742	0.725806451612903
169955	2	GH13	3_2_1_1	GH13.hmm	3.2e-32	130	294	1	184	0.548494983277592
170160	1	GH92	3_2_1_	GH92.hmm	1.5e-115	2	343	246	589	0.694501018329939
170260	2	GH57	2_4_1_25	GH57.hmm	2.9e-66	1	309	4	288	0.804177545691906
170605	1	GH77	2_4_1_25	CBM20.hmm	8.3e-06	3	74	3	74	0.788888888888889
170605	1	GH77	2_4_1_25	CBM20.hmm	7e-16	16	82	131	200	0.733333333333333
170605	1	GH77	2_4_1_25	GH77.hmm	3.3e-149	1	488	233	870	0.98582995951417
170800	1	GH13	3_2_1_1	GH13.hmm	3e-62	10	294	67	529	0.949832775919732
170930	1	GH13	3_2_1_1	GH13.hmm	6.2e-53	9	290	44	324	0.939799331103679
17095	1	GH2	3_2_1_23	GH2.hmm	7.5e-128	35	747	47	835	0.946808510638298
171030	1	GH13	3_2_1_54	GH13.hmm	3.3e-51	13	290	166	476	0.926421404682274
17175	1	GH51	3_2_1_55	CBM22.hmm	0.00021	2	113	67	182	0.847328244274809
17175	1	GH51	3_2_1_55	GH51.hmm	8e-107	107	517	203	639	0.650793650793651
172520	1	GH92	3_2_1_	GH92.hmm	2.8e-109	3	322	262	576	0.64969450101833
172700	2	GH13	2_4_1_4	GH13.hmm	2.3e-35	12	249	118	404	0.792642140468227
17275	1	GH51	3_2_1_55	GH32.hmm	5.2e-09	81	235	74	238	0.525597269624573
17275	1	GH51	3_2_1_55	GH32.hmm	6.4e-10	66	172	387	517	0.361774744027304
17275	1	GH51	3_2_1_55	GH51.hmm	9.3e-99	111	485	897	1282	0.593650793650794
17385	1	GH2	3_2_1_23	GH2.hmm	1.3e-208	22	748	136	1020	0.965425531914894
175535	2	GH29	3_2_1_111	GH29.hmm	3.8e-73	41	337	64	354	0.855491329479769
175535	2	GH29	3_2_1_111	CBM32.hmm	3e-13	10	105	373	470	0.766129032258065
176685	2	GH3	3_2_1_52	GH3.hmm	3.6e-27	99	198	1	108	0.458333333333333
176735	1	GH27	3_2_1_22	GH5.hmm	1e-24	14	236	717	974	0.807272727272727
176735	1	GH27	3_2_1_22	GH27.hmm	4.2e-21	129	265	1040	1219	0.362666666666667
176970	1	GH78	3_2_1_40	CBM67.hmm	2.1e-40	17	168	164	311	0.857954545454545
176970	1	GH78	3_2_1_40	GH78.hmm	9.3e-178	5	503	341	837	0.988095238095238
176985	1	GH31	3_2_1_177	GH31.hmm	2e-124	23	426	412	848	0.943793911007026
17700	1	GH2	3_2_1_23	GH2.hmm	5.9e-132	22	616	21	749	0.789893617021277
17705	1	GH31	3_2_1_20	GH31.hmm	3.6e-128	2	427	282	714	0.995316159250585
178330	1	GH13	2_4_1_18	CBM48.hmm	1.2e-10	3	61	50	122	0.763157894736842
178330	1	GH13	2_4_1_18	GH13.hmm	3.6e-27	21	290	191	513	0.899665551839465
180275	2	CE8	3_1_1_11	CE8.hmm	8.3e-97	3	286	103	394	0.982638888888889
180755	1	GH3	3_2_1_21	GH3.hmm	4.2e-69	4	214	72	278	0.972222222222222
181100	1	CE11	3_5_1_	CE11.hmm	5.8e-68	1	220	3	223	0.808118081180812
181150	1	GH9	3_2_1_4	GH9.hmm	1.3e-90	5	415	111	528	0.980861244019139
181325	1	GH31	3_2_1_20	GH31.hmm	9.3e-118	2	425	299	713	0.990632318501171
18235	1	GH77	2_4_1_25	GH77.hmm	3.9e-170	1	471	10	475	0.951417004048583
182525	2	GH74	3_2_1_151	GH74.hmm	1.6e-12	37	120	151	230	0.356223175965665
182525	2	GH74	3_2_1_151	GH74.hmm	5.3e-15	37	112	281	352	0.321888412017167
182525	2	GH74	3_2_1_151	GH74.hmm	6e-14	42	119	330	405	0.330472103004292
182525	2	GH74	3_2_1_151	GH74.hmm	9.5e-14	41	119	375	449	0.334763948497854
182525	2	GH74	3_2_1_151	GH74.hmm	5.6e-14	37	127	503	588	0.386266094420601
182525	2	GH74	3_2_1_151	GH74.hmm	1e-12	48	119	601	668	0.304721030042918
182525	2	GH74	3_2_1_151	GH74.hmm	1e-12	38	111	818	889	0.313304721030043
182525	2	GH74	3_2_1_151	GH74.hmm	4.8e-14	42	112	913	979	0.300429184549356
182555	2	GH74	3_2_1_151	GH74.hmm	9.3e-14	41	136	77	173	0.407725321888412
182555	2	GH74	3_2_1_151	GH74.hmm	9.7e-11	35	113	163	243	0.334763948497854
182555	2	GH74	3_2_1_151	GH74.hmm	4.4e-15	34	124	253	340	0.386266094420601
182565	2	GH33	3_2_1_18	GH74.hmm	1.2e-13	43	113	89	162	0.300429184549356
182565	2	GH33	3_2_1_18	GH74.hmm	6.6e-15	37	110	134	203	0.313304721030043
182565	2	GH33	3_2_1_18	GH74.hmm	2.4e-13	34	120	220	301	0.369098712446352
182565	2	GH33	3_2_1_18	GH74.hmm	1.1e-10	39	112	311	381	0.313304721030043
182565	2	GH33	3_2_1_18	GH74.hmm	9.9e-10	47	117	364	430	0.300429184549356
182565	2	GH33	3_2_1_18	GH74.hmm	1.8e-15	39	117	444	518	0.334763948497854
182565	2	GH33	3_2_1_18	GH74.hmm	9e-12	39	113	530	599	0.317596566523605
182565	2	GH33	3_2_1_18	GH74.hmm	3.2e-11	49	148	583	677	0.424892703862661
182565	2	GH33	3_2_1_18	GH74.hmm	3.1e-11	48	120	720	787	0.309012875536481
182565	2	GH33	3_2_1_18	GH74.hmm	3.9e-17	33	111	791	865	0.334763948497854
182565	2	GH33	3_2_1_18	GH74.hmm	6.1e-07	25	104	913	990	0.339055793991416
182565	2	GH74	3_2_1_151	GH74.hmm	1.2e-13	43	113	89	162	0.300429184549356
182565	2	GH74	3_2_1_151	GH74.hmm	6.6e-15	37	110	134	203	0.313304721030043
182565	2	GH74	3_2_1_151	GH74.hmm	2.4e-13	34	120	220	301	0.369098712446352
182565	2	GH74	3_2_1_151	GH74.hmm	1.1e-10	39	112	311	381	0.313304721030043
182565	2	GH74	3_2_1_151	GH74.hmm	9.9e-10	47	117	364	430	0.300429184549356
182565	2	GH74	3_2_1_151	GH74.hmm	1.8e-15	39	117	444	518	0.334763948497854
182565	2	GH74	3_2_1_151	GH74.hmm	9e-12	39	113	530	599	0.317596566523605
182565	2	GH74	3_2_1_151	GH74.hmm	3.2e-11	49	148	583	677	0.424892703862661
182565	2	GH74	3_2_1_151	GH74.hmm	3.1e-11	48	120	720	787	0.309012875536481
182565	2	GH74	3_2_1_151	GH74.hmm	3.9e-17	33	111	791	865	0.334763948497854
182565	2	GH74	3_2_1_151	GH74.hmm	6.1e-07	25	104	913	990	0.339055793991416
185125	1	GH29	3_2_1_51	GH29.hmm	3e-97	38	346	29	352	0.890173410404624
185220	2	GH18	3_2_1_14	CBM44.hmm	4.3e-05	5	58	372	428	0.828125
185220	2	GH18	3_2_1_14	CBM44.hmm	2.6e-08	3	61	462	519	0.90625
185220	2	GH18	3_2_1_14	CBM44.hmm	4e-10	3	63	548	606	0.9375
185220	2	GH18	3_2_1_14	CBM44.hmm	1.6e-08	4	61	634	691	0.890625
185220	2	GH18	3_2_1_14	CBM44.hmm	0.00081	24	61	746	795	0.578125
185395	2	GH57	2_4_1_25	GH57.hmm	2.5e-48	47	300	1	236	0.660574412532637
18600	1	GH92	3_2_1_	GH92.hmm	9e-190	3	491	244	736	0.993890020366599
186190	1	GH77	2_4_1_25	GH77.hmm	4.3e-53	269	469	2	212	0.404858299595142
186525	1	GH92	3_2_1_	GH92.hmm	2.6e-184	2	491	246	753	0.995926680244399
187030	1	GH26	3_2_1_78	GH26.hmm	3.1e-102	12	303	2	290	0.96039603960396
187035	1	GH31	3_2_1_177	GH31.hmm	3.5e-142	1	427	85	542	0.997658079625293
187045	1	GH2	3_2_1_23	GH2.hmm	2.5e-132	27	583	29	741	0.73936170212766
187070	1	GH5	3_2_1_78	GH5.hmm	1.2e-18	65	233	3	270	0.610909090909091
187075	1	GH26	3_2_1_78	GH26.hmm	1.2e-65	2	261	29	309	0.854785478547855
187370	1	GH29	3_2_1_51	GH29.hmm	1.3e-105	30	345	25	347	0.910404624277457
18765	1	GH78	3_2_1_40	CBM67.hmm	2.3e-39	1	164	92	267	0.926136363636364
18765	1	GH78	3_2_1_40	GH78.hmm	9e-177	3	503	299	828	0.992063492063492
187690	2	GH29	3_2_1_51	GH29.hmm	9e-100	37	342	121	416	0.88150289017341
189055	2	GH10	3_2_1_8	GH10.hmm	1.3e-104	2	302	15	357	0.99009900990099
189465	1	CE4	3_5_1_	CE4.hmm	4.6e-27	5	123	91	222	0.907692307692308
19020	2	GH78	3_2_1_40	CBM67.hmm	6.4e-28	57	169	14	143	0.636363636363636
19040	2	GH78	3_2_1_40	GH78.hmm	3.1e-134	124	504	2	405	0.753968253968254
190500	1	GH94	2_4_1_20	GH94.hmm	2.5e-186	573	1034	1	481	0.444980694980695
190810	1	GH53	3_2_1_89	GH53.hmm	4.6e-104	2	338	46	393	0.982456140350877
191360	2	GH9	3_2_1_4	GH9.hmm	1.6e-39	214	418	1	207	0.488038277511962
191855	1	CE4	3_1_1_72	GT2.hmm	4.8e-18	3	166	6	166	0.970238095238095
192660	1	CE14	3_5_1_89	CE14.hmm	2.9e-44	1	124	22	152	0.991935483870968
192790	1	GH13	3_2_1_1	GH13.hmm	2.5e-69	12	296	52	389	0.949832775919732
192805	1	GH57	3_2_1_41	GH57.hmm	6.7e-93	2	318	42	509	0.825065274151436
194675	2	CE4	3_1_1_72	GT2.hmm	1.5e-22	1	162	17	178	0.958333333333333
194800	2	CE4	3_1_1_72	GT2.hmm	1.6e-27	1	168	21	184	0.994047619047619
195095	2	GH10	3_2_1_8	GH10.hmm	3e-25	107	231	3	129	0.409240924092409
197175	1	GH1	3_2_1_21	GH1.hmm	8.6e-116	4	428	7	422	0.988344988344988
197590	2	GH29	3_2_1_51	GH29.hmm	1.4e-46	34	150	37	142	0.335260115606936
197720	1	GH5	3_2_1_4	GH5.hmm	2.2e-57	23	250	86	355	0.825454545454545
197885	1	GH3	3_2_1_21	GH3.hmm	7.2e-67	2	216	49	271	0.990740740740741
197940	1	GH92	3_2_1_	GH92.hmm	6.4e-170	13	488	274	742	0.967413441955194
198115	1	GH95	3_2_1_63	GH95.hmm	9e-277	4	718	20	750	0.988919667590028
200085	1	GH57	2_4_1_18	GH57.hmm	1.5e-67	1	303	9	424	0.788511749347259
200815	1	GH43	3_2_1_55	GH43.hmm	6.2e-60	1	247	45	315	0.991935483870968
201735	1	GH57	2_4_1_25	GH57.hmm	2.4e-58	1	297	4	275	0.772845953002611
202000	1	GH109	3_2_1_49	GH109.hmm	1.3e-54	1	126	66	191	0.992063492063492
203245	2	CE9	3_5_1_25	CE9.hmm	2e-111	4	325	8	327	0.86058981233244
204085	1	GH20	3_2_1_52	GH20.hmm	2.4e-94	8	336	330	753	0.973293768545994
204385	1	CE8	3_1_1_11	CE8.hmm	7.8e-107	2	286	28	311	0.986111111111111
204410	1	GH13	3_2_1_54	GH13.hmm	2.6e-57	13	290	187	499	0.926421404682274
204515	1	GH9	3_2_1_4	CBM30.hmm	2.2e-11	6	90	26	100	0.923076923076923
204515	1	GH9	3_2_1_4	GH9.hmm	6.2e-98	2	418	115	543	0.995215311004785
204760	1	GH13	3_2_1_41	CBM48.hmm	1.6e-09	4	71	243	321	0.881578947368421
204760	1	GH13	3_2_1_41	GH13.hmm	4.4e-43	11	289	386	697	0.929765886287625
204910	1	GH51	3_2_1_55	GH51.hmm	3.1e-134	83	541	21	513	0.726984126984127
206090	1	GH1	3_2_1_21	GH1.hmm	4.3e-157	3	425	5	442	0.983682983682984
206120	1	GH20	3_2_1_52	GH20.hmm	2.1e-108	9	336	150	502	0.970326409495549
206460	2	GH29	3_2_1_51	GH29.hmm	4.2e-95	15	343	16	379	0.947976878612717
207850	1	GH95	3_2_1_63	GH95.hmm	7.9e-273	6	711	49	782	0.976454293628809
208105	1	GH109	3_2_1_49	GH109.hmm	4e-49	1	125	55	179	0.984126984126984
208415	1	GH5	3_2_1_78	GH5.hmm	7.2e-23	35	215	80	361	0.654545454545455
208495	1	GH20	3_2_1_52	GH20.hmm	1.3e-123	8	336	179	533	0.973293768545994
208495	1	GH20	3_2_1_52	CBM56.hmm	6.6e-06	6	60	586	640	0.339622641509434
208495	1	GH20	3_2_1_52	CBM32.hmm	4.3e-11	15	111	663	776	0.774193548387097
20875	1	GH13	3_2_1_41	CBM48.hmm	3.4e-09	4	71	255	335	0.881578947368421
20875	1	GH13	3_2_1_41	GH13.hmm	8.5e-44	14	289	404	710	0.919732441471572
208885	2	GH77	2_4_1_25	GH77.hmm	2.2e-161	1	492	12	501	0.993927125506073
209595	1	CE1	3_1_1_73	CE1.hmm	1.6e-22	23	139	174	349	0.511013215859031
209820	1	GH130	2_4_1_	GH130.hmm	4.6e-72	34	295	4	282	0.881756756756757
210025	1	GH94	2_4_1_20	GH94.hmm	2e-234	263	1035	2	789	0.745173745173745
210125	1	GH13	2_4_1_18	CBM48.hmm	3.1e-19	2	67	29	112	0.855263157894737
210125	1	GH13	2_4_1_18	GH13.hmm	3.6e-33	22	294	183	489	0.909698996655518
210155	2	GH13	3_2_1_1	CBM34.hmm	1.9e-24	3	119	549	680	0.966666666666667
210155	2	GH13	3_2_1_1	GH13.hmm	7.2e-65	13	296	748	1075	0.946488294314381
210155	2	GH13	3_2_1_1	CBM20.hmm	7.9e-06	1	84	1524	1611	0.922222222222222
210310	2	GH127	3_2_1_185	GH127.hmm	5.9e-153	1	524	9	609	0.998091603053435
210485	1	GH20	3_2_1_52	CBM56.hmm	1.3e-08	2	63	119	181	0.383647798742138
210485	1	GH20	3_2_1_52	CBM56.hmm	7.7e-09	2	64	202	265	0.389937106918239
210485	1	GH20	3_2_1_52	CBM56.hmm	1.8e-07	4	64	287	348	0.377358490566038
210485	1	GH20	3_2_1_52	CBM56.hmm	5.3e-11	2	89	368	455	0.547169811320755
21050	1	GH13	3_2_1_54	GH13.hmm	5.3e-63	13	295	162	481	0.94314381270903
210545	1	GH74	3_2_1_151	GH74.hmm	3.9e-15	31	110	148	231	0.339055793991416
210545	1	GH74	3_2_1_151	GH74.hmm	4.4e-09	35	119	426	618	0.360515021459227
210545	1	GH74	3_2_1_151	GH74.hmm	3.4e-08	43	116	649	726	0.313304721030043
210545	1	GH74	3_2_1_151	GH74.hmm	2.6e-09	48	141	706	794	0.399141630901288
21115	1	GH65	2_4_1_8	GH65.hmm	9.3e-147	1	371	323	703	0.994623655913978
21120	1	GH13	3_2_1_1	GH13.hmm	6.7e-51	7	290	54	337	0.946488294314381
211670	2	GH130	2_4_1_281	GH130.hmm	2.1e-86	2	295	126	438	0.989864864864865
212230	1	CE9	3_5_1_25	CE9.hmm	2.2e-66	54	365	1	308	0.833780160857909
213440	2	GH13	3_2_1_20	GH13.hmm	4.7e-79	19	295	2	351	0.923076923076923
213480	1	GH77	2_4_1_25	GH77.hmm	3.6e-111	1	333	73	391	0.672064777327935
213620	2	GH57	3_2_1_1	GH57.hmm	1.1e-45	7	297	10	295	0.757180156657963
213895	2	GH127	3_2_1_185	GH127.hmm	8.5e-163	1	524	9	584	0.998091603053435
214545	1	CE1	3_1_1_73	CBM48.hmm	3.5e-07	10	69	46	109	0.776315789473684
214545	1	CE1	3_1_1_73	CE1.hmm	5.4e-57	1	222	149	386	0.973568281938326
214655	1	CE12	3_1_1_	CE12.hmm	1.6e-68	1	188	28	214	0.89047619047619
214765	1	CE6	3_1_1_72	CE6.hmm	2.5e-34	1	99	88	199	0.98989898989899
216560	1	GH13	2_4_1_7	GH13.hmm	8.2e-19	30	293	29	453	0.879598662207358
216765	1	CE9	3_5_1_25	CE9.hmm	1.7e-107	1	373	5	364	0.997319034852547
219245	1	GH13	3_2_1_1	GH13.hmm	7e-70	12	297	49	368	0.953177257525084
219385	2	GH2	3_2_1_152	GH2.hmm	6e-48	225	541	3	414	0.420212765957447
22010	1	GH109	3_2_1_49	GH109.hmm	2e-50	1	125	52	175	0.984126984126984
220935	1	GH1	3_2_1_21	GH1.hmm	4.1e-160	3	427	9	460	0.988344988344988
220955	1	GH16	3_2_1_39	GH16.hmm	5.4e-59	2	189	49	276	0.989417989417989
22205	1	GH35	3_2_1_23	GH35.hmm	1e-29	1	171	47	225	0.553745928338762
22320	1	GH29	3_2_1_51	GH29.hmm	5.6e-88	37	346	40	354	0.893063583815029
223330	1	GH3	3_2_1_21	GH3.hmm	3.8e-69	3	198	103	307	0.902777777777778
22380	1	GH53	3_2_1_89	GH53.hmm	6.2e-91	1	314	37	347	0.915204678362573
22480	1	GH3	3_2_1_21	GH3.hmm	1.9e-62	5	216	174	402	0.976851851851852
226680	2	GH38	3_2_1_24	GH38.hmm	2.5e-76	2	256	296	564	0.944237918215613
227910	1	GH26	3_2_1_78	GH26.hmm	2.3e-66	6	275	25	319	0.887788778877888
228015	1	GH10	3_2_1_8	CBM4.hmm	8.5e-09	1	112	145	261	0.880952380952381
228015	1	GH10	3_2_1_8	CBM4.hmm	1.3e-05	1	110	300	414	0.865079365079365
228015	1	GH10	3_2_1_8	CBM4.hmm	6.8e-06	2	112	455	571	0.873015873015873
228015	1	GH10	3_2_1_8	GH10.hmm	1.1e-59	98	303	614	854	0.676567656765677
228115	1	GH3	3_2_1_21	GH3.hmm	3.5e-67	3	215	55	297	0.981481481481482
228120	1	GH115	3_2_1_131	GH115.hmm	5.8e-274	2	697	42	937	0.997130559540889
228120	1	GH115	3_2_1_131	GH67.hmm	1e-284	1	665	965	1631	0.992526158445441
228120	1	GH67	3_2_1_139	GH115.hmm	5.8e-274	2	697	42	937	0.997130559540889
228120	1	GH67	3_2_1_139	GH67.hmm	1e-284	1	665	965	1631	0.992526158445441
229355	2	GH29	3_2_1_51	GH29.hmm	5.7e-109	26	346	19	365	0.92485549132948
229635	2	GH88	3_2_1_	GH88.hmm	1.9e-124	4	329	66	385	0.987841945288754
229785	2	GH1	3_2_1_21	GH1.hmm	1.9e-119	3	428	7	389	0.990675990675991
230465	1	GH32	3_2_1_26	GH32.hmm	1.9e-65	1	243	129	368	0.825938566552901
232430	1	GH8	3_2_1_156	GH8.hmm	1.8e-38	19	150	109	250	0.409375
234420	1	GH2	3_2_1_23	GH2.hmm	6.1e-208	24	751	328	1185	0.966755319148936
234450	1	GH97	3_2_1_22	GH97.hmm	7.1e-194	12	630	49	684	0.979397781299525
235045	1	GH29	3_2_1_51	GH29.hmm	1.8e-113	26	346	23	360	0.92485549132948
235280	1	GH9	3_2_1_4	GH9.hmm	1.8e-28	4	232	209	489	0.545454545454545
235815	1	GH16	3_2_1_39	GH16.hmm	4e-54	3	189	47	276	0.984126984126984
236290	2	GH24	3_2_1_17	GH24.hmm	1.5e-25	58	131	4	77	0.532846715328467
237375	1	CE1	3_1_1_73	CBM48.hmm	1.2e-08	8	66	39	105	0.763157894736842
237375	1	CE1	3_1_1_73	CE1.hmm	2.3e-57	1	216	147	370	0.947136563876652
237730	1	GH29	3_2_1_51	GH29.hmm	1.3e-106	42	346	1	320	0.878612716763006
238230	1	GH20	3_2_1_52	GH20.hmm	5.8e-109	9	336	173	487	0.970326409495549
238400	1	GH57	2_4_1_25	GH57.hmm	2.4e-56	2	309	8	286	0.801566579634465
239190	2	GH51	3_2_1_55	GH51.hmm	5.4e-80	191	542	1	363	0.557142857142857
239295	1	GH9	3_2_1_4	CBM30.hmm	2.8e-08	5	90	37	112	0.934065934065934
239295	1	GH9	3_2_1_4	GH9.hmm	3.1e-93	2	417	128	571	0.992822966507177
239335	1	GH94	2_4_1_20	GH94.hmm	4.7e-298	263	1035	2	807	0.745173745173745
239675	2	GH95	3_2_1_63	GH95.hmm	3.3e-108	498	715	2	231	0.300554016620499
240915	1	CE1	3_1_1_73	CBM48.hmm	3e-08	9	66	42	118	0.75
240915	1	CE1	3_1_1_73	CE1.hmm	8e-56	1	219	160	391	0.960352422907489
242345	2	GH29	3_2_1_51	GH29.hmm	1.6e-48	38	256	23	228	0.630057803468208
242640	2	GH57	3_2_1_1	GH57.hmm	3.8e-40	96	279	3	179	0.477806788511749
24340	2	GH1	3_2_1_21	GH1.hmm	4.2e-57	268	428	4	177	0.372960372960373
243635	1	GH3	3_2_1_37	GH3.hmm	8.5e-69	4	215	37	276	0.976851851851852
243645	1	GH13	2_4_1_18	GH13.hmm	6.4e-27	22	289	110	409	0.892976588628763
243655	1	GH13	3_2_1_1	GH13.hmm	1.1e-51	13	297	219	558	0.949832775919732
244005	2	GH36	3_2_1_22	GH36.hmm	9.1e-53	261	528	130	390	0.388081395348837
246030	1	GH92	3_2_1_	GH92.hmm	7.6e-148	3	409	267	708	0.826883910386965
24790	2	CE4	3_5_1_	CE4.hmm	5.6e-26	7	122	111	228	0.884615384615385
248670	2	GH57	3_2_1_41	GH57.hmm	6.7e-39	149	325	2	201	0.459530026109661
249420	1	CE1	3_1_1_73	CBM48.hmm	1.2e-05	10	68	59	118	0.763157894736842
249420	1	CE1	3_1_1_73	CE1.hmm	1.3e-56	1	221	158	393	0.969162995594714
24960	1	GH5	3_2_1_45	GH5.hmm	3.2e-38	4	238	12	504	0.850909090909091
250735	2	GH13	3_2_1_1	GH13.hmm	3.1e-54	13	165	166	353	0.508361204013378
251205	2	GH3	3_2_1_52	GH3.hmm	1.6e-49	48	214	1	181	0.768518518518518
252865	1	GH20	3_2_1_52	GH20.hmm	8.6e-108	9	336	195	511	0.970326409495549
252890	2	GH31	3_2_1_20	GH31.hmm	7e-113	1	295	292	599	0.688524590163934
253405	1	GH5	3_2_1_78	GH5.hmm	1.3e-39	34	233	3	285	0.723636363636364
255925	2	GH20	3_2_1_52	GH20.hmm	1.7e-83	8	240	87	336	0.688427299703264
257785	1	GH3	3_2_1_52	GH3.hmm	8.1e-66	4	199	62	270	0.902777777777778
258245	1	GH92	3_2_1_	GH92.hmm	1.1e-118	205	491	13	333	0.582484725050917
259220	1	GH3	3_2_1_21	GH3.hmm	8.7e-44	13	213	2	227	0.925925925925926
260600	1	GH5	3_2_1_4	GH5.hmm	7.9e-28	65	233	1	246	0.610909090909091
260795	1	GH2	3_2_1_23	GH2.hmm	3.7e-131	23	474	19	606	0.599734042553192
260865	1	GH31	3_2_1_177	GH31.hmm	2.3e-144	1	427	374	834	0.997658079625293
26185	1	GH33	3_2_1_18	GH33.hmm	1.5e-97	8	330	178	535	0.941520467836257
263650	1	GH20	3_2_1_52	GH20.hmm	4.3e-122	9	336	157	510	0.970326409495549
263650	1	GH20	3_2_1_52	CBM56.hmm	0.00011	4	64	561	621	0.377358490566038
263650	1	GH20	3_2_1_52	CBM32.hmm	1.3e-11	21	110	654	751	0.717741935483871
263975	2	CE4	3_1_1_72	GT2.hmm	5.8e-24	2	99	12	109	0.577380952380952
264305	2	GH77	2_4_1_25	GH77.hmm	3.4e-175	1	483	57	539	0.975708502024291
264780	2	GH57	3_2_1_41	GH57.hmm	4.2e-87	1	317	8	440	0.825065274151436
264910	1	GH13	2_4_1_18	CBM48.hmm	2.8e-08	4	73	50	133	0.907894736842105
264910	1	GH13	2_4_1_18	GH13.hmm	1.6e-26	12	290	180	511	0.929765886287625
264975	1	GH97	3_2_1_22	GH97.hmm	1.8e-148	263	630	7	372	0.58161648177496
266310	2	GH13	2_4_1_18	CBM48.hmm	2.6e-21	3	71	36	121	0.894736842105263
266310	2	GH13	2_4_1_18	GH13.hmm	4.3e-33	23	295	187	493	0.909698996655518
26755	1	GH10	3_2_1_8	GH10.hmm	2.1e-73	15	301	32	306	0.943894389438944
26755	1	GH10	3_2_1_8	CBM6.hmm	1e-30	2	138	432	571	0.985507246376812
26755	1	GH10	3_2_1_8	CBM6.hmm	3.3e-26	2	136	596	733	0.971014492753623
26765	1	GH97	3_2_1_22	GH97.hmm	8e-204	11	630	17	662	0.980982567353407
268445	2	GH13	3_2_1_1	CBM34.hmm	1.3e-12	45	120	3	83	0.625
268445	2	GH13	3_2_1_1	GH13.hmm	6.9e-43	12	208	153	392	0.655518394648829
268670	1	GH32	3_2_1_26	GH32.hmm	5e-97	1	291	4	296	0.989761092150171
26880	1	GH2	3_2_1_23	GH2.hmm	3.3e-121	34	617	52	752	0.775265957446808
268840	2	CE14	3_5_1_89	CE14.hmm	2.5e-09	56	124	33	93	0.548387096774194
26920	1	GH43	3_2_1_99	GH43.hmm	5.2e-58	10	247	108	414	0.955645161290323
269360	1	CE11	3_5_1_	CE11.hmm	7.9e-82	1	270	143	409	0.992619926199262
270070	1	GH95	3_2_1_63	GH95.hmm	2.1e-292	4	717	23	749	0.987534626038781
270770	1	GH20	3_2_1_52	GH20.hmm	8.2e-130	9	336	163	513	0.970326409495549
270840	2	GH30	3_2_1_8	GH30.hmm	2.3e-84	16	416	56	447	0.959232613908873
273065	1	CE1	3_1_1_73	CBM48.hmm	3.4e-06	6	67	32	97	0.802631578947368
273065	1	CE1	3_1_1_73	CE1.hmm	3.1e-51	1	222	139	355	0.973568281938326
273065	1	CE1	3_1_1_73	CE1.hmm	4.5e-57	1	217	388	607	0.951541850220264
273065	1	CE1	3_1_1_73	CE1.hmm	4e-52	1	219	748	971	0.960352422907489
273070	1	CE1	3_1_1_73	CBM48.hmm	0.00014	10	67	55	121	0.75
273070	1	CE1	3_1_1_73	CE1.hmm	4e-46	1	216	163	375	0.947136563876652
273115	2	GH77	2_4_1_25	GH13.hmm	8.6e-23	18	290	251	615	0.909698996655518
273115	2	GH77	2_4_1_25	GH77.hmm	3e-178	1	490	836	1316	0.989878542510121
273805	2	GH74	3_2_1_151	GH74.hmm	1.3e-08	27	114	483	567	0.373390557939914
273805	2	GH74	3_2_1_151	GH32.hmm	2.8e-09	67	167	783	887	0.341296928327645
273805	2	GH74	3_2_1_151	GH130.hmm	3e-09	6	120	889	1004	0.385135135135135
274540	2	GH27	3_2_1_22	GH27.hmm	5.1e-24	120	238	467	582	0.314666666666667
274770	2	GH8	3_2_1_156	GH8.hmm	1e-37	131	319	14	224	0.5875
275795	1	GH3	3_2_1_21	GH3.hmm	1.4e-50	7	213	180	442	0.953703703703704
278885	2	CE1	3_1_1_73	CE1.hmm	1.2e-56	1	220	107	338	0.964757709251101
278890	2	CE1	3_1_1_73	CE1.hmm	2.9e-54	1	220	40	277	0.964757709251101
278895	2	GH3	3_2_1_21	GH3.hmm	1.2e-69	3	216	57	302	0.986111111111111
279210	1	GH2	3_2_1_23	GH2.hmm	1e-238	23	751	68	932	0.968085106382979
27955	1	GH2	3_2_1_152	GH2.hmm	6.8e-76	46	534	72	737	0.648936170212766
279825	1	CE1	3_1_1_73	CE1.hmm	3.1e-39	35	220	1	213	0.814977973568282
279895	1	CE1	3_1_1_73	CE1.hmm	4.8e-47	2	217	81	298	0.947136563876652
280150	1	GH27	3_2_1_22	GH27.hmm	3.3e-25	124	237	84	192	0.301333333333333
280220	2	GH3	3_2_1_21	GH3.hmm	6.3e-66	2	216	61	283	0.990740740740741
280830	2	GH3	3_2_1_21	GH3.hmm	7.6e-72	3	216	31	249	0.986111111111111
280835	2	GH3	3_2_1_21	GH3.hmm	3.2e-37	26	160	5	149	0.62037037037037
28085	1	CE1	3_1_1_73	CBM48.hmm	1.1e-05	10	57	40	97	0.618421052631579
28085	1	CE1	3_1_1_73	CE1.hmm	1.2e-53	1	218	145	370	0.955947136563877
281125	1	GH16	3_2_1_39	GH16.hmm	2.6e-50	2	188	138	362	0.984126984126984
281190	1	GH3	3_2_1_21	GH3.hmm	3.6e-73	3	216	95	317	0.986111111111111
28325	1	GH109	3_2_1_49	GH109.hmm	4.1e-55	1	126	66	191	0.992063492063492
283555	1	GH13	3_2_1_41	GH13.hmm	4.2e-49	9	290	22	326	0.939799331103679
285115	1	GH3	3_2_1_21	GH3.hmm	1.2e-37	4	116	95	207	0.518518518518518
285240	2	CE7	3_1_1_72	CE7.hmm	2.3e-44	2	158	5	164	0.498402555910543
285250	2	CE7	3_1_1_72	CE7.hmm	7.1e-41	199	311	18	134	0.357827476038339
286515	1	GH13	3_2_1_1	GH13.hmm	1.9e-68	13	296	55	372	0.946488294314381
286690	2	GH13	3_2_1_20	GH13.hmm	1.3e-46	13	161	69	254	0.494983277591973
287190	1	GH36	3_2_1_22	GH36.hmm	6.1e-55	288	574	163	450	0.415697674418605
288595	2	GH3	3_2_1_21	GH3.hmm	1.5e-40	94	215	1	137	0.560185185185185
289080	1	GH29	3_2_1_111	GH29.hmm	9.6e-65	47	302	40	311	0.736994219653179
289080	1	GH29	3_2_1_111	CBM32.hmm	6.3e-16	11	111	326	428	0.806451612903226
289175	2	GH3	3_2_1_21	GH3.hmm	1.2e-67	3	215	55	297	0.981481481481482
289180	2	GH115	3_2_1_131	GH115.hmm	8.5e-207	2	450	42	520	0.642754662840746
289505	2	GH51	3_2_1_55	GH51.hmm	8.6e-54	131	345	6	221	0.33968253968254
289735	2	GH13	5_4_99_16	GH13.hmm	3.2e-51	12	187	29	228	0.585284280936455
29025	1	GH9	3_2_1_4	GH9.hmm	1.6e-30	11	358	177	612	0.830143540669856
29075	1	GH10	3_2_1_8	GH10.hmm	3.3e-99	2	280	33	347	0.917491749174917
290875	1	CE11	3_5_1_	CE11.hmm	1.4e-82	2	270	14	281	0.988929889298893
291635	1	GH29	3_2_1_111	GH29.hmm	4.1e-82	35	339	48	372	0.878612716763006
291635	1	GH29	3_2_1_111	CBM32.hmm	7.3e-06	15	110	385	479	0.766129032258065
292660	2	GH33	3_2_1_18	GH33.hmm	6.6e-104	10	329	36	361	0.932748538011696
292685	1	CE11	3_5_1_	CE11.hmm	9.6e-112	1	270	4	273	0.992619926199262
292915	1	GH57	3_2_1_41	GH57.hmm	1.3e-93	2	317	37	502	0.822454308093995
292940	1	GH13	3_2_1_1	GH13.hmm	1e-82	12	295	100	424	0.946488294314381
293500	2	GH4	3_2_1_20	GH4.hmm	3.9e-53	1	177	12	189	0.983240223463687
293905	2	GH13	3_2_1_1	GH13.hmm	3.7e-70	12	296	53	370	0.949832775919732
29395	1	GH109	3_2_1_49	GH109.hmm	3.2e-49	1	125	64	188	0.984126984126984
294960	2	GH13	3_2_1_1	GH13.hmm	1.6e-56	22	295	46	332	0.91304347826087
295160	1	GH33	3_2_1_18	GH33.hmm	9.9e-16	29	172	72	200	0.41812865497076
295445	1	CE9	3_5_1_25	CE9.hmm	2.2e-122	1	373	6	377	0.997319034852547
295920	2	GH57	2_4_1_25	GH57.hmm	4.4e-61	2	313	17	299	0.81201044386423
296005	1	GH13	2_4_1_18	CBM48.hmm	1.8e-08	4	72	50	132	0.894736842105263
296005	1	GH13	2_4_1_18	GH13.hmm	1.3e-28	12	290	180	511	0.929765886287625
296005	2	GH13	3_2_1_1	GH13.hmm	1.2e-81	12	292	31	370	0.936454849498328
29600	2	GH2	3_2_1_25	GH2.hmm	9.3e-50	300	607	1	411	0.408244680851064
29605	2	GH3	3_2_1_21	GH3.hmm	1.9e-73	4	216	32	249	0.981481481481482
296180	1	GH97	3_2_1_22	GH97.hmm	1.6e-195	8	630	17	646	0.985736925515055
296505	2	GH92	3_2_1_	GH92.hmm	8e-138	132	487	1	373	0.723014256619145
296910	2	GH13	2_4_1_18	CBM48.hmm	1.7e-17	3	71	26	108	0.894736842105263
296910	2	GH13	2_4_1_18	GH13.hmm	1.3e-26	14	165	165	322	0.505016722408027
297050	1	GH130	2_4_1_281	GH130.hmm	2e-86	2	295	50	363	0.989864864864865
297115	2	GH13	3_2_1_68	GH13.hmm	2.4e-30	41	296	14	314	0.852842809364548
297785	1	GH13	3_2_1_1	GH13.hmm	2.5e-39	19	113	112	218	0.31438127090301
299080	2	GH13	3_2_1_1	GH13.hmm	5.8e-72	2	296	39	350	0.983277591973244
299710	1	GH3	3_2_1_21	GH3.hmm	1.5e-72	2	216	38	255	0.990740740740741
30000	1	GH29	3_2_1_111	GH29.hmm	1.5e-80	38	339	50	372	0.869942196531792
30000	1	GH29	3_2_1_111	CBM32.hmm	6.7e-07	15	110	385	479	0.766129032258065
300595	2	GH3	3_2_1_37	GH3.hmm	3.9e-60	36	215	1	198	0.828703703703704
300720	1	GH77	2_4_1_25	GH77.hmm	7.1e-158	33	471	1	434	0.88663967611336
301090	2	GH3	3_2_1_21	GH3.hmm	5.5e-63	20	216	32	225	0.907407407407407
301920	1	GH13	3_2_1_68	GH13.hmm	8e-35	67	296	1	284	0.765886287625418
302210	1	GH77	2_4_1_25	CBM20.hmm	7.6e-17	3	84	23	106	0.9
302210	1	GH77	2_4_1_25	CBM20.hmm	3.5e-14	3	87	161	247	0.933333333333333
302210	1	GH77	2_4_1_25	GH77.hmm	9.6e-151	1	489	273	924	0.987854251012146
302725	2	GH13	3_2_1_20	GH13.hmm	1.9e-82	13	293	33	382	0.936454849498328
303140	1	GH94	2_4_1_	GT84.hmm	1.4e-98	1	215	770	985	0.995348837209302
303145	1	GH94	2_4_1_	GH94.hmm	0	207	1036	4	882	0.80019305019305
303410	1	GH78	3_2_1_40	CBM67.hmm	4.2e-32	8	171	146	310	0.926136363636364
303410	1	GH78	3_2_1_40	GH78.hmm	1.8e-176	2	503	332	844	0.994047619047619
303540	2	GH13	3_2_1_1	GH13.hmm	1e-82	12	294	267	589	0.94314381270903
306335	1	GH57	3_2_1_1	GH57.hmm	4.9e-47	2	300	7	302	0.778067885117493
306600	2	CE7	3_1_1_72	CE7.hmm	1.9e-126	1	285	23	311	0.907348242811502
306980	1	GH51	3_2_1_55	GH51.hmm	2e-129	87	542	26	538	0.722222222222222
30845	2	GH92	3_2_1_	GH92.hmm	2.9e-81	2	264	273	539	0.533604887983707
309590	2	GH13	3_2_1_41	CBM48.hmm	3.6e-08	15	69	48	118	0.710526315789474
309590	2	GH13	3_2_1_41	GH13.hmm	4.1e-31	10	197	166	385	0.625418060200669
309715	1	GH3	3_2_1_21	GH3.hmm	1.9e-63	5	216	174	402	0.976851851851852
31060	1	GH33	3_2_1_18	GH33.hmm	8.3e-94	9	330	179	535	0.93859649122807
31065	1	GH20	3_2_1_52	GH20.hmm	4.8e-56	9	336	125	394	0.970326409495549
31065	1	GH20	3_2_1_52	CE3.hmm	1.1e-08	57	194	705	844	0.706185567010309
31065	1	GH20	3_2_1_52	CE6.hmm	0.00048	1	44	1013	1054	0.434343434343434
310665	2	GH94	2_4_1_20	GH94.hmm	6e-131	535	869	3	359	0.322393822393822
313145	2	GH77	2_4_1_25	GH77.hmm	1.4e-128	142	490	1	339	0.704453441295547
313150	2	GH13	2_4_1_18	CBM48.hmm	1.6e-15	3	71	26	108	0.894736842105263
313250	2	GH20	3_2_1_52	GH20.hmm	9.4e-63	104	336	1	227	0.688427299703264
314045	2	GH97	3_2_1_22	GH97.hmm	5.3e-192	11	629	45	683	0.979397781299525
314110	2	GH2	3_2_1_23	GH2.hmm	2.7e-209	21	751	325	1185	0.970744680851064
316060	2	GH78	3_2_1_40	GH78.hmm	3.2e-63	135	319	1	189	0.365079365079365
317725	1	GH43	3_2_1_55	GH43.hmm	1.1e-50	2	248	28	296	0.991935483870968
317735	1	GH95	3_2_1_63	GH95.hmm	2.3e-241	4	719	35	770	0.990304709141274
317740	1	GH95	3_2_1_63	GH95.hmm	3.6e-246	3	718	34	787	0.990304709141274
317765	1	GH43	3_2_1_37	GH43.hmm	2.4e-60	2	247	24	305	0.987903225806452
317765	1	GH43	3_2_1_37	CBM6.hmm	3.7e-17	37	137	348	447	0.72463768115942
317780	1	GH95	3_2_1_63	GH95.hmm	1.5e-234	7	716	32	773	0.981994459833795
318185	2	CE4	3_1_1_72	CE4.hmm	2.9e-28	8	122	69	185	0.876923076923077
320230	1	GH130	2_4_1_281	GH130.hmm	4.6e-87	7	295	84	391	0.972972972972973
320335	1	GH43	3_2_1_37	GH43.hmm	7.4e-35	12	193	14	264	0.729838709677419
32230	1	GH57	2_4_1_25	GH57.hmm	6.6e-37	47	302	1	237	0.66579634464752
325195	1	GH78	3_2_1_40	CBM67.hmm	1.2e-40	1	167	138	315	0.943181818181818
325195	1	GH78	3_2_1_40	GH78.hmm	9.8e-193	1	504	341	863	0.998015873015873
325745	1	CE1	3_1_1_73	CBM48.hmm	1.7e-05	10	66	56	114	0.736842105263158
325745	1	CE1	3_1_1_73	CE1.hmm	1.5e-48	1	220	156	414	0.964757709251101
325750	1	CE1	3_1_1_73	CBM48.hmm	2e-05	10	66	51	115	0.736842105263158
325750	1	CE1	3_1_1_73	CE1.hmm	4.6e-53	1	221	157	412	0.969162995594714
325785	1	CE1	3_1_1_73	CBM48.hmm	1.3e-05	4	66	47	116	0.815789473684211
325785	1	CE1	3_1_1_73	CE1.hmm	2.2e-50	1	218	158	405	0.955947136563877
325790	1	CE1	3_1_1_73	CE1.hmm	5.1e-55	1	219	149	386	0.960352422907489
325795	1	CE1	3_1_1_73	CBM48.hmm	6.1e-07	4	68	39	108	0.842105263157895
325795	1	CE1	3_1_1_73	CE1.hmm	7.2e-56	2	218	149	423	0.951541850220264
325800	1	CE1	3_1_1_73	CBM48.hmm	2.7e-05	8	67	45	104	0.776315789473684
325800	1	CE1	3_1_1_73	CE1.hmm	9.2e-60	1	221	145	381	0.969162995594714
326195	2	GH13	2_4_1_18	GH13.hmm	1.7e-08	99	256	18	204	0.525083612040134
326240	2	GH57	3_2_1_1	GH57.hmm	1.5e-63	2	310	7	329	0.804177545691906
326825	1	GH13	3_2_1_1	GH13.hmm	7.7e-28	108	294	33	230	0.622073578595318
326855	1	GH13	3_2_1_1	GH13.hmm	4.1e-40	7	138	64	236	0.438127090301003
326915	1	GH77	2_4_1_25	CBM20.hmm	4.1e-06	3	75	3	75	0.8
326915	1	GH77	2_4_1_25	CBM20.hmm	2.5e-14	16	86	131	205	0.777777777777778
326915	1	GH77	2_4_1_25	GH77.hmm	2.3e-150	1	488	233	870	0.98582995951417
326915	2	GH27	3_2_1_22	CBM51.hmm	4.9e-41	3	134	27	159	0.977611940298508
326915	2	GH27	3_2_1_22	GH27.hmm	9.3e-26	126	346	373	582	0.586666666666667
328110	2	GH51	3_2_1_55	GH51.hmm	1.7e-72	215	517	3	328	0.479365079365079
328820	1	GH74	3_2_1_151	GH74.hmm	1.2e-10	39	130	469	554	0.390557939914163
328820	1	GH74	3_2_1_151	GH74.hmm	1.6e-08	37	115	550	622	0.334763948497854
328820	1	GH74	3_2_1_151	GH74.hmm	5.4e-13	34	113	718	792	0.339055793991416
328820	1	GH74	3_2_1_151	GH74.hmm	1.6e-10	41	114	811	879	0.313304721030043
328820	1	GH74	3_2_1_151	GH74.hmm	4.8e-09	36	117	849	926	0.347639484978541
328840	2	GH3	3_2_1_21	GH3.hmm	1.9e-48	68	215	1	162	0.680555555555556
328905	2	GH51	3_2_1_55	GH51.hmm	1.3e-93	83	357	21	317	0.434920634920635
328910	2	CE1	3_1_1_73	CBM48.hmm	1.5e-09	8	68	41	110	0.789473684210526
328910	2	CE1	3_1_1_73	CE1.hmm	4.6e-54	6	221	158	390	0.947136563876652
328915	2	GH3	3_2_1_21	GH3.hmm	1.2e-68	4	216	89	305	0.981481481481482
32925	2	CE4	3_1_1_72	CE4.hmm	8e-31	8	121	138	253	0.869230769230769
32925	2	CE4	3_5_1_	CE4.hmm	8e-31	8	121	138	253	0.869230769230769
330085	2	GH13	3_2_1_1	GH13.hmm	1.1e-61	12	281	51	351	0.899665551839465
331355	2	CE4	3_1_1_72	GT2.hmm	1.1e-25	1	157	6	159	0.928571428571429
331810	2	GH13	2_4_1_4	GH13.hmm	2.7e-26	12	135	53	178	0.411371237458194
331815	2	GH13	2_4_1_4	GH13.hmm	0.00081	146	251	2	125	0.351170568561873
331960	1	GH73	3_2_1_	CBM50.hmm	5e-14	1	40	85	133	0.975
334840	1	GH8	3_2_1_156	GH8.hmm	9.3e-76	21	319	97	424	0.93125
334970	1	GH67	3_2_1_139	GH67.hmm	9.3e-287	1	666	22	701	0.994020926756353
335065	2	GH57	2_4_1_25	GH57.hmm	9.9e-59	25	297	4	258	0.710182767624021
335115	1	GH36	3_2_1_22	GH36.hmm	1.9e-208	2	673	23	681	0.975290697674419
335540	2	GH13	2_4_1_18	CBM48.hmm	1.6e-10	3	74	50	136	0.934210526315789
335540	2	GH13	2_4_1_18	GH13.hmm	4.5e-25	13	197	184	355	0.615384615384615
337165	2	GH92	3_2_1_	GH92.hmm	1.9e-71	342	491	10	163	0.303462321792261
337870	2	GH8	3_2_1_156	GH8.hmm	1.3e-35	131	319	14	224	0.5875
338055	2	GH1	3_2_1_86	GH1.hmm	1.1e-26	219	379	2	177	0.372960372960373
338060	2	GH1	3_2_1_86	GH1.hmm	6.5e-59	48	178	26	157	0.303030303030303
338380	2	GH67	3_2_1_139	GH67.hmm	1.8e-267	24	666	50	682	0.959641255605381
340050	1	GH26	3_2_1_78	CBM35.hmm	2.8e-19	1	122	29	143	0.983739837398374
340050	1	GH26	3_2_1_78	GH26.hmm	4.9e-103	2	303	161	459	0.993399339933993
340050	1	GH26	3_2_1_78	GH51.hmm	3.6e-26	141	371	547	819	0.365079365079365
340055	1	GH31	3_2_1_177	GH31.hmm	2.2e-140	1	427	382	839	0.997658079625293
340795	1	GH3	3_2_1_21	GH3.hmm	2.2e-68	3	215	109	330	0.981481481481482
340800	1	GH16	3_2_1_39	GH16.hmm	8.8e-55	2	189	43	276	0.989417989417989
341010	1	GH35	3_2_1_23	GH35.hmm	1.3e-110	1	305	41	353	0.990228013029316
341955	1	GH16	3_2_1_39	GH16.hmm	9.7e-51	3	189	40	296	0.984126984126984
3420	1	GH8	3_2_1_8	GH8.hmm	6.9e-74	25	319	152	474	0.91875
344750	1	CE14	3_5_1_89	CE14.hmm	5.4e-42	1	124	15	145	0.991935483870968
34475	2	CE1	3_1_1_73	CE1.hmm	7.9e-50	1	223	46	303	0.977973568281938
345975	2	GH77	2_4_1_25	GH77.hmm	4.4e-158	1	476	19	488	0.961538461538462
34795	1	GH67	3_2_1_139	GH67.hmm	7.7e-291	1	667	24	695	0.995515695067265
348535	1	GH74	3_2_1_151	GH74.hmm	2.3e-13	30	121	243	358	0.390557939914163
348755	1	GH28	3_2_1_15	GH28.hmm	2.7e-80	5	308	76	441	0.932307692307692
348825	1	GH29	3_2_1_51	GH29.hmm	8.3e-109	25	346	37	373	0.927745664739884
34895	1	GH3	3_2_1_37	GH3.hmm	2.4e-70	3	212	92	318	0.967592592592593
348960	2	CE1	3_1_1_73	CE1.hmm	5e-57	1	221	152	391	0.969162995594714
349185	2	GH43	3_2_1_55	GH43.hmm	8e-51	2	248	28	296	0.991935483870968
34935	1	GH115	3_2_1_131	GH115.hmm	8.3e-251	3	596	121	764	0.850789096126255
34935	1	GH115	3_2_1_131	GH115.hmm	1.9e-16	92	309	892	1051	0.311334289813486
34940	1	CE6	3_1_1_72	CE6.hmm	6.4e-08	62	98	428	462	0.363636363636364
34965	1	GH10	3_2_1_8	GH10.hmm	1.4e-111	2	302	26	366	0.99009900990099
352855	2	GH29	3_2_1_51	GH29.hmm	1.7e-79	114	345	1	236	0.667630057803468
35425	1	GH51	3_2_1_55	CBM22.hmm	1.9e-08	7	126	84	193	0.908396946564885
355735	2	CE1	3_1_1_73	CE1.hmm	1.8e-45	1	177	151	325	0.775330396475771
356035	1	GH3	3_2_1_21	GH3.hmm	8e-72	3	216	94	316	0.986111111111111
356155	1	GH16	3_2_1_39	GH16.hmm	1.8e-51	2	188	138	362	0.984126984126984
356440	1	GH20	3_2_1_52	GH20.hmm	3.2e-103	9	332	171	483	0.958456973293769
356485	1	GH33	3_2_1_18	GH33.hmm	4.4e-44	11	176	172	367	0.482456140350877
356815	1	GH10	3_2_1_8	GH10.hmm	3.2e-102	2	303	34	397	0.993399339933993
357890	1	GH109	3_2_1_49	GH109.hmm	2e-46	1	126	66	191	0.992063492063492
358505	1	GH2	3_2_1_23	GH2.hmm	3.3e-138	14	471	54	619	0.607712765957447
358505	1	GH2	3_2_1_23	GH2.hmm	1e-58	464	750	808	1138	0.38031914893617
358890	2	GH109	3_2_1_49	GH109.hmm	9.1e-29	69	126	5	62	0.452380952380952
359860	2	GH29	3_2_1_51	GH29.hmm	1.5e-44	20	130	14	145	0.317919075144509
359955	1	GH9	3_2_1_4	GH9.hmm	2.4e-35	29	416	395	842	0.925837320574163
359980	1	GH43	3_2_1_37	GH43.hmm	1.4e-60	2	247	22	301	0.987903225806452
359980	1	GH43	3_2_1_37	CBM6.hmm	7.7e-18	45	138	352	444	0.673913043478261
359990	1	GH51	3_2_1_55	GH51.hmm	1.1e-112	83	540	34	505	0.725396825396825
360870	2	GH2	3_2_1_23	GH2.hmm	1.8e-126	21	514	17	662	0.655585106382979
360875	2	GH31	3_2_1_177	GH31.hmm	1.2e-67	245	427	1	199	0.426229508196721
361625	1	GH5	3_2_1_45	GH5.hmm	5.4e-21	3	128	12	251	0.454545454545455
361625	1	GH5	3_2_1_45	GH5.hmm	6.6e-09	122	238	358	522	0.421818181818182
362025	2	GH95	3_2_1_63	GH95.hmm	1.2e-134	355	668	1	319	0.433518005540166
363350	1	GH94	2_4_1_	GH94.hmm	6e-226	507	1034	4	546	0.508687258687259
363695	2	CE1	3_1_1_73	CE1.hmm	4e-23	1	86	24	115	0.374449339207048
364830	1	GH57	3_2_1_1	GH57.hmm	2.5e-54	1	308	33	354	0.801566579634465
364920	1	GH26	3_2_1_78	GH26.hmm	6.9e-44	128	274	123	291	0.481848184818482
364990	2	GH85	3_2_1_96	GH85.hmm	6.8e-99	27	313	2	281	0.907936507936508
365235	1	GH77	2_4_1_25	GH77.hmm	2.7e-133	132	471	158	495	0.686234817813765
365400	2	GH3	3_2_1_21	GH3.hmm	2.5e-63	5	216	174	402	0.976851851851852
365755	2	GH43	3_2_1_55	GH43.hmm	6.1e-47	3	247	52	318	0.983870967741935
366705	1	GH13	3_2_1_1	GH13.hmm	1.9e-47	80	293	1	244	0.712374581939799
367250	2	GH9	3_2_1_4	GH9.hmm	6.5e-13	43	228	90	265	0.442583732057416
367645	2	CE1	3_1_1_73	CE1.hmm	5.8e-50	1	224	33	265	0.982378854625551
367950	2	GH2	3_2_1_23	GH2.hmm	7.3e-68	217	465	4	322	0.329787234042553
368610	2	GH127	3_2_1_185	GH127.hmm	2.3e-123	239	524	1	292	0.543893129770992
369970	1	GH13	3_2_1_41	CBM48.hmm	0.00031	38	71	6	43	0.434210526315789
369970	1	GH13	3_2_1_41	GH13.hmm	8.7e-44	12	294	97	442	0.94314381270903
371310	1	GH13	3_2_1_20	GH13.hmm	1.2e-48	76	293	1	289	0.725752508361204
371525	1	GH29	3_2_1_51	GH29.hmm	5.7e-42	36	157	25	140	0.34971098265896
371900	2	GH95	3_2_1_63	GH95.hmm	3.9e-203	288	718	2	440	0.595567867036011
373075	1	GH13	3_2_1_68	CBM48.hmm	6.4e-13	2	70	134	228	0.894736842105263
373075	1	GH13	3_2_1_68	GH13.hmm	1.5e-50	11	295	306	669	0.949832775919732
373160	2	GH13	3_2_1_1	GH13.hmm	4.8e-66	36	293	1	318	0.859531772575251
373525	1	GH57	3_2_1_41	GH57.hmm	3.7e-92	1	318	7	474	0.827676240208877
373820	2	GH51	3_2_1_55	GH51.hmm	2.3e-115	82	440	22	414	0.568253968253968
373825	2	CE1	3_1_1_73	CBM48.hmm	4.2e-05	11	57	52	107	0.605263157894737
373840	2	CE6	3_1_1_72	CE6.hmm	5.5e-30	2	98	32	141	0.96969696969697
373840	2	CE6	3_1_1_72	CBM48.hmm	7.5e-08	7	67	239	304	0.789473684210526
373840	2	CE6	3_1_1_72	CE1.hmm	3.4e-44	1	220	345	569	0.964757709251101
373855	2	CE1	3_1_1_73	CE1.hmm	3.3e-49	1	220	150	381	0.964757709251101
373875	2	GH9	3_2_1_4	GH9.hmm	5.8e-31	21	409	344	779	0.92822966507177
373885	2	CE1	3_1_1_73	CE1.hmm	1.2e-30	53	221	2	163	0.740088105726872
375235	1	GH2	3_2_1_23	GH2.hmm	7.7e-114	28	468	27	567	0.585106382978723
375290	2	GH67	3_2_1_139	GH67.hmm	1.6e-131	220	462	1	238	0.361733931240658
375665	1	GH1	3_2_1_85	GH1.hmm	7.5e-105	4	413	2	375	0.953379953379953
376290	2	GH29	3_2_1_51	GH29.hmm	4.6e-40	197	345	3	138	0.427745664739884
377550	1	GH39	3_2_1_37	GH39.hmm	2.8e-25	66	257	115	300	0.443155452436195
378590	1	CE4	3_1_1_72	GT2.hmm	7.5e-29	1	106	14	116	0.625
378660	2	GH78	3_2_1_40	GH78.hmm	1.7e-84	8	456	188	639	0.888888888888889
380	1	GH2	3_2_1_165	GH2.hmm	5.6e-82	22	548	28	728	0.699468085106383
381630	2	GH13	2_4_1_7	GH13.hmm	5.2e-07	12	112	301	404	0.334448160535117
381850	2	GH3	3_2_1_21	GH3.hmm	1.6e-32	55	145	2	100	0.416666666666667
382705	1	GH94	2_4_1_20	GH94.hmm	1.5e-120	693	1032	2	358	0.327220077220077
384505	1	GH106	3_2_1_40	GH106.hmm	1.2e-110	106	436	4	335	0.400485436893204
384790	1	GH3	3_2_1_52	GH3.hmm	9.9e-52	59	215	1	171	0.722222222222222
384820	2	GH13	3_2_1_41	CBM41.hmm	1.1e-22	2	102	34	128	0.980392156862745
384820	2	GH13	3_2_1_41	CBM48.hmm	9.1e-12	2	69	234	318	0.881578947368421
384820	2	GH13	3_2_1_41	GH13.hmm	4.4e-47	18	293	384	702	0.919732441471572
389050	2	GH27	3_2_1_22	GH27.hmm	1.9e-42	122	338	118	308	0.576
389945	2	GH33	3_2_1_18	GH33.hmm	1.3e-12	126	242	5	121	0.339181286549708
389960	2	GH33	3_2_1_18	GH33.hmm	8.7e-06	189	339	17	183	0.43859649122807
391040	1	GH3	3_2_1_21	GH3.hmm	1.1e-56	29	216	159	342	0.865740740740741
391320	1	GH5	3_2_1_4	GH5.hmm	1.8e-53	2	240	182	523	0.865454545454545
392030	1	GH77	2_4_1_25	GH77.hmm	6.6e-166	1	488	28	506	0.98582995951417
395940	1	GH16	3_2_1_39	GH16.hmm	4.4e-51	2	188	9	239	0.984126984126984
39620	1	CE4	3_5_1_	CE4.hmm	4.3e-29	5	124	258	384	0.915384615384615
396900	1	GH16	3_2_1_39	GH16.hmm	5.5e-53	2	189	48	291	0.989417989417989
39690	2	GH2	3_2_1_23	GH2.hmm	8e-155	21	476	74	623	0.605053191489362
399535	1	GH19	3_2_1_14	GH19.hmm	4.6e-38	55	199	35	165	0.623376623376623
400780	1	GH10	3_2_1_8	CBM22.hmm	9.5e-09	16	129	95	201	0.862595419847328
400780	1	GH10	3_2_1_8	GH10.hmm	4.2e-87	2	301	241	568	0.986798679867987
400780	1	GH10	3_2_1_8	CBM22.hmm	6.3e-11	6	130	594	707	0.946564885496183
401015	1	GH26	3_2_1_78	GH26.hmm	6.7e-56	7	279	8	329	0.897689768976898
40195	1	CE4	3_1_1_72	GT2.hmm	1.7e-26	1	165	5	159	0.976190476190476
402460	1	GH77	2_4_1_25	GH77.hmm	1.9e-125	1	489	15	732	0.987854251012146
402735	1	GH2	3_2_1_25	GH2.hmm	1.9e-91	69	502	21	631	0.575797872340426
40280	1	GH27	3_2_1_22	GH27.hmm	6.6e-29	129	266	55	236	0.365333333333333
404145	2	GH13	3_2_1_54	GH13.hmm	2.7e-53	12	290	165	476	0.929765886287625
404170	2	GH13	3_2_1_1	GH13.hmm	1.4e-55	9	288	44	322	0.933110367892977
404570	1	CE1	3_1_1_73	CBM48.hmm	1.7e-06	10	58	27	93	0.631578947368421
404570	1	CE1	3_1_1_73	CE1.hmm	1.1e-49	1	222	140	371	0.973568281938326
406575	1	GH13	3_2_1_1	GH13.hmm	4.5e-78	12	293	92	396	0.939799331103679
407010	1	GH13	2_4_1_19	GH13.hmm	7.7e-67	13	292	213	498	0.933110367892977
407015	1	GH57	3_2_1_41	GH57.hmm	1.3e-93	2	318	120	579	0.825065274151436
407860	1	GH129	3_2_1_49	GH129.hmm	5.8e-94	203	596	34	430	0.635922330097087
4080	1	GH13	3_2_1_68	CBM48.hmm	8.3e-12	2	71	21	117	0.907894736842105
4080	1	GH13	3_2_1_68	GH13.hmm	1.4e-50	12	296	184	545	0.949832775919732
409540	2	GH130	2_4_1_	GH130.hmm	4e-80	77	294	58	285	0.733108108108108
411430	1	GH92	3_2_1_	GH92.hmm	2e-161	3	490	217	738	0.991853360488798
412310	2	GH10	3_2_1_8	CBM4.hmm	6.5e-21	2	115	7	136	0.896825396825397
41490	2	GH2	3_2_1_23	GH2.hmm	1.7e-121	69	470	224	715	0.533244680851064
415000	1	GH54	3_2_1_55	GH54.hmm	1.4e-137	1	314	42	369	0.990506329113924
415010	1	GH29	3_2_1_51	GH29.hmm	3.9e-100	9	345	10	381	0.971098265895954
415015	1	GH43	3_2_1_55	GH43.hmm	1.3e-50	2	248	28	296	0.991935483870968
415020	1	GH51	3_2_1_55	GH51.hmm	3.6e-65	238	542	4	340	0.482539682539683
415030	1	GH3	3_2_1_37	GH3.hmm	5e-20	3	79	57	148	0.351851851851852
415045	1	CE1	3_1_1_73	CBM48.hmm	0.00016	8	56	57	109	0.631578947368421
415045	1	CE1	3_1_1_73	CE1.hmm	3.1e-54	2	222	161	383	0.969162995594714
415050	1	CE6	3_1_1_72	CE6.hmm	1e-33	1	99	88	199	0.98989898989899
415495	2	GH57	3_2_1_1	GH57.hmm	1.5e-50	6	309	17	320	0.7911227154047
415760	2	GH78	3_2_1_40	CBM67.hmm	6.7e-43	1	171	129	309	0.965909090909091
415760	2	GH78	3_2_1_40	GH78.hmm	4.7e-70	1	177	332	509	0.349206349206349
41650	2	GH13	3_2_1_1	GH13.hmm	5.4e-24	58	212	2	198	0.51505016722408
417000	2	GH5	3_2_1_78	GH5.hmm	7.7e-22	59	227	19	215	0.610909090909091
417670	1	GH33	3_2_1_18	GH33.hmm	4.5e-44	161	329	1	191	0.491228070175439
417745	1	CE1	3_1_1_73	CE1.hmm	1.4e-50	3	221	12	249	0.960352422907489
419195	1	GH9	3_2_1_4	CBM9.hmm	1.2e-19	1	180	102	289	0.983516483516483
419195	1	GH9	3_2_1_4	CBM30.hmm	0.00016	7	86	323	394	0.868131868131868
419195	1	GH9	3_2_1_4	GH9.hmm	5.9e-117	2	418	413	882	0.995215311004785
41930	2	GH20	3_2_1_52	GH20.hmm	4.8e-69	8	173	8	180	0.489614243323442
422390	2	GH3	3_2_1_21	GH3.hmm	1e-20	139	212	65	135	0.337962962962963
423750	1	GH13	3_2_1_1	GH13.hmm	3.4e-63	13	178	40	232	0.551839464882943
424750	2	GH13	2_4_1_4	GH13.hmm	3e-39	12	291	118	499	0.933110367892977
42485	1	GH33	3_2_1_18	GH74.hmm	1.2e-13	42	119	90	161	0.330472103004292
42485	1	GH33	3_2_1_18	GH74.hmm	4.1e-07	43	128	263	338	0.36480686695279
42485	1	GH33	3_2_1_18	GH74.hmm	9.2e-08	38	115	555	624	0.330472103004292
42485	1	GH74	3_2_1_151	GH74.hmm	1.2e-13	42	119	90	161	0.330472103004292
42485	1	GH74	3_2_1_151	GH74.hmm	4.1e-07	43	128	263	338	0.36480686695279
42485	1	GH74	3_2_1_151	GH74.hmm	9.2e-08	38	115	555	624	0.330472103004292
424915	1	GH125	3_2_1_	GH125.hmm	5.7e-171	1	402	114	513	0.997512437810945
424935	1	GH29	3_2_1_51	GH29.hmm	3.3e-104	23	346	25	342	0.933526011560694
424985	1	GH29	3_2_1_51	GH29.hmm	4.1e-88	83	346	91	393	0.760115606936416
426380	2	GH28	3_2_1_15	GH28.hmm	2.9e-89	6	309	81	448	0.932307692307692
428215	2	GH130	2_4_1_	GH130.hmm	5.8e-94	1	294	22	316	0.989864864864865
429055	2	GH1	3_2_1_21	GH1.hmm	5.3e-71	4	147	7	149	0.333333333333333
430150	1	CE1	3_1_1_73	CBM48.hmm	1.2e-06	10	60	56	116	0.657894736842105
430150	1	CE1	3_1_1_73	CE1.hmm	7.9e-59	3	221	165	406	0.960352422907489
430155	1	GH3	3_2_1_21	GH3.hmm	8e-63	2	216	60	282	0.990740740740741
430975	2	GH44	3_2_1_4	GH44.hmm	4e-170	25	513	1	494	0.949416342412451
430995	1	GH2	3_2_1_25	GH2.hmm	3.4e-93	28	369	2	429	0.453457446808511
431375	2	GH20	3_2_1_52	CBM56.hmm	4.5e-08	2	62	438	498	0.377358490566038
431375	2	GH20	3_2_1_52	CBM4.hmm	3.7e-06	1	70	502	575	0.547619047619048
432495	1	GH2	3_2_1_23	GH2.hmm	7.1e-186	20	538	90	726	0.688829787234043
432715	1	CE11	3_5_1_	CE11.hmm	5.2e-113	1	270	4	273	0.992619926199262
433430	2	GH13	3_2_1_1	GH13.hmm	6.2e-39	13	114	82	193	0.337792642140468
434410	2	GH3	3_2_1_21	GH3.hmm	3.4e-64	2	195	49	256	0.893518518518518
4345	1	GH9	3_2_1_4	CBM30.hmm	9.3e-05	6	88	279	357	0.901098901098901
4345	1	GH9	3_2_1_4	GH9.hmm	4.5e-29	43	412	442	830	0.882775119617225
435165	2	GH94	2_4_1_49	GH94.hmm	6.7e-126	263	685	2	452	0.407335907335907
43530	2	GH3	3_2_1_37	GH3.hmm	1.9e-67	3	201	64	286	0.916666666666667
435705	1	GH31	3_2_1_177	GH31.hmm	1.4e-141	1	427	346	806	0.997658079625293
435715	1	GH30	3_2_1_37	GH30.hmm	1.3e-131	16	416	78	512	0.959232613908873
435735	1	GH50	3_2_1_81	GH50.hmm	3.3e-98	110	652	142	642	0.830015313935682
436825	1	CE4	3_1_1_72	CE4.hmm	2.3e-28	5	122	64	183	0.9
438485	1	GH31	3_2_1_20	GH31.hmm	2.3e-167	2	427	296	733	0.995316159250585
438520	2	GH5	3_2_1_4	GH5.hmm	2e-25	15	144	47	204	0.469090909090909
438540	2	GH31	3_2_1_177	GH31.hmm	9.4e-40	1	172	369	527	0.400468384074941
4385	1	CE1	3_1_1_73	CBM48.hmm	4.5e-05	8	56	57	109	0.631578947368421
4385	1	CE1	3_1_1_73	CE1.hmm	1.6e-53	2	221	161	382	0.964757709251101
4390	1	GH43	3_2_1_55	GH43.hmm	1.4e-50	2	248	30	298	0.991935483870968
441115	1	GH3	3_2_1_37	GH3.hmm	1.2e-70	3	215	57	297	0.981481481481482
4415	1	CE1	3_1_1_73	CE1.hmm	5.9e-57	1	221	153	392	0.969162995594714
4420	1	CE1	3_1_1_73	CE1.hmm	8.4e-61	1	217	60	279	0.951541850220264
4420	1	CE1	3_1_1_73	CBM48.hmm	0.00021	11	68	322	380	0.75
4420	1	CE1	3_1_1_73	CE1.hmm	4.8e-55	1	219	420	643	0.960352422907489
4425	1	GH43	3_2_1_37	GH43.hmm	1.1e-60	2	247	40	319	0.987903225806452
443170	1	GH29	3_2_1_51	GH29.hmm	1.4e-114	37	346	7	340	0.893063583815029
444615	1	GH13	3_2_1_68	GH13.hmm	1e-49	10	295	45	407	0.953177257525084
444795	2	GH2	3_2_1_23	GH2.hmm	8.1e-166	19	467	64	595	0.595744680851064
4450	1	CE1	3_1_1_73	CBM48.hmm	3.7e-06	4	67	72	142	0.828947368421053
4450	1	CE1	3_1_1_73	CE1.hmm	5.8e-52	1	220	183	425	0.964757709251101
4455	1	CE6	3_1_1_72	CE6.hmm	2e-33	1	98	88	198	0.97979797979798
445645	1	GH43	3_2_1_37	GH43.hmm	3.5e-49	4	247	43	352	0.979838709677419
446690	1	GH13	3_2_1_1	GH13.hmm	3.8e-70	12	296	51	368	0.949832775919732
448205	2	GH3	3_2_1_21	GH3.hmm	1e-65	3	216	83	309	0.986111111111111
449685	1	GH4	3_2_1_20	GH4.hmm	2.7e-58	1	175	2	179	0.972067039106145
450350	2	GH1	3_2_1_21	GH1.hmm	4.8e-121	3	428	6	422	0.990675990675991
451145	1	GH9	3_2_1_4	CBM30.hmm	2e-05	6	88	293	371	0.901098901098901
451145	1	GH9	3_2_1_4	GH9.hmm	4.1e-26	46	414	459	846	0.880382775119617
451940	2	CE4	3_1_1_72	GT2.hmm	9.4e-23	2	123	29	145	0.720238095238095
453295	1	GH29	3_2_1_111	GH29.hmm	2.4e-58	40	249	32	231	0.604046242774566
454800	1	CE9	3_5_1_25	CE9.hmm	4.1e-77	15	309	134	429	0.788203753351206
455050	2	GH43	3_2_1_55	GH43.hmm	1.7e-31	86	247	2	176	0.649193548387097
455265	1	GH13	3_2_1_1	GH13.hmm	4.5e-80	13	294	92	413	0.939799331103679
455270	1	GH57	3_2_1_41	GH57.hmm	3.3e-50	108	315	8	238	0.540469973890339
455380	1	GH10	3_2_1_8	GH10.hmm	1.4e-106	2	303	30	397	0.993399339933993
455385	1	GH9	3_2_1_4	CBM30.hmm	1.1e-05	6	88	283	361	0.901098901098901
455385	1	GH9	3_2_1_4	GH9.hmm	2.1e-26	45	412	448	839	0.87799043062201
457635	1	GH54	3_2_1_55	GH54.hmm	2.5e-128	1	315	44	380	0.993670886075949
457635	1	GH54	3_2_1_55	CBM2.hmm	9.4e-05	16	85	407	466	0.683168316831683
46190	2	GH1	3_2_1_21	GH1.hmm	3.7e-120	4	428	7	421	0.988344988344988
462595	2	GH29	3_2_1_51	GH29.hmm	1.4e-101	30	346	60	376	0.913294797687861
464340	2	GH3	3_2_1_21	GH3.hmm	3.3e-67	3	214	71	278	0.976851851851852
464630	1	CE8	3_1_1_11	CE8.hmm	1.1e-57	126	263	1	136	0.475694444444444
464680	1	GH28	3_2_1_15	GH28.hmm	2.4e-83	5	319	81	466	0.966153846153846
464875	1	GH4	3_2_1_86	GH4.hmm	4.4e-15	1	59	2	60	0.324022346368715
464875	1	GH4	3_2_1_86	GH4.hmm	4.6e-38	76	178	63	164	0.569832402234637
465260	1	GH57	2_4_1_18	GH57.hmm	2.3e-83	2	301	9	420	0.780678851174935
465525	1	GH130	2_4_1_281	GH130.hmm	2.3e-88	21	296	7	301	0.929054054054054
465545	1	GH5	3_2_1_4	GH5.hmm	4.8e-48	9	233	33	312	0.814545454545455
46655	1	GH95	3_2_1_63	GH95.hmm	3.2e-270	9	716	30	765	0.979224376731302
467405	1	GH94	2_4_1_49	GH94.hmm	1.2e-116	302	1036	170	988	0.708494208494209
467585	1	GH94	2_4_1_20	GH94.hmm	1.1e-285	263	1036	2	808	0.746138996138996
467745	1	GH77	2_4_1_25	GH77.hmm	2.7e-146	1	488	9	499	0.98582995951417
467975	2	GH29	3_2_1_51	GH29.hmm	3.4e-44	14	141	15	129	0.367052023121387
46810	1	GH105	3_2_1_	GH105.hmm	9.5e-83	5	331	47	365	0.981927710843373
468995	2	GH13	3_2_1_1	GH13.hmm	3.9e-57	13	154	28	194	0.471571906354515
469150	2	GH13	3_2_1_41	GH13.hmm	8.6e-32	37	286	2	284	0.832775919732441
469240	1	CE1	3_1_1_73	CE1.hmm	3.1e-35	58	217	1	162	0.700440528634361
469245	1	CE1	3_1_1_73	CE1.hmm	7.4e-55	1	219	35	258	0.960352422907489
469445	1	GH1	3_2_1_21	GH1.hmm	7.5e-103	4	254	5	257	0.582750582750583
469455	2	GH77	2_4_1_25	GH77.hmm	6.3e-110	142	490	1	325	0.704453441295547
470005	1	GH13	3_2_1_1	GH13.hmm	1.3e-83	12	293	83	404	0.939799331103679
470210	2	GH94	2_4_1_	GH94.hmm	6.3e-143	207	613	2	445	0.391891891891892
471455	2	CE14	3_5_1_89	CE14.hmm	1.2e-12	78	124	99	142	0.370967741935484
471570	2	GH13	3_2_1_1	GH13.hmm	3.7e-43	28	286	1	256	0.862876254180602
471925	2	GH5	3_2_1_4	GH5.hmm	5.1e-37	16	184	42	245	0.610909090909091
472630	1	GH77	2_4_1_25	GH77.hmm	4.1e-123	142	487	1	340	0.698380566801619
474440	2	GH3	3_2_1_21	GH3.hmm	9.2e-52	68	216	1	163	0.685185185185185
475010	2	CE1	3_1_1_73	GH97.hmm	1.5e-46	33	258	186	426	0.356576862123613
475180	2	GH57	3_2_1_41	GH57.hmm	8.5e-51	121	318	2	222	0.514360313315927
47760	1	GH51	3_2_1_55	GH51.hmm	1.5e-141	82	542	30	520	0.73015873015873
477965	1	GH3	3_2_1_21	GH3.hmm	2.2e-31	125	216	3	88	0.421296296296296
47845	1	GH51	3_2_1_55	CBM16.hmm	2.7e-16	2	110	26	145	0.931034482758621
47845	1	GH51	3_2_1_55	GH51.hmm	4.3e-111	116	541	348	775	0.674603174603175
47860	1	GH3	3_2_1_21	GH3.hmm	4.5e-70	3	215	100	340	0.981481481481482
4790	2	GH43	3_2_1_37	GH43.hmm	8.7e-55	2	232	24	291	0.92741935483871
47925	1	GH2	3_2_1_23	GH2.hmm	5.7e-238	21	751	82	962	0.970744680851064
479730	1	GH95	3_2_1_63	GH95.hmm	2.3e-274	8	715	49	792	0.979224376731302
480030	1	GH51	3_2_1_55	GH51.hmm	2.3e-99	111	399	75	389	0.457142857142857
480825	2	GH53	3_2_1_89	GH53.hmm	3.9e-87	3	248	41	289	0.716374269005848
480825	2	GH53	3_2_1_89	GH53.hmm	3.2e-68	1	180	363	539	0.523391812865497
482170	1	CE4	3_1_1_72	CBM50.hmm	4.5e-15	1	39	31	72	0.95
482170	1	CE4	3_1_1_72	CBM50.hmm	2e-12	1	39	106	149	0.95
482170	1	CE4	3_1_1_72	CBM50.hmm	1.8e-12	1	39	189	230	0.95
48225	1	GH85	3_2_1_96	GH85.hmm	4.9e-101	7	312	116	414	0.968253968253968
483445	1	GH127	3_2_1_185	GH127.hmm	5.2e-201	54	524	2	465	0.896946564885496
485690	1	GH2	3_2_1_25	GH2.hmm	2.7e-62	117	544	1	586	0.56781914893617
487440	1	GH94	2_4_1_20	GH94.hmm	2.3e-230	393	1031	2	675	0.615830115830116
488260	2	GH10	3_2_1_8	GH10.hmm	3.3e-60	2	302	41	399	0.99009900990099
492720	1	CE4	3_1_1_72	CE4.hmm	2.9e-32	7	122	19	136	0.884615384615385
493685	2	GH13	2_4_1_18	GH13.hmm	1.3e-22	18	176	7	164	0.528428093645485
494530	2	GH13	3_2_1_41	GH13.hmm	2.5e-05	80	214	1	140	0.448160535117057
4945	1	GH31	3_2_1_177	GH31.hmm	1.1e-143	1	427	369	829	0.997658079625293
497655	2	GH13	3_2_1_20	GH13.hmm	6.1e-19	185	294	41	170	0.364548494983278
497835	1	GH77	2_4_1_25	GH77.hmm	4e-169	1	471	11	477	0.951417004048583
497900	2	GH1	3_2_1_21	GH1.hmm	8.4e-115	4	409	10	404	0.944055944055944
498155	1	CE1	3_1_1_73	CE1.hmm	1.4e-51	6	221	24	258	0.947136563876652
498225	1	GH4	3_2_1_86	GH4.hmm	4.8e-41	1	157	3	162	0.871508379888268
500415	1	GH13	3_2_1_68	CBM48.hmm	3.5e-10	4	70	20	112	0.868421052631579
500415	1	GH13	3_2_1_68	GH13.hmm	2.6e-46	11	259	166	459	0.82943143812709
500675	1	GH57	3_2_1_1	GH57.hmm	7.8e-33	2	159	6	179	0.409921671018277
50280	2	CE7	3_1_1_72	CE7.hmm	3e-109	2	311	14	326	0.987220447284345
503185	1	GH13	2_4_1_18	CBM48.hmm	5e-13	4	70	51	132	0.868421052631579
503185	1	GH13	2_4_1_18	GH13.hmm	3.5e-24	21	165	192	341	0.481605351170569
505620	1	GH33	3_2_1_18	GH33.hmm	1.6e-45	154	324	28	211	0.497076023391813
506400	1	GH13	3_2_1_1	GH13.hmm	1.8e-36	16	210	36	245	0.648829431438127
506420	2	GH18	3_2_1_14	CBM44.hmm	2.8e-17	5	63	1089	1145	0.90625
506420	2	GH18	3_2_1_14	CBM44.hmm	9.8e-20	3	62	1175	1232	0.921875
507535	1	GH36	3_2_1_22	GH36.hmm	6.3e-55	265	573	183	488	0.447674418604651
509435	1	GH13	3_2_1_1	GH13.hmm	1.1e-75	12	296	51	368	0.949832775919732
512385	2	GH13	3_2_1_1	GH13.hmm	6.1e-70	12	296	46	344	0.949832775919732
512710	2	GH57	3_2_1_41	GH57.hmm	4.6e-81	1	315	27	468	0.819843342036554
51275	1	CE1	3_1_1_73	CBM48.hmm	4.2e-05	10	66	50	111	0.736842105263158
51275	1	CE1	3_1_1_73	CE1.hmm	3.4e-53	1	221	153	365	0.969162995594714
51280	1	GH43	3_2_1_37	GH43.hmm	2e-56	2	247	20	311	0.987903225806452
51280	1	GH43	3_2_1_37	CBM6.hmm	2.3e-32	17	137	334	455	0.869565217391304
513550	2	GH94	2_4_1_31	GH94.hmm	2.6e-119	358	1011	89	837	0.63030888030888
51400	1	GH2	3_2_1_23	GH2.hmm	1.3e-120	23	475	20	625	0.601063829787234
515345	1	GH73	3_2_1_	CBM50.hmm	3.7e-12	1	40	117	159	0.975
515345	1	GH73	3_2_1_	CBM50.hmm	3.4e-11	1	40	181	224	0.975
515345	1	GH73	3_2_1_	CBM50.hmm	1.1e-15	1	39	236	277	0.95
51685	1	CE6	3_1_1_72	CBM48.hmm	3.2e-08	10	67	56	136	0.75
51685	1	CE6	3_1_1_72	CE1.hmm	1.2e-45	1	217	166	384	0.951541850220264
51685	1	CE6	3_1_1_72	CE6.hmm	1.7e-34	1	99	474	585	0.98989898989899
51690	1	GH27	3_2_1_22	GH27.hmm	3.2e-24	129	251	29	194	0.325333333333333
51690	1	GH27	3_2_1_22	CBM51.hmm	4.2e-08	87	134	403	450	0.350746268656716
51690	1	GH27	3_2_1_22	CBM51.hmm	3.3e-15	3	85	459	537	0.611940298507463
51695	1	GH43	3_2_1_37	GH43.hmm	1.1e-55	2	242	68	360	0.967741935483871
517965	2	GH18	3_2_1_14	CBM44.hmm	5.2e-10	4	63	37	94	0.921875
517965	2	GH18	3_2_1_14	CBM44.hmm	9.4e-07	4	57	122	175	0.828125
51855	1	GH2	3_2_1_23	GH2.hmm	1.5e-225	15	751	61	926	0.978723404255319
51925	1	GH10	3_2_1_8	GH10.hmm	4.7e-74	26	302	250	536	0.910891089108911
52025	1	GH3	3_2_1_21	GH3.hmm	1.2e-50	3	214	56	300	0.976851851851852
52045	1	CE1	3_1_1_73	CBM48.hmm	4.2e-06	7	67	39	109	0.789473684210526
52045	1	CE1	3_1_1_73	CE1.hmm	1.5e-55	4	219	154	385	0.947136563876652
52100	1	CE1	3_1_1_73	CE1.hmm	8.8e-57	1	219	50	272	0.960352422907489
52100	1	CE1	3_1_1_73	CBM48.hmm	0.00033	11	57	321	372	0.605263157894737
52100	1	CE1	3_1_1_73	CE1.hmm	8.6e-54	2	222	423	655	0.969162995594714
52105	1	GH43	3_2_1_55	GH43.hmm	1.3e-50	2	248	21	289	0.991935483870968
52145	1	CE1	3_1_1_73	CBM48.hmm	0.00036	10	68	45	104	0.763157894736842
52145	1	CE1	3_1_1_73	CE1.hmm	5.8e-58	1	221	144	378	0.969162995594714
521465	1	GH92	3_2_1_	GH92.hmm	2.7e-188	5	488	17	504	0.983706720977597
521740	1	GH36	3_2_1_22	GH36.hmm	2.6e-108	275	537	2	267	0.380813953488372
521835	2	GH13	3_2_1_1	GH13.hmm	3.8e-31	132	297	3	175	0.551839464882943
52245	1	GH3	3_2_1_21	GH3.hmm	2e-66	2	216	66	288	0.990740740740741
52250	1	GH3	3_2_1_21	GH3.hmm	2.7e-70	6	216	161	375	0.972222222222222
52265	1	GH5	3_2_1_4	GH5.hmm	6.9e-57	19	236	89	347	0.789090909090909
52270	1	GH95	3_2_1_63	GH95.hmm	1.7e-282	3	716	23	770	0.987534626038781
522725	2	GH15	3_2_1_3	GH15.hmm	5e-76	2	359	219	582	0.988919667590028
523175	2	GH51	3_2_1_55	GH51.hmm	2.1e-106	117	545	227	655	0.679365079365079
52325	1	GH43	3_2_1_37	GH43.hmm	5.3e-59	2	247	30	310	0.987903225806452
52325	1	GH43	3_2_1_37	CBM6.hmm	2.2e-17	34	137	349	452	0.746376811594203
52355	1	CE1	3_1_1_73	CBM48.hmm	1e-06	8	67	54	114	0.776315789473684
52355	1	CE1	3_1_1_73	CE1.hmm	2e-47	1	219	155	396	0.960352422907489
523975	1	GH13	3_2_1_1	GH13.hmm	5e-63	12	297	290	615	0.953177257525084
524325	1	CE4	3_1_1_72	GT2.hmm	7e-32	2	167	31	191	0.982142857142857
524785	1	CE7	3_1_1_72	CE7.hmm	1.4e-107	2	309	5	318	0.980830670926518
526010	1	GH2	3_2_1_23	GH2.hmm	4e-69	30	353	5	447	0.429521276595745
52810	2	GH13	2_4_1_18	CBM48.hmm	5.9e-18	2	70	27	112	0.894736842105263
52810	2	GH13	2_4_1_18	GH13.hmm	2.4e-32	24	295	180	485	0.906354515050167
52815	2	GH57	3_2_1_1	GH57.hmm	3.1e-57	6	308	11	337	0.788511749347259
529400	1	GH38	3_2_1_24	GH38.hmm	1.2e-81	2	255	255	507	0.940520446096654
529590	1	GH29	3_2_1_51	GH29.hmm	6.9e-83	114	346	1	260	0.670520231213873
532050	2	GH74	3_2_1_151	GH74.hmm	4.3e-11	41	115	242	315	0.317596566523605
532050	2	GH74	3_2_1_151	GH74.hmm	8.4e-17	39	121	372	450	0.351931330472103
535190	2	GH13	3_2_1_68	CBM48.hmm	2.7e-13	2	71	12	107	0.907894736842105
535190	2	GH13	3_2_1_68	GH13.hmm	4.8e-36	11	211	200	430	0.668896321070234
535715	2	GH36	3_2_1_22	GH36.hmm	1.6e-151	305	686	75	455	0.553779069767442
538535	2	GH57	3_2_1_1	GH57.hmm	1.2e-42	2	220	6	234	0.569190600522193
53945	1	GH53	3_2_1_89	GH53.hmm	1.1e-85	3	248	41	289	0.716374269005848
53945	1	GH53	3_2_1_89	GH53.hmm	1.7e-95	1	247	363	606	0.719298245614035
54045	1	GH18	3_2_1_14	GH18.hmm	2.1e-65	3	285	264	561	0.952702702702703
542695	1	GH57	3_2_1_1	GH57.hmm	8.9e-61	2	312	6	324	0.809399477806789
542800	1	GH51	3_2_1_55	GH51.hmm	1.3e-141	77	542	25	520	0.738095238095238
542805	1	GH43	3_2_1_99	GH43.hmm	2.7e-58	12	248	27	324	0.951612903225806
542810	1	GH51	3_2_1_55	GH51.hmm	2.1e-125	82	539	25	522	0.725396825396825
542825	1	GH43	3_2_1_99	GH43.hmm	1.3e-38	12	227	64	413	0.866935483870968
543035	2	GH13	3_2_1_68	GH13.hmm	4.5e-09	198	294	21	160	0.321070234113712
543215	2	GH65	2_4_1_64	GH65.hmm	4.1e-62	64	316	70	315	0.67741935483871
545330	1	GH2	3_2_1_152	GH2.hmm	1e-92	30	502	5	672	0.627659574468085
545350	1	GH38	3_2_1_24	GH38.hmm	1.2e-86	2	255	238	497	0.940520446096654
545355	1	GH13	2_4_1_7	GH13.hmm	8.8e-09	86	284	5	297	0.662207357859532
545835	2	CE0	3_1_1_1	CE1.hmm	6.9e-39	4	143	20	171	0.612334801762115
546560	1	GH94	2_4_1_49	GH94.hmm	1.8e-243	263	1034	2	792	0.744208494208494
546735	2	GH2	3_2_1_23	GH2.hmm	1.7e-101	22	310	104	458	0.382978723404255
546895	2	GH29	3_2_1_51	GH29.hmm	7e-43	42	162	1	123	0.346820809248555
547300	1	GH130	2_4_1_	GH130.hmm	4.7e-84	49	295	2	253	0.831081081081081
54830	1	GH51	3_2_1_55	GH51.hmm	2.8e-130	85	542	31	521	0.725396825396825
54860	1	GH67	3_2_1_139	GH67.hmm	1.1e-276	1	665	24	695	0.992526158445441
54910	1	GH67	3_2_1_139	GH67.hmm	6e-296	1	667	24	695	0.995515695067265
549655	2	GH13	2_4_1_18	CBM48.hmm	1.4e-10	20	69	2	63	0.644736842105263
549655	2	GH13	2_4_1_18	GH13.hmm	2.2e-28	6	189	116	302	0.612040133779264
551020	2	GH13	2_4_1_19	GH13.hmm	8.4e-44	12	189	36	273	0.591973244147157
553880	2	GH78	3_2_1_40	GH78.hmm	4.2e-56	2	158	17	182	0.30952380952381
554235	2	GH29	3_2_1_51	GH29.hmm	6.7e-60	31	194	75	239	0.471098265895954
555090	1	CE4	3_1_1_72	CE4.hmm	2.3e-18	36	125	135	231	0.684615384615385
555755	1	GH2	3_2_1_23	GH2.hmm	4.4e-79	374	666	1	351	0.388297872340426
555765	2	GH5	3_2_1_4	dockerin.hmm	8.7e-07	1	21	200	220	0.952380952380952
556385	2	GH13	3_2_1_68	GH13.hmm	2e-23	121	296	5	230	0.585284280936455
5575	1	GH2	3_2_1_23	GH2.hmm	5.4e-127	21	481	17	624	0.611702127659574
557785	2	GH20	3_2_1_52	GH20.hmm	1.7e-109	39	336	1	315	0.881305637982196
55830	2	GH13	3_2_1_41	GH13.hmm	7.3e-41	9	289	288	598	0.936454849498328
559025	1	GH13	2_4_1_18	CBM48.hmm	1.1e-18	3	69	66	149	0.868421052631579
559025	1	GH13	2_4_1_18	GH13.hmm	1.4e-34	22	295	217	524	0.91304347826087
561265	1	GH13	5_4_99_16	GH13.hmm	1e-70	13	291	27	382	0.929765886287625
561595	2	GH13	3_2_1_1	GH13.hmm	4.1e-33	17	257	21	244	0.802675585284281
562250	1	GH13	3_2_1_41	CBM48.hmm	8.7e-20	3	72	79	159	0.907894736842105
562250	1	GH13	3_2_1_41	GH13.hmm	8.4e-46	5	287	199	514	0.94314381270903
562840	1	GH35	3_2_1_23	GH35.hmm	3e-126	1	305	55	367	0.990228013029316
564230	1	GH77	2_4_1_25	GH77.hmm	3.7e-164	1	491	12	499	0.991902834008097
568955	1	GH77	2_4_1_25	GH77.hmm	2.3e-83	207	476	15	306	0.544534412955466
571130	1	CE3	3_1_1_72	CE3.hmm	1.8e-44	2	194	36	221	0.989690721649485
571470	2	GH13	3_2_1_1	GH13.hmm	3e-49	40	178	2	168	0.461538461538462
572915	1	GH3	3_2_1_21	GH3.hmm	1.7e-71	6	216	88	311	0.972222222222222
574205	2	GH50	3_2_1_81	GH50.hmm	1.4e-75	218	567	1	344	0.534456355283308
577395	1	CE4	3_5_1_	CE4.hmm	8.2e-23	8	118	26	132	0.846153846153846
578575	2	GH5	3_2_1_4	GH5.hmm	2.9e-33	19	239	37	337	0.8
578625	1	CE14	3_5_1_89	CE14.hmm	1.8e-37	1	124	41	175	0.991935483870968
578825	1	GH38	3_2_1_24	GH38.hmm	7e-51	80	253	114	288	0.643122676579926
579160	2	GH13	2_4_1_18	CBM48.hmm	7.9e-19	3	70	66	150	0.881578947368421
579600	1	GH51	3_2_1_55	GH51.hmm	4.4e-116	93	440	11	380	0.550793650793651
581055	2	CE1	3_1_1_73	CE1.hmm	1.5e-19	73	178	16	142	0.462555066079295
58140	2	GH2	3_2_1_25	GH2.hmm	7.2e-86	117	519	1	563	0.534574468085106
58145	2	GH92	3_2_1_	GH92.hmm	5.4e-187	2	491	236	733	0.995926680244399
58145	2	GH92	3_2_1_	CBM56.hmm	0.00022	9	59	780	830	0.314465408805031
58145	2	GH92	3_2_1_	CBM32.hmm	2.6e-07	15	83	851	934	0.548387096774194
582725	1	GH9	3_2_1_4	GH9.hmm	5.4e-21	12	218	409	696	0.492822966507177
582940	1	GH29	3_2_1_51	GH29.hmm	1e-40	161	335	1	209	0.502890173410405
584715	1	CE1	3_1_1_73	CBM48.hmm	6.7e-07	7	67	69	136	0.789473684210526
584715	1	CE1	3_1_1_73	CE1.hmm	2.2e-27	1	106	177	318	0.462555066079295
584740	1	GH9	3_2_1_4	CBM30.hmm	0.00011	6	88	279	357	0.901098901098901
584740	1	GH9	3_2_1_4	GH9.hmm	9e-28	25	412	418	830	0.925837320574163
584740	1	GH9	3_2_1_4	CE10.hmm	1.5e-30	68	215	907	1068	0.43108504398827
58485	2	GH115	3_2_1_131	GH115.hmm	3.4e-244	3	556	66	654	0.793400286944046
58485	2	GH115	3_2_1_131	GH115.hmm	6.6e-19	92	351	791	947	0.371592539454806
58495	2	GH43	3_2_1_37	GH43.hmm	3.4e-64	1	248	29	326	0.995967741935484
585420	2	CE1	3_1_1_73	CE1.hmm	3.6e-31	10	145	76	229	0.594713656387665
58595	1	GH77	2_4_1_25	GH77.hmm	3.3e-156	1	471	30	497	0.951417004048583
588220	1	GH2	3_2_1_23	GH2.hmm	4.9e-116	69	464	12	549	0.525265957446808
589280	2	GH120	3_2_1_37	GH120.hmm	1.7e-35	2	91	252	341	0.978021978021978
589915	1	GH13	3_2_1_1	GH13.hmm	4.1e-82	13	293	69	390	0.936454849498328
589980	1	GH57	3_2_1_41	GH57.hmm	1.7e-93	2	318	38	505	0.825065274151436
590455	1	GH130	2_4_1_	GH130.hmm	1.2e-47	182	296	5	121	0.385135135135135
590465	1	GH94	2_4_1_20	GH94.hmm	4.5e-244	259	922	3	705	0.63996138996139
592305	2	GH2	3_2_1_25	GH2.hmm	1e-43	157	388	152	436	0.30718085106383
594450	1	CE4	3_1_1_72	CE4.hmm	5e-32	4	124	63	185	0.923076923076923
594500	1	CE1	3_1_1_73	CE1.hmm	9.8e-37	80	225	6	169	0.638766519823789
597075	1	GH13	2_4_1_7	GH13.hmm	4.4e-19	30	282	109	459	0.842809364548495
59715	2	GH1	3_2_1_21	GH1.hmm	4e-124	4	427	46	458	0.986013986013986
597700	2	GH33	3_2_1_18	GH33.hmm	7.2e-18	58	242	3	208	0.538011695906433
597700	2	GH74	3_2_1_151	GH33.hmm	7.2e-18	58	242	3	208	0.538011695906433
598790	2	CE4	3_1_1_72	GT2.hmm	6.7e-15	1	104	16	119	0.613095238095238
598820	1	GH3	3_2_1_21	GH3.hmm	5.5e-74	3	215	98	319	0.981481481481482
599690	1	GH3	3_2_1_21	GH3.hmm	1.2e-54	7	193	522	711	0.861111111111111
599700	2	GH65	2_4_1_64	GH65.hmm	3e-39	244	370	54	181	0.338709677419355
600760	2	GH4	3_2_1_22	GH4.hmm	3.3e-64	1	176	3	184	0.977653631284916
600885	1	GH109	3_2_1_49	GH109.hmm	1.7e-53	1	126	62	186	0.992063492063492
602575	1	GH13	3_2_1_1	GH13.hmm	3e-56	18	295	38	329	0.926421404682274
60445	2	GH13	5_4_99_16	GH13.hmm	5.3e-72	13	291	28	383	0.929765886287625
605630	1	GH50	3_2_1_81	GH50.hmm	7.8e-154	99	652	22	554	0.846860643185299
606905	1	GH33	3_2_1_18	GH33.hmm	9.4e-37	12	144	200	345	0.385964912280702
607150	2	GH33	3_2_1_18	GH33.hmm	3e-68	9	224	91	318	0.628654970760234
610425	1	GH51	3_2_1_55	GH51.hmm	2.9e-97	115	542	259	705	0.677777777777778
610540	1	GH78	3_2_1_40	GH78.hmm	5.2e-53	35	188	1	155	0.303571428571429
613780	2	GH13	3_2_1_68	GH13.hmm	5.1e-28	10	165	160	316	0.518394648829431
613845	2	GH3	3_2_1_21	GH3.hmm	2.2e-42	78	215	96	248	0.634259259259259
615155	1	GH13	3_2_1_41	CBM48.hmm	2.8e-20	3	72	1	81	0.907894736842105
615155	1	GH13	3_2_1_41	GH13.hmm	7.6e-39	13	287	128	438	0.916387959866221
615590	1	GH3	3_2_1_52	GH3.hmm	7.7e-48	4	215	133	388	0.976851851851852
615645	1	GH13	2_4_1_19	GH13.hmm	4.6e-55	13	293	91	466	0.936454849498328
616405	2	GH57	2_4_1_18	GH57.hmm	2.2e-46	108	301	4	266	0.503916449086162
618750	2	GH13	3_2_1_1	GH13.hmm	1.9e-05	135	282	89	264	0.491638795986622
619355	2	GH42	3_2_1_23	GH42.hmm	2.9e-107	1	308	5	317	0.827493261455526
620050	2	GH13	3_2_1_1	GH13.hmm	1.8e-14	114	258	87	243	0.481605351170569
623635	1	GH4	3_2_1_20	GH4.hmm	3.2e-50	1	177	15	192	0.983240223463687
623890	1	GH78	3_2_1_40	CBM67.hmm	7.3e-14	103	169	6	72	0.375
623890	1	GH78	3_2_1_40	GH78.hmm	9.4e-142	1	483	97	570	0.956349206349206
626095	2	GH13	3_2_1_20	GH13.hmm	9.6e-28	26	286	19	329	0.869565217391304
626245	1	GH4	3_2_1_22	GH4.hmm	5.7e-55	2	177	94	270	0.977653631284916
6265	1	GH5	3_2_1_4	GH5.hmm	5.4e-42	15	233	47	348	0.792727272727273
628835	2	GH73	3_2_1_	GH25.hmm	8.8e-43	1	176	13	185	0.988700564971751
628835	2	GH73	3_2_1_	CBM50.hmm	4.9e-16	1	39	274	316	0.95
629435	1	GH94	2_4_1_	GT84.hmm	1.9e-99	1	215	1361	1575	0.995348837209302
631400	1	GH2	3_2_1_23	GH2.hmm	7.9e-107	70	745	7	779	0.897606382978723
632015	1	GH15	3_2_1_3	GH15.hmm	1.2e-72	16	360	2	354	0.952908587257618
63315	1	GH13	3_2_1_41	CBM48.hmm	2.1e-07	4	71	255	335	0.881578947368421
63315	1	GH13	3_2_1_41	GH13.hmm	9.4e-38	13	255	403	663	0.809364548494983
633660	2	GH3	3_2_1_21	GH3.hmm	5.8e-39	103	216	97	205	0.523148148148148
63390	1	GH13	3_2_1_54	GH13.hmm	5.7e-62	13	293	162	479	0.936454849498328
63405	1	GH65	2_4_1_8	GH65.hmm	5.9e-146	1	371	323	703	0.994623655913978
63410	1	GH13	3_2_1_1	GH13.hmm	1.4e-51	7	290	54	337	0.946488294314381
636290	1	GH51	3_2_1_55	CBM16.hmm	8.4e-20	2	110	27	147	0.931034482758621
636550	1	GH18	3_2_1_14	GH18.hmm	9.2e-64	3	286	280	578	0.956081081081081
637715	1	GH1	3_2_1_21	GH1.hmm	4.5e-64	152	427	78	350	0.641025641025641
637795	2	GH1	3_2_1_21	GH1.hmm	9.3e-84	4	183	2	180	0.417249417249417
637800	2	GH1	3_2_1_21	GH1.hmm	4.3e-61	244	428	63	257	0.428904428904429
638190	1	GH94	2_4_1_49	GH94.hmm	5.2e-229	329	1036	1	731	0.682432432432432
64005	2	GH74	3_2_1_151	GH74.hmm	2e-11	36	107	214	291	0.304721030042918
64005	2	GH74	3_2_1_151	GH74.hmm	6.1e-13	48	143	280	381	0.407725321888412
64005	2	GH74	3_2_1_151	GH74.hmm	2.4e-13	36	141	380	508	0.450643776824034
640395	2	GH43	3_2_1_99	GH43.hmm	7.8e-26	74	248	2	292	0.701612903225806
640	1	GH3	3_2_1_52	GH3.hmm	3.4e-57	7	214	104	326	0.958333333333333
641110	2	GH130	2_4_1_	GH130.hmm	5.5e-38	1	155	30	181	0.52027027027027
641180	2	GH43	3_2_1_55	GH43.hmm	3.5e-35	1	124	40	181	0.495967741935484
641320	2	GH10	3_2_1_8	GH10.hmm	2.9e-61	100	302	1	210	0.666666666666667
641320	2	GH10	3_2_1_8	dockerin.hmm	3e-07	1	21	284	304	0.952380952380952
642490	2	GH2	3_2_1_23	GH2.hmm	1.2e-75	402	748	1	393	0.460106382978723
642755	1	GH57	3_2_1_41	GH57.hmm	1.2e-90	2	319	9	465	0.827676240208877
64300	2	GH3	3_2_1_21	GH3.hmm	3.5e-72	4	216	87	293	0.981481481481482
643990	1	GH13	5_4_99_16	GH13.hmm	6e-64	12	292	29	386	0.936454849498328
647640	1	CE4	3_1_1_72	CE4.hmm	7.1e-24	4	109	21	122	0.807692307692308
64970	2	CE11	3_5_1_	CE11.hmm	2.2e-36	4	189	7	187	0.682656826568266
650955	2	GH16	3_2_1_39	GH16.hmm	1.2e-28	89	189	57	186	0.529100529100529
653160	1	GH130	2_4_1_	GH130.hmm	3.1e-82	31	292	28	291	0.881756756756757
653645	1	GH3	3_2_1_21	GH3.hmm	1.3e-19	5	124	107	231	0.550925925925926
654190	1	GH95	3_2_1_63	GH95.hmm	6.4e-274	7	717	23	749	0.983379501385042
654305	1	GH92	3_2_1_	GH92.hmm	3.1e-161	5	472	240	698	0.95112016293279
654335	1	GH5	3_2_1_4	GH5.hmm	4e-55	22	241	85	346	0.796363636363636
654395	1	CE1	3_1_1_73	CE1.hmm	1e-55	1	223	37	287	0.977973568281938
654595	1	GH57	3_2_1_1	GH57.hmm	1.5e-18	156	313	144	306	0.409921671018277
6575	1	GH13	3_2_1_1	GH13.hmm	2.8e-81	13	295	57	383	0.94314381270903
6580	1	GH13	3_2_1_1	GH13.hmm	4.1e-50	8	289	62	344	0.939799331103679
659460	1	GH13	5_4_99_16	GH13.hmm	4.2e-20	141	291	1	199	0.501672240802676
659480	1	GH31	3_2_1_177	GH31.hmm	2.7e-54	135	319	113	326	0.430913348946136
660205	1	GH32	3_2_1_26	CBM38.hmm	1.4e-32	4	129	31	159	0.968992248062015
660205	1	GH32	3_2_1_26	CBM38.hmm	0.00026	61	125	186	247	0.496124031007752
660205	1	GH32	3_2_1_26	GH32.hmm	2e-53	28	291	295	561	0.897610921501707
66020	1	GH2	3_2_1_25	GH2.hmm	1.2e-105	33	540	35	730	0.674202127659574
661470	1	GH57	3_2_1_41	GH57.hmm	1.3e-50	2	189	56	389	0.488250652741514
66440	1	GH29	3_2_1_51	GH29.hmm	4.7e-117	9	346	7	363	0.973988439306358
66475	1	GH2	3_2_1_23	GH2.hmm	5.1e-219	10	751	43	940	0.985372340425532
664835	1	GH13	3_2_1_20	GH13.hmm	7.2e-17	179	292	13	128	0.377926421404682
664865	1	GH13	3_2_1_1	GH13.hmm	9.8e-45	12	116	140	248	0.347826086956522
666270	1	GH3	3_2_1_21	GH3.hmm	4.1e-69	3	215	80	301	0.981481481481482
66660	1	GH29	3_2_1_51	GH29.hmm	1.9e-110	16	346	13	370	0.953757225433526
666840	1	CE4	3_1_1_72	CE4.hmm	2.3e-29	8	123	50	166	0.884615384615385
66745	1	GH27	3_2_1_22	CBM51.hmm	1.3e-43	1	134	28	161	0.992537313432836
66745	1	GH27	3_2_1_22	GH27.hmm	1.6e-35	124	345	364	566	0.589333333333333
66850	1	GH92	3_2_1_113	GH92.hmm	1.3e-91	6	345	228	566	0.690427698574338
668665	1	GH20	3_2_1_52	GH20.hmm	1.5e-124	9	336	150	503	0.970326409495549
668665	1	GH20	3_2_1_52	CBM32.hmm	1.2e-10	18	109	640	741	0.733870967741935
66880	1	GH2	3_2_1_23	GH2.hmm	1.1e-133	23	618	21	756	0.791223404255319
671010	1	CE4	3_1_1_72	CE4.hmm	3.1e-27	5	122	64	183	0.9
671155	1	GH18	3_2_1_14	CBM44.hmm	1.7e-11	6	57	52	101	0.796875
671155	1	GH18	3_2_1_14	CBM44.hmm	4.6e-08	6	62	140	193	0.875
67405	1	GH125	3_2_1_	GH125.hmm	8.4e-172	1	402	64	463	0.997512437810945
67420	1	GH29	3_2_1_51	GH29.hmm	5.7e-101	25	346	33	397	0.927745664739884
67445	1	GH29	3_2_1_51	GH29.hmm	1.3e-102	22	346	24	342	0.936416184971098
677285	1	GH13	3_2_1_1	GH13.hmm	3.7e-75	19	290	2	346	0.906354515050167
677500	1	GH94	2_4_1_	GH94.hmm	1.5e-16	47	384	107	462	0.325289575289575
677500	1	GH94	2_4_1_	GH94.hmm	4.5e-113	552	1019	599	1099	0.450772200772201
677790	1	GH3	3_2_1_52	CBM67.hmm	4.2e-07	12	103	209	316	0.517045454545455
67850	1	CE4	3_5_1_	CE4.hmm	4.9e-22	8	118	26	132	0.846153846153846
684130	1	GH92	3_2_1_	GH92.hmm	3e-83	281	487	25	243	0.419551934826884
684955	2	GH43	3_2_1_37	GH43.hmm	6e-20	145	247	19	126	0.411290322580645
684955	2	GH43	3_2_1_37	CBM6.hmm	4.3e-06	37	100	165	233	0.456521739130435
688115	2	GH109	3_2_1_49	GH109.hmm	1.5e-43	5	126	1	122	0.96031746031746
68850	2	GH33	3_2_1_18	GH74.hmm	2.4e-06	44	115	346	428	0.304721030042918
68850	2	GH33	3_2_1_18	GH74.hmm	1.5e-10	41	120	591	675	0.339055793991416
68850	2	GH33	3_2_1_18	GH74.hmm	1.1e-06	44	118	1026	1094	0.317596566523605
68850	2	GH33	3_2_1_18	GH74.hmm	1.3e-07	33	123	1249	1332	0.386266094420601
68850	2	GH74	3_2_1_151	GH74.hmm	2.4e-06	44	115	346	428	0.304721030042918
68850	2	GH74	3_2_1_151	GH74.hmm	1.5e-10	41	120	591	675	0.339055793991416
68850	2	GH74	3_2_1_151	GH74.hmm	1.1e-06	44	118	1026	1094	0.317596566523605
68850	2	GH74	3_2_1_151	GH74.hmm	1.3e-07	33	123	1249	1332	0.386266094420601
688650	2	GH13	3_2_1_41	GH13.hmm	9e-26	22	211	63	306	0.632107023411371
688855	2	GH27	3_2_1_22	GH27.hmm	1.9e-18	179	343	1	152	0.437333333333333
689275	2	GH3	3_2_1_21	GH3.hmm	6.5e-26	9	104	44	138	0.439814814814815
690205	1	GH51	3_2_1_55	CBM16.hmm	2.3e-16	1	108	26	145	0.922413793103448
690740	1	GH53	3_2_1_89	GH53.hmm	1e-92	1	309	37	342	0.900584795321637
69210	1	CE11	3_5_1_	CE11.hmm	7.5e-67	104	270	71	237	0.612546125461255
69280	2	CE1	3_1_1_73	CE1.hmm	1.2e-53	1	223	3	246	0.977973568281938
693835	1	GH13	2_4_1_18	GH13.hmm	4.3e-32	23	295	32	338	0.909698996655518
694655	1	GH2	3_2_1_23	GH2.hmm	3e-88	20	278	38	359	0.343085106382979
6955	1	GH92	3_2_1_	GH92.hmm	5e-180	2	491	237	743	0.995926680244399
699145	2	GH43	3_2_1_55	GH43.hmm	6.5e-46	2	245	91	379	0.979838709677419
700090	1	GH29	3_2_1_111	GH29.hmm	1.5e-83	53	335	3	313	0.815028901734104
700090	1	GH29	3_2_1_111	CBM32.hmm	1.2e-11	10	82	331	408	0.580645161290323
700635	1	CE11	3_5_1_	CE11.hmm	2.9e-117	1	270	4	273	0.992619926199262
701610	2	GH38	3_2_1_24	GH38.hmm	1.4e-31	4	100	36	130	0.356877323420074
704570	2	GH13	3_2_1_1	GH13.hmm	4.9e-45	28	296	1	282	0.896321070234114
70630	1	GH13	2_4_1_18	CBM48.hmm	1.2e-11	3	72	50	134	0.907894736842105
70630	1	GH13	2_4_1_18	GH13.hmm	2.3e-25	22	290	194	514	0.896321070234114
706405	1	GH33	3_2_1_18	GH74.hmm	6.7e-13	34	108	84	164	0.317596566523605
706405	1	GH74	3_2_1_151	GH74.hmm	6.7e-13	34	108	84	164	0.317596566523605
707755	1	GH109	3_2_1_49	GH109.hmm	8.2e-49	1	125	59	183	0.984126984126984
70825	1	GH10	3_2_1_8	GH10.hmm	5.9e-114	2	302	47	369	0.99009900990099
708670	2	GH13	3_2_1_1	GH13.hmm	1.2e-51	22	294	42	327	0.909698996655518
7105	1	GH13	3_2_1_54	GH13.hmm	4.5e-64	13	294	177	497	0.939799331103679
710970	2	GH57	3_2_1_1	GH57.hmm	1.5e-39	33	303	2	269	0.704960835509138
7110	1	GH31	3_2_1_20	GH31.hmm	1.5e-140	4	393	178	581	0.911007025761124
711185	2	GH77	2_4_1_25	GH77.hmm	5.3e-73	233	431	10	204	0.40080971659919
71175	1	GH20	3_2_1_52	GH20.hmm	2.2e-118	9	336	150	500	0.970326409495549
711810	2	GH3	3_2_1_52	GH3.hmm	1.6e-48	9	198	84	280	0.875
712310	1	GH77	2_4_1_25	GH77.hmm	2.1e-67	1	214	11	220	0.431174089068826
712330	1	GH53	3_2_1_89	GH53.hmm	1.1e-83	1	342	43	363	0.997076023391813
714015	1	GH94	2_4_1_	GT84.hmm	1.8e-65	51	215	1	165	0.762790697674419
714015	1	GH94	2_4_1_	GH94.hmm	0	3	1036	408	1497	0.997104247104247
714235	1	GH1	3_2_1_21	GH1.hmm	6.1e-165	3	421	74	503	0.974358974358974
714240	1	GH94	2_4_1_20	GH94.hmm	8.9e-291	263	1031	2	807	0.741312741312741
714420	1	GH3	3_2_1_37	GH3.hmm	1.4e-75	3	215	16	257	0.981481481481482
71505	1	GH95	3_2_1_63	GH95.hmm	1e-216	11	715	32	775	0.975069252077562
71845	2	GH50	3_2_1_81	GH50.hmm	2.3e-139	188	652	9	452	0.710566615620214
718995	2	GH23	3_2_1_17	GH23.hmm	1.3e-25	2	121	137	278	0.881481481481482
719280	1	GH78	3_2_1_40	CBM67.hmm	7.6e-41	1	169	135	313	0.954545454545455
722220	1	GH3	3_2_1_52	GH3.hmm	1.2e-66	5	215	105	330	0.972222222222222
722440	1	GH13	5_4_99_16	GH13.hmm	9.4e-58	13	294	61	428	0.939799331103679
723185	2	GH1	3_2_1_21	GH1.hmm	3.5e-66	192	425	2	253	0.543123543123543
726760	1	CE4	3_1_1_72	CE4.hmm	2.9e-31	5	110	76	181	0.807692307692308
728500	1	GH51	3_2_1_55	GH51.hmm	4.5e-57	210	433	8	212	0.353968253968254
73535	1	GH95	3_2_1_63	GH95.hmm	1.9e-270	4	717	25	765	0.987534626038781
736590	2	GH10	3_2_1_8	GH10.hmm	3.6e-96	1	301	55	396	0.99009900990099
737325	1	GH29	3_2_1_111	GH29.hmm	5.3e-83	40	334	36	335	0.84971098265896
737325	1	GH29	3_2_1_111	CBM32.hmm	4.4e-10	12	107	360	459	0.766129032258065
73740	1	CE9	3_5_1_25	CE9.hmm	1.9e-105	1	373	5	364	0.997319034852547
737795	1	GH95	3_2_1_63	GH95.hmm	6.3e-140	394	716	2	333	0.445983379501385
737920	1	GH43	3_2_1_37	GH43.hmm	4e-43	2	183	21	246	0.729838709677419
738725	1	GH109	3_2_1_49	GH109.hmm	7.4e-51	1	125	52	175	0.984126984126984
738730	1	GH35	3_2_1_23	GH35.hmm	4.6e-11	73	172	56	165	0.322475570032573
739005	1	GH2	3_2_1_23	GH2.hmm	1.7e-167	69	465	13	463	0.526595744680851
739005	1	GH2	3_2_1_23	GH2.hmm	4.4e-66	456	750	666	996	0.390957446808511
741070	2	GH5	3_2_1_4	GH5.hmm	4.7e-36	24	171	22	204	0.534545454545455
744745	1	GH57	3_2_1_1	GH57.hmm	9.8e-63	2	303	6	321	0.785900783289817
745415	1	GH3	3_2_1_21	GH3.hmm	3.4e-57	3	215	66	303	0.981481481481482
745415	1	GH3	3_2_1_21	CBM6.hmm	8.4e-13	19	124	479	597	0.760869565217391
7465	1	GH78	3_2_1_40	CBM67.hmm	6e-41	1	168	144	320	0.948863636363636
7465	1	GH78	3_2_1_40	GH78.hmm	1.3e-178	4	502	348	851	0.988095238095238
746705	1	GH78	3_2_1_40	GH78.hmm	2.6e-66	2	332	2	335	0.654761904761905
746715	1	GH78	3_2_1_40	CBM67.hmm	8.1e-19	3	93	79	173	0.511363636363636
746780	1	GH13	3_2_1_1	GH13.hmm	2.4e-33	76	297	1	284	0.739130434782609
746805	2	CE4	3_1_1_72	GT2.hmm	8.2e-17	1	59	9	64	0.345238095238095
75690	1	GH3	3_2_1_37	GH3.hmm	6.3e-66	3	215	61	310	0.981481481481482
75895	2	GH74	3_2_1_151	GH74.hmm	5.8e-14	42	112	222	314	0.300429184549356
75960	1	GH43	3_2_1_37	GH43.hmm	1.5e-47	3	247	3	315	0.983870967741935
76210	1	GH10	3_2_1_8	GH10.hmm	1.8e-109	1	302	59	400	0.993399339933993
76315	1	GH27	3_2_1_22	GH27.hmm	2.6e-43	120	338	116	308	0.581333333333333
76570	1	CE1	3_1_1_73	CE1.hmm	1.8e-50	1	221	149	380	0.969162995594714
76575	1	CE1	3_1_1_73	CBM48.hmm	3.8e-06	10	66	50	113	0.736842105263158
76575	1	CE1	3_1_1_73	CE1.hmm	2.9e-51	1	221	155	368	0.969162995594714
76785	1	GH3	3_2_1_21	GH3.hmm	1.4e-78	3	215	122	349	0.981481481481482
76880	1	CE6	3_1_1_72	CE6.hmm	9.3e-30	2	98	87	196	0.96969696969697
76880	1	CE6	3_1_1_72	CBM48.hmm	4.6e-06	6	69	293	361	0.828947368421053
76880	1	CE6	3_1_1_72	CE1.hmm	2e-44	1	220	400	624	0.964757709251101
76885	1	GH9	3_2_1_4	GH9.hmm	4.8e-32	21	408	399	842	0.925837320574163
76895	1	GH43	3_2_1_37	GH43.hmm	2.3e-54	2	247	21	306	0.987903225806452
76895	1	GH43	3_2_1_37	CBM6.hmm	1.5e-10	46	138	358	445	0.666666666666667
76920	1	GH95	3_2_1_63	GH95.hmm	3.6e-304	4	713	35	766	0.981994459833795
77045	2	GH57	3_2_1_41	GH57.hmm	8.9e-90	6	318	1	455	0.814621409921671
77140	1	GH29	3_2_1_111	GH29.hmm	1.6e-82	40	334	36	335	0.84971098265896
77140	1	GH29	3_2_1_111	CBM32.hmm	5.3e-09	5	108	355	460	0.830645161290323
77165	1	GH130	2_4_1_281	GH130.hmm	1.1e-83	2	295	50	361	0.989864864864865
77180	1	CE1	3_1_1_73	CBM48.hmm	0.0001	10	57	59	110	0.618421052631579
77180	1	CE1	3_1_1_73	CE1.hmm	3.7e-53	1	219	161	390	0.960352422907489
77190	1	GH51	3_2_1_55	GH51.hmm	1.4e-129	82	540	22	515	0.726984126984127
7780	1	GH5	3_2_1_78	GH5.hmm	2.6e-33	11	233	54	363	0.807272727272727
77820	2	GH3	3_2_1_52	GH3.hmm	9e-44	3	152	109	267	0.689814814814815
78255	2	GH43	3_2_1_37	GH43.hmm	1e-43	12	247	12	315	0.94758064516129
78265	2	GH10	3_2_1_8	GH10.hmm	7.8e-95	1	302	30	339	0.993399339933993
78275	2	GH3	3_2_1_37	GH3.hmm	4.3e-66	3	215	61	310	0.981481481481482
78300	2	CE1	3_1_1_73	CE1.hmm	7e-58	1	217	18	237	0.951541850220264
78305	2	GH130	2_4_1_281	GH130.hmm	6.8e-86	2	295	50	361	0.989864864864865
79715	1	GH29	3_2_1_111	GH29.hmm	8.9e-82	38	338	32	348	0.867052023121387
79715	1	GH29	3_2_1_111	CBM32.hmm	8.7e-17	12	109	368	467	0.782258064516129
8075	2	GH13	2_4_1_19	GH13.hmm	1.2e-40	13	203	92	338	0.635451505016722
80975	2	GH9	3_2_1_4	GH9.hmm	1e-26	12	357	204	582	0.825358851674641
82140	1	GH74	3_2_1_151	GH74.hmm	1.2e-12	38	110	94	172	0.309012875536481
82140	1	GH74	3_2_1_151	GH74.hmm	5.9e-17	43	142	153	258	0.424892703862661
82140	1	GH74	3_2_1_151	GH74.hmm	1.8e-12	34	113	253	357	0.339055793991416
82140	1	GH74	3_2_1_151	GH74.hmm	2.2e-06	48	133	691	772	0.36480686695279
82290	1	GH51	3_2_1_55	CBM16.hmm	3.8e-14	3	114	49	175	0.956896551724138
82290	1	GH51	3_2_1_55	GH51.hmm	3.2e-78	128	369	386	648	0.382539682539683
8405	1	GH18	3_2_1_14	CBM44.hmm	8.1e-06	24	61	85	127	0.578125
8405	1	GH18	3_2_1_14	CBM44.hmm	5.1e-05	12	62	173	223	0.78125
8405	1	GH18	3_2_1_14	CBM44.hmm	0.00063	20	59	270	311	0.609375
8405	1	GH18	3_2_1_14	CBM44.hmm	0.0001	19	57	362	398	0.59375
8405	1	GH18	3_2_1_14	CBM44.hmm	1.4e-07	6	64	543	598	0.90625
8405	1	GH18	3_2_1_14	CBM44.hmm	7.4e-05	23	58	645	678	0.546875
8405	1	GH18	3_2_1_14	CBM44.hmm	2.3e-10	4	64	1022	1078	0.9375
8405	1	GH18	3_2_1_14	CBM44.hmm	6.1e-06	12	63	1435	1490	0.796875
84630	2	GH13	3_2_1_1	GH13.hmm	6.5e-48	13	207	21	269	0.648829431438127
84845	2	CE1	3_1_1_73	CE1.hmm	1.1e-49	20	221	31	249	0.885462555066079
85075	2	GH53	3_2_1_89	GH53.hmm	2.5e-75	55	250	81	274	0.570175438596491
85400	1	GH15	3_2_1_3	GH15.hmm	8.5e-78	2	360	169	532	0.991689750692521
855	1	GH3	3_2_1_21	GH3.hmm	2.1e-66	4	216	34	253	0.981481481481482
85890	1	GH20	3_2_1_52	GH20.hmm	2.4e-122	8	336	156	510	0.973293768545994
85890	1	GH20	3_2_1_52	CBM56.hmm	1.1e-05	5	74	562	631	0.433962264150943
85890	1	GH20	3_2_1_52	CBM32.hmm	1.6e-06	21	84	654	721	0.508064516129032
86135	2	GH92	3_2_1_	GH92.hmm	1.1e-124	83	415	2	352	0.676171079429735
86410	2	CE4	3_1_1_72	CE4.hmm	1.6e-32	9	124	37	154	0.884615384615385
87910	2	GH4	3_2_1_22	GH4.hmm	3.8e-57	1	177	142	319	0.983240223463687
8935	2	GH109	3_2_1_49	GH109.hmm	3.2e-55	1	125	57	181	0.984126984126984
89765	2	GH20	3_2_1_52	GH20.hmm	2.2e-103	9	327	165	472	0.943620178041543
89965	2	GH31	2_4_1_161	GH31.hmm	1.9e-109	61	427	12	382	0.857142857142857
90125	2	GH65	2_4_1_64	GH65.hmm	7e-67	1	198	84	270	0.529569892473118
90410	2	GH3	3_2_1_21	GH3.hmm	4.8e-67	4	216	34	253	0.981481481481482
90515	2	GH38	3_2_1_24	GH38.hmm	6.9e-59	1	265	5	264	0.981412639405205
90655	2	GH39	3_2_1_37	GH39.hmm	4.5e-37	63	340	94	365	0.642691415313225
92280	1	GH74	3_2_1_151	GH74.hmm	5.5e-10	42	113	75	152	0.304721030042918
92280	1	GH74	3_2_1_151	GH74.hmm	2.8e-12	44	133	243	356	0.381974248927039
92280	1	GH74	3_2_1_151	GH74.hmm	3.6e-11	48	141	711	800	0.399141630901288
93330	1	GH3	3_2_1_52	GH3.hmm	2.2e-66	4	215	117	343	0.976851851851852
93535	1	GH74	3_2_1_151	GH74.hmm	1.1e-10	38	115	91	174	0.330472103004292
93535	1	GH74	3_2_1_151	GH74.hmm	7.1e-14	42	136	149	248	0.40343347639485
93535	1	GH74	3_2_1_151	GH74.hmm	3.5e-11	29	131	823	919	0.437768240343348
94125	1	GH3	3_2_1_52	GH3.hmm	2.3e-57	5	214	99	320	0.967592592592593
94660	2	GH13	3_2_1_1	GH13.hmm	5.8e-56	12	250	51	323	0.795986622073579
95000	1	GH13	3_2_1_20	GH13.hmm	3.9e-84	10	296	28	368	0.956521739130435
95435	1	GH130	2_4_1_281	GH130.hmm	9.8e-70	73	295	4	242	0.75
95595	1	GH18	3_2_1_14	GH18.hmm	6.7e-79	3	282	53	392	0.942567567567568
96295	2	GH97	3_2_1_22	GH97.hmm	9.2e-207	7	630	15	646	0.987321711568938
96805	2	GH2	3_2_1_23	GH2.hmm	9.6e-146	270	750	1	571	0.638297872340426
97880	2	CE1	3_1_1_73	CBM48.hmm	3.9e-07	4	66	93	161	0.815789473684211
97880	2	CE1	3_1_1_73	CE1.hmm	6.8e-22	9	96	215	317	0.383259911894273
97890	2	GH95	3_2_1_63	GH95.hmm	2.8e-290	7	669	1	685	0.916897506925208
97900	2	GH3	3_2_1_37	GH3.hmm	1.8e-72	4	215	144	374	0.976851851851852
97905	2	CE1	3_1_1_73	CE1.hmm	3.9e-40	1	115	50	177	0.502202643171806
98105	2	GH13	3_2_1_1	GH13.hmm	3.5e-19	153	291	4	191	0.461538461538462
98110	2	GH13	3_2_1_1	CBM34.hmm	7.1e-22	3	119	472	599	0.966666666666667
98110	2	GH13	3_2_1_1	GH13.hmm	8.5e-34	12	141	669	822	0.431438127090301
98460	1	GH3	3_2_1_52	GH3.hmm	4.3e-62	7	214	134	355	0.958333333333333
98625	1	GH74	3_2_1_151	GH74.hmm	7.7e-16	47	138	138	232	0.390557939914163
98625	1	GH74	3_2_1_151	GH74.hmm	1e-11	45	125	245	327	0.343347639484979
98625	1	GH74	3_2_1_151	GH74.hmm	3.7e-10	43	129	591	683	0.369098712446352
98625	1	GH74	3_2_1_151	GH74.hmm	1e-10	35	133	637	731	0.420600858369099
98845	2	GH13	2_4_1_18	GH13.hmm	5.7e-06	149	289	30	225	0.468227424749164
98850	2	GH13	3_2_1_41	CBM48.hmm	2.6e-10	5	60	51	119	0.723684210526316
98850	2	GH13	3_2_1_41	GH13.hmm	6.9e-39	15	187	190	398	0.575250836120401
99325	2	GH57	3_2_1_1	GH57.hmm	2.3e-24	5	142	8	142	0.357702349869452
99485	2	GH78	3_2_1_40	CBM67.hmm	2.6e-26	2	131	127	267	0.732954545454545

## Sheet: Søholt
Dataset 4 dbCan identified domains in the HotPep identifed CAZymes
Query		Fam	EC	dbCan	E-value	start	end	start	end	covered fraction
100215	8	GT2	8.6e-26	GT2.hmm	8.6e-26	1	167	10	174	0.988095238095238
100265	4	CE14	1.6e-10	CE14.hmm	1.6e-10	33	115	2	73	0.661290322580645
100430	9	GH23	1.1e-28	GH23.hmm	1.1e-28	17	118	135	233	0.748148148148148
10055	4	GH3	3.1e-69	GH3.hmm	3.1e-69	3	216	52	274	0.986111111111111
100575	6	GH88	1.2e-69	GH88.hmm	1.2e-69	2	326	72	459	0.984802431610942
100575	7	GT51	7.3e-68	GT51.hmm	7.3e-68	2	176	82	256	0.983050847457627
100730	3	GT4	2.5e-36	GT4.hmm	2.5e-36	6	157	214	371	0.94375
100730	5	GT5	1.2e-32	GH57.hmm	1.2e-32	1	287	9	289	0.746736292428198
100730	5	GT5	2.2e-56	GT5.hmm	2.2e-56	13	471	421	885	0.970338983050847
100730	9	GH43	7.4e-49	GH43.hmm	7.4e-49	11	236	6	264	0.907258064516129
100765	7	CE4	1.7e-30	CE4.hmm	1.7e-30	5	123	421	540	0.907692307692308
100790	6	GT2	1.6e-18	GT2.hmm	1.6e-18	1	125	11	134	0.738095238095238
100890	5	GT28	3.7e-53	GT28.hmm	3.7e-53	1	155	590	750	0.980891719745223
101040	10	GH42	7.8e-120	GH42.hmm	7.8e-120	2	370	28	393	0.991913746630728
101100	10	GH3	1.1e-07	CBM67.hmm	1.1e-07	13	103	4	110	0.511363636363636
101305	1	GH38	9e-83	GH38.hmm	9e-83	10	255	1	245	0.910780669144981
101375	9	GT35	1.7e-63	GT3.hmm	1.7e-63	410	604	197	388	0.304552590266876
101375	9	GT35	2.8e-58	GT35.hmm	2.8e-58	21	368	526	833	0.514836795252225
101375	9	GT3	1.7e-63	GT3.hmm	1.7e-63	410	604	197	388	0.304552590266876
101375	9	GT3	2.8e-58	GT35.hmm	2.8e-58	21	368	526	833	0.514836795252225
101480	1	GT4	1.3e-24	GT4.hmm	1.3e-24	67	157	14	102	0.5625
101575	2	GT9	1.9e-13	GT9.hmm	1.9e-13	6	97	88	202	0.404444444444444
101590	2	GT30	7.1e-52	GT30.hmm	7.1e-52	2	175	34	213	0.977401129943503
101645	8	GH13	4.5e-09	CBM48.hmm	4.5e-09	3	68	23	93	0.855263157894737
101645	8	GH13	1.4e-19	CBM48.hmm	1.4e-19	3	73	118	205	0.921052631578947
101645	8	GH13	1.1e-34	GH13.hmm	1.1e-34	19	294	267	576	0.919732441471572
101730	2	GH4	2.7e-19	GH4.hmm	2.7e-19	122	176	1	54	0.301675977653631
101750	9	GH18	5.9e-38	GH18.hmm	5.9e-38	70	278	221	447	0.702702702702703
101770	4	GT4	4.6e-07	GT4.hmm	4.6e-07	3	55	225	282	0.325
101870	7	GH4	4.2e-45	GH4.hmm	4.2e-45	1	175	58	234	0.972067039106145
101970	10	AA0	2.1e-14	AA2.hmm	2.1e-14	14	118	79	184	0.407843137254902
101970	10	AA0	2.1e-05	AA2.hmm	2.1e-05	162	251	300	407	0.349019607843137
101975	5	GT4	6.2e-28	GT4.hmm	6.2e-28	70	155	248	331	0.53125
102060	6	GH13	0.00016	CBM48.hmm	0.00016	3	70	22	99	0.881578947368421
102060	6	GH13	1.1e-20	CBM48.hmm	1.1e-20	2	69	121	205	0.881578947368421
102060	6	GH13	2.2e-31	GH13.hmm	2.2e-31	23	295	275	581	0.909698996655518
1020	2	GH94	1.8e-284	GH94.hmm	1.8e-284	263	1028	2	821	0.738416988416988
1020	8	CE14	1.2e-38	CE14.hmm	1.2e-38	1	124	8	137	0.991935483870968
102135	8	GH4	5.1e-56	GH4.hmm	5.1e-56	1	176	3	182	0.977653631284916
10215	8	GH1	5.7e-112	GH1.hmm	5.7e-112	4	344	42	399	0.792540792540793
102290	5	GH57	1.5e-64	GH57.hmm	1.5e-64	22	303	2	415	0.733681462140992
102735	3	GT2	2.8e-27	GT2.hmm	2.8e-27	1	166	159	329	0.982142857142857
102770	2	GT2	3e-07	GT2.hmm	3e-07	64	168	12	118	0.619047619047619
102840	6	GT35	1.1e-108	GT35.hmm	1.1e-108	210	554	271	632	0.510385756676558
102875	2	GT2	3.7e-31	GT2.hmm	3.7e-31	1	167	4	169	0.988095238095238
102945	2	GT26	2.1e-30	GT4.hmm	2.1e-30	5	151	31	183	0.9125
102945	2	GT26	4.9e-59	GT26.hmm	4.9e-59	20	171	379	530	0.883040935672515
102960	10	GH33	1.8e-24	GH33.hmm	1.8e-24	26	230	247	453	0.596491228070175
103115	8	GT4	3.5e-41	GT4.hmm	3.5e-41	9	157	206	354	0.925
103210	10	GT5	5.7e-143	GT5.hmm	5.7e-143	111	472	1	366	0.764830508474576
103305	8	GH29	2.4e-121	GH29.hmm	2.4e-121	25	346	11	361	0.927745664739884
103310	8	PL0	2.1e-11	PL12.hmm	2.1e-11	11	86	216	293	0.543478260869565
103395	3	GH65	1.6e-91	GH65.hmm	1.6e-91	104	370	2	275	0.71505376344086
103425	1	GT51	1.8e-52	GT51.hmm	1.8e-52	14	176	158	341	0.915254237288136
103445	10	GH29	1.8e-59	GH29.hmm	1.8e-59	38	240	50	233	0.583815028901734
10365	1	GT4	1.9e-32	GT4.hmm	1.9e-32	9	157	65	211	0.925
103720	4	GH95	2.8e-131	GH95.hmm	2.8e-131	355	645	1	297	0.401662049861496
103750	1	GH4	3.6e-70	GH4.hmm	3.6e-70	1	177	3	181	0.983240223463687
104015	3	GH4	1.4e-57	GH4.hmm	1.4e-57	1	177	4	183	0.983240223463687
104090	3	GH9	5.9e-11	CBM30.hmm	5.9e-11	4	90	181	268	0.945054945054945
104090	3	GH9	4.2e-24	GH9.hmm	4.2e-24	2	144	283	453	0.339712918660287
104100	8	GH77	1.2e-114	GH77.hmm	1.2e-114	142	445	1	305	0.61336032388664
104165	6	GH92	3e-107	GH92.hmm	3e-107	2	340	278	629	0.688391038696538
104320	7	GH51	5.6e-149	GH51.hmm	5.6e-149	82	543	3	501	0.731746031746032
104420	5	GH23	1.3e-36	GH23.hmm	1.3e-36	14	124	52	161	0.814814814814815
104520	7	GT51	4e-65	GT51.hmm	4e-65	3	176	60	233	0.977401129943503
104595	2	CE9	1.7e-51	CE9.hmm	1.7e-51	217	373	1	155	0.418230563002681
104700	1	GH38	1.4e-63	GH38.hmm	1.4e-63	1	263	4	261	0.973977695167286
104710	3	GT4	6.3e-22	GT4.hmm	6.3e-22	71	158	2	89	0.54375
104715	2	GT2	4.1e-24	GT2.hmm	4.1e-24	1	116	171	280	0.68452380952381
104715	2	GT81	4.1e-24	GT2.hmm	4.1e-24	1	116	171	280	0.68452380952381
104715	3	GT26	2.9e-62	GT26.hmm	2.9e-62	3	170	108	278	0.976608187134503
104730	5	GH95	7.2e-122	GH95.hmm	7.2e-122	7	717	25	726	0.983379501385042
104750	9	GT35	1.4e-125	GT35.hmm	1.4e-125	214	565	1	368	0.520771513353116
104860	7	CE1	1.8e-44	CE1.hmm	1.8e-44	24	221	9	221	0.86784140969163
104925	1	CE11	4.4e-107	CE11.hmm	4.4e-107	1	269	21	288	0.988929889298893
105040	7	GT51	3.2e-63	GT51.hmm	3.2e-63	2	176	89	262	0.983050847457627
105120	6	GH39	2.2e-33	GH39.hmm	2.2e-33	58	298	112	348	0.556844547563805
105230	9	GT2	4.3e-16	GT2.hmm	4.3e-16	2	167	24	213	0.982142857142857
105300	9	GH3	1.3e-66	GH3.hmm	1.3e-66	9	215	142	363	0.953703703703704
105350	10	GT51	1.2e-59	GT51.hmm	1.2e-59	2	177	87	268	0.988700564971751
105350	8	GT4	7.3e-37	GT4.hmm	7.3e-37	6	159	251	408	0.95625
105425	1	GH43	1.5e-42	GH43.hmm	1.5e-42	27	244	1	247	0.875
105470	1	GH39	1.2e-145	GH39.hmm	1.2e-145	3	428	12	455	0.986078886310905
105500	6	GT4	6.6e-24	GT4.hmm	6.6e-24	8	157	241	398	0.93125
105555	1	GT4	4.4e-25	GT4.hmm	4.4e-25	9	114	198	304	0.65625
105795	7	GT2	2e-15	GT2.hmm	2e-15	1	167	256	427	0.988095238095238
105845	6	CE0	5.9e-23	CE4.hmm	5.9e-23	21	127	36	146	0.815384615384615
105855	4	GH116	1.5e-36	CBM38.hmm	1.5e-36	3	128	310	433	0.968992248062015
105855	4	GH116	1.9e-61	GH116.hmm	1.9e-61	85	362	781	1073	0.763085399449036
105880	7	GH13	2.3e-69	GH13.hmm	2.3e-69	10	293	318	665	0.946488294314381
105950	7	GH13	4e-44	GH13.hmm	4e-44	11	293	412	814	0.94314381270903
106295	9	GH13	2.9e-20	GH13.hmm	2.9e-20	30	282	25	365	0.842809364548495
106465	1	GH77	3.3e-54	GH77.hmm	3.3e-54	301	488	3	178	0.378542510121458
106585	9	CE4	3.9e-29	CE4.hmm	3.9e-29	6	118	58	178	0.861538461538462
106600	1	GH4	2.4e-50	GH4.hmm	2.4e-50	1	172	12	185	0.955307262569832
106990	5	GH3	3.1e-55	GH3.hmm	3.1e-55	6	215	107	331	0.967592592592593
107225	8	AA6	3.6e-64	AA6.hmm	3.6e-64	2	188	19	203	0.953846153846154
107235	8	GH23	8.2e-18	GH23.hmm	8.2e-18	9	98	84	173	0.659259259259259
107495	6	GH116	3.2e-37	GH116.hmm	3.2e-37	3	283	427	724	0.771349862258953
107515	2	GH94	9e-260	GH94.hmm	9e-260	255	1036	17	806	0.753861003861004
107515	2	GT84	9e-260	GH94.hmm	9e-260	255	1036	17	806	0.753861003861004
107715	5	GT9	5.9e-50	GT9.hmm	5.9e-50	4	220	80	331	0.96
107730	8	GT2	1.7e-17	GT2.hmm	1.7e-17	1	167	121	292	0.988095238095238
107755	10	CE6	1e-29	CE6.hmm	1e-29	1	98	45	137	0.97979797979798
107950	9	GH4	1.2e-47	GH4.hmm	1.2e-47	1	178	6	186	0.988826815642458
108025	5	GH103	1.4e-49	GH103.hmm	1.4e-49	1	204	32	224	0.688135593220339
108100	2	CE9	2e-69	CE9.hmm	2e-69	189	373	2	185	0.493297587131367
108105	7	GH130	6.8e-104	GH130.hmm	6.8e-104	2	294	12	306	0.986486486486487
108105	9	GT35	1.4e-48	GT35.hmm	1.4e-48	177	410	199	428	0.345697329376855
108220	10	GT4	1.5e-34	GT4.hmm	1.5e-34	9	159	165	314	0.9375
108300	9	GH94	2.3e-101	GT84.hmm	2.3e-101	1	215	44	258	0.995348837209302
108300	9	GT84	2.3e-101	GT84.hmm	2.3e-101	1	215	44	258	0.995348837209302
108310	7	GH33	1.3e-26	GH33.hmm	1.3e-26	22	311	70	365	0.845029239766082
108310	7	GH33	2.8e-12	GH33.hmm	2.8e-12	31	330	475	793	0.874269005847953
108540	10	GT51	6e-60	GT51.hmm	6e-60	2	176	28	208	0.983050847457627
10855	4	GT28	5.1e-09	GT28.hmm	5.1e-09	2	52	195	249	0.318471337579618
108665	10	GH4	3.3e-55	GH4.hmm	3.3e-55	2	177	15	191	0.977653631284916
108680	10	GH30	1e-141	GH30.hmm	1e-141	9	416	26	440	0.976019184652278
108745	5	GT20	1.9e-176	GT20.hmm	1.9e-176	12	472	4	471	0.968421052631579
108755	6	GT2	2.4e-24	GT2.hmm	2.4e-24	4	166	1	177	0.964285714285714
108775	5	GT4	6.2e-31	GT4.hmm	6.2e-31	6	159	217	370	0.95625
108825	2	GT5	1.2e-100	GT5.hmm	1.2e-100	207	472	2	269	0.561440677966102
108845	5	GT2	5.6e-25	GT27.hmm	5.6e-25	2	253	6	254	0.850847457627119
108865	5	GT83	7.5e-84	GT83.hmm	7.5e-84	6	477	64	548	0.872222222222222
108900	8	GH4	6.3e-55	GH4.hmm	6.3e-55	1	177	4	182	0.983240223463687
108910	5	GT2	1.1e-14	GT2.hmm	1.1e-14	2	163	9	166	0.958333333333333
109055	3	GT51	4.2e-66	GT51.hmm	4.2e-66	6	176	2	172	0.96045197740113
109090	6	CE4	1.1e-34	CE4.hmm	1.1e-34	7	126	83	211	0.915384615384615
109090	7	GT81	4.5e-65	GT81.hmm	4.5e-65	12	265	26	319	0.863481228668942
109095	7	GH13	2.4e-21	GH13.hmm	2.4e-21	30	293	84	437	0.879598662207358
109125	4	GT4	3.2e-27	GT4.hmm	3.2e-27	7	147	90	224	0.875
109215	8	GT4	1.5e-37	GT4.hmm	1.5e-37	8	145	207	346	0.85625
109320	4	GT2	1.6e-21	GT2.hmm	1.6e-21	2	138	20	158	0.80952380952381
109345	4	GT2	2.7e-22	GT2.hmm	2.7e-22	1	128	4	128	0.755952380952381
109400	4	GH13	3.8e-24	GH13.hmm	3.8e-24	28	265	46	331	0.792642140468227
109650	8	GH2	9.6e-110	GH2.hmm	9.6e-110	30	492	2	665	0.61436170212766
109680	9	GH102	1.9e-31	GH102.hmm	1.9e-31	3	143	197	319	0.89171974522293
10970	9	GT4	1.8e-45	GT4.hmm	1.8e-45	8	158	263	412	0.9375
109755	7	GT2	5.5e-28	GT2.hmm	5.5e-28	1	167	28	190	0.988095238095238
10975	4	GT51	3.5e-62	GT51.hmm	3.5e-62	4	176	119	301	0.971751412429379
109770	4	GT2	2.4e-23	GT2.hmm	2.4e-23	31	167	2	137	0.80952380952381
109790	1	CE0	1.4e-28	CE1.hmm	1.4e-28	11	216	246	457	0.903083700440529
109790	1	CE1	1.4e-28	CE1.hmm	1.4e-28	11	216	246	457	0.903083700440529
109845	7	GH94	5.1e-17	GH94.hmm	5.1e-17	47	382	107	460	0.323359073359073
109845	7	GH94	1.5e-111	GH94.hmm	1.5e-111	550	1019	597	1099	0.452702702702703
109935	5	GH20	6.6e-07	CBM56.hmm	6.6e-07	1	104	912	1014	0.647798742138365
109935	5	GH20	2.6e-10	CBM56.hmm	2.6e-10	1	89	1080	1171	0.553459119496855
109935	5	GH20	0.00024	CBM56.hmm	0.00024	3	60	1165	1223	0.358490566037736
109935	5	GH20	8.6e-09	CBM56.hmm	8.6e-09	2	64	1245	1308	0.389937106918239
109935	5	GH20	2.9e-06	CBM56.hmm	2.9e-06	1	61	1408	1471	0.377358490566038
109935	5	GH20	9.4e-13	CBM56.hmm	9.4e-13	2	62	1583	1644	0.377358490566038
109935	5	GH20	2.6e-05	CBM56.hmm	2.6e-05	1	66	1668	1736	0.408805031446541
109935	5	GH20	3e-07	CBM56.hmm	3e-07	4	68	1756	1822	0.40251572327044
109935	5	GH20	1.2e-05	CBM56.hmm	1.2e-05	6	65	1845	1906	0.371069182389937
109935	5	GH20	0.00011	CBM56.hmm	0.00011	9	65	2023	2081	0.352201257861635
109935	5	GH20	4.6e-06	CBM56.hmm	4.6e-06	5	66	2194	2256	0.383647798742138
109935	5	GH20	2.8e-07	CBM56.hmm	2.8e-07	9	102	2285	2382	0.584905660377358
109935	5	GH20	8.4e-09	CBM56.hmm	8.4e-09	1	61	2630	2693	0.377358490566038
109960	4	GT4	1.7e-05	GT4.hmm	1.7e-05	14	149	273	414	0.84375
109960	8	GH5	7.8e-19	GH5.hmm	7.8e-19	28	112	55	172	0.305454545454545
109970	4	GH13	1.1e-60	GH13.hmm	1.1e-60	13	296	88	378	0.946488294314381
110060	2	GT35	1.9e-96	GT35.hmm	1.9e-96	277	557	9	306	0.415430267062315
110085	2	GT30	7.1e-68	GT30.hmm	7.1e-68	2	176	58	233	0.983050847457627
110200	4	GT2	1.1e-27	GT2.hmm	1.1e-27	1	167	4	167	0.988095238095238
110225	6	GH4	1.5e-50	GH4.hmm	1.5e-50	44	178	2	136	0.748603351955307
110230	2	GH130	1.2e-108	GH130.hmm	1.2e-108	2	296	183	484	0.993243243243243
110230	4	GH73	4.5e-38	GH73.hmm	4.5e-38	4	128	151	278	0.96875
110230	4	GH73	3.2e-09	CBM50.hmm	3.2e-09	1	38	380	421	0.925
110265	4	GH23	9.5e-17	GH23.hmm	9.5e-17	2	116	101	227	0.844444444444444
110310	8	GH13	7.6e-27	GH13.hmm	7.6e-27	114	296	6	240	0.608695652173913
110450	1	GT26	9.6e-69	GT26.hmm	9.6e-69	2	169	337	504	0.976608187134503
110550	8	GH130	1.1e-93	GH130.hmm	1.1e-93	1	296	12	308	0.996621621621622
110570	7	GH31	3.5e-142	GH31.hmm	3.5e-142	1	427	85	542	0.997658079625293
110575	7	CE7	8.6e-80	CE7.hmm	8.6e-80	14	312	285	574	0.952076677316294
110580	7	GH2	2e-130	GH2.hmm	2e-130	27	471	29	589	0.590425531914894
110585	4	GH31	1.1e-113	GH31.hmm	1.1e-113	1	427	257	674	0.997658079625293
110585	4	GH31	0.00012	CBM67.hmm	0.00012	29	87	1091	1146	0.329545454545455
110640	3	GT2	2.2e-18	GT2.hmm	2.2e-18	2	135	11	148	0.791666666666667
110680	3	GT2	3.2e-32	GT2.hmm	3.2e-32	2	168	6	173	0.988095238095238
110690	2	GH4	5.2e-65	GH4.hmm	5.2e-65	1	177	54	231	0.983240223463687
110695	3	GT4	3e-40	GT4.hmm	3e-40	6	157	87	251	0.94375
110715	5	GH31	1.1e-101	GH31.hmm	1.1e-101	6	425	248	685	0.981264637002342
110955	7	GT4	1e-11	GT4.hmm	1e-11	12	151	206	350	0.86875
110995	8	GH23	1.2e-13	GH23.hmm	1.2e-13	43	123	1	106	0.592592592592593
111080	7	GT4	1.1e-42	GT4.hmm	1.1e-42	8	157	189	338	0.93125
111110	7	GT2	3.9e-24	GT2.hmm	3.9e-24	1	165	31	203	0.976190476190476
111250	7	GH18	6.7e-79	GH18.hmm	6.7e-79	3	282	53	392	0.942567567567568
111295	7	GH130	1.1e-86	GH130.hmm	1.1e-86	12	295	62	362	0.956081081081081
111330	6	GH127	1.6e-205	GH127.hmm	1.6e-205	1	524	63	600	0.998091603053435
111335	6	GH33	1e-10	GH93.hmm	1e-10	6	179	69	228	0.563517915309446
111335	6	GH33	3.7e-11	GH33.hmm	3.7e-11	24	167	173	296	0.41812865497076
111335	6	GH33	3.2e-102	GH33.hmm	3.2e-102	11	342	396	735	0.967836257309941
111370	3	GH51	2.1e-50	GH51.hmm	2.1e-50	272	541	2	288	0.426984126984127
111380	8	GT2	4.7e-26	GT2.hmm	4.7e-26	1	138	315	457	0.81547619047619
111525	9	GH13	3.4e-09	CBM48.hmm	3.4e-09	4	71	255	335	0.881578947368421
111525	9	GH13	8.5e-44	GH13.hmm	8.5e-44	14	289	404	710	0.919732441471572
11160	2	GH3	5.4e-57	GH3.hmm	5.4e-57	4	215	107	334	0.976851851851852
111715	3	GT26	1e-65	GT26.hmm	1e-65	2	170	12	178	0.982456140350877
11185	3	GH13	4.6e-28	GH13.hmm	4.6e-28	28	294	1	301	0.889632107023411
112090	6	GH35	7e-45	GH35.hmm	7e-45	141	305	1	171	0.534201954397394
112160	5	GT4	6.9e-36	GT4.hmm	6.9e-36	4	159	218	382	0.96875
112245	1	AA7	6.1e-106	AA7.hmm	6.1e-106	3	458	29	455	0.993449781659389
112345	7	GH13	3.4e-18	CBM48.hmm	3.4e-18	2	72	371	453	0.921052631578947
112345	7	GH13	8.9e-28	GH13.hmm	8.9e-28	22	294	516	822	0.909698996655518
112350	7	GH77	2e-81	GH77.hmm	2e-81	190	490	2	299	0.607287449392713
112375	1	GH103	1.3e-82	GH103.hmm	1.3e-82	13	212	3	203	0.674576271186441
112420	2	AA4	1.7e-204	AA4.hmm	1.7e-204	4	513	7	513	0.975095785440613
112430	5	GT35	8.6e-115	GT35.hmm	8.6e-115	210	568	258	631	0.531157270029674
112495	7	GH13	8.2e-74	GH13.hmm	8.2e-74	12	297	50	346	0.953177257525084
112590	6	CE3	7.6e-05	CBM44.hmm	7.6e-05	18	56	1297	1333	0.59375
112590	6	CE3	0.00086	CBM44.hmm	0.00086	18	56	1379	1415	0.59375
112590	6	CE3	3e-06	CBM44.hmm	3e-06	21	57	1557	1591	0.5625
112590	6	CE3	2.9e-05	CBM44.hmm	2.9e-05	20	59	1636	1673	0.609375
112610	9	AA0	2.2e-15	AA2.hmm	2.2e-15	14	117	79	183	0.403921568627451
112650	9	GH31	5.5e-144	GH31.hmm	5.5e-144	1	425	206	660	0.992974238875878
112685	4	GT2	2.1e-23	GT2.hmm	2.1e-23	31	166	2	136	0.803571428571429
112760	1	GH32	3e-34	CBM38.hmm	3e-34	4	128	15	142	0.961240310077519
112760	1	GH32	3.7e-78	GH32.hmm	3.7e-78	1	291	267	550	0.989761092150171
112780	5	PL10	1.8e-59	PL10.hmm	1.8e-59	1	278	119	387	0.965156794425087
112805	3	GH10	2.6e-91	GH10.hmm	2.6e-91	2	236	23	274	0.772277227722772
112825	3	GH13	7.1e-49	GH13.hmm	7.1e-49	13	218	55	277	0.68561872909699
113150	4	GH13	2.9e-41	GH13.hmm	2.9e-41	13	289	391	709	0.923076923076923
113195	9	GH103	2.6e-82	GH103.hmm	2.6e-82	11	213	394	597	0.684745762711864
113230	4	GH65	9.2e-149	GH65.hmm	9.2e-149	1	371	322	702	0.994623655913978
113350	6	CE3	1.1e-25	PL11.hmm	1.1e-25	308	549	198	444	0.397689768976898
11345	2	GT4	2e-23	GT4.hmm	2e-23	12	156	204	347	0.9
113495	5	GT51	2.7e-66	GT51.hmm	2.7e-66	2	177	60	235	0.988700564971751
113515	2	GH103	5.8e-93	GH103.hmm	5.8e-93	1	294	44	356	0.993220338983051
113695	10	GH3	3.5e-51	GH3.hmm	3.5e-51	2	215	69	312	0.986111111111111
113735	10	GH3	7.4e-71	GH3.hmm	7.4e-71	3	216	67	293	0.986111111111111
113845	5	GT51	1.5e-52	GT51.hmm	1.5e-52	11	176	165	334	0.932203389830508
113880	8	GH13	2.3e-38	GH13.hmm	2.3e-38	85	291	3	282	0.688963210702341
114055	3	GH1	4.9e-168	GH1.hmm	4.9e-168	3	427	6	456	0.988344988344988
114120	5	GT0	1.2e-39	GT83.hmm	1.2e-39	63	427	136	521	0.674074074074074
114305	10	AA4	1.2e-13	AA4.hmm	1.2e-13	109	272	1	156	0.312260536398467
114330	8	GH4	6.9e-66	GH4.hmm	6.9e-66	1	169	6	177	0.93854748603352
114505	8	GT2	4.2e-22	GT2.hmm	4.2e-22	1	167	12	175	0.988095238095238
114560	2	GH1	4.5e-87	GH1.hmm	4.5e-87	67	366	1	319	0.696969696969697
114560	3	GT35	1.4e-200	GT35.hmm	1.4e-200	5	523	3	554	0.768545994065282
114710	9	GT81	3.3e-91	GT81.hmm	3.3e-91	2	283	34	329	0.959044368600683
114765	2	CE11	3.4e-110	CE11.hmm	3.4e-110	1	270	4	270	0.992619926199262
11485	1	GT4	3.5e-40	GT4.hmm	3.5e-40	6	158	538	688	0.95
115185	9	CE14	2.8e-19	CE14.hmm	2.8e-19	1	117	59	170	0.935483870967742
115325	7	GH3	3.8e-47	GH3.hmm	3.8e-47	52	214	1	175	0.75
115800	2	GH13	6.2e-13	CBM48.hmm	6.2e-13	2	68	24	95	0.868421052631579
115800	2	GH13	3e-42	GH13.hmm	3e-42	9	289	139	454	0.936454849498328
115845	1	GH13	6.1e-83	GH13.hmm	6.1e-83	12	297	55	405	0.953177257525084
115995	6	GH23	3.2e-22	GH23.hmm	3.2e-22	43	124	1	81	0.6
116110	7	GH4	9.6e-62	GH4.hmm	9.6e-62	1	178	3	181	0.988826815642458
116190	3	GH1	8.1e-78	GH1.hmm	8.1e-78	106	427	4	320	0.748251748251748
11620	5	GH103	1.3e-100	GH103.hmm	1.3e-100	1	294	8	311	0.993220338983051
116310	6	GH5	6.3e-25	GH5.hmm	6.3e-25	11	239	82	368	0.829090909090909
116540	7	GH23	4.2e-31	GH23.hmm	4.2e-31	16	118	104	203	0.755555555555556
116655	2	GH103	5.3e-81	GH103.hmm	5.3e-81	8	294	3	286	0.969491525423729
116825	5	CE0	1.9e-12	CE1.hmm	1.9e-12	112	209	1	84	0.427312775330396
116865	5	GH78	9.6e-38	CBM67.hmm	9.6e-38	1	169	143	345	0.954545454545455
116865	5	GH78	9.7e-178	GH78.hmm	9.7e-178	3	504	372	912	0.994047619047619
116890	1	GH33	5.5e-38	GH33.hmm	5.5e-38	20	330	51	354	0.906432748538012
117155	9	GT66	7.3e-50	GT66.hmm	7.3e-50	326	587	6	315	0.376623376623377
117175	1	CE11	4.2e-67	CE11.hmm	4.2e-67	4	269	7	267	0.977859778597786
117380	5	GH3	2e-62	GH3.hmm	2e-62	4	216	71	276	0.981481481481482
11755	5	CE1	1.2e-21	CE1.hmm	1.2e-21	8	143	46	185	0.594713656387665
117750	3	GH38	4.8e-18	GH38.hmm	4.8e-18	131	263	2	132	0.490706319702602
117800	7	GH1	1.1e-164	GH1.hmm	1.1e-164	3	427	10	461	0.988344988344988
117920	3	GT2	5.2e-21	GT2.hmm	5.2e-21	1	95	9	100	0.55952380952381
117990	8	GH13	1.2e-20	CBM48.hmm	1.2e-20	3	69	34	118	0.868421052631579
117990	8	GH13	2.4e-32	GH13.hmm	2.4e-32	24	293	188	491	0.899665551839465
117995	8	GT5	3.6e-159	GT5.hmm	3.6e-159	1	428	2	434	0.904661016949153
118040	9	GT20	3.6e-104	GT20.hmm	3.6e-104	151	473	2	325	0.677894736842105
118105	5	GT81	7.1e-71	GT81.hmm	7.1e-71	19	265	74	326	0.839590443686007
118230	5	GH95	3.6e-296	GH95.hmm	3.6e-296	4	713	12	788	0.981994459833795
118395	10	GH13	6.2e-17	GH13.hmm	6.2e-17	137	290	2	235	0.511705685618729
118395	7	GH97	4e-121	GH97.hmm	4e-121	8	396	50	450	0.614896988906498
118500	9	CE4	1.3e-12	CE4.hmm	1.3e-12	25	119	91	184	0.723076923076923
118580	8	GH92	1e-101	GH92.hmm	1e-101	3	310	85	416	0.625254582484725
118615	3	GH39	2e-13	CBM50.hmm	2e-13	1	40	42	85	0.975
118615	3	GH39	2.4e-12	CBM50.hmm	2.4e-12	1	40	117	160	0.975
118615	3	GH39	4.4e-28	GH39.hmm	4.4e-28	63	273	252	463	0.487238979118329
118885	10	AA3	7.4e-62	AA3.hmm	7.4e-62	140	345	20	430	0.331715210355987
119050	7	GH3	1.6e-70	GH3.hmm	1.6e-70	4	216	31	248	0.981481481481482
119140	1	GH32	5e-36	CBM38.hmm	5e-36	4	128	51	178	0.961240310077519
119140	1	GH32	1.8e-05	CBM38.hmm	1.8e-05	65	126	210	268	0.472868217054264
119140	1	GH32	1.8e-77	GH32.hmm	1.8e-77	1	293	307	599	0.996587030716723
119140	6	GT20	6.5e-160	GT20.hmm	6.5e-160	14	474	3	450	0.968421052631579
119155	4	GH130	1.1e-116	GH130.hmm	1.1e-116	1	295	7	292	0.993243243243243
119155	6	GT4	5.7e-27	GT4.hmm	5.7e-27	11	146	169	300	0.84375
119260	7	GT14	3.4e-53	GT14.hmm	3.4e-53	1	235	15	257	0.936
119265	6	CE11	3.5e-82	CE11.hmm	3.5e-82	11	270	2	266	0.955719557195572
119275	10	GH57	1.7e-81	GH57.hmm	1.7e-81	1	320	112	594	0.83289817232376
119475	4	GH5	1.2e-40	GH5.hmm	1.2e-40	28	274	70	365	0.894545454545455
119535	2	GH51	9.4e-75	GH51.hmm	9.4e-75	212	542	5	393	0.523809523809524
119590	3	PL8	1e-60	PL8.hmm	1e-60	9	257	6	267	0.957528957528958
119595	5	GH20	6.2e-109	GH20.hmm	6.2e-109	8	336	162	477	0.973293768545994
1195	6	GH1	4.1e-124	GH1.hmm	4.1e-124	4	428	30	444	0.988344988344988
119710	2	GH13	6.7e-17	CBM48.hmm	6.7e-17	3	70	1	90	0.881578947368421
119710	2	GH13	3.8e-49	GH13.hmm	3.8e-49	15	296	170	525	0.939799331103679
119715	2	GT5	6.4e-68	GT5.hmm	6.4e-68	272	471	3	203	0.421610169491525
119760	2	GT5	2.4e-177	GT5.hmm	2.4e-177	1	471	2	479	0.995762711864407
119790	4	GH33	1.5e-45	GH33.hmm	1.5e-45	27	315	215	502	0.842105263157895
119825	4	CE14	4.3e-27	CE14.hmm	4.3e-27	1	124	1	110	0.991935483870968
11985	2	GT2	7.6e-26	GT2.hmm	7.6e-26	1	167	5	172	0.988095238095238
12000	2	GT26	3.4e-65	GT26.hmm	3.4e-65	2	171	65	234	0.988304093567251
120020	4	GH23	7e-30	GH23.hmm	7e-30	15	122	492	615	0.792592592592593
120060	10	CE2	1.8e-06	CE12.hmm	1.8e-06	67	157	57	147	0.428571428571429
120070	1	GT51	9.7e-66	GT51.hmm	9.7e-66	4	177	95	271	0.977401129943503
120075	8	GH23	4e-25	GH23.hmm	4e-25	3	123	12	149	0.888888888888889
120075	8	GH23	6.2e-07	CBM50.hmm	6.2e-07	6	39	322	359	0.825
120080	7	CE7	1.9e-40	CE7.hmm	1.9e-40	2	126	4	126	0.396166134185303
120100	2	GH57	3e-77	GH57.hmm	3e-77	2	300	8	416	0.778067885117493
120260	8	GH13	6.4e-12	CBM48.hmm	6.4e-12	14	71	2	80	0.75
120260	8	GH13	9.8e-51	GH13.hmm	9.8e-51	11	296	159	515	0.953177257525084
120285	5	GT4	8.3e-41	GT4.hmm	8.3e-41	6	159	252	421	0.95625
120730	10	GH0	1.4e-08	GH109.hmm	1.4e-08	2	109	47	160	0.849206349206349
12075	5	AA4	1.8e-126	AA4.hmm	1.8e-126	16	515	14	514	0.955938697318008
120835	7	GH125	8.4e-172	GH125.hmm	8.4e-172	1	402	64	463	0.997512437810945
120855	2	CE14	1.5e-19	CE14.hmm	1.5e-19	1	118	15	127	0.943548387096774
121085	8	GT2	2.1e-32	GT2.hmm	2.1e-32	3	167	24	186	0.976190476190476
121125	3	GH78	1.7e-40	CBM67.hmm	1.7e-40	15	172	45	213	0.892045454545455
121125	3	GH78	3e-177	GH78.hmm	3e-177	1	503	235	767	0.996031746031746
121145	3	GH15	1.4e-69	GH15.hmm	1.4e-69	14	359	20	348	0.955678670360111
121360	3	GH5	6.5e-44	GH5.hmm	6.5e-44	14	234	23	298	0.8
121535	7	AA6	1.5e-58	AA6.hmm	1.5e-58	2	194	4	200	0.984615384615385
121640	2	GH43	2.7e-53	GH43.hmm	2.7e-53	2	246	3	299	0.983870967741935
122010	7	GH3	1.7e-73	GH3.hmm	1.7e-73	3	215	95	323	0.981481481481482
122445	10	GH77	7.3e-83	GH77.hmm	7.3e-83	205	485	3	294	0.566801619433198
122465	3	GT4	7.5e-39	GT4.hmm	7.5e-39	10	157	98	245	0.91875
122540	2	GT14	1e-27	GT14.hmm	1e-27	1	105	4	108	0.416
122545	5	GH29	8.4e-105	GH29.hmm	8.4e-105	35	346	5	304	0.898843930635838
122590	3	GH127	2.5e-114	GH127.hmm	2.5e-114	230	524	2	325	0.561068702290076
122600	6	CE4	3.7e-30	CE4.hmm	3.7e-30	8	121	69	184	0.869230769230769
122685	4	GT2	5.9e-30	GT2.hmm	5.9e-30	1	115	21	138	0.678571428571429
122735	3	GT2	4e-18	GT2.hmm	4e-18	1	122	172	288	0.720238095238095
122825	1	GH77	4.4e-173	GH77.hmm	4.4e-173	1	471	11	476	0.951417004048583
123105	2	GT4	8.7e-27	GT4.hmm	8.7e-27	7	133	46	171	0.7875
123120	6	GH13	2.9e-16	CBM48.hmm	2.9e-16	3	71	54	140	0.894736842105263
123120	6	GH13	2.3e-29	GH13.hmm	2.3e-29	22	287	206	503	0.88628762541806
123275	8	CE0	2.2e-45	CE1.hmm	2.2e-45	1	225	30	280	0.986784140969163
123425	3	GH109	1.1e-41	GH109.hmm	1.1e-41	12	125	2	115	0.896825396825397
123455	6	GT28	1.4e-44	GT28.hmm	1.4e-44	1	156	189	350	0.987261146496815
123630	6	GH2	3.7e-88	GH2.hmm	3.7e-88	30	518	4	691	0.648936170212766
123760	2	CE7	1.3e-116	CE7.hmm	1.3e-116	2	312	4	313	0.990415335463259
124055	3	GH23	3.9e-29	GH23.hmm	3.9e-29	17	120	54	161	0.762962962962963
124065	5	GH2	2.7e-174	GH2.hmm	2.7e-174	24	465	106	636	0.586436170212766
124065	5	GH2	4.8e-64	GH2.hmm	4.8e-64	462	749	844	1172	0.381648936170213
124130	2	GH4	1.7e-55	GH4.hmm	1.7e-55	1	170	4	176	0.94413407821229
124160	10	GH23	3.1e-26	GH23.hmm	3.1e-26	2	122	11	148	0.888888888888889
124260	1	CE1	3.4e-49	CE1.hmm	3.4e-49	3	222	12	250	0.964757709251101
124320	9	GH127	4.1e-142	GH127.hmm	4.1e-142	69	523	10	459	0.866412213740458
124430	2	CE1	8.3e-15	CE1.hmm	8.3e-15	78	180	24	137	0.449339207048458
124500	4	CE4	5.6e-25	CE4.hmm	5.6e-25	7	119	24	132	0.861538461538462
124600	10	GH50	4.1e-104	GH50.hmm	4.1e-104	88	652	113	649	0.863705972434916
124650	3	GT5	2.8e-175	GT5.hmm	2.8e-175	1	472	6	485	0.997881355932203
124710	1	GH113	1.6e-95	GH113.hmm	1.6e-95	3	305	54	352	0.986928104575163
12475	7	CE6	1.7e-17	CE6.hmm	1.7e-17	1	98	169	263	0.97979797979798
124800	1	GT51	2.4e-66	GT51.hmm	2.4e-66	2	176	10	185	0.983050847457627
124800	9	GH23	5e-13	GH23.hmm	5e-13	19	117	1	115	0.725925925925926
124860	4	GH97	1.7e-239	GH97.hmm	1.7e-239	5	630	14	686	0.990491283676704
124875	7	GH23	1.2e-22	GH23.hmm	1.2e-22	15	124	322	470	0.807407407407407
124950	4	GT4	6.5e-09	GT4.hmm	6.5e-09	4	146	93	244	0.8875
125040	8	GT35	7.4e-127	GT35.hmm	7.4e-127	21	553	125	632	0.789317507418398
125070	9	GH127	7.2e-221	GH127.hmm	7.2e-221	1	524	131	672	0.998091603053435
125115	6	GT28	4.2e-50	GT28.hmm	4.2e-50	1	157	186	347	0.993630573248408
125305	7	GT4	1.2e-42	GT4.hmm	1.2e-42	7	155	211	359	0.925
125345	4	GT28	2.1e-48	GT28.hmm	2.1e-48	2	157	147	308	0.987261146496815
125375	1	GT2	9.5e-14	GT2.hmm	9.5e-14	53	168	8	142	0.68452380952381
125410	5	GH77	2.2e-149	GH77.hmm	2.2e-149	2	489	197	745	0.98582995951417
125435	6	GH23	2.6e-30	GH23.hmm	2.6e-30	14	124	203	322	0.814814814814815
125480	7	GH36	9.5e-57	GH36.hmm	9.5e-57	102	575	61	551	0.6875
125535	9	GT35	3.9e-127	GT35.hmm	3.9e-127	50	555	1	480	0.749258160237389
125695	5	GT2	3.9e-26	GT2.hmm	3.9e-26	2	167	7	166	0.982142857142857
126155	1	GT4	4.6e-26	GT4.hmm	4.6e-26	7	106	127	227	0.61875
126160	1	CE4	2.9e-29	GT2.hmm	2.9e-29	1	168	7	167	0.994047619047619
126160	1	GT2	2.9e-29	GT2.hmm	2.9e-29	1	168	7	167	0.994047619047619
126330	4	GH38	1.5e-54	GH38.hmm	1.5e-54	2	255	7	277	0.940520446096654
126390	10	GH29	1e-47	GH29.hmm	1e-47	37	169	95	229	0.38150289017341
126525	10	GH2	4.5e-72	GH2.hmm	4.5e-72	54	367	20	407	0.416223404255319
126700	9	GT4	5.9e-21	GT4.hmm	5.9e-21	5	155	67	230	0.9375
126745	5	GT9	1.7e-41	GT9.hmm	1.7e-41	4	213	108	367	0.928888888888889
126770	1	GH38	1.5e-79	GH38.hmm	1.5e-79	10	256	1	246	0.91449814126394
126850	5	GT0	8.6e-47	GT83.hmm	8.6e-47	6	365	62	412	0.664814814814815
126850	5	GT83	8.6e-47	GT83.hmm	8.6e-47	6	365	62	412	0.664814814814815
126880	10	GT2	8.6e-24	GT2.hmm	8.6e-24	1	104	13	117	0.613095238095238
12705	8	GH13	2.2e-48	GH13.hmm	2.2e-48	12	296	52	418	0.949832775919732
127155	1	GT4	2.1e-17	GT4.hmm	2.1e-17	23	152	4	142	0.80625
127160	3	AA4	1.8e-107	AA4.hmm	1.8e-107	15	373	11	373	0.685823754789272
127230	3	GT83	4.1e-102	GT83.hmm	4.1e-102	6	488	16	490	0.892592592592593
127250	7	GT14	1.4e-50	GT14.hmm	1.4e-50	1	235	4	246	0.936
127390	9	AA0	5.4e-17	AA2.hmm	5.4e-17	15	116	81	183	0.396078431372549
127395	4	GH13	4.2e-51	GH13.hmm	4.2e-51	21	290	121	422	0.899665551839465
127500	7	GH23	2.1e-31	GH23.hmm	2.1e-31	14	126	148	259	0.82962962962963
127630	3	GH77	7.4e-167	GH77.hmm	7.4e-167	1	471	11	488	0.951417004048583
127795	6	GT4	2.3e-33	GT4.hmm	2.3e-33	7	156	215	372	0.93125
12780	6	GH13	1.1e-22	GH13.hmm	1.1e-22	12	290	105	493	0.929765886287625
12805	3	GH5	1.7e-22	GH5.hmm	1.7e-22	35	233	86	399	0.72
128095	4	GH109	3.5e-46	GH109.hmm	3.5e-46	1	125	64	187	0.984126984126984
128130	9	GT51	6.7e-68	GT51.hmm	6.7e-68	1	176	77	257	0.988700564971751
128260	8	GT4	9.9e-37	GT4.hmm	9.9e-37	9	151	98	244	0.8875
128425	1	GH77	1.7e-80	GH77.hmm	1.7e-80	259	491	1	221	0.469635627530364
128445	6	GH23	4.5e-29	GH23.hmm	4.5e-29	15	122	531	663	0.792592592592593
128560	5	GH31	1.1e-115	GH31.hmm	1.1e-115	1	427	170	595	0.997658079625293
128620	10	GT4	4.3e-32	GT4.hmm	4.3e-32	13	159	229	375	0.9125
128690	1	GH51	7.2e-92	GH51.hmm	7.2e-92	129	541	30	486	0.653968253968254
128715	1	GH29	1.9e-111	GH29.hmm	1.9e-111	8	346	7	361	0.976878612716763
128715	1	GH29	2.7e-09	CBM35.hmm	2.7e-09	16	107	476	570	0.739837398373984
128810	4	CE1	3.8e-05	CBM20.hmm	3.8e-05	2	81	22	103	0.877777777777778
128810	4	CE1	1e-48	CE1.hmm	1e-48	3	222	146	375	0.964757709251101
128850	6	GH23	7.9e-27	GH23.hmm	7.9e-27	17	124	156	260	0.792592592592593
128855	3	GH1	1.5e-138	GH1.hmm	1.5e-138	67	428	1	376	0.841491841491842
128865	6	GH23	4.8e-22	GH23.hmm	4.8e-22	19	123	170	274	0.77037037037037
128915	6	GT4	7.3e-31	GT4.hmm	7.3e-31	6	159	243	396	0.95625
128920	6	GT20	1e-176	GT20.hmm	1e-176	12	472	4	471	0.968421052631579
128955	2	GH13	1.3e-25	GH13.hmm	1.3e-25	21	285	3	399	0.882943143812709
129005	1	GH23	1.3e-27	GH23.hmm	1.3e-27	12	121	162	270	0.807407407407407
129045	4	CE11	1.9e-77	CE11.hmm	1.9e-77	1	227	5	232	0.833948339483395
129085	6	GT2	3.4e-26	GT2.hmm	3.4e-26	1	131	4	136	0.773809523809524
129130	8	CE0	4.6e-13	CE1.hmm	4.6e-13	28	159	86	248	0.577092511013216
129145	4	GH23	4e-22	GH23.hmm	4e-22	3	120	123	256	0.866666666666667
129145	4	GH23	1.7e-09	CBM50.hmm	1.7e-09	1	39	371	412	0.95
129300	3	CE9	6.3e-83	CE9.hmm	6.3e-83	75	371	1	295	0.793565683646113
129330	5	GH95	4.6e-77	GH95.hmm	4.6e-77	97	714	112	707	0.854570637119114
129355	2	GH103	2.5e-79	GH103.hmm	2.5e-79	1	207	39	246	0.698305084745763
129555	4	PL0	1.8e-10	PL12.hmm	1.8e-10	6	77	424	512	0.514492753623188
129630	8	GH78	2.4e-94	GH78.hmm	2.4e-94	8	490	55	529	0.956349206349206
129655	8	GH29	6.8e-101	GH29.hmm	6.8e-101	41	346	10	328	0.88150289017341
129885	10	GH123	1.2e-107	GH123.hmm	1.2e-107	240	515	1	279	0.511152416356877
129965	3	GH3	3.1e-68	GH3.hmm	3.1e-68	2	216	37	253	0.990740740740741
129965	3	GH3	3e-28	CBM32.hmm	3e-28	11	123	860	971	0.903225806451613
129970	8	GT5	6.8e-171	GT5.hmm	6.8e-171	1	466	6	467	0.985169491525424
129985	9	GT35	5.8e-146	GT35.hmm	5.8e-146	307	673	1	387	0.543026706231454
1300	5	GT35	4.2e-232	GT35.hmm	4.2e-232	109	674	1	599	0.838278931750742
130110	7	GH31	2.1e-122	GH31.hmm	2.1e-122	1	427	173	598	0.997658079625293
130240	10	GH94	3.8e-93	GT84.hmm	3.8e-93	2	213	1392	1603	0.981395348837209
130240	10	GH94	0	GH94.hmm	0	2	1033	1848	2928	0.995173745173745
130240	10	GT84	3.8e-93	GT84.hmm	3.8e-93	2	213	1392	1603	0.981395348837209
130240	10	GT84	0	GH94.hmm	0	2	1033	1848	2928	0.995173745173745
130335	5	GT4	3.3e-33	GT4.hmm	3.3e-33	12	158	295	432	0.9125
13035	3	CE7	3.2e-39	CE7.hmm	3.2e-39	205	306	2	107	0.322683706070288
130425	2	GT2	6.7e-27	GT2.hmm	6.7e-27	2	116	5	121	0.678571428571429
130520	2	GT2	1.3e-24	GT2.hmm	1.3e-24	3	165	11	180	0.964285714285714
130605	10	GH3	2.5e-43	GH3.hmm	2.5e-43	8	198	149	354	0.87962962962963
130645	1	GH13	7.2e-75	GH13.hmm	7.2e-75	12	291	32	385	0.933110367892977
13065	10	GT4	4.3e-42	GT4.hmm	4.3e-42	7	155	227	374	0.925
130660	7	CE1	3.6e-16	CE1.hmm	3.6e-16	11	140	37	176	0.568281938325991
130705	6	AA0	0.00093	AA2.hmm	0.00093	163	251	143	249	0.345098039215686
130705	6	AA0	3.7e-13	AA2.hmm	3.7e-13	23	251	298	551	0.894117647058824
130710	4	GH29	2.9e-98	GH29.hmm	2.9e-98	18	346	26	367	0.947976878612717
130755	8	GT4	1.5e-41	GT4.hmm	1.5e-41	9	159	237	398	0.9375
130760	4	GH20	2.1e-120	GH20.hmm	2.1e-120	9	336	152	506	0.970326409495549
130760	4	GH20	0.00026	CBM56.hmm	0.00026	12	64	565	617	0.327044025157233
130760	4	GH20	1.5e-05	CBM32.hmm	1.5e-05	24	107	653	746	0.669354838709677
130765	4	GH33	4.1e-91	GH33.hmm	4.1e-91	7	330	181	539	0.944444444444444
130780	4	GH2	8.4e-100	GH2.hmm	8.4e-100	27	589	29	767	0.747340425531915
130785	4	GH92	1.9e-198	GH92.hmm	1.9e-198	2	491	236	724	0.995926680244399
130785	4	GH92	2.1e-12	CBM32.hmm	2.1e-12	14	111	842	957	0.782258064516129
130815	4	GH20	4.7e-95	GH20.hmm	4.7e-95	8	335	325	745	0.970326409495549
130825	4	GH35	9e-114	GH35.hmm	9e-114	1	306	36	348	0.993485342019544
130830	10	GH13	6.2e-09	CBM48.hmm	6.2e-09	3	69	27	105	0.868421052631579
130830	10	GH13	5.6e-21	CBM48.hmm	5.6e-21	2	70	128	213	0.894736842105263
130830	10	GH13	4.4e-31	GH13.hmm	4.4e-31	20	294	279	588	0.916387959866221
130900	10	GH23	3.8e-32	GH23.hmm	3.8e-32	17	123	21	126	0.785185185185185
130925	1	GH28	1.7e-66	GH28.hmm	1.7e-66	7	310	59	420	0.932307692307692
131100	2	GT2	5.1e-32	GT2.hmm	5.1e-32	1	167	48	213	0.988095238095238
131100	4	GT2	2.8e-26	GT2.hmm	2.8e-26	3	166	59	228	0.970238095238095
131250	10	CE4	2.2e-27	CE4.hmm	2.2e-27	5	128	88	297	0.946153846153846
131385	2	GT4	5.7e-08	GT4.hmm	5.7e-08	63	159	226	326	0.6
131430	6	GH3	1.4e-64	GH3.hmm	1.4e-64	14	216	3	209	0.935185185185185
13145	10	CE9	5.9e-86	CE9.hmm	5.9e-86	17	344	33	361	0.876675603217158
131485	10	GH39	2.8e-23	GH39.hmm	2.8e-23	66	293	251	497	0.526682134570766
131595	3	CE1	2.3e-21	CE1.hmm	2.3e-21	112	223	1	162	0.488986784140969
131690	8	GH43	2.5e-18	GH43.hmm	2.5e-18	162	248	1	97	0.346774193548387
131705	1	GT19	6.6e-121	GT19.hmm	6.6e-121	1	352	4	360	0.991525423728814
131735	8	GH3	1.2e-36	GH3.hmm	1.2e-36	48	215	20	195	0.773148148148148
131900	10	GT4	0.00018	GT94.hmm	0.00018	63	159	136	238	0.339222614840989
131900	10	GT4	4.8e-30	GT4.hmm	4.8e-30	9	159	193	340	0.9375
131915	10	GH105	8.2e-82	GH105.hmm	8.2e-82	12	332	117	447	0.963855421686747
131925	9	GH13	6e-14	GH13.hmm	6e-14	124	294	7	270	0.568561872909699
131955	7	GH106	4.5e-162	GH106.hmm	4.5e-162	94	680	205	766	0.711165048543689
132030	6	GT4	4e-31	GT4.hmm	4e-31	9	135	168	290	0.7875
132040	6	GH130	1.2e-104	GH130.hmm	1.2e-104	2	295	12	308	0.989864864864865
132040	9	CE14	5e-45	CE14.hmm	5e-45	1	124	9	155	0.991935483870968
1320	9	AA7	9.8e-97	AA7.hmm	9.8e-97	39	458	2	393	0.914847161572052
132140	9	GH73	7.3e-36	GH73.hmm	7.3e-36	3	128	48	176	0.9765625
132140	9	GH73	1e-06	CBM50.hmm	1e-06	2	39	266	307	0.925
132140	9	GH73	1.8e-09	CBM50.hmm	1.8e-09	1	39	321	363	0.95
132145	7	GT5	5.5e-158	GT5.hmm	5.5e-158	4	471	7	470	0.989406779661017
132160	8	AA4	1.5e-145	AA4.hmm	1.5e-145	18	520	16	522	0.961685823754789
132165	9	GH13	1.2e-36	GH13.hmm	1.2e-36	10	180	104	309	0.568561872909699
132225	8	GT5	1.4e-169	GT5.hmm	1.4e-169	1	471	6	472	0.995762711864407
132320	6	CE4	4.3e-20	GT2.hmm	4.3e-20	1	166	16	181	0.982142857142857
132320	6	GT2	4.3e-20	GT2.hmm	4.3e-20	1	166	16	181	0.982142857142857
132530	3	PL12	1e-39	PL12.hmm	1e-39	8	133	7	136	0.905797101449275
132610	8	GT5	7.2e-94	GT5.hmm	7.2e-94	10	347	2	338	0.713983050847458
132805	3	GT51	4.2e-45	GT51.hmm	4.2e-45	49	176	2	131	0.717514124293785
132830	10	GH55	3.7e-56	GH55.hmm	3.7e-56	438	736	2	251	0.402702702702703
13285	4	GH23	1.4e-08	GH23.hmm	1.4e-08	18	114	60	167	0.711111111111111
132880	10	GT2	2.9e-29	GT2.hmm	2.9e-29	1	117	5	117	0.69047619047619
132955	7	GT2	2.2e-10	GT2.hmm	2.2e-10	1	138	83	224	0.81547619047619
133110	2	CE0	2.2e-27	CE1.hmm	2.2e-27	8	141	36	165	0.585903083700441
133120	5	GH4	2.3e-56	GH4.hmm	2.3e-56	1	175	46	221	0.972067039106145
133155	9	CE0	6e-47	CE1.hmm	6e-47	1	226	21	273	0.991189427312775
133200	9	GH13	5e-14	GH13.hmm	5e-14	13	145	32	206	0.441471571906354
133220	1	CE0	5e-24	CE4.hmm	5e-24	20	125	35	144	0.807692307692308
133245	8	CE7	7.8e-48	CE7.hmm	7.8e-48	1	118	2	120	0.373801916932907
133285	10	GH63	5.8e-47	GH63.hmm	5.8e-47	357	567	253	571	0.368421052631579
133300	4	GT4	4e-46	GT4.hmm	4e-46	6	157	210	361	0.94375
133410	2	GH1	1.3e-166	GH1.hmm	1.3e-166	2	427	21	462	0.990675990675991
133600	8	GT28	8.8e-41	GT28.hmm	8.8e-41	1	157	212	374	0.993630573248408
133660	3	GH43	2.1e-37	GH43.hmm	2.1e-37	11	226	30	301	0.866935483870968
133660	5	CE4	4.2e-25	CE4.hmm	4.2e-25	9	122	268	383	0.869230769230769
133670	2	GH38	2.4e-52	GH38.hmm	2.4e-52	2	254	3	253	0.936802973977695
133755	3	GT5	8.2e-50	GT5.hmm	8.2e-50	2	168	3	171	0.351694915254237
133810	4	GH0	1e-09	GH78.hmm	1e-09	163	390	5	230	0.450396825396825
133825	7	GH23	3.5e-27	GH23.hmm	3.5e-27	19	117	64	167	0.725925925925926
134055	7	GT51	1.2e-47	GT51.hmm	1.2e-47	12	176	85	250	0.926553672316384
134165	8	GH44	1e-84	GH44.hmm	1e-84	195	454	1	261	0.503891050583658
134180	4	GH94	0	GH94.hmm	0	82	1034	2	1004	0.918918918918919
134180	4	GT84	0	GH94.hmm	0	82	1034	2	1004	0.918918918918919
134315	3	GH33	8.6e-09	GH74.hmm	8.6e-09	28	109	870	1001	0.347639484978541
134315	3	GH74	8.6e-09	GH74.hmm	8.6e-09	28	109	870	1001	0.347639484978541
13455	1	GH38	7.1e-56	GH38.hmm	7.1e-56	1	267	91	354	0.988847583643123
134560	2	GT2	1.2e-13	GT2.hmm	1.2e-13	1	166	173	337	0.982142857142857
134705	10	GH20	2.4e-25	GH20.hmm	2.4e-25	83	258	58	259	0.519287833827893
134735	2	GT9	2.7e-26	GT9.hmm	2.7e-26	2	115	85	222	0.502222222222222
134770	7	GH42	3.3e-139	GH42.hmm	3.3e-139	1	370	7	379	0.994609164420485
134815	10	GH97	1.9e-186	GH97.hmm	1.9e-186	85	630	8	561	0.863708399366086
134970	9	GT35	2.6e-138	GT35.hmm	2.6e-138	1	312	106	437	0.461424332344214
135025	9	GH77	3.6e-98	GH77.hmm	3.6e-98	211	491	1	275	0.566801619433198
135130	3	AA0	8.6e-13	AA2.hmm	8.6e-13	14	117	84	188	0.403921568627451
135130	3	AA0	2.1e-05	AA2.hmm	2.1e-05	152	251	295	412	0.388235294117647
13525	7	GH103	1.1e-100	GH103.hmm	1.1e-100	13	294	3	285	0.952542372881356
135260	7	GT5	4.8e-99	GT5.hmm	4.8e-99	3	325	4	331	0.682203389830508
135275	6	GH130	2.1e-91	GH130.hmm	2.1e-91	2	295	8	311	0.989864864864865
135285	7	GH57	1e-52	GH57.hmm	1e-52	1	315	7	326	0.819843342036554
135310	3	CE11	2.4e-96	CE11.hmm	2.4e-96	1	270	43	311	0.992619926199262
135360	1	GH2	2e-88	GH2.hmm	2e-88	23	325	61	403	0.401595744680851
135405	1	GH2	9e-61	GH2.hmm	9e-61	46	321	71	441	0.365691489361702
135440	7	GH38	7.7e-56	GH38.hmm	7.7e-56	2	229	6	241	0.843866171003718
135480	2	GH3	1.1e-65	GH3.hmm	1.1e-65	4	214	74	298	0.972222222222222
135495	2	GT0	2e-05	GT4.hmm	2e-05	60	159	98	201	0.61875
135510	4	CE4	1.6e-25	GT2.hmm	1.6e-25	1	165	22	177	0.976190476190476
135510	4	GT2	1.6e-25	GT2.hmm	1.6e-25	1	165	22	177	0.976190476190476
135535	2	GH116	3.4e-61	GH116.hmm	3.4e-61	106	362	1	293	0.705234159779614
135540	3	GH23	3e-17	GH23.hmm	3e-17	18	119	91	188	0.748148148148148
135930	5	GH109	1.4e-31	GH109.hmm	1.4e-31	49	125	2	78	0.603174603174603
136030	4	GH31	2.9e-120	GH31.hmm	2.9e-120	1	427	81	493	0.997658079625293
136120	1	CE14	1.1e-26	CE14.hmm	1.1e-26	1	124	4	113	0.991935483870968
136145	6	GH1	1.5e-160	GH1.hmm	1.5e-160	3	428	4	444	0.990675990675991
136150	6	GH3	3.5e-72	GH3.hmm	3.5e-72	3	215	134	355	0.981481481481482
13615	5	GT2	2.8e-39	GT2.hmm	2.8e-39	1	167	131	319	0.988095238095238
136165	6	CE0	3.2e-26	CE1.hmm	3.2e-26	7	145	50	231	0.607929515418502
136165	6	CE1	3.2e-26	CE1.hmm	3.2e-26	7	145	50	231	0.607929515418502
136280	7	CE14	1e-32	CE14.hmm	1e-32	1	117	20	127	0.935483870967742
136290	6	GH50	1.6e-160	GH50.hmm	1.6e-160	26	652	2	591	0.958652373660031
136300	3	GH23	6.6e-34	GH23.hmm	6.6e-34	16	121	75	178	0.777777777777778
13630	6	GH78	2.9e-25	CBM67.hmm	2.9e-25	1	176	156	315	0.994318181818182
13630	6	GH78	1.7e-34	CBM67.hmm	1.7e-34	14	173	324	494	0.903409090909091
13630	6	GH78	9.3e-121	GH78.hmm	9.3e-121	5	504	519	1031	0.990079365079365
136535	5	GT2	3.5e-14	GT2.hmm	3.5e-14	6	118	3	108	0.666666666666667
136605	5	GH0	1.7e-53	GH106.hmm	1.7e-53	4	619	5	591	0.746359223300971
136640	3	AA0	2.8e-10	AA2.hmm	2.8e-10	42	250	2	245	0.815686274509804
136800	5	AA3	6.5e-87	AA3.hmm	6.5e-87	140	402	13	477	0.423948220064725
136805	1	GT2	5.7e-23	GT2.hmm	5.7e-23	3	106	6	111	0.613095238095238
136850	5	GH15	3.9e-88	GH15.hmm	3.9e-88	2	359	292	670	0.988919667590028
136915	10	GT2	8.8e-07	GT2.hmm	8.8e-07	49	165	10	121	0.69047619047619
136935	3	GT2	9.7e-06	GT2.hmm	9.7e-06	71	165	2	89	0.55952380952381
137150	1	GT51	4.7e-71	GT51.hmm	4.7e-71	4	176	90	263	0.971751412429379
137205	8	GT2	8.4e-26	GT2.hmm	8.4e-26	1	167	7	168	0.988095238095238
137230	2	GH13	2.5e-28	GH13.hmm	2.5e-28	36	252	2	243	0.722408026755853
137240	1	AA6	8.6e-78	AA6.hmm	8.6e-78	1	195	15	213	0.994871794871795
137260	1	GH109	7.7e-55	GH109.hmm	7.7e-55	1	126	66	191	0.992063492063492
13730	3	GT28	1.6e-39	GT28.hmm	1.6e-39	2	157	258	421	0.987261146496815
137500	2	GT35	1.6e-94	GT35.hmm	1.6e-94	419	673	1	266	0.376854599406528
137535	3	GH29	1.6e-68	GH29.hmm	1.6e-68	129	346	1	222	0.627167630057804
137700	4	CE7	1.4e-125	CE7.hmm	1.4e-125	2	311	4	317	0.987220447284345
137805	2	GH65	1.1e-91	GH65.hmm	1.1e-91	1	226	78	325	0.604838709677419
137965	4	GH23	1e-24	GH23.hmm	1e-24	16	119	46	149	0.762962962962963
13810	6	GT4	1.9e-32	GT4.hmm	1.9e-32	9	155	264	407	0.9125
138130	2	GT19	9.6e-62	GT19.hmm	9.6e-62	128	337	1	217	0.590395480225989
138160	6	GT2	1.3e-14	GT2.hmm	1.3e-14	53	167	7	141	0.678571428571429
138270	7	AA0	5.8e-16	AA2.hmm	5.8e-16	16	117	83	185	0.396078431372549
138270	7	AA0	1.5e-07	AA2.hmm	1.5e-07	165	250	308	411	0.333333333333333
138450	1	GT14	3.7e-25	GT14.hmm	3.7e-25	100	236	2	146	0.544
13845	6	GH57	3.4e-55	GH57.hmm	3.4e-55	1	313	33	359	0.814621409921671
138505	9	AA0	5.8e-49	AA3.hmm	5.8e-49	86	400	1	557	0.508090614886731
138590	8	GH29	2.4e-59	GH29.hmm	2.4e-59	38	243	23	208	0.592485549132948
138600	8	GH5	4.6e-45	GH5.hmm	4.6e-45	4	251	2	408	0.898181818181818
138725	4	GT2	2.9e-21	GT2.hmm	2.9e-21	1	107	20	129	0.630952380952381
138830	6	GH13	3e-36	GH13.hmm	3e-36	62	295	29	321	0.779264214046823
138985	2	GT4	9.5e-31	GT4.hmm	9.5e-31	12	157	200	340	0.90625
139080	1	GH29	8.3e-111	GH29.hmm	8.3e-111	38	346	8	314	0.890173410404624
13910	3	GT4	4.7e-17	GT4.hmm	4.7e-17	5	149	230	372	0.9
139115	7	CE0	6.4e-35	CE1.hmm	6.4e-35	1	221	44	290	0.969162995594714
139115	7	CE1	6.4e-35	CE1.hmm	6.4e-35	1	221	44	290	0.969162995594714
139225	6	GT51	2.1e-56	GT51.hmm	2.1e-56	9	176	78	244	0.943502824858757
139350	1	GH4	2.4e-58	GH4.hmm	2.4e-58	1	177	11	186	0.983240223463687
139360	7	GH31	1.7e-79	GH31.hmm	1.7e-79	1	427	20	447	0.997658079625293
139440	7	GH4	1.9e-58	GH4.hmm	1.9e-58	1	178	4	184	0.988826815642458
139575	5	GH13	2.5e-78	GH13.hmm	2.5e-78	13	291	186	529	0.929765886287625
139645	5	GH2	3e-117	GH2.hmm	3e-117	30	550	4	704	0.691489361702128
139785	2	GH50	2.7e-55	GH50.hmm	2.7e-55	96	453	21	360	0.546707503828484
139920	1	CE3	9.7e-07	CBM32.hmm	9.7e-07	31	109	168	266	0.629032258064516
139920	1	PL11	9.7e-07	CBM32.hmm	9.7e-07	31	109	168	266	0.629032258064516
139995	2	GH3	6.5e-72	GH3.hmm	6.5e-72	7	216	50	263	0.967592592592593
140045	4	GT2	7.6e-10	GT2.hmm	7.6e-10	71	166	2	90	0.56547619047619
140120	2	GH130	5.1e-85	GH130.hmm	5.1e-85	72	295	7	232	0.753378378378378
140165	10	GH23	2.3e-06	GH23.hmm	2.3e-06	19	73	37	125	0.4
140175	9	GT51	9.2e-70	GT51.hmm	9.2e-70	15	176	5	166	0.909604519774011
140250	8	CE14	6.5e-21	CE14.hmm	6.5e-21	1	124	10	119	0.991935483870968
14025	10	GH13	2e-27	GH13.hmm	2e-27	123	296	5	222	0.578595317725752
140360	2	GT35	6.6e-122	GT35.hmm	6.6e-122	210	658	12	504	0.664688427299703
140365	3	GH4	4.1e-38	GH4.hmm	4.1e-38	81	177	2	100	0.536312849162011
14050	3	GT4	2e-32	GT4.hmm	2e-32	9	124	212	329	0.71875
140695	6	CE9	1.9e-105	CE9.hmm	1.9e-105	1	373	5	364	0.997319034852547
140770	6	GH5	2.7e-29	GH5.hmm	2.7e-29	4	235	8	289	0.84
140780	9	GH23	1.6e-17	GH23.hmm	1.6e-17	15	128	110	254	0.837037037037037
141045	3	GH20	3.7e-44	GH20.hmm	3.7e-44	9	312	134	427	0.899109792284866
141235	5	GH5	3.7e-53	GH5.hmm	3.7e-53	2	236	11	345	0.850909090909091
141300	5	GH23	1.8e-23	GH23.hmm	1.8e-23	43	130	1	86	0.644444444444444
141480	4	GT9	2.3e-63	GT9.hmm	2.3e-63	4	221	85	337	0.964444444444444
141520	3	GT26	2.8e-33	GT26.hmm	2.8e-33	62	171	4	117	0.637426900584795
141570	1	GT51	9.4e-55	GT51.hmm	9.4e-55	14	176	217	400	0.915254237288136
141600	7	GT1	9.1e-30	GT4.hmm	9.1e-30	10	131	192	313	0.75625
141600	7	GT4	9.1e-30	GT4.hmm	9.1e-30	10	131	192	313	0.75625
141670	5	GT2	4.1e-33	GT2.hmm	4.1e-33	2	168	6	170	0.988095238095238
141690	10	GT2	7.6e-12	GT2.hmm	7.6e-12	63	167	2	102	0.619047619047619
141730	6	GH38	2.2e-77	GH38.hmm	2.2e-77	3	258	168	422	0.947955390334573
141905	9	GH51	2.7e-76	GH51.hmm	2.7e-76	154	396	39	318	0.384126984126984
14195	4	GH13	4.1e-40	GH13.hmm	4.1e-40	67	296	1	284	0.765886287625418
141965	6	GH38	2.1e-80	GH38.hmm	2.1e-80	2	256	239	492	0.944237918215613
141985	5	GH65	1.3e-142	GH65.hmm	1.3e-142	1	370	299	689	0.991935483870968
142165	5	GH30	9.7e-152	GH30.hmm	9.7e-152	15	416	36	447	0.961630695443645
142170	1	GT4	3.8e-33	GT4.hmm	3.8e-33	17	159	237	382	0.8875
14225	8	GT4	3.6e-45	GT4.hmm	3.6e-45	5	157	44	196	0.95
142345	3	GH4	1.9e-60	GH4.hmm	1.9e-60	1	177	56	234	0.983240223463687
142605	5	GT4	1.9e-12	GT4.hmm	1.9e-12	7	159	192	356	0.95
142625	4	GH13	1.2e-15	CBM48.hmm	1.2e-15	4	71	16	107	0.881578947368421
142650	5	GH33	2.1e-29	GH33.hmm	2.1e-29	15	323	329	619	0.900584795321637
142695	4	GH23	4.6e-18	GH23.hmm	4.6e-18	17	120	67	159	0.762962962962963
143020	6	GH23	2.2e-25	GH23.hmm	2.2e-25	14	123	659	788	0.807407407407407
143035	7	CE3	8.9e-05	CBM44.hmm	8.9e-05	20	56	1314	1350	0.5625
143105	2	GH116	2.3e-69	GH116.hmm	2.3e-69	96	362	28	304	0.732782369146005
143225	6	GH51	3.5e-106	GH51.hmm	3.5e-106	83	473	3	426	0.619047619047619
14345	2	GH3	2.4e-66	GH3.hmm	2.4e-66	10	215	64	283	0.949074074074074
143465	9	GH1	4.5e-104	GH1.hmm	4.5e-104	4	257	17	273	0.58974358974359
143480	8	GH127	1e-146	GH127.hmm	1e-146	54	396	2	336	0.652671755725191
143505	5	GT2	2.4e-08	GT4.hmm	2.4e-08	46	157	294	403	0.69375
143505	5	GT2	2.9e-28	GT2.hmm	2.9e-28	1	167	730	889	0.988095238095238
143505	5	GT2	2.1e-27	GT2.hmm	2.1e-27	1	168	986	1158	0.994047619047619
143595	7	AA3	3e-90	AA3.hmm	3e-90	110	400	3	505	0.469255663430421
143890	7	GH13	1.2e-20	GH13.hmm	1.2e-20	142	289	2	149	0.491638795986622
14410	1	GH4	5.6e-20	GH4.hmm	5.6e-20	1	96	2	98	0.53072625698324
144140	4	GT2	1.1e-22	GT2.hmm	1.1e-22	2	139	57	228	0.81547619047619
144230	8	GH77	9.3e-84	GH77.hmm	9.3e-84	211	410	1	206	0.402834008097166
144495	5	GT4	7.8e-15	GT4.hmm	7.8e-15	38	152	161	279	0.7125
144575	1	GT4	1.6e-38	GT4.hmm	1.6e-38	10	158	125	281	0.925
144580	4	GH13	1.1e-09	GH13.hmm	1.1e-09	107	289	73	284	0.608695652173913
144635	10	GH38	6.5e-72	GH38.hmm	6.5e-72	2	255	7	263	0.940520446096654
144665	6	CE0	4.2e-35	CE1.hmm	4.2e-35	6	214	109	319	0.916299559471366
144665	6	CE1	4.2e-35	CE1.hmm	4.2e-35	6	214	109	319	0.916299559471366
144740	9	GT2	2.1e-25	GT2.hmm	2.1e-25	1	165	116	279	0.976190476190476
144755	7	GT2	4.2e-18	GT2.hmm	4.2e-18	2	164	12	192	0.964285714285714
144775	6	GT35	5.4e-126	GT35.hmm	5.4e-126	209	549	226	584	0.504451038575668
144805	8	GT4	9.6e-17	GT4.hmm	9.6e-17	7	157	195	357	0.9375
144825	3	GT35	1.3e-121	GT35.hmm	1.3e-121	2	298	49	368	0.439169139465875
144860	3	GT4	9.3e-18	GT4.hmm	9.3e-18	12	114	204	303	0.6375
144920	3	GH78	1.3e-68	GH78.hmm	1.3e-68	211	504	1	319	0.581349206349206
145230	7	GH103	2.3e-77	GH103.hmm	2.3e-77	1	207	33	241	0.698305084745763
145385	2	GH4	5.4e-67	GH4.hmm	5.4e-67	1	177	3	181	0.983240223463687
145480	2	GH57	8.2e-50	GH57.hmm	8.2e-50	2	297	9	279	0.77023498694517
145590	10	GH13	3.6e-34	GH13.hmm	3.6e-34	21	293	23	330	0.909698996655518
145650	7	GH57	6.4e-32	GH57.hmm	6.4e-32	122	310	4	187	0.490861618798956
145655	7	GH57	1.4e-86	GH57.hmm	1.4e-86	1	293	9	448	0.762402088772846
145770	7	GT2	1.4e-30	GT2.hmm	1.4e-30	1	167	4	168	0.988095238095238
145775	2	CE1	5.1e-31	CE1.hmm	5.1e-31	58	221	1	198	0.718061674008811
145800	10	GH33	6e-32	GH33.hmm	6e-32	218	341	1	126	0.359649122807018
145815	7	GH102	1.5e-42	GH102.hmm	1.5e-42	2	157	381	527	0.987261146496815
145920	6	GH3	8e-62	GH3.hmm	8e-62	45	216	1	197	0.791666666666667
145925	6	GH130	4e-93	GH130.hmm	4e-93	2	296	39	337	0.993243243243243
145950	8	GH31	1.9e-112	GH31.hmm	1.9e-112	48	373	2	343	0.761124121779859
145960	5	GH20	3.7e-113	GH20.hmm	3.7e-113	8	336	153	501	0.973293768545994
146010	3	GT5	2.3e-94	GT5.hmm	2.3e-94	92	419	21	344	0.692796610169492
146115	2	CE0	2.8e-19	CE1.hmm	2.8e-19	95	208	2	98	0.497797356828194
14620	10	GH13	5.6e-34	GH13.hmm	5.6e-34	76	295	1	233	0.732441471571906
146210	10	GH23	3.8e-17	GH23.hmm	3.8e-17	14	84	143	215	0.518518518518518
146215	4	GH38	2.5e-78	GH38.hmm	2.5e-78	1	253	245	496	0.936802973977695
146215	5	GH18	1.4e-11	GH18.hmm	1.4e-11	61	284	1	208	0.753378378378378
146215	5	GH18	4.5e-09	CBM5.hmm	4.5e-09	1	40	268	309	0.975
146215	5	GH18	1.7e-06	CBM5.hmm	1.7e-06	2	35	337	370	0.825
146240	6	GT2	2.6e-17	GT2.hmm	2.6e-17	3	166	10	172	0.970238095238095
146285	5	GT2	2e-08	GT2.hmm	2e-08	79	168	380	470	0.529761904761905
146290	5	GH94	1.2e-102	GT84.hmm	1.2e-102	2	215	508	721	0.990697674418605
146290	5	GH94	0	GH94.hmm	0	2	1035	963	2054	0.997104247104247
146290	5	GT84	1.2e-102	GT84.hmm	1.2e-102	2	215	508	721	0.990697674418605
146290	5	GT84	0	GH94.hmm	0	2	1035	963	2054	0.997104247104247
146325	1	GT30	1.1e-56	GT30.hmm	1.1e-56	2	176	33	210	0.983050847457627
146340	2	GH29	2.6e-72	GH29.hmm	2.6e-72	37	280	145	405	0.702312138728324
146360	7	GH25	1.2e-52	GH25.hmm	1.2e-52	1	177	54	232	0.994350282485876
146450	2	GH57	9.1e-45	GH57.hmm	9.1e-45	5	298	67	352	0.765013054830287
14655	4	AA0	0.00024	AA2.hmm	0.00024	165	251	140	244	0.337254901960784
146595	4	GH57	1.5e-66	GH57.hmm	1.5e-66	2	302	10	456	0.783289817232376
146660	10	CE4	6.4e-25	GT2.hmm	6.4e-25	1	138	10	156	0.81547619047619
146660	10	GT2	6.4e-25	GT2.hmm	6.4e-25	1	138	10	156	0.81547619047619
146745	6	GH2	1.8e-169	GH2.hmm	1.8e-169	18	474	36	569	0.606382978723404
146745	6	GH2	3.5e-60	GH2.hmm	3.5e-60	464	749	767	1096	0.378989361702128
146785	9	GT2	5.1e-27	GT2.hmm	5.1e-27	1	163	51	204	0.964285714285714
146850	2	GT4	2.2e-34	GT4.hmm	2.2e-34	9	157	195	348	0.925
147230	10	CE14	1.1e-38	CE14.hmm	1.1e-38	1	124	8	126	0.991935483870968
147245	3	GT2	1.1e-19	GT2.hmm	1.1e-19	1	104	4	104	0.613095238095238
147290	6	GH57	3.1e-46	GH57.hmm	3.1e-46	1	203	7	190	0.527415143603133
147350	8	GH3	3.4e-68	GH3.hmm	3.4e-68	7	214	94	314	0.958333333333333
147435	8	GH78	3e-52	GH78.hmm	3e-52	128	409	3	288	0.557539682539683
147445	1	GT2	1.6e-15	GT2.hmm	1.6e-15	2	120	36	158	0.702380952380952
147475	8	AA0	2e-13	AA2.hmm	2e-13	14	99	80	166	0.333333333333333
147505	1	GH33	1e-103	GH33.hmm	1e-103	11	341	33	369	0.964912280701754
147740	4	CE4	3.3e-32	GT2.hmm	3.3e-32	1	159	21	177	0.94047619047619
147740	4	GT2	3.3e-32	GT2.hmm	3.3e-32	1	159	21	177	0.94047619047619
147890	9	GT51	9.3e-41	GT51.hmm	9.3e-41	59	177	3	132	0.666666666666667
147895	10	GH13	4.5e-20	CBM48.hmm	4.5e-20	7	70	3	81	0.828947368421053
147895	10	GH13	7.9e-32	GH13.hmm	7.9e-32	23	294	148	453	0.906354515050167
147935	10	GH1	2.8e-114	GH1.hmm	2.8e-114	3	425	6	418	0.983682983682984
148075	1	GH38	2.2e-70	GH38.hmm	2.2e-70	4	255	1	249	0.933085501858736
148090	8	GT2	3.7e-23	GT2.hmm	3.7e-23	3	114	12	120	0.660714285714286
148110	6	GT2	7.7e-22	GT2.hmm	7.7e-22	1	130	4	131	0.767857142857143
148150	5	GH3	1.3e-73	GH3.hmm	1.3e-73	3	216	39	255	0.986111111111111
148190	8	GT51	2.2e-63	GT51.hmm	2.2e-63	2	176	86	270	0.983050847457627
14840	4	GH0	1.4e-16	GH109.hmm	1.4e-16	1	123	44	171	0.968253968253968
148425	9	GH31	2.6e-54	GH31.hmm	2.6e-54	2	231	183	403	0.536299765807963
148530	8	CE4	3.7e-28	GT2.hmm	3.7e-28	1	104	7	113	0.613095238095238
148535	4	GH4	1.5e-66	GH4.hmm	1.5e-66	1	178	9	187	0.988826815642458
148765	1	GH127	8.9e-204	GH127.hmm	8.9e-204	1	524	30	538	0.998091603053435
148790	7	GH23	5.4e-23	GH23.hmm	5.4e-23	18	124	169	271	0.785185185185185
148930	10	GH130	2.5e-94	GH130.hmm	2.5e-94	3	295	5	348	0.986486486486487
148955	2	AA0	2.8e-11	AA2.hmm	2.8e-11	23	250	297	559	0.890196078431372
148970	5	GT28	4.4e-47	GT28.hmm	4.4e-47	2	157	189	350	0.987261146496815
149000	8	GH0	1.6e-06	GT70.hmm	1.6e-06	159	345	142	344	0.505434782608696
149000	8	GT4	1.6e-06	GT70.hmm	1.6e-06	159	345	142	344	0.505434782608696
149145	5	GH39	1.9e-24	GH39.hmm	1.9e-24	64	268	144	370	0.473317865429234
149155	2	CE4	1.4e-27	GT2.hmm	1.4e-27	1	123	13	135	0.726190476190476
149155	2	GT2	1.4e-27	GT2.hmm	1.4e-27	1	123	13	135	0.726190476190476
149215	8	CE1	1.1e-36	CE1.hmm	1.1e-36	14	216	10	263	0.889867841409692
149355	1	GT28	2e-45	GT28.hmm	2e-45	1	156	216	372	0.987261146496815
14935	3	GH13	6.4e-31	GH13.hmm	6.4e-31	23	295	67	371	0.909698996655518
149360	5	CE14	5e-06	CE14.hmm	5e-06	1	124	17	121	0.991935483870968
149370	8	GH13	1.4e-23	GH13.hmm	1.4e-23	23	288	56	369	0.88628762541806
149380	9	GH13	1.7e-05	CBM48.hmm	1.7e-05	3	72	27	110	0.907894736842105
149380	9	GH13	1.2e-20	CBM48.hmm	1.2e-20	2	69	130	216	0.881578947368421
149380	9	GH13	7.4e-18	GH13.hmm	7.4e-18	15	149	276	405	0.448160535117057
149405	2	GH23	8.5e-32	GH23.hmm	8.5e-32	14	119	66	170	0.777777777777778
149450	6	GH133	5.1e-19	GH78.hmm	5.1e-19	150	359	319	582	0.41468253968254
149575	3	GH4	1.1e-61	GH4.hmm	1.1e-61	1	177	3	180	0.983240223463687
149660	6	AA3	1.4e-101	AA3.hmm	1.4e-101	81	398	177	707	0.51294498381877
14970	5	CE4	9.9e-30	CE4.hmm	9.9e-30	5	124	17	143	0.915384615384615
149865	9	GH51	1.4e-107	GH51.hmm	1.4e-107	118	541	394	830	0.671428571428571
149980	4	GH57	1.7e-47	GH57.hmm	1.7e-47	43	302	12	404	0.676240208877285
150060	10	GH127	6.8e-131	GH127.hmm	6.8e-131	191	524	1	337	0.635496183206107
150135	6	GH1	6e-122	GH1.hmm	6e-122	3	427	6	420	0.988344988344988
150215	5	CE4	6.4e-28	CE4.hmm	6.4e-28	9	114	38	144	0.807692307692308
150385	2	GT39	1.1e-71	GT39.hmm	1.1e-71	2	223	38	288	0.991031390134529
150400	6	GT51	1.8e-61	GT51.hmm	1.8e-61	4	176	65	249	0.971751412429379
15055	9	GH13	9e-17	GH13.hmm	9e-17	150	296	2	205	0.488294314381271
150715	2	GH78	5.1e-44	CBM67.hmm	5.1e-44	1	171	152	334	0.965909090909091
150715	2	GH78	4.9e-196	GH78.hmm	4.9e-196	3	504	359	877	0.994047619047619
150770	8	GH0	2.5e-07	GH109.hmm	2.5e-07	1	119	46	171	0.936507936507937
150835	4	GT2	8.7e-18	GT2.hmm	8.7e-18	2	167	42	202	0.982142857142857
15095	8	GH77	5.7e-175	GH77.hmm	5.7e-175	1	472	11	480	0.953441295546559
151055	3	GH29	1.7e-55	GH29.hmm	1.7e-55	22	174	39	180	0.439306358381503
151125	5	CE4	2.6e-27	GT2.hmm	2.6e-27	1	167	11	185	0.988095238095238
151200	5	GT4	2.9e-36	GT4.hmm	2.9e-36	4	157	105	256	0.95625
151220	4	GT4	1e-31	GT4.hmm	1e-31	12	157	114	263	0.90625
151350	5	GH38	2.4e-69	GH38.hmm	2.4e-69	1	255	73	327	0.944237918215613
151465	5	GH38	1.4e-52	GH38.hmm	1.4e-52	3	256	4	269	0.940520446096654
151545	5	GH1	3e-164	GH1.hmm	3e-164	4	428	9	452	0.988344988344988
151585	5	GH28	1.3e-98	GH28.hmm	1.3e-98	4	307	33	377	0.932307692307692
151635	1	GH4	5.7e-71	GH4.hmm	5.7e-71	1	178	3	182	0.988826815642458
151670	8	GH31	2.2e-164	GH31.hmm	2.2e-164	1	427	244	687	0.997658079625293
151760	3	GT51	1.1e-25	GT51.hmm	1.1e-25	97	176	1	80	0.446327683615819
151850	4	GT2	2.8e-29	GT2.hmm	2.8e-29	1	166	18	181	0.982142857142857
151860	4	PL12	3.1e-41	PL12.hmm	3.1e-41	2	138	417	564	0.985507246376812
151910	4	GT26	2.4e-66	GT26.hmm	2.4e-66	4	171	82	249	0.976608187134503
15200	9	GH13	9.7e-61	GH13.hmm	9.7e-61	13	251	27	313	0.795986622073579
152130	4	CE11	2.1e-65	CE11.hmm	2.1e-65	2	270	12	276	0.988929889298893
152145	1	GH20	3.1e-125	GH20.hmm	3.1e-125	9	336	135	486	0.970326409495549
152235	3	GT2	8.2e-16	GT2.hmm	8.2e-16	1	126	34	148	0.744047619047619
152265	7	GT35	3.4e-158	GT35.hmm	3.4e-158	1	401	190	619	0.593471810089021
152280	8	GH1	1.5e-66	GH1.hmm	1.5e-66	3	205	6	202	0.470862470862471
152325	7	GT35	5.6e-123	GT35.hmm	5.6e-123	20	553	124	631	0.79080118694362
152385	9	GT28	8.3e-16	GT28.hmm	8.3e-16	2	78	190	273	0.484076433121019
152445	7	GH133	2.5e-07	GH78.hmm	2.5e-07	149	322	302	487	0.343253968253968
152445	7	GH133	0.00053	GH15.hmm	0.00053	168	358	436	636	0.526315789473684
152500	10	GH13	2.3e-72	GH13.hmm	2.3e-72	2	295	3	330	0.979933110367893
1525	4	GH130	8e-95	GH130.hmm	8e-95	1	296	22	318	0.996621621621622
152765	6	GH23	2.3e-21	GH23.hmm	2.3e-21	31	121	4	112	0.666666666666667
152765	6	GH23	2.1e-16	CBM50.hmm	2.1e-16	1	40	206	248	0.975
152985	8	GH33	4.9e-37	GH33.hmm	4.9e-37	15	215	12	229	0.584795321637427
153025	7	GT51	3.5e-47	GT51.hmm	3.5e-47	7	173	55	225	0.937853107344633
153085	5	GH23	6.7e-32	GH23.hmm	6.7e-32	17	125	55	162	0.8
153095	4	GH94	0	GH94.hmm	0	178	1035	1	914	0.827220077220077
153095	4	GT84	0	GH94.hmm	0	178	1035	1	914	0.827220077220077
153290	4	GT51	4.6e-60	GT51.hmm	4.6e-60	10	177	11	183	0.943502824858757
153320	2	GT4	2.4e-42	GT4.hmm	2.4e-42	9	156	188	334	0.91875
15335	2	GT4	1.5e-31	GT4.hmm	1.5e-31	20	158	256	394	0.8625
153375	10	GH24	8.8e-28	GH24.hmm	8.8e-28	4	137	27	178	0.970802919708029
153375	7	GT2	4.7e-24	GT2.hmm	4.7e-24	4	168	44	215	0.976190476190476
15340	2	GH0	2.2e-08	GH15.hmm	2.2e-08	50	196	48	189	0.404432132963989
153575	10	GT5	1.2e-107	GT5.hmm	1.2e-107	160	440	1	284	0.593220338983051
153620	6	CE4	1.9e-25	GT2.hmm	1.9e-25	2	165	14	178	0.970238095238095
153620	6	GT2	1.9e-25	GT2.hmm	1.9e-25	2	165	14	178	0.970238095238095
153835	4	GT4	3.8e-34	GT4.hmm	3.8e-34	11	158	192	341	0.91875
15390	3	GT9	7.4e-51	GT9.hmm	7.4e-51	4	220	58	300	0.96
153920	1	GH116	6.2e-80	GH116.hmm	6.2e-80	4	362	383	725	0.986225895316804
153945	4	AA3	6.7e-88	AA3.hmm	6.7e-88	84	398	5	530	0.508090614886731
15395	5	GH31	1.6e-64	GH31.hmm	1.6e-64	68	310	5	270	0.566744730679157
154010	7	GH5	2e-39	GH5.hmm	2e-39	4	237	11	500	0.847272727272727
154060	6	GH38	7.6e-59	GH38.hmm	7.6e-59	3	255	10	277	0.936802973977695
154090	3	GH2	9.6e-52	GH2.hmm	9.6e-52	431	693	1	314	0.348404255319149
154140	7	GH127	3.8e-180	GH127.hmm	3.8e-180	2	524	51	558	0.99618320610687
154235	5	CE9	1.1e-125	CE9.hmm	1.1e-125	2	373	49	413	0.994638069705094
154510	2	GH2	5.3e-95	GH2.hmm	5.3e-95	258	521	2	307	0.349734042553192
154560	7	GH0	1.1e-14	GH109.hmm	1.1e-14	1	121	39	164	0.952380952380952
154570	4	GH3	9.6e-51	GH3.hmm	9.6e-51	9	216	35	261	0.958333333333333
154730	5	GH102	7.9e-45	GH102.hmm	7.9e-45	2	157	15	161	0.987261146496815
15475	10	GT19	3.4e-90	GT19.hmm	3.4e-90	2	319	7	352	0.895480225988701
154935	5	GT28	4.2e-47	GT28.hmm	4.2e-47	2	157	183	345	0.987261146496815
154940	10	AA3	3.4e-60	AA3.hmm	3.4e-60	89	285	2	334	0.317152103559871
155100	1	GT2	2.5e-29	GT2.hmm	2.5e-29	1	138	6	146	0.81547619047619
15515	6	GT26	1.2e-63	GT26.hmm	1.2e-63	2	171	87	259	0.988304093567251
155190	5	GH4	6.7e-58	GH4.hmm	6.7e-58	1	176	3	179	0.977653631284916
155345	4	CE4	5.9e-31	CE4.hmm	5.9e-31	8	125	192	311	0.9
155435	7	CE14	2.3e-25	CE14.hmm	2.3e-25	1	116	25	129	0.92741935483871
155440	7	GH116	4.2e-74	GH116.hmm	4.2e-74	96	362	270	568	0.732782369146005
155585	7	GH0	2.2e-13	GH109.hmm	2.2e-13	1	122	45	170	0.96031746031746
155965	7	GH102	1e-56	GH102.hmm	1e-56	1	157	184	340	0.993630573248408
156110	7	GH106	3e-221	GH106.hmm	3e-221	94	823	173	939	0.884708737864078
156135	6	CE1	2.3e-42	CE1.hmm	2.3e-42	4	222	13	261	0.960352422907489
15620	3	GH116	2.3e-94	GH116.hmm	2.3e-94	13	363	1	395	0.964187327823691
156225	6	GH77	1.9e-170	GH77.hmm	1.9e-170	1	491	28	512	0.991902834008097
156295	9	GH5	2.6e-38	GH5.hmm	2.6e-38	29	241	65	360	0.770909090909091
156300	4	GH5	7.2e-46	GH5.hmm	7.2e-46	5	238	35	324	0.847272727272727
156530	10	GT2	2.7e-12	GT2.hmm	2.7e-12	1	92	226	309	0.541666666666667
1565	5	CE4	2.1e-21	CE4.hmm	2.1e-21	9	111	14	130	0.784615384615385
1565	5	GH18	2.1e-21	CE4.hmm	2.1e-21	9	111	14	130	0.784615384615385
156610	9	GH15	1.4e-80	GH15.hmm	1.4e-80	2	360	170	531	0.991689750692521
156635	6	GT51	3.3e-54	GT51.hmm	3.3e-54	12	176	209	377	0.926553672316384
156690	3	GH103	9.4e-56	GH103.hmm	9.4e-56	1	206	31	226	0.694915254237288
15670	9	GT2	1.9e-28	GT2.hmm	1.9e-28	1	167	11	173	0.988095238095238
156770	9	GT2	1.4e-19	GT2.hmm	1.4e-19	1	128	14	139	0.755952380952381
156865	3	GT20	1.9e-118	GT20.hmm	1.9e-118	87	473	10	412	0.812631578947368
156950	1	GT51	1.9e-61	GT51.hmm	1.9e-61	12	176	61	225	0.926553672316384
157075	8	CE4	5.9e-14	CE4.hmm	5.9e-14	8	63	129	185	0.423076923076923
157145	9	GH13	7.5e-09	GH13.hmm	7.5e-09	86	284	5	297	0.662207357859532
157480	1	GH0	1.6e-11	GH109.hmm	1.6e-11	2	121	37	156	0.944444444444444
157495	1	GT35	4.2e-113	GT35.hmm	4.2e-113	172	569	247	653	0.589020771513353
157525	2	GT81	1.4e-91	GT81.hmm	1.4e-91	2	272	14	298	0.921501706484642
157525	5	GH3	4.3e-63	GH3.hmm	4.3e-63	13	216	24	226	0.939814814814815
157540	3	GH57	2.7e-64	GH57.hmm	2.7e-64	1	250	8	387	0.650130548302872
157625	4	GH36	3.5e-33	GH36.hmm	3.5e-33	240	500	215	459	0.377906976744186
15770	3	GH57	1.3e-80	GH57.hmm	1.3e-80	1	317	6	432	0.825065274151436
157875	8	GT2	3.5e-21	GT2.hmm	3.5e-21	1	123	34	161	0.726190476190476
158130	10	GH108	2.7e-26	GH108.hmm	2.7e-26	3	86	9	97	0.965116279069767
158205	6	GT2	1.2e-23	GT2.hmm	1.2e-23	2	138	6	145	0.80952380952381
158225	10	GH20	8.5e-104	GH20.hmm	8.5e-104	8	333	20	363	0.964391691394659
158385	6	GH57	1.8e-78	GH57.hmm	1.8e-78	1	301	8	500	0.783289817232376
158395	2	GH102	3.7e-56	GH102.hmm	3.7e-56	1	157	167	324	0.993630573248408
158395	4	GH27	2e-56	GH27.hmm	2e-56	1	343	120	430	0.912
158530	1	GH13	3.8e-17	CBM48.hmm	3.8e-17	2	69	33	118	0.881578947368421
158530	1	GH13	1.1e-28	GH13.hmm	1.1e-28	23	293	188	492	0.903010033444816
158605	8	GT19	2.4e-66	GT19.hmm	2.4e-66	129	349	2	226	0.621468926553672
158710	8	GH39	2.6e-25	GH39.hmm	2.6e-25	78	295	100	329	0.503480278422274
158830	4	GH29	2.7e-109	GH29.hmm	2.7e-109	27	346	70	379	0.921965317919075
158830	4	GH29	1.2e-14	CBM32.hmm	1.2e-14	14	123	494	598	0.879032258064516
158860	7	GH4	7.7e-54	GH4.hmm	7.7e-54	1	177	4	183	0.983240223463687
158955	6	GT5	1.3e-150	GT5.hmm	1.3e-150	1	471	2	469	0.995762711864407
158995	3	GH13	2.3e-49	GH13.hmm	2.3e-49	12	296	70	424	0.949832775919732
159040	7	GT35	5.8e-125	GT35.hmm	5.8e-125	211	572	273	653	0.535608308605341
159045	6	GT0	5e-11	GT4.hmm	5e-11	20	128	270	381	0.675
159045	6	GT4	5e-11	GT4.hmm	5e-11	20	128	270	381	0.675
159090	9	GH93	2.7e-45	GH93.hmm	2.7e-45	3	268	49	301	0.863192182410424
159095	5	GH116	2.3e-41	GH116.hmm	2.3e-41	168	361	2	232	0.53168044077135
159105	2	CE0	7.4e-49	CE1.hmm	7.4e-49	1	224	21	274	0.982378854625551
159240	3	GT51	4.2e-65	GT51.hmm	4.2e-65	2	176	9	186	0.983050847457627
159310	10	GT35	2.3e-84	GT35.hmm	2.3e-84	227	492	1	293	0.393175074183976
159315	8	GT28	5e-44	GT28.hmm	5e-44	3	157	68	229	0.980891719745223
159395	4	GT20	5.4e-177	GT20.hmm	5.4e-177	13	474	6	462	0.970526315789474
159465	3	GH47	7.2e-114	GH47.hmm	7.2e-114	37	445	2	374	0.914798206278027
159495	5	GT2	4e-32	GT2.hmm	4e-32	1	165	9	169	0.976190476190476
15950	10	CE11	1.3e-115	CE11.hmm	1.3e-115	1	270	4	273	0.992619926199262
159520	6	GT81	1.2e-73	GT81.hmm	1.2e-73	14	261	16	262	0.843003412969283
159525	2	GT2	7.3e-12	GT2.hmm	7.3e-12	8	167	5	160	0.946428571428571
159545	10	GT2	5.8e-38	GT2.hmm	5.8e-38	1	165	8	167	0.976190476190476
159575	8	AA0	3e-14	AA2.hmm	3e-14	16	117	82	184	0.396078431372549
159575	8	AA0	6.3e-12	AA2.hmm	6.3e-12	21	251	459	724	0.901960784313726
159685	9	GH38	5.7e-28	GH38.hmm	5.7e-28	135	256	1	123	0.449814126394052
159700	8	GH13	1.5e-21	GH13.hmm	1.5e-21	22	217	303	509	0.652173913043478
159740	1	CE14	3.8e-34	CE14.hmm	3.8e-34	1	117	1	108	0.935483870967742
159740	9	GH38	2.3e-64	GH38.hmm	2.3e-64	2	251	6	251	0.925650557620818
159770	4	GH5	2.6e-25	GH5.hmm	2.6e-25	4	146	12	292	0.516363636363636
159810	9	GT4	1.4e-32	GT4.hmm	1.4e-32	10	158	189	337	0.925
159825	4	GH57	2.9e-59	GH57.hmm	2.9e-59	2	313	17	299	0.81201044386423
159850	4	GH57	5.4e-69	GH57.hmm	5.4e-69	1	317	4	393	0.825065274151436
159955	4	GH39	1.6e-12	GH18.hmm	1.6e-12	71	272	301	530	0.679054054054054
159955	4	GH39	2.3e-28	GH39.hmm	2.3e-28	63	268	818	1026	0.475638051044084
160070	4	GH2	2.9e-94	GH2.hmm	2.9e-94	24	464	8	519	0.585106382978723
160235	10	GH4	1.2e-19	GH4.hmm	1.2e-19	1	67	128	194	0.368715083798883
160245	9	GH13	9.3e-72	GH13.hmm	9.3e-72	2	296	56	388	0.983277591973244
160395	9	GH130	1.4e-70	GH130.hmm	1.4e-70	71	296	2	245	0.760135135135135
160570	1	GT4	5.8e-08	GT5.hmm	5.8e-08	1	170	2	177	0.358050847457627
160570	1	GT4	5.5e-32	GT4.hmm	5.5e-32	9	155	246	389	0.9125
160650	10	GT2	5.8e-20	GT2.hmm	5.8e-20	3	125	46	165	0.726190476190476
160665	1	GH57	1.3e-62	GH57.hmm	1.3e-62	2	320	6	333	0.830287206266319
160765	8	GT4	1.5e-22	GT4.hmm	1.5e-22	7	148	124	254	0.88125
160820	6	GT4	5.1e-26	GT4.hmm	5.1e-26	10	157	160	301	0.91875
160880	10	GH31	2.8e-111	GH31.hmm	2.8e-111	2	311	13	339	0.723653395784543
160980	2	GH127	1.1e-205	GH127.hmm	1.1e-205	1	524	41	582	0.998091603053435
161205	8	GT4	6.3e-17	GT5.hmm	6.3e-17	125	346	87	259	0.468220338983051
161250	5	GT21	4.8e-58	GT21.hmm	4.8e-58	1	232	33	261	0.991416309012876
161275	5	CE4	1.7e-36	CE4.hmm	1.7e-36	4	127	52	192	0.946153846153846
161315	6	GT51	2.1e-52	GT51.hmm	2.1e-52	12	172	80	235	0.903954802259887
161330	8	GH29	6.1e-56	GH29.hmm	6.1e-56	18	162	24	186	0.416184971098266
161515	5	GT9	1.4e-64	GT9.hmm	1.4e-64	3	222	68	316	0.973333333333333
161520	7	GH29	4.1e-101	GH29.hmm	4.1e-101	25	346	33	397	0.927745664739884
161525	7	GH29	3.5e-103	GH29.hmm	3.5e-103	23	346	25	342	0.933526011560694
161585	1	GH77	4.4e-158	GH77.hmm	4.4e-158	1	476	19	488	0.961538461538462
161620	1	GT35	7.1e-101	GT35.hmm	7.1e-101	210	575	201	531	0.541543026706231
161735	10	GT28	1.3e-44	GT28.hmm	1.3e-44	2	156	132	297	0.980891719745223
161950	1	GH27	3.1e-38	CBM51.hmm	3.1e-38	3	134	44	175	0.977611940298508
161975	1	GH30	6.5e-63	GH30.hmm	6.5e-63	14	415	148	640	0.961630695443645
16205	4	GH77	2.5e-95	GH77.hmm	2.5e-95	2	260	16	276	0.522267206477733
162095	1	CE0	1.9e-24	CE1.hmm	1.9e-24	6	213	46	253	0.911894273127753
162130	4	GH23	2.4e-09	CBM50.hmm	2.4e-09	1	40	155	201	0.975
162210	10	GT0	1.2e-09	GH99.hmm	1.2e-09	113	305	14	237	0.574850299401198
162265	4	GH39	1.6e-33	GH39.hmm	1.6e-33	62	308	83	323	0.5707656612529
162415	9	GT4	3.2e-42	GT4.hmm	3.2e-42	8	159	65	223	0.94375
16245	3	GH38	2.8e-72	GH38.hmm	2.8e-72	2	255	5	260	0.940520446096654
162465	3	GT51	1.1e-59	GT51.hmm	1.1e-59	12	176	66	230	0.926553672316384
162585	1	GH74	7.7e-16	GH74.hmm	7.7e-16	47	138	138	232	0.390557939914163
162585	1	GH74	1e-11	GH74.hmm	1e-11	45	125	245	327	0.343347639484979
162585	1	GH74	3.7e-10	GH74.hmm	3.7e-10	43	129	591	683	0.369098712446352
162585	1	GH74	1e-10	GH74.hmm	1e-10	35	133	637	731	0.420600858369099
162675	3	GH1	3.2e-50	GH1.hmm	3.2e-50	244	426	5	200	0.424242424242424
16285	2	GT4	4.4e-34	GT4.hmm	4.4e-34	18	160	205	352	0.8875
162885	3	GT2	2.5e-10	GT2.hmm	2.5e-10	3	123	7	120	0.714285714285714
162895	6	PL0	4.5e-20	PL12.hmm	4.5e-20	1	104	282	387	0.746376811594203
162925	7	GH23	1.5e-24	GH23.hmm	1.5e-24	11	122	252	405	0.822222222222222
162950	6	GH13	6e-51	GH13.hmm	6e-51	7	289	29	312	0.94314381270903
163210	9	GH51	1.8e-20	CBM16.hmm	1.8e-20	1	109	18	137	0.931034482758621
163210	9	GH51	7.3e-06	CBM16.hmm	7.3e-06	14	107	223	326	0.801724137931034
163210	9	GH51	6.6e-104	GH51.hmm	6.6e-104	116	514	344	744	0.631746031746032
163270	9	GT2	6.3e-29	GT2.hmm	6.3e-29	1	167	4	163	0.988095238095238
163290	5	GT4	8.1e-17	GT4.hmm	8.1e-17	8	153	191	330	0.90625
163335	9	GH42	2.9e-145	GH42.hmm	2.9e-145	1	370	7	375	0.994609164420485
163450	2	GH38	4.5e-78	GH38.hmm	4.5e-78	1	234	253	482	0.866171003717472
163520	7	GH25	2.4e-101	GH2.hmm	2.4e-101	24	428	40	557	0.537234042553192
16355	5	GT4	5.5e-28	GT4.hmm	5.5e-28	20	159	3	143	0.86875
163570	7	GH108	1.3e-27	GH108.hmm	1.3e-27	2	86	8	97	0.976744186046512
163600	6	GT4	1.1e-32	GT4.hmm	1.1e-32	4	140	195	334	0.85
163665	9	GT4	6.9e-13	GT5.hmm	6.9e-13	1	170	10	173	0.358050847457627
163665	9	GT4	2.5e-34	GT4.hmm	2.5e-34	5	157	237	386	0.95
163735	7	GH29	5.3e-107	GH29.hmm	5.3e-107	39	346	7	329	0.88728323699422
163755	9	GT35	1.5e-96	GT3.hmm	1.5e-96	1	338	11	334	0.529042386185243
163755	9	GT35	5.9e-136	GT35.hmm	5.9e-136	21	567	685	1207	0.810089020771513
163755	9	GT3	1.5e-96	GT3.hmm	1.5e-96	1	338	11	334	0.529042386185243
163755	9	GT3	5.9e-136	GT35.hmm	5.9e-136	21	567	685	1207	0.810089020771513
163835	6	AA3	4.7e-100	AA3.hmm	4.7e-100	87	405	4	537	0.514563106796116
163965	9	GH29	4.9e-101	GH29.hmm	4.9e-101	35	346	11	310	0.898843930635838
164045	8	GT4	1.7e-11	GT4.hmm	1.7e-11	71	159	264	350	0.55
164105	6	CE4	1e-26	CE4.hmm	1e-26	8	125	94	211	0.9
164185	1	GH1	1.3e-31	GH1.hmm	1.3e-31	53	221	3	164	0.391608391608392
164205	7	GT83	1e-97	GT83.hmm	1e-97	13	402	13	410	0.72037037037037
164320	10	GH23	3.2e-31	GH23.hmm	3.2e-31	11	119	87	193	0.8
164425	10	GT4	4.9e-18	GT4.hmm	4.9e-18	12	150	194	340	0.8625
164485	8	GH2	1.2e-59	GH2.hmm	1.2e-59	120	379	2	337	0.344414893617021
16450	8	GH20	9.7e-109	GH20.hmm	9.7e-109	9	336	188	525	0.970326409495549
16455	10	GH16	5.7e-18	GH16.hmm	5.7e-18	92	189	14	125	0.513227513227513
164580	6	GT2	9.2e-12	GT2.hmm	9.2e-12	65	168	2	103	0.613095238095238
16465	8	GH38	1.1e-39	GH38.hmm	1.1e-39	102	254	1	154	0.565055762081784
164710	1	GH78	1.7e-143	GH78.hmm	1.7e-143	106	504	1	415	0.78968253968254
164735	1	GH4	2e-51	GH4.hmm	2e-51	1	178	3	184	0.988826815642458
16475	6	GT2	1.7e-24	GT2.hmm	1.7e-24	2	166	10	173	0.976190476190476
164790	6	GH23	1.2e-28	GH23.hmm	1.2e-28	11	121	186	313	0.814814814814815
164790	6	GH23	1.6e-10	CBM50.hmm	1.6e-10	1	39	424	465	0.95
16480	8	GH130	8.5e-76	GH130.hmm	8.5e-76	3	295	15	329	0.986486486486487
164840	9	GH13	3.6e-19	GH13.hmm	3.6e-19	18	291	322	684	0.91304347826087
164890	2	GH13	1.1e-65	GH13.hmm	1.1e-65	13	290	64	403	0.926421404682274
164920	3	GH78	4.2e-119	GH78.hmm	4.2e-119	1	335	57	400	0.662698412698413
164955	10	GT51	1.9e-67	GT51.hmm	1.9e-67	1	177	77	259	0.994350282485876
164965	7	GH29	1.3e-102	GH29.hmm	1.3e-102	22	346	28	377	0.936416184971098
164965	7	GH29	0.00015	CBM35.hmm	0.00015	15	92	507	582	0.626016260162602
16505	7	GH5	3e-38	GH5.hmm	3e-38	17	232	37	321	0.781818181818182
165085	8	GT19	5.8e-117	GT19.hmm	5.8e-117	1	350	6	357	0.985875706214689
165190	7	GH13	3e-77	GH13.hmm	3e-77	13	291	42	388	0.929765886287625
165430	3	GH23	2.8e-25	GH23.hmm	2.8e-25	17	118	45	171	0.748148148148148
165480	7	GH9	7.7e-05	CBM30.hmm	7.7e-05	6	88	279	357	0.901098901098901
165480	7	GH9	2.8e-16	GH9.hmm	2.8e-16	43	315	442	734	0.650717703349282
165485	2	GH8	5.7e-80	GH8.hmm	5.7e-80	2	318	38	345	0.9875
165525	5	GH33	1.2e-45	GH33.hmm	1.2e-45	25	325	95	374	0.87719298245614
165530	1	GH23	1.1e-24	GH23.hmm	1.1e-24	12	102	76	172	0.666666666666667
165555	10	GT4	4.6e-43	GT4.hmm	4.6e-43	6	157	125	276	0.94375
165575	6	GH2	5.6e-87	GH2.hmm	5.6e-87	29	503	10	685	0.63031914893617
1655	1	GH20	4e-50	GH20.hmm	4e-50	9	262	125	336	0.750741839762611
166085	10	GT51	1.4e-54	GT51.hmm	1.4e-54	25	176	1	154	0.853107344632768
166095	9	GT5	5.3e-155	GT5.hmm	5.3e-155	1	471	5	477	0.995762711864407
1660	8	GT4	1.2e-21	GT4.hmm	1.2e-21	6	157	208	357	0.94375
166100	8	AA6	1.3e-86	AA6.hmm	1.3e-86	1	195	62	255	0.994871794871795
166190	3	GH23	2.6e-32	GH23.hmm	2.6e-32	15	120	76	179	0.777777777777778
166320	1	GT4	1.1e-34	GT4.hmm	1.1e-34	11	158	163	308	0.91875
166320	5	GT5	2.6e-180	GT5.hmm	2.6e-180	1	471	44	521	0.995762711864407
166330	1	GT4	1.7e-36	GT4.hmm	1.7e-36	9	157	200	354	0.925
166365	8	PL0	5.3e-06	PL12.hmm	5.3e-06	8	73	236	305	0.471014492753623
166390	8	GH17	0.0001	GH17.hmm	0.0001	13	135	61	195	0.392282958199357
166390	8	GH17	1.3e-28	GT2.hmm	1.3e-28	1	167	424	596	0.988095238095238
166390	8	GT2	0.0001	GH17.hmm	0.0001	13	135	61	195	0.392282958199357
166390	8	GT2	1.3e-28	GT2.hmm	1.3e-28	1	167	424	596	0.988095238095238
166455	9	GH50	1.1e-163	GH50.hmm	1.1e-163	2	652	73	692	0.995405819295559
166460	2	GH23	2.8e-24	GH23.hmm	2.8e-24	11	99	47	132	0.651851851851852
166535	5	AA0	1e-14	AA2.hmm	1e-14	16	116	82	183	0.392156862745098
166535	5	AA0	4.8e-10	AA2.hmm	4.8e-10	22	253	460	726	0.905882352941176
16655	8	GT4	2.9e-33	GT4.hmm	2.9e-33	8	150	170	310	0.8875
166570	1	GH2	7.6e-93	GH2.hmm	7.6e-93	23	322	25	390	0.397606382978723
166595	5	GH78	1.9e-59	GH78.hmm	1.9e-59	211	504	1	295	0.581349206349206
166640	5	GH42	1.2e-133	GH42.hmm	1.2e-133	2	370	26	395	0.991913746630728
166705	6	GT4	1.1e-35	GT4.hmm	1.1e-35	9	157	197	343	0.925
166790	2	GH42	1e-133	GH42.hmm	1e-133	2	370	23	392	0.991913746630728
166855	9	GH32	3.8e-98	GH32.hmm	3.8e-98	1	293	48	356	0.996587030716723
166860	6	GH31	4.5e-132	GH31.hmm	4.5e-132	2	427	240	685	0.995316159250585
166865	9	GH32	1.6e-43	GH32.hmm	1.6e-43	1	117	25	145	0.395904436860068
166880	3	GH23	1.2e-10	GH23.hmm	1.2e-10	42	105	1	83	0.466666666666667
166880	3	GH23	5.6e-14	CBM50.hmm	5.6e-14	1	40	202	244	0.975
166880	3	GH23	2.2e-16	CBM50.hmm	2.2e-16	1	39	269	311	0.95
167000	6	GH31	2.9e-124	GH31.hmm	2.9e-124	5	427	7	426	0.988290398126464
167035	10	GH42	1.6e-49	GH42.hmm	1.6e-49	119	343	1	227	0.60377358490566
167075	6	GT2	2.1e-14	GT2.hmm	2.1e-14	60	168	3	112	0.642857142857143
1670	3	GH3	2.7e-41	GH3.hmm	2.7e-41	4	140	46	203	0.62962962962963
167115	9	GH13	1.7e-21	GH13.hmm	1.7e-21	30	282	132	479	0.842809364548495
167275	2	GH4	2.4e-62	GH4.hmm	2.4e-62	1	178	3	181	0.988826815642458
167400	2	GH29	1.1e-89	GH29.hmm	1.1e-89	41	337	12	329	0.855491329479769
167480	9	GH2	2.2e-86	GH2.hmm	2.2e-86	21	394	35	478	0.496010638297872
167535	8	GH57	1e-30	GH57.hmm	1e-30	121	311	3	205	0.496083550913838
167545	1	GH43	3.6e-49	GH43.hmm	3.6e-49	3	246	6	316	0.979838709677419
16755	4	GT4	1.5e-19	GT4.hmm	1.5e-19	6	159	231	382	0.95625
16760	5	GT51	4.2e-70	GT51.hmm	4.2e-70	3	177	75	249	0.983050847457627
167700	2	GT2	5e-27	GT2.hmm	5e-27	3	168	78	242	0.982142857142857
167755	7	GH13	8.6e-15	GH13.hmm	8.6e-15	21	165	113	328	0.481605351170569
167855	8	GH5	2.8e-38	GH5.hmm	2.8e-38	13	232	91	378	0.796363636363636
167860	2	GH92	1.2e-142	GH92.hmm	1.2e-142	127	491	2	383	0.741344195519348
167905	3	CE14	2.7e-35	CE14.hmm	2.7e-35	1	124	14	130	0.991935483870968
167940	4	GT4	4.6e-28	GT4.hmm	4.6e-28	12	153	206	344	0.88125
168030	5	GH23	4e-28	GH23.hmm	4e-28	15	124	442	572	0.807407407407407
168095	3	GT35	1.7e-82	GT35.hmm	1.7e-82	209	514	124	443	0.452522255192878
168250	3	GT4	3.7e-23	GT4.hmm	3.7e-23	77	159	5	87	0.5125
168270	10	GH33	8.1e-36	GH33.hmm	8.1e-36	53	322	63	332	0.786549707602339
168320	7	GH39	2.8e-25	GH39.hmm	2.8e-25	66	257	115	300	0.443155452436195
168510	6	GT28	1.7e-46	GT28.hmm	1.7e-46	2	153	193	350	0.961783439490446
168550	2	GH130	1.2e-95	GH130.hmm	1.2e-95	1	296	33	329	0.996621621621622
168670	4	GT2	1.5e-15	GT2.hmm	1.5e-15	4	168	1	162	0.976190476190476
168690	4	GH38	8.8e-47	GH38.hmm	8.8e-47	56	267	2	209	0.784386617100372
16880	4	GH29	4.7e-71	GH29.hmm	4.7e-71	114	330	1	252	0.624277456647399
168890	9	GH3	2.6e-75	GH3.hmm	2.6e-75	3	215	45	287	0.981481481481482
168945	3	GT2	1.6e-10	GT40.hmm	1.6e-10	31	208	41	204	0.838862559241706
169020	10	GT51	4.1e-61	GT51.hmm	4.1e-61	1	176	79	257	0.988700564971751
169250	5	GH23	6.7e-05	CBM50.hmm	6.7e-05	1	27	112	138	0.65
169250	5	GH23	2.5e-08	CBM50.hmm	2.5e-08	1	39	260	305	0.95
169325	6	GH51	4.3e-18	CBM16.hmm	4.3e-18	1	114	25	150	0.974137931034483
169325	6	GH51	1.1e-100	GH51.hmm	1.1e-100	116	541	355	779	0.674603174603175
16945	6	GH23	1.8e-23	GH23.hmm	1.8e-23	2	119	133	268	0.866666666666667
16945	6	GH23	9.1e-12	CBM50.hmm	9.1e-12	1	40	365	407	0.975
16945	6	GH23	1.6e-14	CBM50.hmm	1.6e-14	1	39	431	473	0.95
16945	6	GH23	3e-13	CBM50.hmm	3e-13	1	39	495	538	0.95
16945	8	GT28	1.1e-48	GT28.hmm	1.1e-48	2	156	812	973	0.980891719745223
169530	3	CE1	9.7e-25	CE1.hmm	9.7e-25	4	140	40	175	0.599118942731278
169565	5	GT4	5.5e-24	GT4.hmm	5.5e-24	6	153	168	311	0.91875
169615	8	GH13	2.8e-66	GH13.hmm	2.8e-66	13	256	28	338	0.812709030100334
169765	1	GH4	1.1e-55	GH4.hmm	1.1e-55	1	174	4	180	0.966480446927374
169995	6	GH106	8.1e-166	GH106.hmm	8.1e-166	93	658	329	899	0.685679611650485
170055	5	CE14	7.7e-24	CE14.hmm	7.7e-24	2	124	5	113	0.983870967741935
170120	7	GH13	4.7e-28	GH13.hmm	4.7e-28	30	285	63	366	0.852842809364548
170185	6	GH20	2.7e-122	GH20.hmm	2.7e-122	8	336	156	510	0.973293768545994
170185	6	GH20	1.1e-05	CBM56.hmm	1.1e-05	5	74	562	631	0.433962264150943
170185	6	GH20	1e-11	CBM32.hmm	1e-11	21	108	654	751	0.701612903225806
170260	6	GH0	1.2e-13	GH109.hmm	1.2e-13	2	122	57	178	0.952380952380952
170290	7	GT2	8.5e-29	GT2.hmm	8.5e-29	2	166	8	174	0.976190476190476
170425	8	GH51	1.5e-90	GH51.hmm	1.5e-90	84	326	2	253	0.384126984126984
170530	10	GT28	6.1e-42	GT28.hmm	6.1e-42	2	141	208	350	0.885350318471338
170555	10	GH65	3.2e-73	GH65.hmm	3.2e-73	1	182	346	523	0.486559139784946
170605	6	GH17	6.1e-29	GH17.hmm	6.1e-29	27	304	111	334	0.890675241157556
170620	6	GH17	0.0003	GH17.hmm	0.0003	24	121	73	166	0.311897106109325
170620	6	GH17	7.4e-26	GT2.hmm	7.4e-26	1	167	423	594	0.988095238095238
170620	6	GT2	0.0003	GH17.hmm	0.0003	24	121	73	166	0.311897106109325
170620	6	GT2	7.4e-26	GT2.hmm	7.4e-26	1	167	423	594	0.988095238095238
170690	8	GH57	2.6e-39	GH57.hmm	2.6e-39	10	305	3	287	0.77023498694517
170695	8	GH57	9.8e-88	GH57.hmm	9.8e-88	1	297	10	464	0.772845953002611
170870	1	GH33	7.6e-49	GH33.hmm	7.6e-49	32	340	23	332	0.900584795321637
170960	3	GT2	1.9e-27	GT2.hmm	1.9e-27	2	167	7	172	0.982142857142857
1710	8	CE4	4.9e-22	CE4.hmm	4.9e-22	8	118	26	132	0.846153846153846
1710	8	GH18	4.9e-22	CE4.hmm	4.9e-22	8	118	26	132	0.846153846153846
1710	8	GT2	4.9e-22	CE4.hmm	4.9e-22	8	118	26	132	0.846153846153846
171110	3	GH23	5.2e-14	GH23.hmm	5.2e-14	41	126	2	79	0.62962962962963
17140	4	CE11	9.8e-98	CE11.hmm	9.8e-98	2	269	3	271	0.985239852398524
171425	1	GH29	1.3e-70	GH29.hmm	1.3e-70	38	256	4	232	0.630057803468208
171465	2	GH50	2.1e-176	GH50.hmm	2.1e-176	2	652	62	688	0.995405819295559
171600	5	CE4	4.1e-32	CE4.hmm	4.1e-32	8	124	82	199	0.892307692307692
171600	5	CE4	2.3e-27	GT2.hmm	2.3e-27	1	165	352	511	0.976190476190476
171600	5	GH18	4.1e-32	CE4.hmm	4.1e-32	8	124	82	199	0.892307692307692
171600	5	GH18	2.3e-27	GT2.hmm	2.3e-27	1	165	352	511	0.976190476190476
171600	5	GT2	4.1e-32	CE4.hmm	4.1e-32	8	124	82	199	0.892307692307692
171600	5	GT2	2.3e-27	GT2.hmm	2.3e-27	1	165	352	511	0.976190476190476
171605	6	CE14	2.1e-42	CE14.hmm	2.1e-42	1	124	13	143	0.991935483870968
171780	10	GH33	6.5e-14	GH74.hmm	6.5e-14	47	145	62	166	0.420600858369099
171780	10	GH33	1.3e-09	GH74.hmm	1.3e-09	37	122	333	519	0.36480686695279
171780	10	GH33	1e-11	GH74.hmm	1e-11	49	142	494	594	0.399141630901288
171780	10	GH33	4.3e-14	GH74.hmm	4.3e-14	48	144	600	691	0.412017167381974
171780	10	GH74	6.5e-14	GH74.hmm	6.5e-14	47	145	62	166	0.420600858369099
171780	10	GH74	1.3e-09	GH74.hmm	1.3e-09	37	122	333	519	0.36480686695279
171780	10	GH74	1e-11	GH74.hmm	1e-11	49	142	494	594	0.399141630901288
171780	10	GH74	4.3e-14	GH74.hmm	4.3e-14	48	144	600	691	0.412017167381974
171860	9	CE6	5.4e-32	CE6.hmm	5.4e-32	1	98	153	264	0.97979797979798
171860	9	CE6	2e-76	GH26.hmm	2e-76	12	303	356	645	0.96039603960396
171860	9	GH26	5.4e-32	CE6.hmm	5.4e-32	1	98	153	264	0.97979797979798
171860	9	GH26	2e-76	GH26.hmm	2e-76	12	303	356	645	0.96039603960396
17190	6	GH127	2.2e-190	GH127.hmm	2.2e-190	1	524	38	575	0.998091603053435
17195	6	GH127	6.1e-206	GH127.hmm	6.1e-206	1	524	38	586	0.998091603053435
171960	1	GH16	3.9e-42	GH16.hmm	3.9e-42	58	189	15	187	0.693121693121693
172060	3	GH13	3.9e-17	CBM48.hmm	3.9e-17	3	71	29	115	0.894736842105263
172060	3	GH13	1.5e-28	GH13.hmm	1.5e-28	22	287	181	478	0.88628762541806
172115	4	CE4	2e-31	CE4.hmm	2e-31	9	125	44	162	0.892307692307692
172125	4	GH3	7.4e-67	GH3.hmm	7.4e-67	8	215	100	320	0.958333333333333
172220	10	GH13	1.1e-24	GH13.hmm	1.1e-24	145	295	1	182	0.501672240802676
172450	9	CE14	9.2e-12	CE14.hmm	9.2e-12	72	124	1	59	0.419354838709677
172470	2	GH13	4.9e-46	GH13.hmm	4.9e-46	11	293	52	405	0.94314381270903
172800	4	GT2	1.4e-22	GT2.hmm	1.4e-22	3	165	140	310	0.964285714285714
172885	7	CE11	2e-117	CE11.hmm	2e-117	1	270	4	275	0.992619926199262
172935	10	GH3	9.5e-59	GH3.hmm	9.5e-59	3	215	66	303	0.981481481481482
172935	10	GH3	5e-11	CBM6.hmm	5e-11	37	124	495	591	0.630434782608696
172950	10	CE1	4e-09	CBM48.hmm	4e-09	10	67	56	124	0.75
172950	10	CE1	1.7e-46	CE1.hmm	1.7e-46	1	217	166	384	0.951541850220264
173075	3	GT51	1.6e-64	GT51.hmm	1.6e-64	2	176	187	374	0.983050847457627
173075	9	CE0	3.1e-14	CBM20.hmm	3.1e-14	8	85	11	88	0.855555555555556
173075	9	CE0	3.1e-42	CE1.hmm	3.1e-42	2	220	125	352	0.960352422907489
173110	4	GT4	1.2e-07	GT4.hmm	1.2e-07	29	157	285	405	0.8
173250	10	GH35	2.4e-49	GH35.hmm	2.4e-49	3	151	13	179	0.482084690553746
173250	10	GH35	2.8e-13	GH35.hmm	2.8e-13	153	304	257	422	0.49185667752443
173265	2	GT39	5.1e-68	GT39.hmm	5.1e-68	21	222	1	242	0.901345291479821
173285	9	GH0	2.6e-29	GH106.hmm	2.6e-29	5	257	4	289	0.305825242718447
173335	7	GH94	2.7e-104	GT84.hmm	2.7e-104	1	215	1158	1372	0.995348837209302
173335	7	GT84	2.7e-104	GT84.hmm	2.7e-104	1	215	1158	1372	0.995348837209302
173500	8	GT4	6.4e-39	GT4.hmm	6.4e-39	10	156	194	340	0.9125
173525	10	GT19	3.2e-114	GT19.hmm	3.2e-114	38	353	1	310	0.889830508474576
173540	10	GT2	8.4e-09	GH109.hmm	8.4e-09	2	121	131	239	0.944444444444444
173540	2	GH94	1.8e-175	GH94.hmm	1.8e-175	266	975	158	892	0.684362934362934
173540	2	GT84	1.8e-175	GH94.hmm	1.8e-175	266	975	158	892	0.684362934362934
173795	7	GT21	3.7e-61	GT21.hmm	3.7e-61	24	231	1	206	0.888412017167382
173870	4	GT4	1.4e-34	GT4.hmm	1.4e-34	7	159	216	360	0.95
173915	8	GT4	9.3e-39	GT4.hmm	9.3e-39	12	156	162	307	0.9
173920	8	GT26	2.5e-66	GT26.hmm	2.5e-66	2	171	41	210	0.988304093567251
174020	6	GH31	1.2e-78	GH31.hmm	1.2e-78	1	427	196	627	0.997658079625293
174040	1	GH5	1.4e-47	GH5.hmm	1.4e-47	22	234	19	323	0.770909090909091
174090	2	GH29	2.2e-55	GH29.hmm	2.2e-55	39	220	26	233	0.523121387283237
174160	10	GT9	7.5e-51	GT9.hmm	7.5e-51	3	205	77	309	0.897777777777778
17420	3	GH20	1.1e-31	GH20.hmm	1.1e-31	9	182	128	298	0.513353115727003
174315	4	GT0	8.9e-11	GT28.hmm	8.9e-11	58	128	264	332	0.445859872611465
174345	7	AA7	1e-112	AA7.hmm	1e-112	2	458	36	464	0.995633187772926
174430	3	GH78	2.7e-31	GH78.hmm	2.7e-31	71	257	30	221	0.369047619047619
174500	4	GT30	4.6e-47	GT30.hmm	4.6e-47	2	176	35	207	0.983050847457627
174500	4	GT30	0.00014	GT28.hmm	0.00014	80	154	329	394	0.471337579617834
174535	2	GT2	6.3e-25	GT2.hmm	6.3e-25	2	167	57	229	0.982142857142857
174580	7	GH94	1.2e-125	GH94.hmm	1.2e-125	336	708	2	393	0.359073359073359
174580	7	GT84	1.2e-125	GH94.hmm	1.2e-125	336	708	2	393	0.359073359073359
17460	4	GT4	1.2e-25	GT4.hmm	1.2e-25	20	156	211	343	0.85
174640	2	GT4	4.9e-06	GT94.hmm	4.9e-06	43	145	204	315	0.360424028268551
174640	2	GT4	8.3e-12	GT4.hmm	8.3e-12	6	78	279	361	0.45
174640	7	GH4	3.7e-51	GH4.hmm	3.7e-51	1	172	5	178	0.955307262569832
174655	9	GT35	9.5e-94	GT35.hmm	9.5e-94	234	555	3	340	0.476261127596439
174670	4	GH65	8.9e-121	GH65.hmm	8.9e-121	1	371	572	983	0.994623655913978
174675	2	GH13	2.5e-16	CBM34.hmm	2.5e-16	2	118	192	330	0.966666666666667
17480	7	GT2	1.5e-33	GT2.hmm	1.5e-33	2	168	12	176	0.988095238095238
174875	9	GH1	1.9e-168	GH1.hmm	1.9e-168	4	428	8	447	0.988344988344988
174960	8	GH57	1.5e-47	GH57.hmm	1.5e-47	1	298	13	372	0.775456919060052
174980	8	GT4	1.1e-41	GT4.hmm	1.1e-41	5	158	212	365	0.95625
175025	4	GH13	5.2e-19	CBM48.hmm	5.2e-19	2	70	25	110	0.894736842105263
175025	4	GH13	1.2e-34	GH13.hmm	1.2e-34	22	297	178	487	0.919732441471572
175135	7	GT4	2.2e-42	GT4.hmm	2.2e-42	8	158	189	339	0.9375
175355	9	GH94	3.3e-90	GT84.hmm	3.3e-90	2	215	1193	1406	0.990697674418605
175355	9	GT84	3.3e-90	GT84.hmm	3.3e-90	2	215	1193	1406	0.990697674418605
175395	3	GH0	2.1e-08	GH109.hmm	2.1e-08	5	105	8	100	0.793650793650794
175440	6	GH38	1.1e-64	GH38.hmm	1.1e-64	2	256	48	295	0.944237918215613
17585	1	GH23	1.7e-37	GH23.hmm	1.7e-37	10	121	82	192	0.822222222222222
175895	7	GH23	3.4e-35	GH23.hmm	3.4e-35	8	125	38	175	0.866666666666667
175935	2	GH102	2.9e-46	GH102.hmm	2.9e-46	1	157	40	173	0.993630573248408
176050	7	GH23	3.3e-14	GH23.hmm	3.3e-14	17	96	62	142	0.585185185185185
176080	10	GH109	5.6e-51	GH109.hmm	5.6e-51	1	125	60	184	0.984126984126984
176080	9	GH78	3.7e-38	CBM67.hmm	3.7e-38	16	168	9	159	0.863636363636364
176080	9	GH78	2.1e-174	GH78.hmm	2.1e-174	1	502	184	683	0.994047619047619
176085	8	CE4	3.7e-20	GT2.hmm	3.7e-20	2	162	7	158	0.952380952380952
176085	8	GT2	3.7e-20	GT2.hmm	3.7e-20	2	162	7	158	0.952380952380952
176135	9	GH2	7.8e-81	GH2.hmm	7.8e-81	30	354	30	421	0.430851063829787
176225	6	GT5	6.1e-101	GT5.hmm	6.1e-101	200	471	1	270	0.574152542372881
176340	1	GH2	1.3e-107	GH2.hmm	1.3e-107	27	365	11	412	0.449468085106383
176375	5	GT28	1.2e-51	GT28.hmm	1.2e-51	2	156	190	348	0.980891719745223
176380	2	CE1	9.8e-06	CBM48.hmm	9.8e-06	10	57	40	97	0.618421052631579
176380	2	CE1	3.2e-49	CE1.hmm	3.2e-49	1	208	145	360	0.911894273127753
176385	9	GH33	1.3e-37	GH33.hmm	1.3e-37	25	317	66	363	0.853801169590643
176400	8	GH38	1e-66	GH38.hmm	1e-66	2	256	7	258	0.944237918215613
176545	3	GT9	2.9e-51	GT9.hmm	2.9e-51	6	203	138	365	0.875555555555556
176610	3	GH32	1.7e-65	GH32.hmm	1.7e-65	1	187	11	212	0.63481228668942
176725	5	GH13	5.2e-55	GH13.hmm	5.2e-55	21	295	38	329	0.916387959866221
176790	1	GH116	7.9e-63	GH116.hmm	7.9e-63	4	362	194	570	0.986225895316804
176815	4	CE4	9.3e-25	CE4.hmm	9.3e-25	5	99	267	362	0.723076923076923
176875	5	GH29	1e-103	GH29.hmm	1e-103	41	346	10	331	0.88150289017341
176890	5	GH32	5.1e-76	GH32.hmm	5.1e-76	1	293	100	384	0.996587030716723
176905	8	GH0	2.6e-73	GH106.hmm	2.6e-73	2	507	4	551	0.612864077669903
176930	8	GT4	1.8e-29	GT4.hmm	1.8e-29	8	116	208	316	0.675
177150	5	GH2	5.2e-107	GH2.hmm	5.2e-107	29	464	4	540	0.578457446808511
17725	2	GH130	1.5e-79	GH130.hmm	1.5e-79	2	295	5	314	0.989864864864865
177315	2	GH2	1.1e-75	GH2.hmm	1.1e-75	431	751	1	377	0.425531914893617
177435	5	CE1	1.3e-05	CBM48.hmm	1.3e-05	8	67	281	351	0.776315789473684
177435	5	CE1	2.6e-52	CE1.hmm	2.6e-52	1	217	394	615	0.951541850220264
177460	4	GH10	9.6e-49	GH10.hmm	9.6e-49	6	302	34	356	0.976897689768977
177475	3	GH15	3.4e-29	GH15.hmm	3.4e-29	2	135	140	293	0.368421052631579
177510	1	GT2	2.4e-20	GT2.hmm	2.4e-20	2	166	82	244	0.976190476190476
177590	9	GT51	2.6e-65	GT51.hmm	2.6e-65	2	176	95	270	0.983050847457627
177640	7	GH3	2.7e-55	GH3.hmm	2.7e-55	8	215	77	299	0.958333333333333
177670	9	GT14	2.1e-27	GT14.hmm	2.1e-27	93	217	1	133	0.496
177685	5	GH78	3.6e-36	CBM67.hmm	3.6e-36	1	176	160	312	0.994318181818182
177685	5	GH78	1.2e-38	CBM67.hmm	1.2e-38	12	171	321	491	0.903409090909091
177685	5	GH78	1.7e-177	GH78.hmm	1.7e-177	2	502	515	1029	0.992063492063492
17785	9	GH3	3.5e-27	GH3.hmm	3.5e-27	4	96	31	133	0.425925925925926
177860	3	GT4	1.6e-23	GT4.hmm	1.6e-23	76	158	3	83	0.5125
177880	8	GH116	1.8e-55	GH116.hmm	1.8e-55	96	302	370	592	0.567493112947658
177900	3	GT35	8.4e-127	GT35.hmm	8.4e-127	1	312	108	440	0.461424332344214
178145	4	GT35	6.6e-292	GT35.hmm	6.6e-292	1	672	110	822	0.995548961424332
178150	6	GT51	2.9e-62	GT51.hmm	2.9e-62	2	177	80	255	0.988700564971751
178275	1	GT19	4.2e-89	GT19.hmm	4.2e-89	1	349	5	360	0.983050847457627
178275	8	GT4	7.9e-40	GT4.hmm	7.9e-40	5	152	557	721	0.91875
178475	10	GH13	5.1e-27	GH13.hmm	5.1e-27	22	288	36	352	0.889632107023411
178495	6	GH0	5.9e-08	GH109.hmm	5.9e-08	1	106	46	158	0.833333333333333
178550	5	GT2	9e-30	GT2.hmm	9e-30	1	168	8	172	0.994047619047619
178620	2	GH0	3.7e-13	GH109.hmm	3.7e-13	1	122	47	178	0.96031746031746
178715	5	GT4	9.6e-23	GT4.hmm	9.6e-23	12	156	215	366	0.9
178765	8	CE4	6.3e-37	CE4.hmm	6.3e-37	6	126	188	310	0.923076923076923
178765	8	GH18	6.3e-37	CE4.hmm	6.3e-37	6	126	188	310	0.923076923076923
178765	8	GT2	6.3e-37	CE4.hmm	6.3e-37	6	126	188	310	0.923076923076923
179205	6	GH23	1.6e-31	GH23.hmm	1.6e-31	15	118	116	218	0.762962962962963
179345	9	GT2	1.6e-13	GT2.hmm	1.6e-13	4	89	77	157	0.505952380952381
179385	1	GT2	5.3e-17	GT2.hmm	5.3e-17	2	167	9	171	0.982142857142857
179390	5	GT51	8.3e-53	GT51.hmm	8.3e-53	11	177	107	275	0.937853107344633
179395	9	GT51	3.4e-67	GT51.hmm	3.4e-67	3	176	73	247	0.977401129943503
17955	9	GH13	3.8e-80	GH13.hmm	3.8e-80	20	293	2	315	0.91304347826087
179705	10	GH23	2e-20	GH23.hmm	2e-20	17	118	51	152	0.748148148148148
17980	9	AA0	5.1e-60	AA3.hmm	5.1e-60	84	403	2	507	0.516181229773463
179890	8	GT20	7.4e-166	GT20.hmm	7.4e-166	10	472	2	471	0.972631578947368
179915	8	GT4	6.1e-23	GT4.hmm	6.1e-23	7	159	218	374	0.95
179960	9	GT51	1.9e-63	GT51.hmm	1.9e-63	9	177	72	244	0.949152542372881
180055	6	GH38	2e-55	GH38.hmm	2e-55	2	255	84	342	0.940520446096654
180280	4	GH1	8.3e-173	GH1.hmm	8.3e-173	3	428	2	444	0.990675990675991
180370	9	GH29	2.2e-09	GH43.hmm	2.2e-09	14	131	230	360	0.471774193548387
180370	9	GH29	4.2e-108	GH29.hmm	4.2e-108	22	346	396	723	0.936416184971098
180420	7	GH84	8.9e-48	GH84.hmm	8.9e-48	23	284	221	491	0.884745762711864
180440	7	GH16	3.9e-85	GH29.hmm	3.9e-85	38	337	47	356	0.864161849710983
180440	7	GH16	7.5e-11	CBM32.hmm	7.5e-11	8	109	371	473	0.814516129032258
180440	7	GH16	4.1e-20	CBM32.hmm	4.1e-20	11	122	577	703	0.895161290322581
180440	7	GH16	8.3e-32	GH16.hmm	8.3e-32	4	189	758	974	0.978835978835979
180440	7	GH29	3.9e-85	GH29.hmm	3.9e-85	38	337	47	356	0.864161849710983
180440	7	GH29	7.5e-11	CBM32.hmm	7.5e-11	8	109	371	473	0.814516129032258
180440	7	GH29	4.1e-20	CBM32.hmm	4.1e-20	11	122	577	703	0.895161290322581
180440	7	GH29	8.3e-32	GH16.hmm	8.3e-32	4	189	758	974	0.978835978835979
180490	5	CE9	1.8e-111	CE9.hmm	1.8e-111	3	373	30	408	0.991957104557641
180545	9	CE9	1.7e-96	CE9.hmm	1.7e-96	17	363	24	372	0.927613941018767
180575	9	GT20	3e-153	GT20.hmm	3e-153	12	456	19	479	0.934736842105263
180695	5	GT4	1.8e-26	GT4.hmm	1.8e-26	7	147	201	330	0.875
180745	9	GT2	4e-23	GT2.hmm	4e-23	4	161	10	162	0.93452380952381
180765	2	GH133	7.2e-14	GH78.hmm	7.2e-14	149	319	189	377	0.337301587301587
180895	2	GH51	1.5e-92	GH51.hmm	1.5e-92	83	357	5	298	0.434920634920635
180	7	GT51	1e-62	GT51.hmm	1e-62	14	174	71	231	0.903954802259887
181025	5	GH23	8.1e-23	GH23.hmm	8.1e-23	14	121	321	467	0.792592592592593
181070	5	GH23	1.8e-31	GH23.hmm	1.8e-31	17	121	497	622	0.77037037037037
181085	2	GT35	1.4e-113	GT35.hmm	1.4e-113	21	551	11	519	0.786350148367952
181165	8	GH4	4.9e-66	GH4.hmm	4.9e-66	1	176	2	177	0.977653631284916
181360	7	GT2	2.1e-08	GT21.hmm	2.1e-08	21	231	53	260	0.901287553648069
181370	10	GH2	1.6e-111	GH2.hmm	1.6e-111	27	411	9	488	0.51063829787234
181590	4	GT2	8.8e-31	GT2.hmm	8.8e-31	1	168	133	296	0.994047619047619
181590	8	GH4	1.1e-43	GH4.hmm	1.1e-43	66	178	2	115	0.625698324022346
18170	1	GH35	1.6e-98	GH35.hmm	1.6e-98	32	306	2	284	0.892508143322476
181710	4	GH4	1.7e-55	GH4.hmm	1.7e-55	1	177	5	182	0.983240223463687
181980	7	CE4	2.5e-11	CE4.hmm	2.5e-11	24	126	183	285	0.784615384615385
182040	8	GH13	2.9e-33	GH13.hmm	2.9e-33	47	247	18	214	0.668896321070234
182080	5	GH127	1.8e-175	GH127.hmm	1.8e-175	71	524	3	465	0.864503816793893
182110	5	GH127	1.8e-205	GH127.hmm	1.8e-205	1	524	38	586	0.998091603053435
182135	8	GH4	2.5e-62	GH4.hmm	2.5e-62	1	175	39	219	0.972067039106145
182140	4	CE4	1.6e-36	CE4.hmm	1.6e-36	3	125	73	285	0.938461538461538
182210	2	GT4	5.9e-15	GT4.hmm	5.9e-15	4	159	118	278	0.96875
18225	9	GT2	9.4e-18	GT2.hmm	9.4e-18	2	123	9	131	0.720238095238095
182365	5	GT19	4.7e-115	GT19.hmm	4.7e-115	2	352	4	354	0.988700564971751
182420	8	GH116	5.1e-60	GH116.hmm	5.1e-60	2	361	299	680	0.988980716253444
182435	7	GT51	5.4e-60	GT51.hmm	5.4e-60	11	177	101	269	0.937853107344633
182455	9	GH5	6.8e-27	GH5.hmm	6.8e-27	11	239	82	368	0.829090909090909
182585	4	GT4	1.7e-37	GT4.hmm	1.7e-37	6	158	184	327	0.95
182650	10	GH13	8.2e-42	GH13.hmm	8.2e-42	12	107	25	123	0.317725752508361
18270	3	GH13	1e-33	GH13.hmm	1e-33	22	294	77	383	0.909698996655518
182820	10	GT35	1e-41	GT35.hmm	1e-41	21	308	105	347	0.425816023738872
182965	3	AA3	2.5e-75	AA3.hmm	2.5e-75	165	400	1	444	0.380258899676375
183020	9	GT5	7.5e-153	GT5.hmm	7.5e-153	31	471	4	450	0.932203389830508
183105	10	GT2	4.5e-17	GT2.hmm	4.5e-17	4	167	1	159	0.970238095238095
183215	8	GT2	7.3e-10	GT2.hmm	7.3e-10	3	117	11	122	0.678571428571429
183270	8	GT4	5.1e-17	GT4.hmm	5.1e-17	12	127	236	357	0.71875
183485	4	GH9	1e-18	GH9.hmm	1e-18	15	173	373	595	0.37799043062201
183545	8	GH116	8.1e-66	GH116.hmm	8.1e-66	3	361	55	419	0.986225895316804
183630	1	GT4	6.6e-17	GT4.hmm	6.6e-17	19	127	192	309	0.675
183740	2	CE9	4.1e-89	CE9.hmm	4.1e-89	118	373	4	256	0.683646112600536
183750	7	GH13	5.2e-08	GH13.hmm	5.2e-08	108	287	44	230	0.59866220735786
183795	10	GH13	3.2e-22	CBM34.hmm	3.2e-22	2	110	43	160	0.9
183940	8	GH4	1.2e-65	GH4.hmm	1.2e-65	1	175	6	180	0.972067039106145
183945	6	GH78	8.2e-31	CBM67.hmm	8.2e-31	2	176	161	305	0.988636363636364
183945	6	GH78	1.8e-38	CBM67.hmm	1.8e-38	14	168	314	475	0.875
183945	6	GH78	4.3e-179	GH78.hmm	4.3e-179	2	503	502	1000	0.994047619047619
18400	6	GH130	4e-103	GH130.hmm	4e-103	1	295	3	302	0.993243243243243
184055	1	GH29	8.1e-102	GH29.hmm	8.1e-102	35	346	11	311	0.898843930635838
18405	10	GT2	8.1e-32	GT2.hmm	8.1e-32	1	168	16	179	0.994047619047619
18430	7	GH76	4.8e-08	CBM50.hmm	4.8e-08	2	40	58	103	0.95
184445	8	GT4	1.9e-21	GT4.hmm	1.9e-21	7	125	213	321	0.7375
184460	1	GH4	3.1e-58	GH4.hmm	3.1e-58	4	176	1	174	0.960893854748603
184595	10	GT2	3.8e-09	GT2.hmm	3.8e-09	79	167	6	92	0.523809523809524
184625	5	GH20	1.3e-28	GH20.hmm	1.3e-28	29	251	25	263	0.658753709198813
184865	8	CE9	4.2e-116	CE9.hmm	4.2e-116	1	372	3	369	0.994638069705094
184870	6	GT4	5.8e-31	GT4.hmm	5.8e-31	9	147	172	299	0.8625
184885	7	GH38	7.2e-52	GH38.hmm	7.2e-52	3	257	8	275	0.944237918215613
184905	1	GT4	1.7e-35	GT4.hmm	1.7e-35	11	157	201	346	0.9125
184945	8	GH13	6.7e-22	GH13.hmm	6.7e-22	27	291	72	435	0.882943143812709
185085	8	CE14	4.1e-40	CE14.hmm	4.1e-40	1	124	7	137	0.991935483870968
185200	7	GT4	5.6e-39	GT4.hmm	5.6e-39	9	157	201	352	0.925
18530	2	GT2	6.7e-23	GT2.hmm	6.7e-23	2	166	15	172	0.976190476190476
185510	10	CE4	7.1e-22	CE4.hmm	7.1e-22	5	111	81	190	0.815384615384615
185880	7	GH13	9e-37	GH13.hmm	9e-37	40	293	11	293	0.846153846153846
185995	5	AA3	7.6e-104	AA3.hmm	7.6e-104	86	398	4	536	0.504854368932039
186085	4	GH20	8.5e-126	GH20.hmm	8.5e-126	9	336	164	502	0.970326409495549
186190	1	CE1	2.5e-51	CE1.hmm	2.5e-51	1	223	22	251	0.977973568281938
186415	4	GH5	1.6e-20	GH5.hmm	1.6e-20	123	239	1	153	0.421818181818182
186500	5	GT51	2.1e-64	GT51.hmm	2.1e-64	3	177	92	266	0.983050847457627
186585	3	GH102	1.9e-51	GH102.hmm	1.9e-51	1	154	137	291	0.974522292993631
186630	3	GT4	2.6e-27	GT4.hmm	2.6e-27	55	157	12	118	0.6375
186695	6	GH50	3.1e-166	GH50.hmm	3.1e-166	4	652	74	702	0.992343032159265
186875	10	GT28	1e-43	GT28.hmm	1e-43	2	157	183	344	0.987261146496815
186880	7	GH5	6.3e-28	GH5.hmm	6.3e-28	43	231	3	254	0.683636363636364
18690	6	GH114	1.8e-50	GH114.hmm	1.8e-50	27	190	48	218	0.857894736842105
187150	2	GH13	6.6e-16	CBM48.hmm	6.6e-16	2	72	12	108	0.921052631578947
187150	2	GH13	1.6e-48	GH13.hmm	1.6e-48	11	296	175	531	0.953177257525084
187315	8	GT2	8.3e-27	GT2.hmm	8.3e-27	1	166	84	245	0.982142857142857
187570	10	GH13	1.1e-43	GH13.hmm	1.1e-43	12	294	80	390	0.94314381270903
187580	7	CE0	8e-32	CE1.hmm	8e-32	4	175	39	214	0.753303964757709
187615	1	GT5	3e-153	GT5.hmm	3e-153	1	471	4	470	0.995762711864407
187635	3	GT2	3.4e-13	GT2.hmm	3.4e-13	3	116	11	121	0.672619047619048
187700	6	GT2	5.4e-30	GT2.hmm	5.4e-30	1	135	40	177	0.797619047619048
187920	6	GT2	7e-23	GT2.hmm	7e-23	1	167	11	174	0.988095238095238
188030	8	GH10	2.6e-68	GH10.hmm	2.6e-68	44	300	1	279	0.844884488448845
18805	7	GH29	3.4e-92	GH29.hmm	3.4e-92	42	344	9	310	0.872832369942196
188125	3	GH39	1.9e-10	GH39.hmm	1.9e-10	166	320	1	158	0.357308584686775
188180	6	GT4	2.2e-18	GT4.hmm	2.2e-18	5	159	199	365	0.9625
188260	7	CE4	9.1e-35	CE4.hmm	9.1e-35	4	122	54	179	0.907692307692308
188265	1	GT2	2.4e-13	GT2.hmm	2.4e-13	1	126	266	395	0.744047619047619
188395	3	GH1	6.9e-111	GH1.hmm	6.9e-111	93	426	2	351	0.776223776223776
188455	4	GH0	2.3e-38	GH39.hmm	2.3e-38	59	395	88	395	0.779582366589327
188505	5	GT5	6.9e-180	GT5.hmm	6.9e-180	1	471	11	487	0.995762711864407
188530	10	GT5	1.3e-61	GT5.hmm	1.3e-61	316	471	7	160	0.328389830508475
188570	8	GT4	2.1e-07	GT4.hmm	2.1e-07	10	92	225	296	0.5125
188825	9	GH133	9e-16	GH78.hmm	9e-16	187	353	2	197	0.329365079365079
188825	9	GH133	7.5e-08	GH15.hmm	7.5e-08	171	359	107	307	0.520775623268698
188920	6	CE11	1.5e-87	CE11.hmm	1.5e-87	2	270	5	272	0.988929889298893
189035	9	CE4	8.3e-29	GT2.hmm	8.3e-29	1	167	11	185	0.988095238095238
189250	10	GT81	4.4e-90	GT81.hmm	4.4e-90	2	256	5	258	0.866894197952218
189510	5	GH95	4.8e-110	GH95.hmm	4.8e-110	6	712	53	739	0.977839335180055
189570	5	GT2	6.7e-24	GT2.hmm	6.7e-24	2	165	10	163	0.970238095238095
189660	3	CE4	3.9e-31	CE4.hmm	3.9e-31	4	124	58	180	0.923076923076923
189675	8	GH3	9.8e-75	GH3.hmm	9.8e-75	4	215	48	288	0.976851851851852
189730	10	GH43	2.7e-29	GH43.hmm	2.7e-29	12	248	31	301	0.951612903225806
189785	8	GH38	3.4e-87	GH38.hmm	3.4e-87	2	256	226	481	0.944237918215613
189880	7	GT2	3.7e-17	GT2.hmm	3.7e-17	3	133	21	166	0.773809523809524
19005	4	GH103	8.7e-30	GH103.hmm	8.7e-30	1	126	34	157	0.423728813559322
190125	7	CE9	3e-124	CE9.hmm	3e-124	9	373	77	433	0.975871313672922
190220	6	GH0	1.6e-15	GH109.hmm	1.6e-15	1	120	42	161	0.944444444444444
190240	6	GH0	7.5e-14	GH109.hmm	7.5e-14	1	107	158	266	0.841269841269841
190355	7	GH17	1.6e-19	GT2.hmm	1.6e-19	1	167	156	340	0.988095238095238
190460	10	GT5	1.2e-110	GT5.hmm	1.2e-110	194	471	5	282	0.586864406779661
190460	7	GT35	3e-277	GT35.hmm	3e-277	2	674	103	816	0.997032640949555
190485	4	GH36	4.4e-108	GH36.hmm	4.4e-108	384	672	1	285	0.418604651162791
190500	10	GH95	1.9e-231	GH95.hmm	1.9e-231	7	705	3	730	0.966759002770083
190590	4	GT2	6.5e-20	GT2.hmm	6.5e-20	3	167	6	167	0.976190476190476
190635	7	GT51	1.6e-46	GT51.hmm	1.6e-46	12	159	224	369	0.830508474576271
19065	7	CE4	3.9e-18	CE4.hmm	3.9e-18	6	124	89	234	0.907692307692308
190685	3	GT51	1.1e-61	GT51.hmm	1.1e-61	19	177	74	232	0.892655367231638
19075	2	CE11	3.1e-103	CE11.hmm	3.1e-103	1	270	6	278	0.992619926199262
190800	5	GT2	1.4e-23	GT2.hmm	1.4e-23	1	109	11	119	0.642857142857143
190800	5	GT2	1.2e-09	GT4.hmm	1.2e-09	13	158	565	705	0.90625
190800	5	GT2	2.2e-25	GT2.hmm	2.2e-25	1	167	741	911	0.988095238095238
190800	5	GT2	8.2e-16	GT2.hmm	8.2e-16	1	130	1260	1384	0.767857142857143
190800	5	GT2	1.2e-15	GT2.hmm	1.2e-15	1	162	1657	1804	0.958333333333333
190860	9	GH78	5.7e-89	GH78.hmm	5.7e-89	81	441	2	379	0.714285714285714
190865	2	GT28	2.1e-45	GT28.hmm	2.1e-45	1	157	187	343	0.993630573248408
190870	10	GT4	1e-11	GT5.hmm	1e-11	125	354	123	308	0.485169491525424
190995	8	GH78	8.4e-13	CBM67.hmm	8.4e-13	103	161	1	59	0.329545454545455
190995	8	GH78	3e-101	GH78.hmm	3e-101	2	305	106	419	0.601190476190476
191155	7	GT51	2.5e-56	GT51.hmm	2.5e-56	3	177	62	237	0.983050847457627
191340	7	GT51	6.1e-65	GT51.hmm	6.1e-65	11	176	131	296	0.932203389830508
191345	1	GT2	5.4e-16	GT2.hmm	5.4e-16	2	165	12	163	0.970238095238095
191365	1	GT4	6.2e-27	GT4.hmm	6.2e-27	8	153	228	370	0.90625
191420	6	GT51	6.7e-65	GT51.hmm	6.7e-65	12	177	74	243	0.932203389830508
191535	7	GH13	1.7e-16	GH13.hmm	1.7e-16	202	297	45	133	0.317725752508361
191670	1	GT4	1.4e-39	GT4.hmm	1.4e-39	9	156	196	342	0.91875
191680	8	GH33	3.4e-44	GH129.hmm	3.4e-44	207	494	20	312	0.464401294498382
191885	4	GT4	1.5e-31	GT4.hmm	1.5e-31	10	160	222	372	0.9375
19195	9	GH42	1.5e-71	GH42.hmm	1.5e-71	1	154	13	163	0.412398921832884
191990	4	GH0	0.00012	GH78.hmm	0.00012	155	315	22	186	0.317460317460317
192020	1	GH127	3.7e-79	GH127.hmm	3.7e-79	1	225	81	297	0.427480916030534
192095	10	GH1	4.2e-41	GH1.hmm	4.2e-41	268	426	43	200	0.368298368298368
192130	8	GH1	1.1e-168	GH1.hmm	1.1e-168	4	428	6	447	0.988344988344988
192155	4	AA3	1.3e-94	AA3.hmm	1.3e-94	87	398	12	542	0.503236245954693
192250	10	GH1	5.9e-121	GH1.hmm	5.9e-121	4	298	6	312	0.685314685314685
192285	7	GH23	1.3e-09	GH23.hmm	1.3e-09	4	113	44	165	0.807407407407407
192290	3	GH13	2.5e-51	GH13.hmm	2.5e-51	12	164	59	244	0.508361204013378
192290	6	GT26	2.3e-68	GT26.hmm	2.3e-68	2	170	395	563	0.982456140350877
192530	3	CE9	2.2e-122	CE9.hmm	2.2e-122	1	373	6	377	0.997319034852547
192620	2	GH13	3.9e-10	GH13.hmm	3.9e-10	106	291	72	286	0.618729096989967
192680	8	GH13	1.4e-42	GH13.hmm	1.4e-42	12	108	30	129	0.321070234113712
192765	6	GH0	4.2e-59	GH106.hmm	4.2e-59	5	676	5	742	0.814320388349515
192765	6	GH0	6.3e-06	CBM67.hmm	6.3e-06	12	134	804	927	0.693181818181818
192770	10	GT83	7.3e-78	GT83.hmm	7.3e-78	8	274	13	302	0.492592592592593
192835	4	CE9	1.9e-133	CE9.hmm	1.9e-133	1	373	6	376	0.997319034852547
192840	7	GH4	4e-55	GH4.hmm	4e-55	1	175	3	181	0.972067039106145
19290	10	GH77	9.7e-61	GH77.hmm	9.7e-61	2	229	16	253	0.459514170040486
192950	2	CE9	1.9e-86	CE9.hmm	1.9e-86	3	255	14	266	0.675603217158177
193010	5	GT2	7.7e-30	GT2.hmm	7.7e-30	1	167	11	173	0.988095238095238
193045	9	GH67	1.1e-221	GH67.hmm	1.1e-221	220	667	1	446	0.668161434977579
193055	7	GH106	2.5e-06	CBM32.hmm	2.5e-06	13	108	199	301	0.766129032258065
193055	7	GH106	7.4e-106	GH106.hmm	7.4e-106	93	407	328	663	0.381067961165049
193250	9	CE11	2.2e-90	CE11.hmm	2.2e-90	23	270	1	248	0.911439114391144
193270	8	GT2	1.2e-24	GT2.hmm	1.2e-24	2	167	57	231	0.982142857142857
193300	4	GH84	4.2e-70	GH84.hmm	4.2e-70	2	286	11	300	0.96271186440678
193300	6	GH13	2.7e-18	CBM48.hmm	2.7e-18	3	71	19	105	0.894736842105263
193300	6	GH13	5.3e-25	GH13.hmm	5.3e-25	23	219	172	384	0.655518394648829
19340	2	GH57	1.2e-50	GH57.hmm	1.2e-50	1	193	5	335	0.501305483028721
193535	5	GH15	3.1e-78	GH15.hmm	3.1e-78	13	359	288	640	0.958448753462604
193690	1	GH35	4.1e-109	GH35.hmm	4.1e-109	15	305	1	297	0.944625407166124
193755	2	CE11	9.2e-106	CE11.hmm	9.2e-106	1	270	10	281	0.992619926199262
193790	6	GH39	1e-29	GH39.hmm	1e-29	52	345	152	459	0.679814385150812
193835	4	GT2	5.6e-21	GT2.hmm	5.6e-21	1	123	28	155	0.726190476190476
193860	4	GT2	9e-22	GT2.hmm	9e-22	1	164	7	173	0.970238095238095
193925	7	GH8	7.3e-31	GH8.hmm	7.3e-31	131	319	2	210	0.5875
193975	3	GH32	6.3e-63	GH32.hmm	6.3e-63	9	285	1	291	0.9419795221843
194150	6	GT2	1.7e-22	GT27.hmm	1.7e-22	1	225	7	220	0.759322033898305
194175	6	GT4	8e-27	GT4.hmm	8e-27	6	147	200	330	0.88125
194200	9	GH2	2.3e-96	GH2.hmm	2.3e-96	30	413	4	450	0.509308510638298
19425	9	GH23	6.6e-27	GH23.hmm	6.6e-27	15	125	126	233	0.814814814814815
194370	9	GT4	2.3e-23	GT4.hmm	2.3e-23	6	132	175	288	0.7875
194435	2	GH31	7.6e-79	GH31.hmm	7.6e-79	190	425	4	241	0.550351288056206
194465	5	GT9	1.2e-42	GT9.hmm	1.2e-42	3	212	83	327	0.928888888888889
194495	4	GT28	2.6e-30	GT28.hmm	2.6e-30	60	154	1	94	0.598726114649682
194540	2	GH29	3e-107	GH29.hmm	3e-107	28	346	3	381	0.919075144508671
194675	10	GT4	1.5e-15	GT4.hmm	1.5e-15	7	159	195	359	0.95
19470	4	GH31	3.1e-80	GH31.hmm	3.1e-80	162	427	2	263	0.620608899297424
194760	4	GH23	4.2e-17	GH23.hmm	4.2e-17	43	122	1	103	0.585185185185185
194785	5	AA3	4.9e-102	AA3.hmm	4.9e-102	90	402	3	530	0.504854368932039
194975	9	GH94	3.1e-200	GH94.hmm	3.1e-200	197	769	2	624	0.552123552123552
194975	9	GT84	3.1e-200	GH94.hmm	3.1e-200	197	769	2	624	0.552123552123552
19500	10	GH20	3.4e-21	GH20.hmm	3.4e-21	14	171	86	230	0.465875370919881
195010	1	GT9	1.3e-46	GT9.hmm	1.3e-46	5	205	102	336	0.888888888888889
195020	1	GT4	2.5e-44	GT4.hmm	2.5e-44	7	154	187	338	0.91875
19515	4	GH29	5.6e-35	GH29.hmm	5.6e-35	225	346	10	136	0.34971098265896
195165	6	GH76	4.3e-39	GH76.hmm	4.3e-39	40	326	53	346	0.798882681564246
195430	7	GH4	5e-59	GH4.hmm	5e-59	1	175	3	177	0.972067039106145
195575	10	CE4	5.5e-27	CE4.hmm	5.5e-27	7	113	35	142	0.815384615384615
19580	10	GH3	1.8e-42	GH3.hmm	1.8e-42	4	173	133	331	0.782407407407407
195845	5	GH20	2.8e-43	GH20.hmm	2.8e-43	10	260	134	388	0.741839762611276
195875	6	GT4	1.2e-18	GT4.hmm	1.2e-18	7	153	216	376	0.9125
196010	7	GH94	7.9e-38	GT84.hmm	7.9e-38	1	87	1195	1281	0.4
196010	7	GT84	7.9e-38	GT84.hmm	7.9e-38	1	87	1195	1281	0.4
1960	3	CE1	1.7e-24	CE1.hmm	1.7e-24	9	193	42	240	0.81057268722467
196130	1	CE0	1.9e-21	CE1.hmm	1.9e-21	5	143	83	233	0.607929515418502
196200	4	GH2	5.2e-08	CBM67.hmm	5.2e-08	16	88	331	404	0.409090909090909
196390	1	GH95	6.4e-172	GH95.hmm	6.4e-172	277	669	1	415	0.542936288088643
196500	9	GH2	6.1e-102	GH2.hmm	6.1e-102	26	485	26	588	0.610372340425532
196525	2	GH23	4.6e-25	GH23.hmm	4.6e-25	17	120	264	371	0.762962962962963
196690	3	GH20	2.9e-60	GH20.hmm	2.9e-60	8	165	146	323	0.465875370919881
196725	1	GH109	3e-46	GH109.hmm	3e-46	1	126	70	191	0.992063492063492
196775	5	GT9	1.2e-44	GT9.hmm	1.2e-44	3	221	62	315	0.968888888888889
197015	10	AA3	1.6e-44	AA3.hmm	1.6e-44	202	396	26	307	0.313915857605178
197035	6	GH23	4.5e-28	GH23.hmm	4.5e-28	14	121	52	175	0.792592592592593
197090	9	GH103	8.1e-83	GH103.hmm	8.1e-83	1	209	188	397	0.705084745762712
197310	9	CE4	4.6e-32	CE4.hmm	4.6e-32	5	110	25	130	0.807692307692308
197445	9	GH15	9.5e-65	GH15.hmm	9.5e-65	2	260	140	417	0.714681440443213
197475	1	GH36	4.7e-111	GH36.hmm	4.7e-111	384	667	1	283	0.411337209302326
19750	10	GT2	2.5e-30	GT2.hmm	2.5e-30	1	167	18	180	0.988095238095238
197540	4	CE4	1.6e-24	CE4.hmm	1.6e-24	5	123	361	502	0.907692307692308
197575	4	GH3	2.2e-79	GH3.hmm	2.2e-79	4	216	76	282	0.981481481481482
197615	1	GH51	1.1e-124	GH51.hmm	1.1e-124	84	541	2	478	0.725396825396825
197935	4	GH4	4.3e-60	GH4.hmm	4.3e-60	1	177	3	183	0.983240223463687
198030	2	GH13	4.8e-25	GH13.hmm	4.8e-25	12	132	83	234	0.40133779264214
198095	3	GT2	4.6e-29	GT2.hmm	4.6e-29	2	166	29	207	0.976190476190476
19830	5	GH77	2.9e-171	GH77.hmm	2.9e-171	1	488	11	490	0.98582995951417
198460	6	GT2	7.4e-30	GT2.hmm	7.4e-30	3	165	57	225	0.964285714285714
198500	7	GT2	4.1e-15	GT2.hmm	4.1e-15	2	116	3	117	0.678571428571429
198680	8	GT26	9.5e-64	GT26.hmm	9.5e-64	2	170	384	552	0.982456140350877
198725	1	GT2	1.2e-24	GT2.hmm	1.2e-24	2	165	144	314	0.970238095238095
198735	5	GH9	7.3e-33	GH9.hmm	7.3e-33	12	407	339	788	0.944976076555024
198815	8	CE0	5.6e-32	CE1.hmm	5.6e-32	4	209	48	232	0.903083700440529
198815	8	CE1	5.6e-32	CE1.hmm	5.6e-32	4	209	48	232	0.903083700440529
198840	2	GT4	7.3e-34	GT4.hmm	7.3e-34	8	157	187	335	0.93125
198890	8	GH2	5.4e-65	GH2.hmm	5.4e-65	151	483	39	510	0.441489361702128
198920	2	GH127	2.9e-82	GH127.hmm	2.9e-82	298	524	2	238	0.431297709923664
198960	1	GH4	3.2e-58	GH4.hmm	3.2e-58	1	179	20	201	0.994413407821229
19900	5	GT5	2.9e-158	GT5.hmm	2.9e-158	1	471	9	480	0.995762711864407
199030	10	GH1	2.7e-134	GH1.hmm	2.7e-134	67	425	1	390	0.834498834498835
199040	2	GH23	1.1e-27	GH23.hmm	1.1e-27	17	123	481	612	0.785185185185185
199225	10	GT4	5e-28	GT4.hmm	5e-28	6	157	19	177	0.94375
199250	8	GH13	5e-49	GH13.hmm	5e-49	12	296	105	443	0.949832775919732
199280	9	GH4	4.8e-58	GH4.hmm	4.8e-58	1	179	3	184	0.994413407821229
19955	7	GH2	7.9e-101	GH2.hmm	7.9e-101	25	403	57	502	0.502659574468085
19960	10	GT51	4.7e-43	GT51.hmm	4.7e-43	70	177	1	108	0.604519774011299
199615	10	GH29	1.4e-108	GH29.hmm	1.4e-108	39	346	26	323	0.88728323699422
199790	2	GH38	3.5e-53	GH38.hmm	3.5e-53	2	265	95	360	0.977695167286245
19980	2	GH13	1.4e-40	GH13.hmm	1.4e-40	3	249	14	314	0.822742474916388
200020	6	GH95	2.5e-226	GH95.hmm	2.5e-226	6	711	2	724	0.976454293628809
2000	3	GH6	5e-86	GH6.hmm	5e-86	15	289	8	334	0.931972789115646
200195	2	GH23	3.4e-20	GH23.hmm	3.4e-20	15	121	144	269	0.785185185185185
200205	7	GT83	1.2e-127	GT83.hmm	1.2e-127	7	491	103	589	0.896296296296296
200370	9	GT5	6.9e-154	GT5.hmm	6.9e-154	1	471	2	483	0.995762711864407
200485	8	GH23	2.6e-33	GH23.hmm	2.6e-33	15	126	84	194	0.822222222222222
200505	9	GT35	9.3e-93	GT35.hmm	9.3e-93	74	331	2	280	0.381305637982196
200545	3	CE4	1.1e-29	CE4.hmm	1.1e-29	8	116	278	388	0.830769230769231
200650	8	GT51	1.6e-58	GT51.hmm	1.6e-58	11	176	66	231	0.932203389830508
200765	8	GH3	1.2e-54	GH3.hmm	1.2e-54	5	215	96	322	0.972222222222222
200780	10	GH3	5.4e-26	GH3.hmm	5.4e-26	123	216	8	102	0.430555555555556
20085	1	GT2	1.7e-32	GT2.hmm	1.7e-32	1	110	21	129	0.648809523809524
201040	5	GT51	5.4e-66	GT51.hmm	5.4e-66	1	176	58	233	0.988700564971751
201080	8	CE9	3.2e-74	CE9.hmm	3.2e-74	103	361	5	267	0.691689008042895
201120	8	CE9	4.7e-73	CE9.hmm	4.7e-73	99	363	1	273	0.707774798927614
201160	4	GH13	0.00038	CBM48.hmm	0.00038	3	69	59	133	0.868421052631579
201160	4	GH13	1.1e-16	CBM48.hmm	1.1e-16	2	70	156	242	0.894736842105263
201210	9	GT2	3.8e-18	GT2.hmm	3.8e-18	3	100	28	135	0.577380952380952
201400	6	CE4	5.5e-26	CE4.hmm	5.5e-26	7	122	45	162	0.884615384615385
20140	1	GT28	6.3e-34	GT28.hmm	6.3e-34	60	157	1	98	0.617834394904459
201415	6	CE4	3e-21	CE4.hmm	3e-21	9	124	98	216	0.884615384615385
201775	2	GH78	9.3e-63	GH78.hmm	9.3e-63	264	502	3	237	0.472222222222222
201875	9	CE4	3.5e-27	GT2.hmm	3.5e-27	4	162	1	146	0.94047619047619
201925	4	AA0	1.1e-15	AA2.hmm	1.1e-15	16	118	99	202	0.4
201925	4	AA0	0.00097	AA2.hmm	0.00097	165	251	326	430	0.337254901960784
201980	2	GH116	2e-06	GH116.hmm	2e-06	3	116	179	270	0.31129476584022
202045	7	GT4	9.7e-05	GT4.hmm	9.7e-05	9	118	191	299	0.68125
202090	4	CE1	6.8e-27	CE1.hmm	6.8e-27	7	174	76	287	0.73568281938326
20210	1	CE4	3.6e-30	CE4.hmm	3.6e-30	6	125	97	229	0.915384615384615
202355	10	GT4	6.9e-29	GT4.hmm	6.9e-29	7	147	154	283	0.875
202520	10	GH23	2.3e-27	GH23.hmm	2.3e-27	16	120	73	191	0.77037037037037
20255	1	GH29	3.4e-72	GH29.hmm	3.4e-72	110	343	2	242	0.673410404624277
202590	9	GH95	3e-125	GH95.hmm	3e-125	438	714	1	293	0.382271468144044
202665	8	GT81	4.6e-96	GT81.hmm	4.6e-96	2	293	27	331	0.993174061433447
202680	3	GT4	3.3e-32	GT4.hmm	3.3e-32	7	143	198	329	0.85
202695	6	GH3	1.9e-73	GH3.hmm	1.9e-73	3	215	143	364	0.981481481481482
202745	4	GT2	3.9e-06	GT2.hmm	3.9e-06	77	167	327	418	0.535714285714286
202785	6	GH18	4.8e-46	GH18.hmm	4.8e-46	54	283	137	406	0.773648648648649
202835	8	GH51	3.7e-129	GH51.hmm	3.7e-129	83	541	5	497	0.726984126984127
202985	10	GH13	4.2e-06	CBM48.hmm	4.2e-06	3	74	23	100	0.934210526315789
202985	10	GH13	9e-18	CBM48.hmm	9e-18	2	70	118	203	0.894736842105263
202995	2	GH38	4.1e-46	GH38.hmm	4.1e-46	1	170	3	167	0.628252788104089
203225	5	GT4	9.9e-29	GT4.hmm	9.9e-29	6	160	226	386	0.9625
203240	5	GT20	3.5e-132	GT20.hmm	3.5e-132	12	475	61	543	0.974736842105263
203290	3	GH39	5.7e-21	GH39.hmm	5.7e-21	109	268	33	214	0.368909512761021
203390	3	GT30	2.1e-35	GT30.hmm	2.1e-35	66	175	10	119	0.615819209039548
203405	4	GH51	2.5e-97	GH51.hmm	2.5e-97	83	385	3	343	0.479365079365079
203415	6	PL11	2.3e-155	PL11.hmm	2.3e-155	3	572	386	943	0.938943894389439
203415	6	PL11	2.1e-13	CBM35.hmm	2.1e-13	2	122	1059	1188	0.975609756097561
203465	6	CE7	6.8e-114	CE7.hmm	6.8e-114	2	307	5	317	0.97444089456869
203470	6	GH130	4.9e-82	GH130.hmm	4.9e-82	30	295	2	285	0.89527027027027
203570	1	AA6	2.9e-83	AA6.hmm	2.9e-83	1	195	2	200	0.994871794871795
20365	8	GH23	3.5e-24	GH23.hmm	3.5e-24	2	120	201	337	0.874074074074074
20365	8	GH23	5.1e-16	CBM50.hmm	5.1e-16	1	40	432	474	0.975
203970	10	GT83	1.1e-44	GT83.hmm	1.1e-44	10	363	12	354	0.653703703703704
204000	9	GT2	1.9e-18	GT2.hmm	1.9e-18	2	123	49	172	0.720238095238095
204040	9	AA7	1.8e-46	AA7.hmm	1.8e-46	139	458	1	292	0.696506550218341
204075	1	GH42	2.6e-143	GH42.hmm	2.6e-143	1	329	14	343	0.884097035040431
204130	7	GT4	4.3e-41	GT4.hmm	4.3e-41	8	157	213	362	0.93125
204145	2	GH57	9e-38	GH57.hmm	9e-38	170	318	28	185	0.386422976501305
204155	2	GH13	1.5e-48	GH13.hmm	1.5e-48	12	213	52	288	0.672240802675585
204250	7	GT4	2.5e-23	GT4.hmm	2.5e-23	5	158	168	314	0.95625
204265	8	GT35	7e-122	GT35.hmm	7e-122	157	556	232	634	0.591988130563798
204330	8	GH13	3e-80	GH13.hmm	3e-80	12	295	29	377	0.946488294314381
204515	1	GT35	5.9e-75	GT35.hmm	5.9e-75	332	575	1	263	0.36053412462908
20455	6	GH29	3.4e-103	GH29.hmm	3.4e-103	22	346	78	406	0.936416184971098
20455	6	GH29	4.3e-05	CBM35.hmm	4.3e-05	30	104	543	640	0.601626016260163
204575	7	GH102	1.1e-59	GH102.hmm	1.1e-59	1	157	142	298	0.993630573248408
204675	8	GH51	1.3e-124	GH51.hmm	1.3e-124	82	520	35	508	0.695238095238095
204755	10	GH1	3e-165	GH1.hmm	3e-165	4	428	16	464	0.988344988344988
204820	6	GT2	2.2e-28	GT2.hmm	2.2e-28	1	166	4	166	0.982142857142857
204890	8	GH13	7.9e-50	GH13.hmm	7.9e-50	6	290	63	348	0.949832775919732
204930	5	GH23	9.6e-27	GH23.hmm	9.6e-27	2	123	120	257	0.896296296296296
204930	5	GH23	6.7e-10	CBM50.hmm	6.7e-10	1	39	378	419	0.95
204930	5	GH23	1.6e-14	CBM50.hmm	1.6e-14	1	39	473	516	0.95
204960	5	GH29	1.1e-38	GH127.hmm	1.1e-38	243	523	276	544	0.534351145038168
204960	5	GH29	0.00095	CBM35.hmm	0.00095	32	113	680	761	0.658536585365854
204960	5	GH29	7.5e-81	GH29.hmm	7.5e-81	42	337	794	1104	0.852601156069364
204960	5	GH29	1.3e-09	CBM32.hmm	1.3e-09	3	109	1119	1224	0.854838709677419
205035	5	GH127	6.5e-217	GH127.hmm	6.5e-217	1	524	50	555	0.998091603053435
205060	10	GH23	4.1e-23	GH23.hmm	4.1e-23	10	121	108	242	0.822222222222222
205060	10	GH23	2.9e-11	CBM50.hmm	2.9e-11	1	40	333	376	0.975
205060	10	GH23	7.1e-13	CBM50.hmm	7.1e-13	1	39	403	445	0.95
205060	10	GH23	1.5e-08	CBM50.hmm	1.5e-08	1	39	470	512	0.95
205060	10	GH23	5.2e-11	CBM50.hmm	5.2e-11	1	39	535	577	0.95
205060	10	GH23	4.3e-10	CBM50.hmm	4.3e-10	1	39	594	636	0.95
205075	7	GT2	3e-16	GT2.hmm	3e-16	27	167	7	140	0.833333333333333
205240	6	GH23	4.9e-29	GH23.hmm	4.9e-29	11	123	142	259	0.82962962962963
205415	10	GH29	1.8e-104	GH29.hmm	1.8e-104	29	346	47	349	0.916184971098266
205505	3	CE7	8.4e-86	CE7.hmm	8.4e-86	112	312	1	204	0.638977635782748
205835	1	GT28	1.4e-46	GT28.hmm	1.4e-46	2	157	186	342	0.987261146496815
205875	6	GH78	1.3e-37	CBM67.hmm	1.3e-37	1	176	62	211	0.994318181818182
205875	6	GH78	3.6e-41	CBM67.hmm	3.6e-41	17	169	227	389	0.863636363636364
205875	6	GH78	8.6e-58	GH78.hmm	8.6e-58	2	159	415	573	0.311507936507937
205960	3	GT4	9.7e-26	GT4.hmm	9.7e-26	8	135	171	297	0.79375
206090	2	GT2	1.8e-25	GT2.hmm	1.8e-25	17	168	5	149	0.898809523809524
206180	4	CE4	1.4e-09	CE4.hmm	1.4e-09	16	103	6	94	0.669230769230769
206190	3	GH130	1.1e-66	GH130.hmm	1.1e-66	2	210	10	222	0.702702702702703
206255	9	GH120	6.9e-35	GH120.hmm	6.9e-35	2	91	304	393	0.978021978021978
20635	3	GT2	9.8e-27	GT2.hmm	9.8e-27	1	166	11	177	0.982142857142857
206425	9	GT4	1e-27	GT4.hmm	1e-27	9	118	191	297	0.68125
20655	1	GH13	4.7e-31	GH13.hmm	4.7e-31	67	281	1	268	0.71571906354515
206675	4	CE14	1.9e-09	CE14.hmm	1.9e-09	84	124	10	50	0.32258064516129
207015	8	GH65	2.6e-133	GH65.hmm	2.6e-133	5	371	843	1249	0.983870967741935
207015	8	GT20	2.6e-133	GH65.hmm	2.6e-133	5	371	843	1249	0.983870967741935
207030	5	GH5	8.2e-48	GH5.hmm	8.2e-48	12	234	87	398	0.807272727272727
207040	5	GH5	4.6e-44	GH5.hmm	4.6e-44	12	234	15	292	0.807272727272727
207075	6	GH23	2.9e-29	GH23.hmm	2.9e-29	14	124	237	346	0.814814814814815
207105	5	GH5	1.7e-56	GH5.hmm	1.7e-56	21	240	63	321	0.796363636363636
207165	10	GT2	1.3e-17	GT2.hmm	1.3e-17	2	116	12	122	0.678571428571429
207200	8	CE14	2.9e-23	CE14.hmm	2.9e-23	1	124	7	112	0.991935483870968
207205	6	GH57	4.9e-55	GH57.hmm	4.9e-55	1	311	8	301	0.809399477806789
207255	10	GH0	5e-28	GH43.hmm	5e-28	13	244	14	295	0.931451612903226
207275	1	GT2	6.5e-22	GT2.hmm	6.5e-22	1	125	90	210	0.738095238095238
207280	1	GT4	3.2e-26	GT4.hmm	3.2e-26	9	157	127	276	0.925
207280	8	GH33	1.4e-27	GH33.hmm	1.4e-27	26	329	42	378	0.885964912280702
207285	2	GT51	1.4e-54	GT51.hmm	1.4e-54	48	176	1	129	0.72316384180791
207315	5	CE12	1.2e-74	CE12.hmm	1.2e-74	1	209	35	244	0.990476190476191
207315	5	CE12	1.6e-29	PL1.hmm	1.6e-29	31	199	325	504	0.831683168316832
207315	5	CE12	5.5e-32	PL1.hmm	5.5e-32	29	187	851	1016	0.782178217821782
207315	5	PL1	1.2e-74	CE12.hmm	1.2e-74	1	209	35	244	0.990476190476191
207315	5	PL1	1.6e-29	PL1.hmm	1.6e-29	31	199	325	504	0.831683168316832
207315	5	PL1	5.5e-32	PL1.hmm	5.5e-32	29	187	851	1016	0.782178217821782
207345	5	GH78	8.5e-31	CBM67.hmm	8.5e-31	1	153	178	338	0.863636363636364
207345	5	GH78	5.4e-95	GH78.hmm	5.4e-95	8	500	606	1120	0.976190476190476
207375	10	GH3	1.3e-57	GH3.hmm	1.3e-57	2	197	95	291	0.902777777777778
207375	10	GH3	0.00057	CBM35.hmm	0.00057	37	107	551	649	0.569105691056911
207535	10	GT2	8.9e-32	GT2.hmm	8.9e-32	1	168	16	179	0.994047619047619
207565	10	GT2	3.4e-25	GT2.hmm	3.4e-25	2	167	45	210	0.982142857142857
207585	4	GT30	3.4e-34	GT30.hmm	3.4e-34	66	175	11	120	0.615819209039548
207590	5	GT2	3e-20	GT2.hmm	3e-20	1	134	18	150	0.791666666666667
207600	7	GH116	5.6e-74	GH116.hmm	5.6e-74	3	361	580	924	0.986225895316804
207615	4	GT19	2.9e-70	GT19.hmm	2.9e-70	33	349	1	309	0.892655367231638
20770	3	GT2	6e-08	GT2.hmm	6e-08	85	167	1	80	0.488095238095238
207800	4	GT51	5.8e-66	GT51.hmm	5.8e-66	10	176	155	321	0.937853107344633
207815	6	GT19	3.7e-75	GT19.hmm	3.7e-75	2	353	8	367	0.991525423728814
208025	5	GH13	4.9e-37	GH13.hmm	4.9e-37	3	292	94	503	0.966555183946488
20815	1	GT2	4e-33	GT2.hmm	4e-33	1	125	9	132	0.738095238095238
208185	5	GH76	4.3e-63	GH76.hmm	4.3e-63	37	313	80	360	0.770949720670391
208290	5	GT2	7.2e-28	GT2.hmm	7.2e-28	2	167	14	177	0.982142857142857
208370	10	GH36	3.4e-208	GH36.hmm	3.4e-208	3	671	89	750	0.970930232558139
208395	2	GH65	5.5e-131	GH65.hmm	5.5e-131	2	371	9	418	0.991935483870968
208405	4	GH13	5.8e-45	GH13.hmm	5.8e-45	22	296	25	312	0.916387959866221
208475	2	CE14	1e-34	CE14.hmm	1e-34	1	117	1	108	0.935483870967742
208670	1	GT30	7.7e-28	GT30.hmm	7.7e-28	8	172	26	188	0.926553672316384
208675	10	GH109	7.2e-48	GH109.hmm	7.2e-48	1	125	63	187	0.984126984126984
208935	2	GT4	8.6e-43	GT4.hmm	8.6e-43	9	157	49	197	0.925
209005	10	CE9	4.1e-66	CE9.hmm	4.1e-66	81	323	14	246	0.648793565683646
209170	6	GT2	3.8e-32	GT2.hmm	3.8e-32	1	165	24	185	0.976190476190476
209215	4	GT2	1.1e-10	GT2.hmm	1.1e-10	2	96	5	92	0.55952380952381
209240	6	GT4	5.2e-26	GT4.hmm	5.2e-26	36	152	6	121	0.725
209335	4	GH73	2.1e-32	GH73.hmm	2.1e-32	3	126	178	315	0.9609375
209385	1	GH29	1.7e-103	GH29.hmm	1.7e-103	30	346	12	330	0.913294797687861
20940	6	GT2	8.1e-06	GT2.hmm	8.1e-06	81	167	5	87	0.511904761904762
209470	4	GT4	1.2e-36	GT4.hmm	1.2e-36	9	158	202	351	0.93125
209595	3	GH38	3.8e-64	GH38.hmm	3.8e-64	1	265	5	264	0.981412639405205
209660	3	CE1	1.6e-49	CE1.hmm	1.6e-49	1	221	31	259	0.969162995594714
209660	6	GT2	4.8e-16	GT2.hmm	4.8e-16	1	138	7	133	0.81547619047619
209845	3	GH19	1.5e-16	GH19.hmm	1.5e-16	60	155	2	106	0.411255411255411
209990	3	GT2	1.6e-14	GT2.hmm	1.6e-14	3	167	39	196	0.976190476190476
210015	6	GT4	1e-19	GT4.hmm	1e-19	19	157	245	378	0.8625
2100	4	GT81	2e-26	GT81.hmm	2e-26	2	103	236	340	0.344709897610922
210125	9	GH103	1.6e-61	GH103.hmm	1.6e-61	1	205	33	234	0.691525423728814
210185	4	GT0	1.8e-08	GT19.hmm	1.8e-08	135	277	507	656	0.401129943502825
210190	4	GT30	4.5e-34	GT30.hmm	4.5e-34	66	175	11	120	0.615819209039548
210300	9	GH4	3e-65	GH4.hmm	3e-65	1	177	3	181	0.983240223463687
210550	1	GT2	2.1e-11	GT2.hmm	2.1e-11	60	166	3	109	0.630952380952381
210775	3	GH13	4.7e-33	GH13.hmm	4.7e-33	61	294	20	272	0.779264214046823
210800	5	GH57	1.9e-60	GH57.hmm	1.9e-60	2	313	17	299	0.81201044386423
210860	2	GT2	1.6e-27	GT2.hmm	1.6e-27	1	121	5	128	0.714285714285714
210870	5	GH57	3.5e-69	GH57.hmm	3.5e-69	1	317	4	393	0.825065274151436
210960	8	GT2	7.7e-27	GT2.hmm	7.7e-27	2	162	54	221	0.952380952380952
210970	5	GH74	2.9e-11	GH74.hmm	2.9e-11	46	137	74	171	0.390557939914163
210970	5	GH74	6.8e-14	GH74.hmm	6.8e-14	30	115	163	258	0.36480686695279
210970	5	GH74	2.4e-06	GH74.hmm	2.4e-06	49	145	641	733	0.412017167381974
21100	1	GT4	5.5e-22	GT4.hmm	5.5e-22	43	159	3	118	0.725
211010	1	GT4	2.4e-40	GT4.hmm	2.4e-40	9	157	199	347	0.925
211060	1	CE0	6e-28	CE1.hmm	6e-28	10	209	28	212	0.876651982378855
211200	10	GT1	3.9e-64	GT1.hmm	3.9e-64	10	380	18	418	0.968586387434555
211255	10	GT28	2.7e-48	GT28.hmm	2.7e-48	2	156	141	298	0.980891719745223
211330	1	GH29	1.5e-82	GH29.hmm	1.5e-82	40	335	36	315	0.852601156069364
211330	1	GH29	1.2e-18	CBM32.hmm	1.2e-18	13	109	339	437	0.774193548387097
211465	2	GH57	2.5e-54	GH57.hmm	2.5e-54	5	300	11	303	0.77023498694517
211560	7	GH29	1.8e-106	GH29.hmm	1.8e-106	35	346	24	325	0.898843930635838
211560	7	GH29	4.7e-16	CBM32.hmm	4.7e-16	10	122	437	545	0.903225806451613
21160	9	AA6	1.1e-83	AA6.hmm	1.1e-83	1	195	2	200	0.994871794871795
21165	7	GH13	5.8e-23	CBM34.hmm	5.8e-23	3	119	334	461	0.966666666666667
21165	7	GH13	6.9e-55	GH13.hmm	6.9e-55	12	291	531	890	0.933110367892977
211705	5	GH57	6.4e-55	GH57.hmm	6.4e-55	35	299	229	495	0.689295039164491
21190	4	GH92	1.7e-124	GH92.hmm	1.7e-124	167	489	1	329	0.655804480651731
211985	5	GH77	2.4e-146	GH77.hmm	2.4e-146	36	492	1	448	0.923076923076923
211990	5	GT35	1.6e-98	GT35.hmm	1.6e-98	208	583	186	526	0.556379821958457
212010	7	GT32	5.4e-21	GT32.hmm	5.4e-21	7	87	136	211	0.888888888888889
212060	1	GH2	2.6e-97	GH2.hmm	2.6e-97	286	541	1	305	0.339095744680851
212110	7	GT2	6.5e-17	GT2.hmm	6.5e-17	2	167	9	171	0.982142857142857
212135	5	CE6	0.0001	CE6.hmm	0.0001	62	96	332	364	0.343434343434343
212235	1	GH0	1.8e-12	GH78.hmm	1.8e-12	190	380	373	608	0.376984126984127
212270	6	GT51	2.3e-65	GT51.hmm	2.3e-65	1	177	105	281	0.994350282485876
212370	4	GT4	8e-27	GT4.hmm	8e-27	7	144	171	304	0.85625
212375	1	GH95	6.8e-206	GH95.hmm	6.8e-206	273	716	2	450	0.613573407202216
212400	3	GT2	2e-18	GT81.hmm	2e-18	19	215	75	255	0.668941979522184
212470	8	GT41	2e-93	GT41.hmm	2e-93	233	523	2	314	0.411347517730496
212530	7	GH13	3e-30	GH13.hmm	3e-30	20	296	16	327	0.923076923076923
212640	3	GH57	2.7e-32	GH57.hmm	2.7e-32	188	317	1	137	0.336814621409922
21295	4	GT4	4.8e-39	GT4.hmm	4.8e-39	11	157	81	233	0.9125
213045	5	GH3	8.1e-35	GH43.hmm	8.1e-35	12	214	14	278	0.814516129032258
213045	5	GH3	3.5e-49	GH3.hmm	3.5e-49	6	213	360	598	0.958333333333333
213045	5	GH43	8.1e-35	GH43.hmm	8.1e-35	12	214	14	278	0.814516129032258
213045	5	GH43	3.5e-49	GH3.hmm	3.5e-49	6	213	360	598	0.958333333333333
213100	1	GH55	2.5e-78	GH55.hmm	2.5e-78	369	726	307	607	0.482432432432432
213245	9	GT51	1.7e-60	GT51.hmm	1.7e-60	25	176	1	152	0.853107344632768
213350	3	GT4	1.4e-34	GT4.hmm	1.4e-34	7	155	107	257	0.925
213430	10	GH130	1.4e-114	GH130.hmm	1.4e-114	2	290	5	291	0.972972972972973
213545	5	CE14	2.9e-42	CE14.hmm	2.9e-42	1	124	8	143	0.991935483870968
213650	6	GT51	2e-62	GT51.hmm	2e-62	14	176	99	261	0.915254237288136
213745	2	GH31	6e-105	GH31.hmm	6e-105	45	378	5	351	0.779859484777518
213840	8	GT51	4.2e-58	GT51.hmm	4.2e-58	3	176	258	440	0.977401129943503
213950	9	GT2	1.1e-29	GT2.hmm	1.1e-29	1	165	7	167	0.976190476190476
214050	7	CE14	2.2e-38	CE14.hmm	2.2e-38	2	124	6	134	0.983870967741935
214125	3	GT2	2e-10	GT2.hmm	2e-10	60	165	9	129	0.625
214155	1	GT2	7.8e-25	GT2.hmm	7.8e-25	1	166	6	168	0.982142857142857
214230	5	GT2	1.3e-23	GT2.hmm	1.3e-23	1	128	55	187	0.755952380952381
214260	1	GT4	8.8e-36	GT4.hmm	8.8e-36	9	157	99	247	0.925
214295	6	GT51	8.3e-66	GT51.hmm	8.3e-66	4	177	153	328	0.977401129943503
214330	5	GH94	2.3e-133	GH94.hmm	2.3e-133	43	1019	103	1067	0.942084942084942
214360	8	GT2	2.3e-27	GT2.hmm	2.3e-27	1	166	9	171	0.982142857142857
214370	1	GT4	5.3e-32	GT4.hmm	5.3e-32	11	153	110	253	0.8875
214390	9	AA3	4.2e-105	AA3.hmm	4.2e-105	89	401	3	537	0.504854368932039
214520	8	PL0	3e-12	PL12.hmm	3e-12	8	138	386	512	0.942028985507246
214655	4	GT35	1.2e-65	GT35.hmm	1.2e-65	209	453	265	530	0.362017804154303
214730	5	GH29	5.4e-102	GH29.hmm	5.4e-102	27	346	3	394	0.921965317919075
214730	7	AA6	2.4e-86	AA6.hmm	2.4e-86	1	195	16	209	0.994871794871795
214740	3	CE4	2.1e-31	CE4.hmm	2.1e-31	6	120	56	172	0.876923076923077
214945	8	GH130	5.8e-55	GH130.hmm	5.8e-55	66	294	202	425	0.77027027027027
214970	8	GT4	3.1e-20	GT4.hmm	3.1e-20	8	157	206	367	0.93125
215055	3	GH103	3.4e-22	GH103.hmm	3.4e-22	38	132	20	113	0.31864406779661
215105	5	GH3	3.7e-71	GH3.hmm	3.7e-71	3	215	45	293	0.981481481481482
215140	5	GH77	3.2e-75	GH77.hmm	3.2e-75	1	232	11	239	0.467611336032389
215225	9	GH2	7.3e-81	GH2.hmm	7.3e-81	23	329	28	373	0.406914893617021
215250	4	GT28	3.7e-49	GT28.hmm	3.7e-49	2	157	196	356	0.987261146496815
215310	3	GH130	9.9e-33	GH130.hmm	9.9e-33	2	151	12	161	0.503378378378378
215355	6	GT51	1.7e-58	GT51.hmm	1.7e-58	25	176	2	153	0.853107344632768
215365	4	AA6	3.8e-81	AA6.hmm	3.8e-81	2	194	9	205	0.984615384615385
215675	10	GT19	1.4e-45	GT19.hmm	1.4e-45	1	133	7	139	0.372881355932203
215690	8	CE4	2.3e-09	CE4.hmm	2.3e-09	16	103	75	163	0.669230769230769
215705	4	CE14	2.4e-26	CE14.hmm	2.4e-26	1	115	17	120	0.919354838709677
215720	2	GH23	4.2e-29	GH23.hmm	4.2e-29	14	120	574	678	0.785185185185185
215770	5	GH13	5.6e-30	GH13.hmm	5.6e-30	21	277	41	346	0.8561872909699
215845	8	GH28	2e-73	GH28.hmm	2e-73	5	309	68	389	0.935384615384615
215850	8	GH50	3.2e-155	GH50.hmm	3.2e-155	13	652	175	788	0.978560490045942
215855	4	GH33	5.5e-49	GH33.hmm	5.5e-49	27	323	48	340	0.865497076023392
215910	2	GH2	2.4e-104	GH2.hmm	2.4e-104	21	476	34	582	0.605053191489362
215955	7	GH29	6.2e-105	GH29.hmm	6.2e-105	31	346	4	318	0.910404624277457
215960	1	GT28	8.4e-49	GT28.hmm	8.4e-49	1	157	193	357	0.993630573248408
215995	3	GH113	2.7e-72	GH113.hmm	2.7e-72	4	235	46	284	0.754901960784314
216000	10	GH32	5.4e-57	GH32.hmm	5.4e-57	1	289	204	488	0.982935153583618
216030	5	GH10	8.5e-34	CBM22.hmm	8.5e-34	5	131	89	218	0.961832061068702
216030	5	GH10	8.3e-108	GH10.hmm	8.3e-108	7	302	252	572	0.973597359735974
216135	10	GT2	8.8e-22	GT2.hmm	8.8e-22	3	167	53	208	0.976190476190476
216320	5	GT35	2.1e-136	GT35.hmm	2.1e-136	22	553	127	634	0.787833827893175
216430	5	GH3	3.7e-50	GH3.hmm	3.7e-50	4	214	111	337	0.972222222222222
216465	8	GH13	5.1e-16	GH13.hmm	5.1e-16	21	291	343	705	0.903010033444816
21655	6	GH31	5.4e-161	GH31.hmm	5.4e-161	2	427	258	703	0.995316159250585
216595	6	GT2	2.3e-26	GT2.hmm	2.3e-26	1	167	6	167	0.988095238095238
216635	5	AA0	1.9e-49	AA3.hmm	1.9e-49	86	399	1	556	0.506472491909385
21670	6	GH4	1.8e-53	GH4.hmm	1.8e-53	1	170	7	178	0.94413407821229
216725	8	AA0	7.4e-31	AA3.hmm	7.4e-31	209	401	35	358	0.310679611650485
216755	6	GT2	2.8e-18	GT2.hmm	2.8e-18	2	167	13	206	0.982142857142857
216780	3	GH3	2.6e-34	GH3.hmm	2.6e-34	7	159	85	241	0.703703703703704
216820	5	GH23	2.7e-26	GH23.hmm	2.7e-26	16	120	527	645	0.77037037037037
216900	6	GT2	1.4e-20	GT2.hmm	1.4e-20	3	125	19	137	0.726190476190476
216900	7	GH15	2.5e-66	GH15.hmm	2.5e-66	28	360	2	340	0.919667590027701
216910	5	GH133	1.4e-06	GH15.hmm	1.4e-06	189	359	492	672	0.470914127423823
216975	1	GH0	6.2e-14	GH109.hmm	6.2e-14	5	123	1	124	0.936507936507937
216995	4	GH2	5.3e-98	GH2.hmm	5.3e-98	25	486	17	575	0.613031914893617
21705	6	GT2	1.9e-31	GT2.hmm	1.9e-31	2	162	38	203	0.952380952380952
217090	10	GH94	7.6e-144	GH94.hmm	7.6e-144	573	931	1	377	0.345559845559846
217165	8	GH2	9.5e-105	GH2.hmm	9.5e-105	23	485	6	587	0.61436170212766
217400	5	GH20	3.2e-67	GH20.hmm	3.2e-67	99	336	1	227	0.70326409495549
217415	1	GT5	5.8e-62	GT5.hmm	5.8e-62	314	471	1	158	0.332627118644068
217435	8	GH129	1.2e-111	GH129.hmm	1.2e-111	120	596	2	477	0.770226537216828
217445	6	GH38	2.3e-76	GH38.hmm	2.3e-76	2	258	194	449	0.951672862453532
217460	3	GT30	2e-61	GT30.hmm	2e-61	2	176	107	283	0.983050847457627
217535	3	GT20	1e-110	GT20.hmm	1e-110	118	405	3	289	0.604210526315789
217545	7	GH29	1.9e-07	CBM32.hmm	1.9e-07	15	110	148	242	0.766129032258065
2175	5	GT35	1.2e-153	GT35.hmm	1.2e-153	112	482	6	402	0.548961424332344
21770	6	GT35	9.8e-117	GT35.hmm	9.8e-117	210	552	270	630	0.507418397626113
217735	6	GH6	4.3e-74	GH6.hmm	4.3e-74	10	289	39	360	0.948979591836735
217740	5	GH29	6.1e-83	GH29.hmm	6.1e-83	53	335	3	313	0.815028901734104
217740	5	GH29	7.3e-16	CBM32.hmm	7.3e-16	10	110	331	433	0.806451612903226
217750	6	GH3	2.1e-31	GH3.hmm	2.1e-31	8	97	103	192	0.412037037037037
217850	5	GH29	1.3e-113	GH29.hmm	1.3e-113	37	346	29	357	0.893063583815029
217850	5	GH29	8.4e-06	CBM56.hmm	8.4e-06	2	63	471	532	0.383647798742138
218175	3	GT4	2.5e-11	GT4.hmm	2.5e-11	12	119	246	344	0.66875
218215	9	GT19	3.3e-93	GT19.hmm	3.3e-93	2	276	4	278	0.774011299435028
218530	7	GH23	0.00096	CBM50.hmm	0.00096	4	40	27	69	0.9
218790	3	GH16	1e-32	GH16.hmm	1e-32	73	189	1	151	0.613756613756614
218800	6	GH77	9e-111	GH77.hmm	9e-111	177	473	3	297	0.59919028340081
219045	2	GH65	6.3e-80	GH65.hmm	6.3e-80	117	371	2	268	0.682795698924731
219065	8	GT87	1.7e-53	GT87.hmm	1.7e-53	1	231	82	310	0.995670995670996
219165	9	GH3	4.5e-70	GH3.hmm	4.5e-70	5	202	34	229	0.912037037037037
219330	10	CE14	9e-26	CE14.hmm	9e-26	1	117	24	129	0.935483870967742
219345	5	GH38	1.8e-51	GH38.hmm	1.8e-51	3	255	95	346	0.936802973977695
219365	2	GH92	1e-155	GH92.hmm	1e-155	83	487	1	409	0.822810590631365
219535	7	GT2	5.2e-21	GT81.hmm	5.2e-21	22	218	7	187	0.668941979522184
219745	9	GH78	4.7e-149	GH78.hmm	4.7e-149	17	424	1	424	0.807539682539683
219750	7	GT4	2.1e-28	GT4.hmm	2.1e-28	66	157	3	92	0.56875
21975	3	GH4	7.2e-60	GH4.hmm	7.2e-60	1	178	3	181	0.988826815642458
219770	7	GT4	1.4e-11	GT4.hmm	1.4e-11	9	156	240	383	0.91875
219885	9	GT35	2.9e-165	GT35.hmm	2.9e-165	214	673	1	481	0.681008902077151
219890	9	GH13	5.5e-07	CBM48.hmm	5.5e-07	2	68	25	96	0.868421052631579
219890	9	GH13	5.3e-22	CBM48.hmm	5.3e-22	3	67	121	203	0.842105263157895
219910	6	GH3	1.1e-37	GH3.hmm	1.1e-37	3	120	36	157	0.541666666666667
219970	5	GT4	6.7e-30	GT4.hmm	6.7e-30	6	145	197	331	0.86875
219980	8	GT51	1.3e-49	GT51.hmm	1.3e-49	10	159	437	588	0.84180790960452
220030	7	CE0	1.6e-33	CE1.hmm	1.6e-33	1	149	337	500	0.651982378854626
220120	7	GH74	9.7e-11	GH74.hmm	9.7e-11	47	137	75	171	0.386266094420601
220120	7	GH74	2.5e-14	GH74.hmm	2.5e-14	31	114	164	257	0.356223175965665
220120	7	GH74	7.2e-05	GH74.hmm	7.2e-05	47	131	335	413	0.360515021459227
220170	5	GH1	9.9e-152	GH1.hmm	9.9e-152	4	428	5	455	0.988344988344988
220215	4	GH0	1.1e-25	GH13.hmm	1.1e-25	12	246	115	365	0.782608695652174
220215	4	GH13	1.1e-25	GH13.hmm	1.1e-25	12	246	115	365	0.782608695652174
220280	10	GT35	6.5e-70	GT35.hmm	6.5e-70	227	441	1	236	0.317507418397626
220320	10	GH95	5.8e-156	GH95.hmm	5.8e-156	5	409	16	446	0.559556786703601
220325	1	CE14	6.8e-18	CE14.hmm	6.8e-18	1	124	11	169	0.991935483870968
220360	9	GH13	1.8e-34	GH13.hmm	1.8e-34	3	249	3	303	0.822742474916388
220385	1	GH39	6.5e-30	GH39.hmm	6.5e-30	66	227	49	208	0.373549883990719
220385	6	GH18	0.00071	PL1.hmm	0.00071	116	200	557	636	0.415841584158416
220385	6	GH18	4e-12	CBM44.hmm	4e-12	6	64	725	781	0.90625
220385	6	GH18	4.1e-10	CBM44.hmm	4.1e-10	13	63	820	870	0.78125
220385	6	GH18	0.0001	dockerin.hmm	0.0001	1	18	1027	1044	0.80952380952381
220390	8	CE7	4.9e-137	CE7.hmm	4.9e-137	1	312	3	317	0.993610223642173
220400	6	GT2	7.1e-29	GT2.hmm	7.1e-29	1	167	14	177	0.988095238095238
220400	6	GT83	7.1e-29	GT2.hmm	7.1e-29	1	167	14	177	0.988095238095238
220525	5	GT4	1.1e-26	GT4.hmm	1.1e-26	6	126	198	307	0.75
220655	4	CE15	4.9e-78	CE15.hmm	4.9e-78	1	268	17	347	0.992565055762082
220685	9	CE7	5.8e-113	CE7.hmm	5.8e-113	2	312	4	317	0.990415335463259
220740	3	GH73	2.5e-14	CBM50.hmm	2.5e-14	1	40	117	165	0.975
221290	1	GH38	4.5e-61	GH38.hmm	4.5e-61	3	254	8	258	0.933085501858736
221310	8	PL0	9.7e-07	PL12.hmm	9.7e-07	16	80	279	346	0.463768115942029
221310	8	PL0	5.5e-08	CBM16.hmm	5.5e-08	2	115	493	625	0.974137931034483
221325	2	GH3	1.2e-59	GH3.hmm	1.2e-59	35	215	2	176	0.833333333333333
221435	10	GH33	2.2e-06	GH74.hmm	2.2e-06	45	116	11	83	0.304721030042918
221435	10	GH33	3.5e-09	GH33.hmm	3.5e-09	44	243	55	249	0.58187134502924
221435	10	GH33	1.9e-06	GH74.hmm	1.9e-06	42	118	230	313	0.32618025751073
221490	3	GH32	3.1e-52	GH32.hmm	3.1e-52	1	137	16	153	0.464163822525597
221510	3	GT2	8.6e-19	GT2.hmm	8.6e-19	1	121	76	193	0.714285714285714
221625	1	GT51	2e-50	GT51.hmm	2e-50	2	152	64	224	0.847457627118644
221735	3	GH35	3.6e-56	GH35.hmm	3.6e-56	110	305	2	203	0.635179153094462
222125	10	GT2	2.6e-24	GT2.hmm	2.6e-24	2	167	25	206	0.982142857142857
222140	6	GT4	1.5e-33	GT4.hmm	1.5e-33	11	156	193	334	0.90625
22220	8	GT4	5e-12	GT94.hmm	5e-12	61	226	136	325	0.583038869257951
222365	10	GT4	8.7e-37	GT4.hmm	8.7e-37	9	155	193	341	0.9125
222670	5	GH38	1.6e-41	GH38.hmm	1.6e-41	2	260	371	637	0.95910780669145
222700	9	GT51	4.7e-65	GT51.hmm	4.7e-65	3	176	156	331	0.977401129943503
222755	6	GT2	2.3e-25	GT2.hmm	2.3e-25	1	167	10	174	0.988095238095238
222810	1	GH35	1.1e-125	GH35.hmm	1.1e-125	1	306	11	325	0.993485342019544
222870	5	GH29	4e-83	GH29.hmm	4e-83	25	346	32	351	0.927745664739884
222930	1	CE1	1.3e-51	CE1.hmm	1.3e-51	4	220	13	248	0.951541850220264
222985	5	GH2	1.8e-200	GH2.hmm	1.8e-200	120	750	3	755	0.837765957446808
223110	5	CE3	0.00066	GH123.hmm	0.00066	308	502	857	1061	0.360594795539033
223135	10	GT4	1.7e-28	GT4.hmm	1.7e-28	10	146	215	363	0.85
223220	1	CE4	4.9e-27	GT2.hmm	4.9e-27	1	165	5	159	0.976190476190476
223220	1	GT2	4.9e-27	GT2.hmm	4.9e-27	1	165	5	159	0.976190476190476
223255	4	GH65	1.6e-71	GH65.hmm	1.6e-71	128	323	1	206	0.524193548387097
223300	4	GH13	5.5e-28	GH13.hmm	5.5e-28	124	296	8	232	0.575250836120401
223350	1	AA0	7.8e-53	AA3.hmm	7.8e-53	86	399	3	558	0.506472491909385
223410	6	GH23	1.4e-32	GH23.hmm	1.4e-32	15	122	12	117	0.792592592592593
223420	9	GT4	5.4e-06	GT94.hmm	5.4e-06	41	140	47	167	0.34982332155477
223420	9	GT4	4.9e-26	GT4.hmm	4.9e-26	9	117	139	245	0.675
223500	9	GH29	4.1e-109	GH29.hmm	4.1e-109	22	346	57	385	0.936416184971098
223635	8	GH3	1e-50	GH3.hmm	1e-50	4	214	110	336	0.972222222222222
223680	2	GH105	6.7e-88	GH105.hmm	6.7e-88	6	332	100	417	0.981927710843373
223705	1	GT35	4.2e-289	GT35.hmm	4.2e-289	1	673	110	824	0.997032640949555
223735	3	CE11	1.9e-88	CE11.hmm	1.9e-88	1	240	6	243	0.881918819188192
223740	7	GH57	4.1e-97	GH57.hmm	4.1e-97	1	320	40	505	0.83289817232376
223930	1	CE1	5.9e-34	CE1.hmm	5.9e-34	1	175	64	289	0.766519823788546
223985	2	GH78	2.5e-132	GH78.hmm	2.5e-132	134	503	1	368	0.732142857142857
224035	1	GT4	8.4e-37	GT4.hmm	8.4e-37	10	157	116	262	0.91875
224075	3	GH3	4.7e-41	GH3.hmm	4.7e-41	11	198	61	260	0.865740740740741
2240	4	AA3	2.5e-71	AA3.hmm	2.5e-71	165	400	1	437	0.380258899676375
224150	3	GH37	1.8e-42	GH37.hmm	1.8e-42	79	228	18	169	0.303462321792261
224150	3	GH37	2.1e-48	GH37.hmm	2.1e-48	259	422	173	329	0.331975560081466
224270	4	GH3	1.2e-69	GH3.hmm	1.2e-69	3	215	96	317	0.981481481481482
224280	4	GH16	1.3e-54	GH16.hmm	1.3e-54	2	189	43	276	0.989417989417989
224515	5	GT2	5.4e-25	GT2.hmm	5.4e-25	1	165	8	170	0.976190476190476
224525	1	GH4	4.1e-51	GH4.hmm	4.1e-51	1	172	5	178	0.955307262569832
224545	3	GH130	5e-43	GH130.hmm	5e-43	65	245	120	295	0.608108108108108
224585	10	GH23	2.6e-15	GH23.hmm	2.6e-15	17	107	55	136	0.666666666666667
224585	2	GT30	8.7e-57	GT30.hmm	8.7e-57	4	175	41	220	0.966101694915254
224705	2	GH15	4.6e-72	GH15.hmm	4.6e-72	6	360	224	583	0.980609418282548
224780	10	AA0	1e-16	AA2.hmm	1e-16	15	117	82	185	0.4
224930	10	GH33	2.5e-16	GH33.hmm	2.5e-16	53	304	108	349	0.733918128654971
224930	10	GH93	2.5e-16	GH33.hmm	2.5e-16	53	304	108	349	0.733918128654971
225100	9	CE14	2.7e-40	CE14.hmm	2.7e-40	2	124	6	135	0.983870967741935
225105	5	GH13	7e-18	CBM48.hmm	7e-18	2	70	27	112	0.894736842105263
225105	5	GH13	2.1e-32	GH13.hmm	2.1e-32	24	295	180	485	0.906354515050167
225110	5	GH57	3.4e-57	GH57.hmm	3.4e-57	6	308	11	337	0.788511749347259
225145	2	CE9	2.3e-86	CE9.hmm	2.3e-86	50	344	5	303	0.788203753351206
225175	2	GT5	1.2e-98	GT5.hmm	1.2e-98	178	471	3	287	0.620762711864407
225385	2	GH0	2.5e-14	GH109.hmm	2.5e-14	1	122	41	167	0.96031746031746
225485	4	CE0	1.9e-32	CE1.hmm	1.9e-32	81	226	1	159	0.638766519823789
225500	10	GT35	2.6e-88	GT35.hmm	2.6e-88	332	582	1	270	0.370919881305638
22550	2	GH23	6e-27	GH23.hmm	6e-27	17	122	146	250	0.777777777777778
225520	6	GH39	8.9e-28	GH39.hmm	8.9e-28	63	278	121	333	0.498839907192575
225580	9	GH35	2.4e-10	GH35.hmm	2.4e-10	151	289	169	322	0.449511400651466
225645	7	GT4	5.6e-19	GT4.hmm	5.6e-19	6	152	31	189	0.9125
225700	4	GH44	6.5e-82	GH44.hmm	6.5e-82	195	482	1	303	0.558365758754864
225860	9	GT2	2.9e-14	GT2.hmm	2.9e-14	1	124	6	127	0.732142857142857
225985	7	GT28	4.4e-42	GT28.hmm	4.4e-42	2	157	185	347	0.987261146496815
225995	8	GT35	3e-126	GT35.hmm	3e-126	21	553	68	574	0.789317507418398
22600	2	GT9	1.4e-43	GT9.hmm	1.4e-43	3	213	110	371	0.933333333333333
2260	5	GH92	4.1e-180	GH92.hmm	4.1e-180	4	491	216	770	0.991853360488798
226125	8	GH13	6.4e-16	CBM48.hmm	6.4e-16	2	70	43	137	0.894736842105263
226125	8	GH13	9.5e-52	GH13.hmm	9.5e-52	11	296	191	554	0.953177257525084
226230	7	GH15	1.1e-72	GH15.hmm	1.1e-72	7	297	334	656	0.803324099722992
226305	4	GH127	1.2e-134	GH127.hmm	1.2e-134	1	321	30	341	0.610687022900763
22635	6	GT4	7e-35	GT4.hmm	7e-35	10	152	196	345	0.8875
226510	1	GH133	4.3e-16	GH78.hmm	4.3e-16	149	353	62	291	0.404761904761905
226510	1	GH133	1.5e-05	GH100.hmm	1.5e-05	276	437	239	400	0.351528384279476
226525	4	GT2	9.2e-25	GT2.hmm	9.2e-25	1	167	7	183	0.988095238095238
226550	10	GT4	5.6e-35	GT4.hmm	5.6e-35	17	159	196	338	0.8875
22670	5	GH3	4.5e-72	GH3.hmm	4.5e-72	3	216	39	255	0.986111111111111
226800	9	GT1	2.1e-42	GT1.hmm	2.1e-42	244	380	6	155	0.356020942408377
227005	5	CE4	6.1e-32	CE4.hmm	6.1e-32	7	125	239	353	0.907692307692308
227170	3	GH130	2.1e-66	GH130.hmm	2.1e-66	2	211	12	224	0.706081081081081
227285	8	GH5	3.2e-26	GH5.hmm	3.2e-26	2	127	9	238	0.454545454545455
22735	5	GT2	4.6e-26	GT2.hmm	4.6e-26	2	165	8	167	0.970238095238095
227395	9	GH127	1.3e-149	GH127.hmm	1.3e-149	1	342	14	364	0.650763358778626
227530	7	GT28	8.6e-44	GT28.hmm	8.6e-44	2	157	67	229	0.987261146496815
227595	3	GH130	6.6e-95	GH130.hmm	6.6e-95	2	296	27	322	0.993243243243243
227665	9	GH29	3.3e-101	GH29.hmm	3.3e-101	34	346	7	306	0.901734104046243
227700	10	GH57	6.4e-62	GH57.hmm	6.4e-62	1	264	27	423	0.68668407310705
227735	7	GH9	5.4e-30	GH9.hmm	5.4e-30	28	359	12	431	0.791866028708134
227850	10	GH1	6.1e-165	GH1.hmm	6.1e-165	3	421	74	503	0.974358974358974
227860	1	GT51	2.3e-60	GT51.hmm	2.3e-60	9	177	185	357	0.949152542372881
22805	7	CE4	0.00021	CBM50.hmm	0.00021	5	40	123	159	0.875
22805	7	CE4	2.7e-27	CE4.hmm	2.7e-27	5	125	193	316	0.923076923076923
228090	1	AA0	8.1e-15	AA2.hmm	8.1e-15	15	118	82	186	0.403921568627451
228200	1	GT35	1.5e-143	GT35.hmm	1.5e-143	1	395	106	515	0.584569732937685
228445	1	GT26	9.3e-65	GT26.hmm	9.3e-65	2	166	69	233	0.95906432748538
228560	3	GH13	7.8e-05	GH13.hmm	7.8e-05	191	293	61	169	0.341137123745819
228605	4	GT4	2.7e-31	GT4.hmm	2.7e-31	19	158	265	402	0.86875
228610	4	GH0	9.9e-08	GH78.hmm	9.9e-08	154	315	156	315	0.319444444444444
228650	4	GT1	2.9e-35	GT1.hmm	2.9e-35	4	381	8	416	0.986910994764398
228705	1	GH3	1.8e-43	GH3.hmm	1.8e-43	13	215	65	286	0.935185185185185
228880	4	GT4	8.4e-08	GT4.hmm	8.4e-08	6	145	242	385	0.86875
228915	5	PL0	1.3e-09	PL12.hmm	1.3e-09	8	136	415	547	0.927536231884058
228940	1	GT2	6.5e-13	GT2.hmm	6.5e-13	61	168	4	107	0.636904761904762
228975	3	GH0	1.5e-08	GH78.hmm	1.5e-08	285	492	3	239	0.410714285714286
228980	1	GH38	1.1e-69	GH38.hmm	1.1e-69	2	256	15	272	0.944237918215613
228990	5	CE4	3.1e-25	GT2.hmm	3.1e-25	1	163	23	177	0.964285714285714
228990	5	GT2	3.1e-25	GT2.hmm	3.1e-25	1	163	23	177	0.964285714285714
229010	5	GT87	3e-13	GT83.hmm	3e-13	63	360	82	386	0.55
229110	9	GH23	6.6e-25	GH23.hmm	6.6e-25	11	123	301	452	0.82962962962963
229135	7	GH13	3.5e-19	CBM48.hmm	3.5e-19	8	72	6	81	0.842105263157895
229135	7	GH13	1.1e-46	GH13.hmm	1.1e-46	4	290	120	442	0.956521739130435
229290	10	GH2	7.3e-109	GH2.hmm	7.3e-109	22	394	52	482	0.49468085106383
229290	10	GH2	2.2e-05	CBM67.hmm	2.2e-05	16	87	663	735	0.403409090909091
229355	1	GT2	2.2e-28	GT2.hmm	2.2e-28	1	118	12	135	0.696428571428571
229355	8	CE1	3.1e-51	CE1.hmm	3.1e-51	1	222	54	323	0.973568281938326
22940	9	GT2	8.8e-27	GT2.hmm	8.8e-27	1	157	4	160	0.928571428571429
229530	1	GH97	1.2e-128	GH97.hmm	1.2e-128	239	630	1	381	0.619651347068146
229540	1	GH4	4.4e-63	GH4.hmm	4.4e-63	1	177	3	180	0.983240223463687
229575	3	GT19	1.2e-62	GT19.hmm	1.2e-62	129	350	2	229	0.624293785310734
229675	5	GT2	2.5e-21	GT2.hmm	2.5e-21	2	165	5	165	0.970238095238095
229710	9	GT26	3.9e-36	GT26.hmm	3.9e-36	2	171	63	230	0.988304093567251
229740	6	GH103	1.3e-100	GH103.hmm	1.3e-100	1	295	36	330	0.996610169491525
229890	6	CE0	3e-24	CE4.hmm	3e-24	19	127	44	160	0.830769230769231
229910	3	GT2	1.3e-35	GT4.hmm	1.3e-35	7	137	193	321	0.8125
229915	7	GT2	8.9e-09	GT2.hmm	8.9e-09	2	138	121	261	0.80952380952381
229925	1	GH57	1e-68	GH57.hmm	1e-68	33	278	1	393	0.639686684073107
230060	3	GT2	9e-17	GT2.hmm	9e-17	2	107	9	114	0.625
2300	9	GH29	1.3e-99	GH29.hmm	1.3e-99	40	346	9	314	0.884393063583815
230150	9	GT51	1.8e-59	GT51.hmm	1.8e-59	12	176	7	175	0.926553672316384
230160	2	GT2	8.3e-28	GT2.hmm	8.3e-28	1	123	58	177	0.726190476190476
230270	2	GH51	5.1e-86	GH51.hmm	5.1e-86	82	322	2	243	0.380952380952381
230275	2	GH51	5e-46	GH51.hmm	5e-46	344	541	17	222	0.312698412698413
230285	6	CE3	5.1e-06	CBM61.hmm	5.1e-06	2	114	36	157	0.794326241134752
230330	1	GH32	1e-76	GH32.hmm	1e-76	1	293	150	436	0.996587030716723
[truncated: 1,717 more rows]

## Sheet: Viborg
Dataset 4 dbCan identified domains in the HotPep identifed CAZymes
Query		Fam	EC	dbCan	E-value	start	end	start	end	covered fraction
101570	3	GH92	3_2_1_	GH92.hmm	1.7e-180	2	490	83	577	0.993890020366599
102105	3	GH26	3_2_1_78	GH26.hmm	6.3e-54	79	281	4	230	0.666666666666667
102235	4	GH33	3_2_1_18	GH33.hmm	1e-22	58	326	3	289	0.783625730994152
102235	4	GH74	3_2_1_151	GH33.hmm	1e-22	58	326	3	289	0.783625730994152
104830	1	GH3	3_2_1_52	GH3.hmm	5.5e-58	34	215	1	197	0.837962962962963
104975	4	GH3	3_2_1_37	GH3.hmm	6.3e-75	3	215	37	282	0.981481481481482
105255	3	GH4	3_2_1_22	GH4.hmm	9.1e-57	1	178	4	183	0.988826815642458
106145	2	GH13	3_2_1_1	CBM34.hmm	5.1e-16	2	118	192	330	0.966666666666667
106145	2	GH13	3_2_1_1	GH13.hmm	1.3e-61	12	290	401	724	0.929765886287625
106215	1	GH67	3_2_1_139	GH67.hmm	4.6e-128	184	487	1	288	0.452914798206278
106235	1	GH10	3_2_1_8	GH10.hmm	2.4e-77	38	302	1	291	0.871287128712871
106915	3	GH92	3_2_1_	GH92.hmm	2.9e-133	74	491	1	431	0.84928716904277
107490	2	GH28	3_2_1_15	GH28.hmm	1.8e-97	27	307	62	407	0.861538461538462
108095	2	GH44	3_2_1_4	GH44.hmm	6.3e-116	7	345	74	424	0.657587548638132
108265	1	CE1	3_1_1_73	CBM48.hmm	1.1e-05	10	68	50	109	0.763157894736842
108265	1	CE1	3_1_1_73	CE1.hmm	1.2e-56	1	221	149	384	0.969162995594714
109505	4	GH5	3_2_1_4	GH5.hmm	1.3e-23	15	130	38	166	0.418181818181818
109580	1	GH29	3_2_1_51	GH29.hmm	8.2e-63	114	344	1	226	0.664739884393064
109875	1	GH3	3_2_1_21	GH3.hmm	3.5e-26	106	215	1	130	0.50462962962963
110040	3	GH51	3_2_1_55	GH51.hmm	5.4e-69	250	544	1	330	0.466666666666667
110950	4	CE1	3_1_1_73	CE1.hmm	4.4e-32	63	222	2	179	0.700440528634361
111075	2	GH13	3_2_1_1	GH13.hmm	3.2e-57	13	210	238	483	0.658862876254181
111760	3	GH3	3_2_1_21	GH3.hmm	4.7e-26	75	155	122	208	0.37037037037037
112435	4	GH10	3_2_1_8	GH10.hmm	6.4e-47	2	211	41	305	0.68976897689769
113050	1	GH13	3_2_1_68	GH13.hmm	7.6e-35	67	296	1	292	0.765886287625418
113080	4	GH94	2_4_1_	GT84.hmm	3.1e-76	1	161	54	214	0.744186046511628
113510	3	GH1	3_2_1_21	GH1.hmm	6.3e-123	4	426	10	424	0.983682983682984
114195	1	GH13	3_2_1_68	CBM48.hmm	2.2e-14	4	71	15	106	0.881578947368421
114195	1	GH13	3_2_1_68	GH13.hmm	4.1e-46	11	294	188	553	0.946488294314381
114355	1	GH3	3_2_1_52	GH3.hmm	2.3e-29	8	113	103	212	0.486111111111111
114975	2	GH13	5_4_99_15	GH13.hmm	2.5e-23	22	112	50	149	0.301003344481605
115425	4	CE4	3_1_1_72	GT2.hmm	5.8e-24	2	99	12	109	0.577380952380952
116000	3	GH77	2_4_1_25	GH77.hmm	3.3e-159	29	489	2	448	0.931174089068826
116920	1	GH13	3_2_1_1	GH13.hmm	4.8e-74	13	296	52	368	0.946488294314381
11705	2	GH13	3_2_1_1	GH13.hmm	7.1e-76	5	297	40	347	0.976588628762542
1170	4	GH32	3_2_1_26	GH32.hmm	7.1e-84	1	285	42	327	0.969283276450512
117215	2	GH33	3_2_1_18	GH33.hmm	9.1e-87	8	342	119	462	0.976608187134503
117705	1	GH16	3_2_1_39	GH16.hmm	6.4e-35	2	189	47	259	0.989417989417989
118200	1	GH3	3_2_1_21	GH3.hmm	1.7e-72	4	216	42	261	0.981481481481482
118505	3	GH130	2_4_1_	GH130.hmm	2.3e-88	1	254	3	264	0.85472972972973
11925	1	GH1	3_2_1_21	GH1.hmm	1.8e-94	4	210	6	211	0.48018648018648
119625	4	GH109	3_2_1_49	GH109.hmm	1.9e-48	1	124	64	187	0.976190476190476
119840	1	GH13	3_2_1_133	GH13.hmm	1.8e-48	65	297	2	250	0.775919732441472
120020	3	GH1	3_2_1_21	GH1.hmm	1.6e-130	4	364	6	381	0.839160839160839
120185	2	GH3	3_2_1_52	GH3.hmm	1e-63	6	216	118	343	0.972222222222222
120240	1	GH77	2_4_1_25	GH77.hmm	2.7e-54	1	253	160	420	0.510121457489879
120255	1	GH92	3_2_1_	GH92.hmm	8.4e-57	167	327	1	172	0.325865580448065
120580	2	CE1	3_1_1_73	CE1.hmm	3e-32	78	220	4	170	0.625550660792952
121595	3	GH57	2_4_1_25	GH57.hmm	3.4e-59	1	298	8	283	0.775456919060052
121775	1	GH1	3_2_1_21	GH1.hmm	1.1e-120	4	342	2	359	0.787878787878788
121780	1	GH37	3_2_1_28	GH37.hmm	7.1e-41	74	229	9	176	0.315682281059063
121805	1	GH37	3_2_1_28	GH37.hmm	2.5e-70	286	489	92	295	0.413441955193483
121810	1	GH13	2_4_1_4	GH13.hmm	7.5e-39	12	289	100	517	0.926421404682274
122270	4	CE14	3_5_1_89	CE14.hmm	3.2e-43	1	124	29	159	0.991935483870968
122570	1	GH57	3_2_1_1	GH57.hmm	1.5e-34	5	205	9	206	0.522193211488251
122965	4	GH43	3_2_1_99	GH43.hmm	3e-26	4	155	23	290	0.608870967741935
12305	4	GH18	3_2_1_14	CBM44.hmm	1.7e-17	5	63	602	658	0.90625
12305	4	GH18	3_2_1_14	CBM44.hmm	5.9e-20	3	62	688	745	0.921875
123240	1	GH3	3_2_1_21	GH3.hmm	8.5e-41	26	142	10	127	0.537037037037037
123390	4	GH57	3_2_1_41	GH57.hmm	4.2e-87	1	317	8	440	0.825065274151436
123485	3	GH13	3_2_1_68	CBM48.hmm	1.6e-12	4	71	16	107	0.881578947368421
123695	1	CE4	3_1_1_72	CE4.hmm	2e-32	6	122	122	239	0.892307692307692
123910	2	GH13	3_2_1_1	GH13.hmm	2.9e-19	166	296	10	167	0.434782608695652
124695	3	GH13	3_2_1_20	GH13.hmm	1.8e-23	24	257	128	413	0.779264214046823
125260	2	GH130	2_4_1_281	GH130.hmm	7.4e-43	156	295	10	152	0.469594594594595
125280	2	GH18	3_2_1_14	GH18.hmm	4.8e-85	2	283	36	371	0.949324324324324
126240	1	GH13	2_4_1_18	GH13.hmm	1.2e-34	23	296	67	372	0.91304347826087
126620	3	GH3	3_2_1_21	GH3.hmm	6e-22	25	104	179	258	0.365740740740741
127200	3	GH3	3_2_1_37	GH3.hmm	4.7e-37	3	108	32	156	0.486111111111111
128085	3	GH77	2_4_1_25	GH77.hmm	5.8e-174	1	490	16	496	0.989878542510121
128935	1	GH36	3_2_1_22	GH36.hmm	4.7e-54	288	574	163	450	0.415697674418605
129025	3	CE4	3_1_1_72	GT2.hmm	2.3e-17	1	166	16	181	0.982142857142857
129140	3	GH1	3_2_1_21	GH1.hmm	6.6e-118	4	427	12	430	0.986013986013986
129375	1	GH3	3_2_1_52	GH3.hmm	3.4e-63	6	215	49	273	0.967592592592593
129515	2	GH3	3_2_1_21	GH3.hmm	6.3e-36	5	145	179	346	0.648148148148148
129745	3	GH20	3_2_1_52	CBM56.hmm	1.9e-08	2	61	105	169	0.371069182389937
129745	3	GH20	3_2_1_52	CBM4.hmm	1.4e-06	1	70	169	242	0.547619047619048
131065	3	GH8	3_2_1_8	GH8.hmm	1.1e-71	37	319	1	310	0.88125
131335	1	GH130	2_4_1_	GH130.hmm	1.6e-91	2	295	8	311	0.989864864864865
132170	1	GH63	3_2_1_170	GH63.hmm	8e-53	360	562	36	438	0.354385964912281
132175	1	GH13	2_4_1_7	GH13.hmm	1.5e-22	30	290	95	450	0.869565217391304
133015	2	GH2	3_2_1_23	GH2.hmm	1.5e-86	27	318	43	382	0.386968085106383
133260	4	GH3	3_2_1_52	GH3.hmm	1.4e-29	13	200	64	253	0.865740740740741
134360	1	CE4	3_1_1_72	CE4.hmm	3.3e-10	5	52	26	73	0.361538461538462
134595	2	CE9	3_5_1_25	CE9.hmm	3e-72	166	362	1	196	0.525469168900804
13480	3	GH57	2_4_1_25	GH57.hmm	4.1e-30	121	311	3	205	0.496083550913838
134840	4	GH78	3_2_1_40	CBM67.hmm	1.9e-45	2	173	12	194	0.971590909090909
134840	4	GH78	3_2_1_40	GH78.hmm	7.2e-171	2	504	216	721	0.996031746031746
13680	2	GH13	3_2_1_1	GH13.hmm	3.6e-83	13	294	69	391	0.939799331103679
13685	2	GH57	3_2_1_41	GH57.hmm	5.8e-89	2	315	37	502	0.817232375979112
137170	2	GH13	3_2_1_1	GH13.hmm	1.2e-26	28	290	1	268	0.876254180602007
137580	2	GH78	3_2_1_40	GH78.hmm	2.5e-150	17	477	1	468	0.912698412698413
137590	2	GH3	3_2_1_21	GH3.hmm	5.3e-52	8	211	405	605	0.939814814814815
138175	1	GH29	3_2_1_51	GH29.hmm	1.8e-113	26	346	23	360	0.92485549132948
139050	1	GH74	3_2_1_151	GH74.hmm	3.6e-10	39	112	295	363	0.313304721030043
139050	1	GH74	3_2_1_151	GH74.hmm	2.9e-13	25	109	368	458	0.360515021459227
140350	3	GH78	3_2_1_40	GH78.hmm	1.6e-93	73	378	2	307	0.60515873015873
140535	2	CE4	3_1_1_72	CE4.hmm	8.6e-31	5	114	76	185	0.838461538461538
140565	2	CE4	3_1_1_72	CE4.hmm	4.4e-28	6	121	71	187	0.884615384615385
141680	3	GH32	3_2_1_26	GH32.hmm	7.5e-71	1	203	7	231	0.689419795221843
141815	2	GH36	3_2_1_22	GH36.hmm	3.4e-290	2	686	12	710	0.994186046511628
142260	2	GH57	3_2_1_1	GH57.hmm	4.7e-64	2	312	6	325	0.809399477806789
142305	1	GH3	3_2_1_21	GH3.hmm	4.5e-65	2	216	61	283	0.990740740740741
142330	2	GH13	3_2_1_1	GH13.hmm	2.5e-39	13	103	78	177	0.301003344481605
142385	4	GH74	3_2_1_151	GH74.hmm	1.4e-10	41	115	242	315	0.317596566523605
142385	4	GH74	3_2_1_151	GH74.hmm	2.3e-16	40	122	373	451	0.351931330472103
142470	2	CE4	3_1_1_72	GT2.hmm	3.8e-20	2	125	16	134	0.732142857142857
14250	4	GH31	3_2_1_20	GH31.hmm	1.3e-151	1	427	130	592	0.997658079625293
142795	4	GH31	3_2_1_20	GH31.hmm	3.6e-36	70	216	1	166	0.34192037470726
142955	2	GH13	5_4_99_16	GH13.hmm	3.9e-54	11	252	28	317	0.806020066889632
143675	3	GH13	2_4_1_18	GH13.hmm	9.8e-27	19	236	26	255	0.725752508361204
143835	4	GH10	3_2_1_8	GH10.hmm	4.5e-54	22	301	9	295	0.920792079207921
144310	3	GH13	5_4_99_15	GH13.hmm	1.4e-23	15	160	16	249	0.48494983277592
144340	2	GH13	3_2_1_1	GH13.hmm	7.5e-57	12	209	86	328	0.658862876254181
145070	1	GH13	3_2_1_1	GH13.hmm	3.7e-16	79	290	1	208	0.705685618729097
145190	2	CE4	3_1_1_72	CE4.hmm	1.6e-32	9	124	37	154	0.884615384615385
145215	1	GH50	3_2_1_81	GH50.hmm	1.6e-78	383	652	9	259	0.411944869831547
14545	3	GH13	5_4_99_16	GH13.hmm	4.2e-75	12	291	24	377	0.933110367892977
14610	1	GH3	3_2_1_21	GH3.hmm	1.5e-32	107	216	1	104	0.50462962962963
146830	1	GH13	3_2_1_1	GH13.hmm	2.6e-70	12	294	60	369	0.94314381270903
14690	1	GH127	3_2_1_185	GH127.hmm	2.2e-99	239	524	1	290	0.543893129770992
147430	4	GH32	3_2_1_26	CBM38.hmm	4e-31	3	128	31	159	0.968992248062015
147430	4	GH32	3_2_1_26	GH32.hmm	5.5e-77	1	293	283	575	0.996587030716723
147475	2	GH13	3_2_1_1	GH13.hmm	2e-57	21	295	45	332	0.916387959866221
148480	3	GH33	3_2_1_18	GH74.hmm	8.8e-08	47	119	21	94	0.309012875536481
148480	3	GH33	3_2_1_18	GH33.hmm	1.4e-08	53	251	70	262	0.578947368421053
148480	3	GH33	3_2_1_18	GH74.hmm	1.7e-05	36	114	287	367	0.334763948497854
148720	2	GH13	2_4_1_18	GH13.hmm	2.4e-16	28	159	1	127	0.438127090301003
148780	3	GH13	3_2_1_1	GH13.hmm	2.8e-37	7	221	36	252	0.71571906354515
148940	4	GH13	3_2_1_68	GH13.hmm	3.2e-38	67	296	1	283	0.765886287625418
149285	1	GH13	2_4_99_16	GH13.hmm	1e-14	12	209	147	345	0.658862876254181
149345	2	CE4	3_1_1_72	CE4.hmm	5.4e-24	10	124	39	158	0.876923076923077
149590	2	GH1	3_2_1_86	GH1.hmm	6.4e-112	5	345	3	379	0.792540792540793
150205	2	GH3	3_2_1_21	GH3.hmm	5.6e-44	7	215	86	317	0.962962962962963
150495	1	CE9	3_5_1_25	CE9.hmm	3.4e-102	4	369	20	374	0.978552278820375
151390	2	GH130	2_4_1_281	GH130.hmm	2.2e-21	7	98	58	151	0.307432432432432
152015	4	GH16	3_2_1_39	GH16.hmm	3.1e-49	2	189	35	272	0.989417989417989
152770	2	GH10	3_2_1_8	CBM22.hmm	6.7e-18	4	130	27	143	0.961832061068702
152770	2	GH10	3_2_1_8	GH10.hmm	1.3e-85	1	302	171	497	0.993399339933993
153095	2	CE3	3_1_1_72	CE3.hmm	3.8e-49	1	193	92	303	0.989690721649485
153095	2	CE3	3_1_1_72	CBM51.hmm	4.2e-25	11	134	351	482	0.917910447761194
153095	2	CE3	3_1_1_72	CBM51.hmm	7.9e-31	2	134	503	641	0.985074626865672
153285	1	GH29	3_2_1_51	GH29.hmm	1.5e-61	114	344	1	226	0.664739884393064
153415	2	CE8	3_1_1_11	PL9.hmm	8.7e-11	23	160	33	162	0.366310160427808
153515	3	GH13	3_2_1_68	GH13.hmm	3.9e-28	10	165	160	319	0.518394648829431
153965	2	CE11	3_5_1_	CE11.hmm	1.1e-112	1	261	4	266	0.959409594095941
154455	4	GH27	3_2_1_22	CBM51.hmm	5.6e-45	2	134	40	172	0.985074626865672
154455	4	GH27	3_2_1_22	GH27.hmm	1.6e-29	122	340	382	585	0.581333333333333
155825	3	GH57	2_4_1_18	GH57.hmm	7.2e-33	1	125	7	176	0.323759791122715
156275	4	GH77	2_4_1_25	GH77.hmm	4.7e-125	2	485	15	558	0.977732793522267
156510	2	GH3	3_2_1_21	GH3.hmm	2.3e-54	59	215	1	171	0.722222222222222
156855	4	GH57	2_4_1_18	GH57.hmm	1.4e-35	2	194	8	200	0.501305483028721
156935	1	GH13	3_2_1_41	CBM48.hmm	3.7e-16	3	71	26	110	0.894736842105263
156935	1	GH13	3_2_1_41	GH13.hmm	2e-29	12	190	165	355	0.595317725752508
157040	3	CE4	3_1_1_72	CE4.hmm	2.3e-26	5	125	56	182	0.923076923076923
157210	2	GH78	3_2_1_40	GH78.hmm	1.1e-110	69	392	111	430	0.640873015873016
157390	1	CE4	3_1_1_72	GT2.hmm	2.1e-11	2	114	38	150	0.666666666666667
158205	4	GH2	3_2_1_23	GH2.hmm	1.4e-235	19	749	83	985	0.970744680851064
158430	3	CE4	3_1_1_72	GT2.hmm	2.7e-23	2	138	4	141	0.80952380952381
159380	2	GH18	3_2_1_14	GH18.hmm	4e-25	5	280	27	328	0.929054054054054
159380	2	GH18	3_2_1_14	dockerin.hmm	0.00011	1	18	473	490	0.80952380952381
159405	1	GH29	3_2_1_51	GH29.hmm	5.7e-63	129	345	1	261	0.624277456647399
15950	4	GH109	3_2_1_49	GH109.hmm	4.2e-46	10	125	1	115	0.912698412698413
160090	2	GH130	2_4_1_281	GH130.hmm	7.7e-88	2	295	52	364	0.989864864864865
16030	4	CE1	3_1_1_73	CE1.hmm	2.7e-53	22	223	42	263	0.885462555066079
160955	4	GH13	3_2_1_41	GH13.hmm	5.4e-53	21	290	90	391	0.899665551839465
161070	3	GH13	3_2_1_20	GH13.hmm	1.3e-53	13	165	27	214	0.508361204013378
162185	2	GH94	2_4_1_	GH94.hmm	1.3e-145	283	664	6	390	0.367760617760618
162420	4	GH57	3_2_1_41	GH57.hmm	1.3e-71	1	246	8	368	0.639686684073107
162445	3	GH3	3_2_1_21	GH3.hmm	3.1e-50	3	157	116	277	0.712962962962963
162980	2	GH92	3_2_1_	GH92.hmm	9.7e-90	279	491	1	230	0.431771894093686
163090	2	GH13	3_2_1_1	GH13.hmm	3e-56	23	290	2	268	0.892976588628763
164110	1	GH2	3_2_1_25	GH2.hmm	7.5e-92	24	390	11	486	0.486702127659574
165210	3	GH55	3_2_1_58	GH55.hmm	4.3e-48	280	605	4	315	0.439189189189189
165425	3	GH130	2_4_1_	GH130.hmm	2.2e-89	45	295	2	256	0.844594594594595
167145	4	GH13	3_2_1_20	GH13.hmm	5.3e-13	152	289	15	167	0.45819397993311
167360	3	GH78	3_2_1_40	CBM67.hmm	5.4e-36	18	170	2	164	0.863636363636364
167360	3	GH78	3_2_1_40	GH78.hmm	1.6e-73	1	194	188	383	0.382936507936508
167825	1	GH16	3_2_1_39	GH16.hmm	2.3e-20	128	189	38	121	0.322751322751323
169340	3	GH3	3_2_1_21	GH3.hmm	4.9e-52	3	213	137	353	0.972222222222222
170295	1	GH20	3_2_1_52	CBM56.hmm	2.7e-08	1	70	53	119	0.433962264150943
170295	1	GH20	3_2_1_52	CBM56.hmm	1.2e-08	2	63	132	194	0.383647798742138
170295	1	GH20	3_2_1_52	CBM56.hmm	3.6e-07	1	61	212	291	0.377358490566038
170645	1	GH13	2_4_1_4	GH13.hmm	4.3e-40	12	290	114	507	0.929765886287625
172715	1	GH130	2_4_1_	GH130.hmm	1.1e-100	3	295	5	298	0.986486486486487
173155	3	GH13	3_2_1_1	GH13.hmm	1.9e-22	18	111	34	129	0.311036789297659
174030	1	GH13	2_4_1_18	GH13.hmm	1.1e-25	23	178	26	182	0.518394648829431
174080	3	GH1	3_2_1_21	GH1.hmm	3.5e-55	167	428	254	512	0.608391608391608
174240	2	GH3	3_2_1_21	GH3.hmm	5.8e-68	26	216	5	190	0.87962962962963
174850	4	GH2	3_2_1_25	GH2.hmm	8.8e-53	65	487	60	660	0.561170212765957
174865	1	GH1	3_2_1_21	GH1.hmm	2e-53	3	156	6	153	0.356643356643357
176010	1	GH77	2_4_1_25	GH77.hmm	3.8e-124	142	490	1	343	0.704453441295547
176775	2	GH77	2_4_1_25	GH77.hmm	3.6e-105	32	489	2	546	0.925101214574899
176780	2	GH57	3_2_1_1	GH57.hmm	9.5e-44	98	291	3	214	0.503916449086162
176995	2	GH13	3_2_1_1	GH13.hmm	4.8e-61	12	298	51	349	0.956521739130435
178450	4	GH3	3_2_1_21	GH3.hmm	4.7e-72	3	215	182	403	0.981481481481482
178600	1	GH13	3_2_1_1	GH13.hmm	6.4e-51	10	297	29	404	0.959866220735786
179060	1	GH95	3_2_1_63	GH95.hmm	3.7e-139	418	715	1	311	0.411357340720222
179065	1	GH3	3_2_1_37	GH3.hmm	1.3e-72	4	215	144	374	0.976851851851852
179070	1	CE1	3_1_1_73	CE1.hmm	1.4e-38	58	217	1	159	0.700440528634361
179070	1	CE1	3_1_1_73	CBM48.hmm	0.00013	4	68	190	260	0.842105263157895
179070	1	CE1	3_1_1_73	CE1.hmm	1.2e-55	1	219	300	524	0.960352422907489
1790	1	GH57	3_2_1_1	GH57.hmm	2.7e-64	2	303	6	321	0.785900783289817
179140	1	GH3	3_2_1_21	GH3.hmm	3.9e-55	7	212	171	386	0.949074074074074
17975	1	GH13	3_2_1_1	GH13.hmm	1.3e-58	36	270	1	267	0.782608695652174
179910	3	GH3	3_2_1_21	GH3.hmm	8e-31	3	116	101	216	0.523148148148148
180310	2	GH57	3_2_1_1	GH57.hmm	1.5e-29	5	160	8	160	0.404699738903394
18045	2	CE7	3_1_1_72	CE7.hmm	7.5e-107	1	283	3	288	0.900958466453674
18045	3	GH13	3_2_1_1	GH13.hmm	5.3e-32	130	293	1	183	0.545150501672241
180815	1	CE4	3_1_1_72	GT2.hmm	4.6e-22	1	113	138	251	0.666666666666667
181220	4	GH13	2_4_1_25	GH13.hmm	6.3e-22	8	287	17	421	0.933110367892977
18155	4	GH78	3_2_1_40	GH78.hmm	8.3e-95	215	503	1	301	0.571428571428571
182325	1	GH13	3_2_1_1	CBM34.hmm	1.5e-05	48	111	2	72	0.525
182325	1	GH13	3_2_1_1	GH13.hmm	5.6e-64	13	297	137	447	0.949832775919732
183120	3	GH35	3_2_1_23	GH35.hmm	2.1e-119	1	305	11	322	0.990228013029316
184190	1	GH28	3_2_1_15	GH28.hmm	4.8e-30	186	309	4	139	0.378461538461538
18445	3	GH130	2_4_1_	GH130.hmm	1.2e-89	1	296	30	327	0.996621621621622
185410	3	GH130	2_4_1_281	GH130.hmm	2e-83	7	294	58	364	0.969594594594595
185975	4	GH127	3_2_1_185	GH127.hmm	2.2e-144	1	353	73	425	0.67175572519084
186080	2	GH23	3_2_1_17	GH23.hmm	7.8e-29	2	120	197	330	0.874074074074074
186330	1	GH13	3_2_1_41	GH13.hmm	1.6e-10	170	287	11	140	0.391304347826087
187295	2	GH13	3_2_1_54	GH13.hmm	6.1e-55	28	295	1	305	0.892976588628763
189275	3	GH2	3_2_1_23	GH2.hmm	2.3e-54	431	717	1	343	0.38031914893617
189295	3	GH2	3_2_1_23	GH2.hmm	9.1e-86	402	750	1	413	0.462765957446808
189380	4	GH23	3_2_1_17	GH23.hmm	4.5e-25	2	121	356	497	0.881481481481482
190060	2	GH94	2_4_1_20	GH94.hmm	5.5e-124	700	1035	102	450	0.323359073359073
190095	2	GH130	2_4_1_	GH130.hmm	6.1e-91	2	296	29	325	0.993243243243243
190285	3	GH57	3_2_1_1	GH57.hmm	4.8e-56	2	308	6	321	0.798955613577023
191275	3	GH77	2_4_1_25	GH77.hmm	7.6e-105	2	290	12	303	0.582995951417004
192225	1	GH3	3_2_1_52	GH3.hmm	6.1e-40	6	209	138	351	0.939814814814815
192745	3	GH13	3_2_1_41	GH13.hmm	4.1e-29	64	294	1	258	0.769230769230769
192945	3	GH13	2_4_1_7	GH13.hmm	2.4e-08	79	249	1	213	0.568561872909699
193080	3	GH57	3_2_1_1	GH57.hmm	3.9e-54	8	299	15	329	0.759791122715405
193160	4	GH65	2_4_1_64	GH65.hmm	3.1e-113	1	369	227	588	0.989247311827957
194135	3	GH13	3_2_1_1	GH13.hmm	3.9e-59	12	165	31	214	0.511705685618729
194360	3	GH3	3_2_1_21	CBM32.hmm	4e-27	9	122	244	356	0.911290322580645
194395	3	GH1	3_2_1_21	GH1.hmm	5e-125	4	339	5	355	0.780885780885781
194425	1	GH13	3_2_1_1	GH13.hmm	1.1e-75	12	296	51	368	0.949832775919732
195165	1	GH77	2_4_1_25	GH77.hmm	1.6e-99	211	492	1	277	0.568825910931174
195240	2	GH2	3_2_1_25	GH2.hmm	6.8e-56	215	482	17	397	0.355053191489362
195325	1	GH31	2_4_1_	GH31.hmm	2.8e-102	55	427	9	432	0.871194379391101
195385	3	GH3	3_2_1_21	GH3.hmm	4.4e-44	4	215	87	321	0.976851851851852
195405	2	GH1	3_2_1_86	GH1.hmm	1.7e-74	4	194	2	211	0.442890442890443
196190	3	GH13	2_4_1_18	CBM48.hmm	3.1e-19	2	67	29	112	0.855263157894737
196190	3	GH13	2_4_1_18	GH13.hmm	3.6e-33	22	294	183	489	0.909698996655518
197165	2	GH36	3_2_1_22	GH36.hmm	9.7e-143	301	620	161	478	0.463662790697674
197210	3	GH65	2_4_1_230	GH65.hmm	4.7e-100	8	293	2	304	0.766129032258065
197870	4	GH65	2_4_1_64	GH65.hmm	5.6e-116	1	369	332	693	0.989247311827957
198435	2	GH99	3_2_1_130	GH99.hmm	6.5e-32	124	329	8	191	0.61377245508982
199320	3	GH13	3_2_1_1	GH13.hmm	2.1e-35	7	104	64	163	0.324414715719064
19935	4	GH1	3_2_1_21	GH1.hmm	9.4e-81	4	257	7	254	0.58974358974359
199650	1	GH31	3_2_1_177	GH31.hmm	6.8e-123	1	427	181	604	0.997658079625293
201470	4	GH32	3_2_1_26	GH32.hmm	4.7e-72	1	289	125	404	0.982935153583618
201630	3	GH94	2_4_1_	GH94.hmm	1.3e-126	358	693	3	346	0.323359073359073
201740	2	GH2	3_2_1_23	GH2.hmm	1.9e-116	22	368	37	458	0.460106382978723
202665	2	GH13	2_4_1_18	CBM48.hmm	3.4e-19	2	67	29	112	0.855263157894737
202665	2	GH13	2_4_1_18	GH13.hmm	4.2e-33	22	294	183	489	0.909698996655518
20300	1	GH13	2_4_1_4	GH13.hmm	3.1e-37	3	292	3	412	0.966555183946488
203430	4	GH2	3_2_1_23	GH2.hmm	2.3e-116	93	388	131	474	0.392287234042553
203440	1	GH13	5_4_99_16	GH13.hmm	2.8e-51	5	206	23	274	0.672240802675585
203755	1	GH13	3_2_1_41	GH13.hmm	7e-32	53	291	14	280	0.795986622073579
203935	4	GH8	3_2_1_8	GH8.hmm	4e-60	20	216	57	261	0.6125
204135	4	GH57	2_4_1_18	GH57.hmm	2.9e-46	2	200	14	257	0.516971279373368
204210	2	GH13	3_2_1_41	CBM48.hmm	2.8e-07	7	72	286	367	0.855263157894737
204210	2	GH13	3_2_1_41	GH13.hmm	1e-28	13	152	434	574	0.464882943143813
204915	2	GH5	3_2_1_45	GH5.hmm	3.4e-19	3	127	26	254	0.450909090909091
205165	3	GH3	3_2_1_21	GH3.hmm	5.5e-22	4	86	32	124	0.37962962962963
205385	1	GH9	3_2_1_4	GH9.hmm	3.6e-22	6	262	331	588	0.61244019138756
205560	2	GH13	3_2_1_1	CBM34.hmm	2.1e-10	49	119	1	77	0.583333333333333
207385	2	GH3	3_2_1_37	GH3.hmm	3.1e-71	4	215	45	286	0.976851851851852
207545	1	GH53	3_2_1_89	GH53.hmm	1.2e-46	2	138	35	162	0.39766081871345
207585	1	GH20	3_2_1_52	CBM56.hmm	0.00022	9	65	57	115	0.352201257861635
207585	1	GH20	3_2_1_52	CBM56.hmm	2.4e-05	9	66	320	379	0.358490566037736
207585	1	GH20	3_2_1_52	CBM56.hmm	2.2e-05	9	64	497	554	0.345911949685535
207955	1	GH57	3_2_1_41	GH57.hmm	8.6e-94	2	318	38	505	0.825065274151436
208010	1	GH13	3_2_1_1	GH13.hmm	4.1e-82	13	293	69	390	0.936454849498328
208010	3	GH35	3_2_1_23	GH35.hmm	1.6e-71	1	149	11	160	0.482084690553746
208230	2	GH51	3_2_1_55	GH51.hmm	7.3e-92	118	397	169	493	0.442857142857143
208245	1	GH13	3_2_1_20	GH13.hmm	3.1e-81	12	292	117	456	0.936454849498328
209065	3	GH3	3_2_1_37	GH3.hmm	3e-36	3	103	73	187	0.462962962962963
2105	1	CE4	3_1_1_72	CE4.hmm	5e-32	4	124	63	185	0.923076923076923
211170	2	GH29	3_2_1_51	GH29.hmm	1.4e-110	29	346	23	355	0.916184971098266
21155	4	GH77	2_4_1_25	GH77.hmm	4.4e-68	1	214	24	234	0.431174089068826
212160	2	GH94	2_4_1_	GH94.hmm	1.3e-159	670	1022	2	368	0.33976833976834
212270	2	GH13	2_4_1_18	CBM48.hmm	1.5e-17	2	69	34	120	0.881578947368421
212270	2	GH13	2_4_1_18	GH13.hmm	1.6e-23	23	194	190	363	0.57190635451505
212385	1	GH13	3_2_1_1	GH13.hmm	5.8e-46	12	110	32	133	0.327759197324415
212405	1	GH13	3_2_1_20	GH13.hmm	7e-30	130	294	8	223	0.548494983277592
212860	1	GH13	5_4_99_16	GH13.hmm	3.9e-40	61	291	1	306	0.769230769230769
213175	4	GH20	3_2_1_52	GH20.hmm	2.4e-54	11	121	157	287	0.326409495548961
213680	3	GH20	3_2_1_52	CBM56.hmm	1.3e-06	5	63	2	61	0.364779874213836
213680	3	GH20	3_2_1_52	CBM56.hmm	7.5e-08	2	62	163	226	0.377358490566038
213680	3	GH20	3_2_1_52	CBM56.hmm	0.00029	1	60	250	310	0.371069182389937
213680	3	GH20	3_2_1_52	CBM56.hmm	2.4e-11	2	62	337	398	0.377358490566038
213680	3	GH20	3_2_1_52	CBM56.hmm	3.1e-06	2	67	423	491	0.408805031446541
213680	3	GH20	3_2_1_52	CBM56.hmm	4.7e-05	11	67	604	662	0.352201257861635
213680	3	GH20	3_2_1_52	CBM56.hmm	0.00053	11	66	692	749	0.345911949685535
213685	2	GH3	3_2_1_21	GH3.hmm	4.5e-73	2	216	114	343	0.990740740740741
214055	4	GH97	3_2_1_20	GH97.hmm	1.4e-133	161	485	171	521	0.513470681458003
21450	4	GH3	3_2_1_21	GH3.hmm	1.9e-65	31	216	2	187	0.856481481481482
214710	2	GH109	3_2_1_49	GH109.hmm	2.7e-48	1	125	63	187	0.984126984126984
214710	4	GH16	3_2_1_39	GH33.hmm	1.1e-108	11	342	33	372	0.967836257309941
214710	4	GH16	3_2_1_39	GH16.hmm	6.5e-35	2	157	391	561	0.82010582010582
214710	4	GH33	3_2_1_18	GH33.hmm	1.1e-108	11	342	33	372	0.967836257309941
214710	4	GH33	3_2_1_18	GH16.hmm	6.5e-35	2	157	391	561	0.82010582010582
214745	3	GH33	3_2_1_18	GH33.hmm	9.4e-11	219	325	1	114	0.309941520467836
21475	1	GH36	3_2_1_22	GH36.hmm	2.9e-212	2	686	11	728	0.994186046511628
21500	3	CE12	3_1_1_	GH43.hmm	3.3e-56	1	247	40	309	0.991935483870968
21500	3	CE12	3_1_1_	CE12.hmm	3.7e-70	17	209	563	755	0.914285714285714
21500	3	GH43	3_2_1_55	GH43.hmm	3.3e-56	1	247	40	309	0.991935483870968
21500	3	GH43	3_2_1_55	CE12.hmm	3.7e-70	17	209	563	755	0.914285714285714
215885	3	GH127	3_2_1_185	GH127.hmm	3e-191	98	524	2	429	0.812977099236641
215890	3	GH4	3_2_1_22	GH4.hmm	3.5e-50	34	177	1	146	0.798882681564246
215945	3	GH29	3_2_1_51	GH29.hmm	4.6e-64	32	220	4	185	0.543352601156069
217685	3	GH13	3_2_1_20	GH13.hmm	2.8e-36	132	297	20	197	0.551839464882943
218650	1	GH74	3_2_1_151	GH74.hmm	4.4e-13	40	122	76	161	0.351931330472103
218650	1	GH74	3_2_1_151	GH74.hmm	1.3e-10	46	117	278	345	0.304721030042918
218650	1	GH74	3_2_1_151	GH74.hmm	2.1e-06	33	110	583	657	0.330472103004292
218880	4	GH33	3_2_1_18	GH33.hmm	1.9e-105	9	342	91	438	0.973684210526316
218925	2	GH29	3_2_1_111	GH29.hmm	1e-82	40	335	36	315	0.852601156069364
221075	2	GH13	3_2_1_41	GH13.hmm	9e-37	40	293	11	293	0.846153846153846
221130	1	GH95	3_2_1_63	GH95.hmm	5e-159	355	713	1	371	0.49584487534626
222585	3	GH94	2_4_1_20	GH94.hmm	2.3e-287	263	1027	2	803	0.737451737451737
222875	2	GH13	3_2_1_1	GH13.hmm	1.5e-60	13	193	75	290	0.602006688963211
222885	4	GH13	3_2_1_20	GH13.hmm	6.5e-12	152	286	11	157	0.448160535117057
223575	1	GH3	3_2_1_21	GH3.hmm	7.7e-29	7	135	522	653	0.592592592592593
223925	3	GH26	3_2_1_78	GH26.hmm	2.7e-44	108	296	11	234	0.62046204620462
224755	4	GH20	3_2_1_52	GH20.hmm	1.3e-76	99	336	1	243	0.70326409495549
225055	3	GH13	3_2_1_20	GH13.hmm	2.5e-47	12	134	29	174	0.408026755852843
22560	1	GH13	2_4_1_18	CBM48.hmm	1.1e-17	3	71	24	107	0.894736842105263
226010	2	GH3	3_2_1_21	GH3.hmm	1.4e-67	5	216	42	260	0.976851851851852
226050	2	GH18	3_2_1_14	GH18.hmm	5e-48	28	225	38	277	0.665540540540541
22645	1	GH1	3_2_1_21	GH1.hmm	3.5e-143	4	428	8	473	0.988344988344988
226915	2	GH16	3_2_1_39	GH16.hmm	2.3e-24	3	105	6	134	0.53968253968254
226930	2	GH16	3_2_1_39	GH16.hmm	2.4e-60	2	189	52	279	0.989417989417989
227220	2	GH13	3_2_1_1	CBM34.hmm	5.6e-05	49	120	1	67	0.591666666666667
227220	2	GH13	3_2_1_1	GH13.hmm	2.1e-47	12	228	113	342	0.722408026755853
227630	2	GH13	3_2_1_1	GH13.hmm	1.4e-20	47	148	18	114	0.337792642140468
228060	3	GH51	3_2_1_55	GH51.hmm	1.8e-134	93	542	17	507	0.712698412698413
228070	3	GH43	3_2_1_99	GH43.hmm	4.6e-29	12	123	46	224	0.44758064516129
22845	1	GH2	3_2_1_	GH2.hmm	1.9e-92	28	394	2	444	0.486702127659574
228865	3	GH13	3_2_1_68	GH13.hmm	5.3e-32	67	259	1	213	0.642140468227425
229205	3	GH13	3_2_1_1	CBM34.hmm	4.6e-21	2	93	474	573	0.758333333333333
229205	3	GH13	3_2_1_1	GH13.hmm	3.5e-59	12	290	677	1012	0.929765886287625
229700	1	GH65	2_4_1_64	GH65.hmm	1.3e-56	204	371	1	168	0.448924731182796
22970	2	CE4	3_5_1_	CE4.hmm	4.1e-28	3	124	84	214	0.930769230769231
232070	2	GH13	2_4_1_4	GH13.hmm	1.1e-30	12	160	118	297	0.494983277591973
232090	2	GH13	5_4_99_16	GH13.hmm	1.4e-54	12	252	29	317	0.802675585284281
232110	4	GH50	3_2_1_81	GH50.hmm	7.5e-73	383	652	13	266	0.411944869831547
232320	3	GH2	3_2_1_23	GH2.hmm	2.8e-64	372	751	10	436	0.503989361702128
232325	3	GH2	3_2_1_23	GH2.hmm	1e-108	24	369	30	434	0.458776595744681
232935	2	GH51	3_2_1_55	GH51.hmm	5.9e-142	83	542	3	499	0.728571428571429
233625	1	GH13	3_2_1_68	GH13.hmm	7.9e-30	72	296	2	274	0.749163879598662
234260	3	GH13	3_2_1_68	GH13.hmm	1e-46	11	259	16	307	0.82943143812709
234720	2	GH13	3_2_1_20	GH13.hmm	3.3e-59	12	164	28	205	0.508361204013378
235290	4	GH109	3_2_1_49	GH109.hmm	9.3e-46	1	126	37	162	0.992063492063492
235330	1	GH13	3_2_1_41	CBM48.hmm	1.9e-13	2	71	269	361	0.907894736842105
235330	1	GH13	3_2_1_41	GH13.hmm	2.2e-35	22	294	444	802	0.909698996655518
235600	3	GH74	3_2_1_151	GH74.hmm	1.3e-06	22	115	341	443	0.399141630901288
235615	3	GH19	3_2_1_14	GH19.hmm	5.6e-29	54	168	157	269	0.493506493506494
235705	3	GH74	3_2_1_151	GH74.hmm	2.9e-07	45	121	227	297	0.32618025751073
235805	2	GH129	3_2_1_49	GH129.hmm	9.2e-80	215	575	1	364	0.58252427184466
236490	4	GH13	2_4_1_18	GH13.hmm	6.6e-32	8	294	45	366	0.956521739130435
236510	3	GH33	3_2_1_18	GH33.hmm	2.2e-35	53	318	57	322	0.774853801169591
236830	3	GH77	2_4_1_25	GH77.hmm	8.1e-52	1	184	8	185	0.370445344129555
236875	2	GH13	3_2_1_41	CBM48.hmm	3.3e-19	3	72	1	81	0.907894736842105
236875	2	GH13	3_2_1_41	GH13.hmm	2.4e-32	11	165	127	288	0.51505016722408
237180	1	GH43	3_2_1_145	GH43.hmm	1.3e-23	82	213	12	169	0.528225806451613
237375	3	GH78	3_2_1_40	CBM67.hmm	3.8e-31	2	176	210	354	0.988636363636364
237375	3	GH78	3_2_1_40	CBM67.hmm	1.3e-38	9	169	359	529	0.909090909090909
237375	3	GH78	3_2_1_40	GH78.hmm	3.2e-184	1	503	554	1056	0.996031746031746
237560	4	GH16	3_2_1_39	GH16.hmm	2e-56	2	189	30	270	0.989417989417989
237560	4	GH16	3_2_1_39	CBM6.hmm	2e-35	1	137	292	429	0.985507246376812
239320	1	GH13	3_2_1_20	GH13.hmm	9.4e-48	13	129	32	154	0.387959866220736
239415	1	GH57	3_2_1_1	GH57.hmm	2.2e-41	5	297	8	295	0.762402088772846
23965	3	GH29	3_2_1_51	GH29.hmm	1.2e-106	30	346	60	376	0.913294797687861
239680	4	GH31	3_2_1_20	GH31.hmm	7.7e-162	1	427	246	689	0.997658079625293
239785	1	GH65	2_4_1_64	GH65.hmm	6.8e-65	40	214	1	183	0.467741935483871
239955	3	GH13	5_4_99_16	GH13.hmm	7.5e-71	12	291	62	417	0.933110367892977
24015	1	CE4	3_5_1_	CE4.hmm	3.6e-26	7	124	70	192	0.9
240170	2	GH3	3_2_1_52	GH3.hmm	2.3e-49	8	198	112	314	0.87962962962963
240255	2	GH53	3_2_1_89	GH53.hmm	2.7e-117	1	342	37	397	0.997076023391813
240290	1	GH65	2_4_1_64	GH65.hmm	6e-144	1	370	330	703	0.991935483870968
240625	2	GH9	3_2_1_4	GH9.hmm	5.6e-20	4	155	209	404	0.361244019138756
240815	4	GH78	3_2_1_40	CBM67.hmm	1.1e-47	2	168	147	335	0.943181818181818
240815	4	GH78	3_2_1_40	GH78.hmm	1.9e-161	2	504	362	885	0.996031746031746
241070	2	GH65	2_4_1_64	GH65.hmm	1.6e-144	1	370	129	504	0.991935483870968
241175	3	GH94	2_4_1_	GT84.hmm	4.1e-102	2	215	598	811	0.990697674418605
241730	2	GH32	3_2_1_26	CBM38.hmm	3.6e-36	4	128	51	178	0.961240310077519
241730	2	GH32	3_2_1_26	CBM38.hmm	1.4e-05	64	126	209	268	0.48062015503876
241730	2	GH32	3_2_1_26	GH32.hmm	1.1e-77	1	293	307	599	0.996587030716723
243590	1	GH33	3_2_1_18	GH33.hmm	4.4e-43	55	325	1	271	0.789473684210526
243615	3	GH3	3_2_1_52	GH3.hmm	1.8e-58	7	210	62	279	0.939814814814815
244430	4	GH94	2_4_1_	GT84.hmm	3.7e-75	15	213	1138	1335	0.92093023255814
244430	4	GH94	2_4_1_	GH94.hmm	3.5e-181	97	733	1670	2352	0.613899613899614
244720	3	GH94	2_4_1_	GT84.hmm	2.1e-76	2	154	243	395	0.706976744186047
245235	4	GH95	3_2_1_63	GH95.hmm	3e-105	451	694	1	253	0.336565096952909
245395	1	GH5	3_2_1_45	GH5.hmm	9.6e-25	3	128	10	245	0.454545454545455
245540	2	GH13	2_4_1_4	GH13.hmm	4.7e-35	12	248	118	403	0.789297658862876
246235	2	GH13	3_2_1_68	CBM48.hmm	3.4e-16	2	70	20	110	0.894736842105263
246235	2	GH13	3_2_1_68	GH13.hmm	3.6e-35	12	165	191	366	0.511705685618729
246535	1	GH13	3_2_1_68	CBM48.hmm	5.2e-18	2	71	32	124	0.907894736842105
246535	1	GH13	3_2_1_68	GH13.hmm	8.5e-49	11	295	203	562	0.949832775919732
24880	3	GH95	3_2_1_63	GH95.hmm	2.6e-101	32	347	1	322	0.436288088642659
24890	1	GH78	3_2_1_40	GH78.hmm	8e-112	168	504	3	370	0.666666666666667
24900	1	GH78	3_2_1_40	CBM67.hmm	4.7e-38	13	172	130	303	0.903409090909091
[truncated: 1,764 more rows]
